# Supplementary material for: Sorting‐free metabolic profiling uncovers the vulnerability of fatty acid β‐oxidation in in vitro quiescence models
Source: Mol Syst Biol. 2022 Sep 12;18(9):e10716. doi: 10.15252/msb.202110716 (PMC9465820; doi:10.15252/msb.202110716)
Supplement: Supplementary file 2 — Dataset EV1 [file MSB-18-e10716-s005.xlsx]

## Sheet: Dataset description
Legend
Sheet	Description
FL 11-A	Hoechst 33342 area (FL 11-A) measured by flow cytometry (BD LSRFortessa)
FL 11-W	Hoechst 33342 width (FL 11-W) measured by flow cytometry (BD LSRFortessa)
FL 16-A	Pyronin Y area (FL 16-A) measured by flow cytometry (BD LSRFortessa)
FSC-A	Forward scatter area (FSC-A) measured by flow cytometry (BD LSRFortessa)
SSC-A	Side-scatter area (SSC-A) measured by flow cytometry (BD LSRFortessa)
CellCycle_distr	Cell cycle fractions and estimated rel. cell volumes (SSC-A) at 8 or 96 hours after quiescence induction. Results of the separation of cell cycle phases based on flow cytometry measurements of Hoechst 33342 and Pyronin Y staining

## Sheet: FL 11-A
Sheet 1: Hoechst 33342 area (FL 11-A) measured by flow cytometry
	Fluorescence intensity // Cell line_Condition_Time
Event	A549_S-_8h	CCD1070Sk_S-_8h	HCT116_S-_8h	HFL1_S-_8h	MCF7_S-_8h	SKOV3_S-_8h	A549_S-_96h	CCD1070Sk_S-_96h	HCT116_S-_96h	HFL1_S-_96h	MCF7_S-_96h	SKOV3_S-_96h	A549_Q-_8h	CCD1070Sk_Q-_8h	HCT116_Q-_8h	HFL1_Q-_8h	MCF7_Q-_8h	SKOV3_Q-_8h	A549_Q-_96h	CCD1070Sk_Q-_96h	HCT116_Q-_96h	HFL1_Q-_96h	MCF7_Q-_96h	SKOV3_Q-_96h	A549_CI_8h	CCD1070Sk_CI_8h	HCT116_CI_8h	HFL1_CI_8h	MCF7_CI_8h	SKOV3_CI_8h	A549_CI_96h	CCD1070Sk_CI_96h	HCT116_CI_96h	HFL1_CI_96h	MCF7_CI_96h	SKOV3_CI_96h
1	245211	195178	108519	89528	163517	88048	85707	176957	167783	112654	2001	44628	107988	101242	92044	133989	179408	114634	79207	88417	4186	78787	262143	177026	141096	47478	95353	50300	97280	100549	90049	98754	177376	86702	79311	1241
2	105057	113955	126243	1372	4845	176866	82517	185741	86143	98666	125228	1460	89904	163010	149636	141586	217902	203534	184416	99291	94083	182789	181847	77498	262143	85132	121148	62661	164338	95188	106457	163417	262143	105776	99550	105808
3	262143	95860	160403	640	86466	48340	150117	193740	201578	57830	158204	82067	162079	164463	262143	134824	174229	97538	108320	95774	101005	112128	88505	97856	123233	57325	1217	2157	101342	95254	87905	176676	3792	117771	97313	97536
4	131108	98073	115493	1992	163619	168707	79265	100154	148999	89233	86131	82038	201820	77815	104347	186896	120017	213592	86254	86331	93185	84502	108185	192658	119503	52017	100058	53091	93864	104541	82894	188555	787	98618	94490	99909
5	83172	107359	82245	86968	77945	109291	81164	98319	72998	104152	156459	165194	158263	87247	168577	91345	90581	109779	11545	90542	262143	95743	99197	2502	98974	82683	98498	88627	142387	105639	106359	98077	262143	85603	91889	102622
6	95280	178458	130847	2265	88467	88266	75258	109634	80492	3821	74252	84135	168413	123019	87776	79052	134690	100943	34135	87052	91800	114482	158396	97488	96601	103166	147909	66598	139469	109181	186952	88583	91706	117419	116644	3172
7	237207	94656	230873	167105	90743	262143	80148	99140	247082	82737	170165	80139	93748	176471	89559	109419	152654	82814	74208	182482	121515	83880	262143	100353	102632	79104	87882	68277	90890	62614	9503	99405	95697	93481	98171	100920
8	149524	180680	88998	155925	208014	156904	88849	101934	225839	88187	82930	83514	153605	92581	92919	111774	262143	92284	84979	97723	186052	93404	5907	99236	99838	67774	99786	96271	262143	177311	95235	90991	63735	126087	262143	82005
9	81895	109416	233363	108232	735	104745	76377	105139	249532	88215	1024	87312	97556	87337	185927	129728	260852	89631	862	98345	262143	90411	185298	100325	95619	91417	97496	56108	105708	65862	262143	95481	107762	119152	90802	3813
10	86252	98286	74828	139517	2905	47298	155364	1813	262143	975	90332	80329	84249	134180	100472	118309	19943	127185	94479	98349	84759	72849	109518	93395	102936	59679	98791	76622	89955	100736	190751	82899	5612	3880	190405	8380
11	96671	78493	171286	178750	119263	91491	81644	92790	160160	689	86767	83129	95775	133500	83507	123534	238705	9748	27014	90275	190359	73614	97999	98170	196632	1592	96251	61767	90243	157267	92313	109702	193805	97888	96583	99419
12	89706	94841	165089	138620	81671	154854	78551	220048	193818	80601	262143	141899	79247	184542	88539	89518	89444	152364	90117	85639	93670	90070	5996	90569	101098	72258	176710	82502	173108	107011	94649	95230	1625	89303	98452	98334
13	83855	3393	17204	85623	97155	8355	157425	1700	232717	89597	146445	80546	262143	139254	85534	2043	86348	92496	95167	91099	96147	94038	107964	146606	262143	74604	187833	2493	92422	181841	85372	8240	96097	157871	188934	100463
14	161901	103776	99315	84650	118714	167553	92840	149311	76664	2972	93379	85397	113893	91229	262143	109652	214674	163443	81637	87267	93466	158400	212436	90997	152134	74087	114742	67770	91264	104223	1030	3630	262143	1179	88353	8555
15	83382	99764	89299	89230	177954	163081	81224	116280	146463	153393	91204	75795	137915	107059	177138	114087	89225	91180	81926	92437	165390	178709	3886	143404	101111	83705	173197	52558	95110	102879	75940	91289	262143	97061	99483	2996
16	152766	78355	143455	87376	227873	178176	135375	108368	55696	991	82643	75811	88946	238682	171016	90011	262143	126588	701	170143	262143	97935	142231	262143	119035	73267	1088	61134	213382	97390	90897	77594	208594	86029	181952	86781
17	105647	90119	84447	91305	75134	91860	4786	93281	248974	99278	152112	73083	262143	114982	222575	262143	170737	91396	165579	84750	96338	94144	101977	1990	97815	55704	97078	50329	183918	101845	12486	93821	4048	116915	262143	262143
18	49374	89588	262143	131275	262143	119207	145517	101146	262143	215071	145163	74113	136919	101920	92071	137233	125893	105710	4785	52175	82995	82845	93576	95751	111961	1012	123212	40681	262143	102016	105469	113954	89826	228193	89975	83674
19	262143	105223	88681	64252	83252	175765	83725	90523	262143	86261	91455	18386	109096	89031	92018	86011	12907	94242	91860	96806	92877	97389	262143	93996	112277	54246	186403	49540	103452	4289	103275	87630	4063	74854	256337	96644
20	157320	107077	99059	82780	228307	247869	77071	226440	83100	91799	237443	149998	216866	89522	158678	138248	143460	149426	87010	87857	99278	120347	94491	95234	99483	62452	93425	53317	234852	105146	93417	99826	80153	105200	94837	96486
21	94205	101541	5539	94558	197118	167202	79737	192897	79914	98518	262143	83935	3179	92692	175276	145839	262143	157684	87778	93985	262143	2055	262143	100376	153451	186831	247780	100059	203227	96608	96491	95140	1618	92460	104567	100393
22	149595	119550	239706	86670	234047	88984	87066	3485	154181	4572	188739	85127	93435	100521	92599	172621	245630	81499	9202	94271	262143	74966	96482	94252	106603	59766	236407	5599	83965	101671	4261	109532	1416	114990	169796	97100
23	160867	99003	88730	122444	147949	183211	79141	73583	1297	728	82865	81062	90271	86248	90475	77788	262143	98802	83965	6275	115707	136374	103845	186225	83841	62181	93759	58164	188675	99009	178087	85317	186354	116719	95374	85120
24	77925	3039	105054	96563	199164	86472	84960	98602	82237	192448	222760	102543	92862	158705	262143	80897	102920	108599	87264	153197	175611	73377	113556	97069	262143	53053	111121	89440	96656	213644	84662	89291	46086	111070	406	94208
25	262143	91241	96733	128016	262143	159182	87073	89016	149462	87781	167658	77636	168695	175211	262143	132733	103846	158457	160134	183256	93958	98183	262143	92697	189884	42122	185360	50457	197740	128813	103386	105943	95936	84289	95445	90999
26	135485	110610	78346	112937	262143	89951	82665	152615	87832	89712	8380	82230	121882	127386	82337	163324	262143	6283	84022	105501	90407	94342	262143	97952	1107	52172	262143	42574	2022	93800	78454	103343	262143	87645	96998	93113
27	150654	114323	222002	5344	76944	121637	155142	108134	247244	937	81143	84597	174226	79791	92223	201487	262143	150873	80022	95371	105614	1190	262143	97725	99121	46404	108857	63917	109832	126608	70743	66786	95849	262143	166312	101276
28	116618	6548	89362	3263	156550	90778	106455	132555	82043	2227	79936	83867	92639	82423	80090	84353	262143	135269	82132	103695	262143	120266	262143	91423	96333	38973	94776	52558	75396	169874	82141	94761	262143	133971	94304	91768
29	98835	91543	171520	102966	88520	152364	86607	100476	139544	88907	246534	87989	101895	91673	154256	96388	97142	94104	165481	262143	188327	85100	98323	93948	182332	50974	89443	119890	189115	97769	110477	96687	4385	86932	86268	98972
30	224481	89082	92044	176313	170576	421	86019	113327	262143	98840	87968	79104	100967	108513	90186	141615	101465	161979	96385	81902	262143	163693	150027	96551	95156	1351	100602	157224	262143	114108	79390	179575	8892	90774	170042	1362
31	86046	192629	89720	82083	87134	85083	77062	112849	84076	86524	224848	76424	77176	91138	181619	92178	249489	84725	77711	89183	73090	147279	110496	234516	157866	54230	101324	20132	91135	5851	97814	98041	153565	4752	93229	253294
32	86751	110503	173155	81338	81158	85835	82188	1289	167560	94947	83600	64566	157245	89428	262143	262143	262143	83973	86618	114765	68921	85918	219228	96140	159484	81963	262143	55402	140686	243947	8586	89106	99862	219050	146824	103138
33	131517	262143	8506	130507	171879	156154	128743	222070	88134	735	72901	1249	88001	107826	175077	94001	101038	166999	132166	88708	168686	177955	106911	95416	155217	34142	262143	66968	90992	176045	92227	92297	79863	8060	94960	3668
34	82721	15916	262143	80160	103654	94685	75964	107771	196690	84366	262143	80162	107522	2247	146215	226306	115260	105422	91578	5857	92009	85964	104641	100388	95677	47183	262143	56834	119169	90761	103883	106113	91734	92172	102595	92897
35	100884	183388	257196	1396	87881	90777	80978	1083	166040	106356	262143	82494	199788	169987	128168	108039	183495	75585	93126	105547	620	8441	198307	93958	221013	79403	262143	77308	262143	100282	104122	98012	107564	91190	88311	11010
36	1364	106339	8552	102390	80840	87009	162051	2432	262143	1545	81912	138309	90773	262143	256518	108757	262143	161074	86000	99117	262143	100918	262143	95194	103704	47819	101594	66279	262143	91512	89409	80514	88260	78307	88931	97701
37	92157	100175	81173	85877	262143	13812	79753	102757	164718	119177	88058	82160	86506	143439	85897	132013	262143	99464	65242	150731	262143	134510	195015	97803	153972	57850	100059	63479	258717	11757	101108	87789	258915	80555	99879	94866
38	135374	93432	166027	228629	86361	93514	77758	198069	172299	790	153702	150848	168986	173380	179907	136896	95021	123757	157215	160213	262143	86092	186720	727	98243	132544	104594	69303	80993	193785	99749	111733	92125	93598	84342	100868
39	91389	88343	262143	91555	159637	115676	152338	199207	81905	149758	136150	80783	119266	184732	262143	87385	98270	146801	137968	83010	203788	115548	158865	94169	99141	61674	145620	80309	87619	4608	82731	100118	135183	120620	86711	262143
40	83574	99121	92230	147443	84790	90257	76257	81930	82311	82870	90315	92141	87636	95540	87398	146959	224040	83070	153444	86125	4096	118574	102787	91866	262143	68827	169278	64975	108542	101745	88870	116339	94915	148859	87154	101110
41	103028	135882	3635	1341	3542	87013	923	93496	74876	100014	262143	77460	230645	89474	262143	96509	247225	97697	151064	164853	11679	5183	132228	98885	86928	57045	187395	262143	114841	94755	155727	81786	6995	87120	98702	100430
42	86738	96150	109083	82119	5537	174846	78986	92505	10191	88724	262143	81329	94600	79366	262143	2232	33282	98050	94671	95933	252266	83551	128257	92143	104260	57127	97501	70711	95578	100444	109118	36519	75228	107319	164835	1460
43	262143	26423	71928	95206	85855	240730	79676	194325	88187	90910	130213	142775	95279	97211	176135	90771	262143	93284	5466	95271	95702	109639	196370	96835	97851	56873	45396	131287	157946	94665	99445	262143	89591	93210	99381	105083
44	123284	59019	262143	262143	4545	85322	158022	103350	213867	98326	92217	84370	105819	146326	89450	85892	14654	85161	91113	94485	99253	91433	102100	262143	195327	42192	6465	2242	96593	91585	91591	101985	6877	4218	262143	262143
45	7845	123150	160444	229160	145418	162952	81461	1757	262143	262143	157031	76512	164442	98256	102901	125518	205485	92278	77852	99695	178212	74871	262143	100824	104287	44316	103413	58945	262143	96114	71596	90265	1312	101084	93374	100090
46	92300	108497	1752	56096	79065	75398	82729	2142	83880	2033	152920	82720	92525	85579	89985	96051	133652	181623	89306	173720	90998	75589	25918	52837	238330	64658	171142	64979	125545	99717	69536	120320	90479	262143	102435	103517
47	84340	97124	152438	92701	194875	89585	143133	3294	2769	3495	166773	80848	86646	143010	184954	105456	89501	156533	74850	94408	257137	74386	101120	93199	262143	48275	96801	94168	106895	144459	98217	90688	3472	86408	95863	181154
48	161528	99864	262143	916	91024	741	72578	95029	83168	2604	81217	73559	88947	91223	195907	262143	176387	145467	81314	87962	87556	89542	262143	88700	128138	73736	140075	48152	91502	98559	102626	109448	189887	208130	84186	96116
49	90023	197649	67522	836	262143	155441	84519	100973	165626	92564	222589	76844	92849	197549	262143	262143	83475	84715	77241	181209	132891	68914	193960	99869	235372	207877	98944	84643	149593	119764	91038	93201	253365	95569	91720	5941
50	86943	93638	262143	110415	262143	84644	84225	104175	156682	139501	84991	80783	262143	85686	223875	153230	151771	89763	2203	93242	91683	78137	191890	102376	262143	32977	104584	51177	1405	101259	96488	111596	262143	93617	254000	106137
51	83677	92770	165990	94465	85926	90367	88320	107530	262143	91312	84255	9335	146422	102091	83893	91471	78449	121596	88240	90808	189136	149234	108423	89017	262143	62813	97868	4248	247068	101023	103573	103072	4204	97416	82137	4763
52	85183	103003	93592	159795	89980	262143	84575	215057	213517	103914	87492	82492	91146	239147	262143	9151	97469	98161	95746	102370	212955	9692	174687	94137	262143	61571	184330	68975	9362	101163	182812	82078	174986	104594	97062	4622
53	83687	95587	120164	89774	144881	262143	262143	199518	160732	90709	227015	175948	91667	84257	89621	1857	207158	176748	80135	88412	262143	180684	110507	97790	101528	90323	262143	8773	176197	6712	99422	84190	10886	198513	92558	2790
54	160776	214842	262143	150483	86866	85426	152761	128338	44304	107284	85815	81774	109218	92862	172180	83261	262143	58193	89509	86257	262143	92752	102776	100819	116638	118733	262143	70050	130523	94511	98657	169100	85457	106279	93440	89349
55	122237	107298	21048	92617	72750	1271	84425	122554	262143	93173	262143	137406	94549	159843	173374	83609	231265	166256	82234	74408	262143	121803	101086	97284	100544	81839	99142	93969	99516	107933	154066	86288	100500	94950	87607	93702
56	3886	103111	196842	139273	161488	262143	151011	4163	4075	86693	262143	79221	156166	176801	262143	127669	137523	91789	78308	262143	181896	83483	103807	50124	99191	47766	170332	54259	173365	129798	177950	87907	101673	161967	90356	4448
57	155313	89586	117163	114789	203390	90979	84020	101097	9227	12146	262143	78992	121078	207942	87875	99476	262143	87888	95505	88654	96821	177771	90289	100619	196801	47541	87819	1474	262143	99678	164399	93931	182307	101868	95298	90957
58	262143	97861	120790	92437	4554	158118	79153	119506	262143	82797	172954	86707	149737	95557	117792	84613	182435	98747	87559	79226	91988	108712	108120	98385	123657	39121	196899	50537	177764	101401	98038	98393	3578	102715	99921	96538
59	262143	84131	89804	116646	262143	164240	81911	95104	262143	97927	138651	83099	89584	1523	133542	4165	9586	260294	82950	218822	65062	166778	135501	172281	94533	57116	262143	52794	125703	138802	77239	89327	253066	11420	85548	97803
60	87124	178698	89647	149204	203439	144837	80614	98243	159232	2903	149064	83285	127548	86198	262143	105254	253433	133332	13404	94112	189283	158042	201579	97722	125369	42283	201087	51097	103577	97317	99607	11735	75674	2772	250983	96601
61	164867	96362	160159	127722	209280	165819	82545	262143	79088	236392	262143	77465	87551	116070	262143	262143	258559	185112	91059	99973	100460	72006	99712	91279	144222	142105	237917	67394	174477	148059	102706	73640	198677	86553	172631	93169
62	108221	93399	157428	89537	27128	151127	75311	125868	241821	872	164068	78370	87538	143447	131192	190966	262143	91183	11272	86705	95109	12169	104521	94099	262143	51643	99495	46370	92415	10794	79297	92957	177667	262143	84936	7046
63	118221	194903	91897	140224	262143	166410	152007	91665	153096	168626	5178	84920	87115	168240	262143	164008	262143	147185	105250	168844	95966	105409	210902	91794	181832	68935	99317	83485	92967	14490	101337	262143	61822	98113	188928	103578
64	96642	88844	163562	80461	3524	171323	161911	86404	85106	4108	84187	80476	94745	133509	69170	211164	79180	134117	86009	111980	160039	79125	256493	97671	113257	46623	93885	60280	152960	7078	246588	91643	78553	225007	93575	106178
65	97339	101191	87947	97560	86266	140600	111458	178607	262143	26530	74784	79667	95151	96874	122917	127692	165052	97110	7233	262143	99597	104462	208772	97380	99648	62247	28250	54698	99099	103259	100814	13435	96115	215495	91170	89375
66	262143	96898	140804	86240	9957	248485	70997	113332	2470	106253	218315	81790	118023	97169	160980	73498	262143	89685	29462	94477	95066	95372	179013	95382	99958	44025	2573	222287	113958	262143	94730	205066	162129	105926	94057	87665
67	97451	131305	262143	91055	10242	83452	179944	100481	262143	1896	74873	78289	168357	101640	176438	116034	262143	108077	56541	185232	104901	85662	192197	262143	111348	47241	91856	76475	137888	193140	102796	173760	142301	123314	94503	98231
68	141662	96627	259547	117834	4789	127841	72675	1843	87542	97687	224081	80418	1080	91867	209515	83131	168037	88452	163818	77770	95469	140629	159201	94612	173980	108529	91830	70112	160715	98195	102738	86647	262143	92600	136682	95747
69	90628	262143	88694	76745	262143	262143	75866	98532	162245	83891	80296	78415	93339	95275	262143	202459	188296	103508	81813	83880	94516	83724	262143	188841	112580	91118	98038	52714	177065	133344	180727	87427	82452	180263	95319	93812
70	91837	90027	163318	99735	170741	106883	86638	105220	244484	99212	1947	79774	123949	97700	158495	104905	197267	115940	80525	96276	95390	80545	102323	262143	100892	65680	189975	64385	79656	15800	262143	106511	235857	181123	96205	262143
71	4943	117203	168418	116621	99104	2129	84344	121455	77239	545	83786	149074	181719	131498	93550	121661	97584	90222	170931	262143	262143	110845	107807	49153	208544	40480	100745	54945	128950	12779	100226	133958	192958	97524	94644	19127
72	77037	206782	262143	1128	13150	94698	163308	89553	81165	144671	76109	75163	148471	108644	124054	111817	262143	96107	79743	229138	262143	96802	102791	192820	105259	52218	172351	95472	262143	92539	97872	86958	262143	89489	7770	213139
73	4397	108644	262143	145761	10874	147799	242321	102005	101910	86934	153346	78960	100247	88440	95578	103517	9910	79102	3338	103657	98386	86993	120493	99460	180327	58608	120120	79675	262143	107159	96968	90624	254867	104644	291	149724
74	2797	92626	89963	128703	126737	112095	78972	91204	262143	95872	86281	80955	84706	148594	91711	1716	262143	166584	97876	86294	94771	141600	97349	94487	91184	44006	95611	104288	93900	121144	167674	106666	1612	100988	100545	95843
75	88066	251240	262143	137348	91080	86526	151823	262143	86743	134004	227928	56823	182165	97961	262143	102650	262143	138628	76249	96631	262143	164982	113721	100548	170435	52913	262143	56754	95659	94168	85523	99235	165346	137814	97307	2087
76	87287	98720	149392	111130	96644	157568	82358	96608	237281	89597	262143	368	86528	83477	89062	71227	98745	84221	15874	95854	159379	99024	194124	96780	99437	57799	81444	1165	262143	98554	97786	97684	70372	171760	1577	5655
77	89075	98941	151112	101723	88780	82909	81415	93480	201087	82906	151053	1746	103475	112028	173090	118061	262143	94124	85534	88467	94964	72889	90272	98032	103073	45787	123165	45477	66365	58757	100430	262143	98128	148045	153067	97348
78	89442	142042	93169	89021	5945	80849	83933	3681	21454	92962	73348	126697	91374	85182	94754	101348	262143	161715	87807	85198	97621	101602	104066	96897	186019	46956	130330	69231	189101	135464	83880	89989	1242	99727	76982	262143
79	262143	2214	262143	139687	262143	160365	81962	102318	167323	4747	152380	77739	187077	89107	98655	118845	262143	158598	81024	170258	97403	203832	211086	153298	100781	63660	96069	58670	175866	97582	102619	115547	245230	130181	118120	92761
80	134627	215960	169795	81388	74565	87178	88234	105916	211844	113170	90529	82079	92265	97595	105115	76065	262143	165431	88344	94130	262143	199064	96457	98673	145376	42875	179143	97514	104688	103123	104471	89425	198451	93497	90074	97241
81	100110	9064	262143	92075	83024	53417	79499	85325	81492	51564	78969	77400	97258	93428	5830	83027	16864	164944	45776	97299	262143	86041	94487	98507	108440	57085	93221	129086	17606	96475	106091	4296	64916	119660	169154	107016
82	86422	118343	96810	78006	11896	83441	87130	113070	44920	1815	262143	79244	85965	137292	170498	113619	90856	87821	83618	112317	148797	97900	208142	98346	158485	88299	262143	78913	92361	105298	185722	89989	187438	71174	101424	647
83	138867	124845	91800	909	240848	111466	85922	96887	224400	238842	219280	1630	87634	104946	172465	101976	90270	92931	86612	86006	70027	122481	104494	92687	124204	77106	262143	115302	87676	102245	253835	168200	84472	198858	78780	90108
84	186506	112909	183266	79412	262143	3988	88858	262143	82985	82340	78407	88275	92756	90248	60278	162625	262143	93572	83397	160744	186941	98407	262143	99216	194755	48371	100719	2794	90227	97852	179984	108903	97916	205626	262143	190362
85	85722	181404	86854	140193	229083	89270	80303	108935	89038	97826	77605	79745	92202	87806	15823	119664	122554	170878	78260	89898	90627	82711	205227	98143	146838	60177	172895	67639	90315	100373	101257	89039	187937	99938	85551	100016
86	169999	262143	176973	87025	103032	82375	80154	262143	166589	56863	58343	164507	92852	164007	86851	88766	240542	87962	89371	102488	155649	3601	98458	100737	104546	63357	102383	54814	178585	91529	97397	81561	98669	97211	91765	99598
87	185790	98441	112422	252276	89154	150729	126514	94602	92023	83262	82459	262143	103919	116328	262143	103457	250087	170967	99610	2963	74175	88760	107636	49852	98766	141414	97237	100490	109453	119072	95312	1149	198576	97871	118399	97846
88	262143	90892	92638	89393	23880	168920	81245	97504	161218	113157	127906	80395	86029	99895	262143	59987	148580	120677	82917	262143	95812	103637	197617	227783	97897	721	187323	99880	183816	1174	93752	83371	89485	117128	94555	182376
89	111625	113316	1033	1277	91713	102497	71212	97788	162537	96026	213502	81403	94311	87864	262143	133514	76701	160733	81221	85604	94542	99681	108798	94435	97165	86352	184389	87746	94251	105101	95593	94689	262143	197429	82696	101579
90	262143	94547	104118	89753	262143	93566	76922	84348	262143	1365	157480	75760	135933	105926	175862	122867	134479	76038	19234	262143	176852	170690	112903	94905	100268	56375	100491	76296	262143	96339	103367	5986	163280	120087	89753	15873
91	126258	262143	262143	118126	109158	172050	88987	93981	78570	90095	164511	77507	84104	83112	148881	87410	262143	85029	168623	88552	184300	142649	262143	93655	109915	41634	191508	219103	114280	183074	99818	223255	262143	115752	88253	103329
92	88122	108112	173837	1136	99298	123317	78164	91928	174783	84026	92696	79623	150298	81748	106358	74232	262143	1950	56247	89917	95714	8096	174779	96194	254874	78410	95619	57110	90106	136709	103130	94009	192475	97982	96444	91566
93	95953	12493	227058	119227	162430	88981	84110	92398	75594	262143	86391	6084	89259	101755	143055	80681	243053	84613	30157	82147	95843	53974	103382	94315	109311	45214	262143	61436	262143	4807	99973	112910	7608	84609	94744	94022
94	164913	101854	86539	123173	112358	92636	83785	1195	165623	89571	99786	82548	160787	115050	262143	86273	2381	78159	92868	159596	194365	94283	110570	181636	94725	53006	159657	193752	262143	166417	91206	99020	80750	92649	82061	92505
95	93391	55895	262143	96665	79821	416	64183	106053	165070	92189	262143	76138	112578	93161	161729	104520	260761	114910	60624	176130	92265	80215	197752	104417	167113	67731	262143	88966	262143	99862	92725	5540	262143	111992	170503	6754
96	132100	188257	14222	80878	262143	86498	82108	108390	89081	85899	88494	80539	142588	90709	262143	111791	109877	91848	82622	87392	95161	81510	100406	97907	144631	45209	262143	50005	101291	100994	80119	92830	6572	80341	262143	2532
97	262143	170786	5341	156402	2052	775	76558	780	78665	80810	119857	82217	155762	69393	86353	89668	113760	84879	30947	155234	190834	91148	206417	50289	94955	50020	98962	66774	86387	101189	60710	103316	15842	111663	103302	192830
98	262143	92022	118183	88641	5280	123519	262143	4892	4184	97526	88688	77612	92737	106395	142645	137097	113227	98539	77991	166510	99990	111077	114715	98528	104016	48670	203647	110490	262143	127470	104745	97107	101132	86213	94038	192930
99	127465	109396	262143	155882	81552	2254	84870	107843	150681	11841	262143	2376	93555	99647	111029	95495	262143	98212	82506	262143	190541	112445	180997	175118	113121	56238	99769	136415	87897	121135	85258	258661	93709	92233	79867	39815
100	95339	158193	121690	129680	15710	2902	80043	137765	262143	90764	84110	78493	23941	79852	90122	81131	1460	72867	6065	95874	98927	97364	104070	262143	95975	57732	102222	62608	95404	96583	95517	98772	182820	102678	93703	103193
101	85291	121954	13353	167254	931	91495	140860	93176	78040	6149	147905	79254	240783	97603	189708	75428	91789	102433	98127	83979	94145	3718	7449	90789	139059	1867	101626	45360	92504	100940	116776	104510	15036	106682	99507	88855
102	98290	84754	165103	80258	21175	134356	76461	93655	85160	97467	81454	78244	86625	145414	169999	171279	167591	158877	115632	100208	262143	77822	262143	98888	262143	40306	107656	999	93667	19597	94682	92335	205210	159311	85936	92655
103	81364	92393	262143	115974	224396	82539	79505	99986	257521	1238	78978	80121	143367	163997	154350	85482	107976	78449	172984	79190	11269	80324	197382	95086	208850	61399	172004	86817	88008	101089	77208	135323	9377	93169	158470	24984
104	1483	175035	171130	262143	87519	3585	82861	114835	160599	80249	27598	76387	262143	91302	155654	97137	101757	105165	15998	89086	262143	91853	102037	95257	103875	52712	99333	69121	90653	94760	12762	100374	2850	106665	92677	34207
105	89134	92039	174563	227275	262143	153147	98779	94918	168158	89236	262143	83912	234189	90616	97132	103107	117360	73340	88666	82963	2536	190390	102368	100384	98537	66260	198623	38379	88358	101306	104098	213923	66431	220876	94216	2671
106	85861	98648	162578	103425	158972	2044	66912	94455	83961	3485	77565	91345	108265	174293	114889	108886	19076	87053	3594	90242	190337	107226	103030	88149	198441	38362	101675	1964	231158	127110	97041	192612	151594	86818	92294	99482
107	132285	160516	172295	86262	156371	123480	84859	195203	161066	540	95629	100133	109509	92048	184281	226090	262143	161345	29600	178615	183741	166189	102436	92898	96639	12510	262143	55180	76038	106517	141414	81843	5785	93319	189728	100093
108	88693	184676	88241	112269	262143	91922	73422	104236	227545	85059	76382	81049	89490	84500	83221	84391	131501	190817	88400	89354	1887	164632	194922	93259	111332	54028	98011	94384	262143	59143	97230	88490	98082	100714	97419	99560
109	262143	165622	128251	91417	146486	91799	95607	98456	3448	93164	262143	86127	87376	1286	82270	90531	143845	149153	80906	93912	96723	166147	114831	177826	116131	84133	142624	39171	90083	122027	243302	95667	97849	98189	238463	96102
110	86107	1529	101160	95653	116954	85093	78154	116966	160250	95467	80259	84674	155340	243404	262143	96597	103546	71453	78745	92853	5057	2336	105577	180688	101265	85390	90807	1311	88961	99954	94298	90871	163418	78093	98369	96398
111	128728	1648	213784	131123	262143	588	4082	10047	262143	230966	74908	84603	127473	166589	2752	262143	223319	177124	72431	94235	129994	140688	184463	94733	209386	55722	262143	92955	177669	98651	103483	191824	153141	132106	94657	5917
112	84089	230443	166946	93952	179131	8690	83139	94312	163914	99503	262143	1219	85744	87028	262143	113697	94825	146051	82267	91319	262143	2691	103925	93750	146254	76168	262143	77745	89118	242793	167167	96957	292	2884	94026	91021
113	177699	93294	262143	146077	198279	168918	1477	203920	92730	94943	84430	83850	92710	136513	235658	150501	101721	77283	160037	160890	262143	192151	111130	94255	102141	62207	127047	81521	92913	119697	107108	3117	77140	8035	93465	97169
114	107032	94911	262143	85726	87738	148876	80654	992	86404	4549	137786	77259	73955	4986	89269	240112	182795	102339	85404	1373	262143	76393	175568	99906	154401	83274	97060	44930	107163	103133	95991	102285	83424	254032	97253	2414
115	83628	88378	262143	582	90680	262143	78785	97460	86720	88663	117344	76853	90594	98001	163893	997	166699	129022	79423	94573	93131	91755	43852	91890	107535	66543	100892	97764	97864	163668	58741	86185	262143	95932	96231	102249
116	89621	85998	163913	85682	8032	88944	160948	102385	83807	179958	262143	86598	95940	87683	172170	113342	95293	99398	81958	91789	98849	78226	185893	97746	93908	38093	101938	73203	110431	104663	174735	105918	206036	88723	168431	98277
117	85300	170176	142251	89738	161225	89608	78160	211128	85000	87815	161166	87826	151621	95360	144228	5653	152969	114975	132778	96380	190840	91013	262143	92481	97633	46965	96755	54382	90584	170084	262143	85559	6423	4494	88740	95962
118	88670	95932	90695	98757	262143	86749	81215	1118	11704	91860	2514	234192	92325	140480	262143	157584	218548	90677	95424	92832	97161	103925	118749	92585	91820	39419	169994	3956	262143	100036	97756	104249	99295	109181	97871	4154
119	86951	93936	2077	125740	262143	85487	94644	93336	86002	86580	7488	82336	104674	129490	96260	77368	128599	86774	786	83511	96666	134089	106462	87893	98075	71827	92620	86670	176462	100109	44623	102488	81799	3697	134807	188065
120	89129	89032	160411	91285	19986	84401	161781	102207	141603	86522	76512	73456	88110	168633	209805	125511	262143	177000	89744	90429	95736	7443	106876	98194	111646	50550	100922	70971	262143	1081	96524	98869	100574	90463	90003	101805
121	98996	158616	90564	151266	148411	89524	83726	108967	87781	104377	119769	82605	92218	90631	141477	2406	262143	10058	816	156707	181958	86094	103593	96888	126388	57091	262143	68643	114873	91804	102561	95360	96669	104628	90573	106761
122	140676	103610	2964	91234	90226	262143	216404	874	88331	100430	249542	82720	111603	97100	262143	70651	262143	1582	94052	90894	96081	118914	100011	94863	102218	284	104916	94914	159077	5529	94920	103734	93823	94408	90624	89378
123	84336	100433	87495	1034	84452	91125	159440	4040	112075	103713	162190	85303	93629	95645	262143	138913	170712	96388	76525	91135	262143	86453	90289	94462	223044	65632	262143	59452	181242	127094	103891	94886	262143	87998	88436	77559
124	159466	175035	4520	194205	77554	160060	85823	104467	89173	91796	149546	141322	136406	101427	178560	102156	164406	93370	89153	93273	191991	95856	218721	97262	103567	51703	98139	12979	158353	97205	168838	208395	192378	82330	255124	245173
125	93329	100667	87932	168371	-6	89830	85600	124101	82328	95659	262143	74244	88394	82528	262143	115911	207356	94879	88527	162315	262143	113428	196742	95376	100081	63626	208273	64098	93099	262143	96153	98843	99726	92361	54745	101317
126	83968	1083	136253	83121	149426	95907	79667	2419	89910	66385	262143	81840	94695	100900	167940	120087	167218	129351	78031	84216	262143	82808	262143	100532	158195	56276	94651	75757	89933	118693	99250	97894	4693	133549	83019	95060
127	149886	173529	7458	20666	262143	27099	87146	118156	80629	92680	80414	83407	91246	156716	150782	188213	100414	168424	86332	44207	98952	104222	109467	99921	109190	58369	198131	51525	121130	10285	96449	105756	5072	127862	82835	94024
128	90458	165217	2390	171553	90580	150037	84497	92897	73566	80967	165215	451	200861	94329	15840	92235	7905	3367	81125	116028	262143	174921	262143	94139	104068	40031	262143	201543	262143	98636	95934	92885	9458	96742	10698	96653
129	262143	103617	160658	87492	262143	1426	86730	103846	160606	1203	85139	77363	103864	116424	239540	173575	151456	5380	166239	86116	262143	110437	102741	97258	124717	54541	88718	66268	87265	115702	92754	89187	262143	1389	95932	193425
130	132561	91562	167323	83715	86002	127816	78565	2349	213514	89830	77566	82995	178027	163251	4063	81214	262143	155278	91410	90235	99391	1183	213056	94620	99130	42669	232088	64934	97698	202436	106078	172445	262143	104736	167558	3523
131	162548	93964	88583	85137	213045	89073	88721	97006	162295	97360	72422	84598	91963	96448	51578	170154	99994	75786	141394	183020	185127	94234	147360	185100	178513	42356	99270	56730	102662	188770	100075	92390	189257	85521	262143	54684
132	84038	95160	90427	94626	6735	114438	84844	96474	657	87682	262143	82244	91304	106852	85025	81706	179419	160168	13584	104373	109279	175980	106766	97100	115128	46736	90223	64592	91886	100706	128455	109956	83628	158136	71030	100530
133	74944	90798	89672	95540	162978	92291	162173	89003	31214	85623	76684	77415	223570	81669	167855	178316	218773	85777	89482	241792	98053	185028	187240	96681	100046	49043	102113	55855	98660	100643	180026	124219	645	91774	89092	949
134	121152	94261	167687	80670	125962	1001	136127	107307	82599	104517	79502	6485	164836	75234	230199	71717	238546	143359	169199	4061	92839	83949	103928	98321	262143	50206	98204	45864	93472	113094	92882	93406	172724	81117	193890	96479
135	129405	118066	90705	98880	84116	85630	79777	101658	7246	84671	77963	81625	161021	150383	86639	125490	165930	80466	2714	4555	96062	180743	204261	262143	200493	170679	102744	68044	108566	97095	99615	113198	7696	176613	92734	1760
136	222633	102401	7875	122344	66737	155663	132180	2749	81616	96149	82761	83475	139371	91808	89516	81009	154819	132861	1120	111268	99786	80036	95921	99274	163638	1146	262143	99439	162398	92488	98216	2371	191955	90759	95105	99465
137	262143	104341	262143	87173	160378	136583	80648	98782	88991	262143	183154	79464	262143	172250	174267	93233	255080	123207	81045	85335	1746	73305	262143	94682	169499	67677	262143	132924	134456	95765	86057	103484	85666	100714	2875	85444
138	89905	171845	168218	113725	78888	165151	81501	96194	157686	93859	180249	82982	262143	98886	262143	143029	174881	98623	79100	262143	90904	77647	208757	92813	99588	77968	99379	60458	92680	137312	79892	3307	86122	94569	180717	262143
139	139407	109262	93270	88565	7221	219156	725	99608	1880	29132	70772	78878	171546	117331	262143	2581	24620	1290	90684	183499	94163	1107	107037	99688	91856	130689	160723	4126	126758	98965	92488	113117	188461	159859	101758	99075
140	89180	102994	83814	88602	876	91941	81736	94755	173180	85342	2027	144724	87086	157373	262143	1735	262143	94701	75304	169045	175011	87475	105253	51467	102895	61817	262143	71288	91746	97300	94193	109684	3426	97274	122180	86319
141	107942	95659	91656	101582	80734	88608	7547	191477	262143	95537	77391	8721	89098	136176	262143	146507	183049	171186	81552	89038	204024	162104	165948	96256	170750	57167	89886	155006	172342	98280	92975	67202	1003	92348	87881	105439
142	96625	104544	103731	82482	77309	112298	76114	1045	20565	679	82700	77217	141028	85371	262143	262143	262143	10181	77704	85094	262143	4169	220640	101266	262143	41610	103281	85560	97954	97509	180073	92886	185427	97359	90005	100855
143	159402	127061	212776	87476	612	158140	83099	100033	81643	95209	75129	225185	103044	61178	169710	86185	97015	112363	4211	172767	262143	4340	201120	160314	134606	156882	101321	74827	88309	93736	177842	85787	191378	99408	96588	90839
144	168789	98852	172474	107062	85571	157112	80511	117131	99533	1112	79647	76181	88183	86075	5198	81544	217964	82322	893	81034	234741	262143	262143	179113	97138	93631	92744	42015	99471	153795	738	90611	97155	175796	185719	101921
145	164777	157551	147974	80859	160274	92896	72772	101277	81923	93137	150850	85030	91868	92469	262143	155467	183277	85430	55439	86699	92587	664	103881	78162	85736	82443	101097	43676	178330	141159	102912	99911	101516	1187	99433	2712
146	94267	91626	170740	91996	101502	86765	83636	210282	262143	86812	262143	6331	92052	86059	118173	83270	4871	101203	80847	89632	92280	94110	105565	92908	101467	49395	107395	3196	94436	96659	99381	1938	19033	147363	87222	99562
147	86496	95285	90045	87815	242608	262143	118462	85228	87670	183126	71838	79850	154268	107465	81818	126141	92210	162682	106453	89529	717	88016	99137	95023	114554	77779	97066	64984	101557	72754	172694	95659	94376	91508	91860	97449
148	90257	88177	163441	84084	16073	94834	82304	102205	262143	95815	1149	82788	124282	259255	99347	90919	169410	125414	94080	93588	262143	96834	4808	96093	187641	33501	102101	7701	122474	102761	67456	98618	82066	78273	96723	97852
149	81494	91169	106486	130306	150319	89233	86112	86765	262143	88156	229676	79364	148016	130182	128878	208685	262143	158228	82182	89198	262143	123757	112418	95734	96220	36167	115129	156239	122828	206561	68865	2884	262143	82375	257568	95369
150	87225	113031	87491	151593	154525	83080	72301	88574	86645	155653	146498	74420	123508	120065	154685	2171	188548	160417	88548	113562	95362	190550	97853	97850	189160	45919	181735	66848	90743	98055	98963	112517	194332	84556	262143	98205
151	87165	104163	91710	138802	29248	164186	82175	84483	262143	68977	262143	78760	86382	102357	262143	136084	107191	129828	146855	84921	2722	257754	118128	96279	94725	67403	138879	196462	262143	64137	96183	123812	186255	178833	95183	96112
152	88855	110521	153516	81337	262143	137186	135797	112432	180376	761	78055	82320	91553	87585	83014	139706	262143	87866	90133	104970	94103	133724	262143	94394	99470	139947	197406	64596	214948	119008	187302	90105	262143	239212	179207	93191
153	86851	262143	87009	165993	98036	91832	77341	105137	159894	106686	667	162823	93084	106268	234680	104803	262143	78576	100606	80324	187830	80447	96938	97817	113076	50840	102032	109450	176811	94078	96078	94583	65001	114167	81480	97572
154	154504	97817	248144	89833	83885	262143	80722	98042	169612	85569	79527	79271	84366	88719	262143	262143	262143	79990	78677	91426	193997	109084	167863	91446	101735	57443	7590	53864	96510	180231	192514	94229	88019	112754	89902	98436
155	134493	99014	91677	8311	79019	88296	84691	5152	78197	64406	75635	80218	163750	130317	87555	86556	244622	91409	92697	100779	262143	2608	171331	97110	262143	50071	262143	51608	193977	101542	108053	103416	3091	9083	135700	2580
156	87781	93588	86706	211432	262143	139847	78255	143962	87341	99500	81688	2170	262143	88824	168397	74359	97362	167193	90014	72260	44509	74852	96603	262143	137331	195347	105521	104989	262143	97044	106653	7862	262143	113709	262143	262143
157	166946	866	1082	183459	167233	88427	79770	1361	173957	82261	218190	141918	108732	100449	127850	82696	97811	106656	165872	149115	103883	165516	179966	97198	108875	51467	20275	91405	93655	170396	100312	92169	197050	91853	86571	99736
158	92430	125359	169603	80207	168047	85331	82098	3566	84602	98535	152308	84518	98738	95728	171528	103948	93362	82355	6821	88170	94878	176315	238277	73902	113102	48450	88704	46510	96751	102621	95109	88361	192880	122030	92283	1774
159	157023	101745	87632	192567	166238	99212	80739	76283	245466	703	79170	87395	95007	122711	94762	99355	262143	208734	65949	88629	58042	80735	262143	100304	176309	52789	95386	70408	262143	94066	101481	97991	95422	91549	176245	92002
160	252488	99429	3890	1659	262143	194079	271	198863	90199	89573	77232	84610	88586	96137	193357	97730	223012	101730	77089	182662	262143	93505	199330	93785	97667	58569	262143	73719	165914	91131	96875	87328	196860	5505	176096	98280
161	141772	169835	121743	149072	129160	82602	164378	105848	166308	91621	145532	82920	5421	109382	170001	100907	87217	90819	73712	81669	98716	98071	104442	175396	115410	54185	167587	98942	98030	101622	94595	102793	86288	224397	160658	96026
162	87119	100748	89708	597	72947	90849	84016	95207	262143	91417	262143	72996	137534	160831	262143	239979	256966	75826	12630	48370	195332	82100	97385	97361	170896	74356	97261	44865	104398	110631	222638	178313	89955	95595	1035	89525
163	262143	83795	90161	92394	262143	83036	172468	181493	262143	86197	1089	76252	90898	94482	47911	1818	101449	87156	79766	88322	262143	87476	103341	177499	99532	124682	106460	40949	185202	135542	99946	100668	181310	91798	93790	100651
164	102819	95081	105240	81592	1553	262143	80037	89240	82345	34250	87896	81076	97162	96880	175821	101893	179473	157497	104201	96017	188811	161455	110810	95175	183858	45360	89762	71331	214346	96388	87860	194984	155833	124702	76491	99287
165	145707	179223	173888	7527	101224	89929	80207	85558	89588	97258	137432	81684	99317	139527	111760	103453	208965	81669	78998	85097	2264	76223	136086	172136	97571	48815	4850	47820	88587	104373	95128	96434	153775	122315	96467	98483
166	94312	108172	114271	94804	81912	88764	78422	87559	187924	89544	77782	79450	89483	135512	262143	97080	262143	163364	92309	88006	231387	183412	204165	99638	98032	55571	125452	66482	159376	97539	88339	93452	89606	85660	85473	1603
167	87648	94376	166267	86295	123811	85433	80750	262143	146854	81358	74807	77238	87219	93095	90771	115310	5907	159589	84344	90761	93337	89584	262143	100143	102058	47549	262143	81141	1111	95375	95296	80411	92300	198139	91009	98417
168	184392	119121	166758	103200	138137	154000	80156	86821	92192	2464	89723	80742	136285	90980	262143	102669	262143	92517	91169	104781	94307	73248	202612	262143	252445	61210	53432	11112	50328	94558	97377	1154	136639	163626	103080	2421
169	86038	107096	89965	152572	77128	244804	78420	104345	262143	85014	125634	79763	91021	87687	262143	128818	262143	100229	81055	91846	104517	87741	262143	89483	262143	65110	136974	62695	97179	101625	95838	97373	262143	108377	89661	91734
170	83807	126577	112483	89041	82623	64069	81711	98587	83927	1282	147353	119264	1945	102644	262143	262143	96392	95613	173973	152810	181150	95283	142504	262143	182277	50728	103654	4082	262143	9934	104046	93803	29887	129662	82155	98379
171	173018	65314	168233	84863	262143	155360	180373	212257	74031	803	1522	83742	120003	73322	81882	82158	241348	98499	91778	121208	72851	104889	132177	95454	243182	64704	196293	61456	128989	11628	72568	97740	159656	2031	78858	104769
172	85646	155381	165370	199723	164012	1133	70756	1729	83662	111514	81211	76036	99771	95545	141801	98766	228791	170935	165389	93548	262143	89820	158986	54757	262143	40919	255880	88349	124574	5140	194006	82439	77135	84221	106577	93706
173	94597	176669	4786	124250	79224	85119	76796	103115	86886	131201	150381	146381	103312	227911	122957	86702	115615	80144	89930	174502	262143	33923	237201	93588	262143	77571	105150	62130	97032	88716	97535	100746	104909	82987	82096	91890
174	90522	215780	180091	91794	3481	813	930	196363	231763	1704	149979	78335	84069	155735	88248	115063	262143	141922	97944	110442	262143	162565	97693	92756	99256	44215	107625	69873	262143	94685	76641	101244	236360	2078	92907	94994
175	89956	165558	117894	90232	171501	160852	83128	76930	160253	91331	151179	76526	262143	90245	262143	117332	162752	112200	5433	96844	188847	126809	127418	91904	183781	262143	91001	75335	183797	97149	97314	4483	180975	84089	91280	2078
176	96811	191411	197768	157148	262143	164095	87327	99238	5530	90074	8642	82082	88660	97373	86854	232570	160038	95968	81862	127688	5762	80478	205013	49057	113165	73326	99292	59338	98435	93351	197541	86699	87984	100904	79747	2309
177	94697	110099	87654	88697	13591	113593	87951	92519	78037	84337	262143	1589	115700	92838	92206	132222	207477	91379	80334	80411	97044	92053	103888	47732	99598	56500	262143	61383	262143	98206	98061	90757	96909	224551	97739	188681
178	86098	116971	85534	108056	228465	262143	81330	5507	205995	244675	72058	79036	142417	169781	136445	102447	200081	85196	160585	245959	95488	1895	103622	97087	181148	76745	66631	74516	3050	85480	184975	187330	85418	81893	92838	96085
179	81859	92449	202928	257855	222233	130203	82717	101879	262143	97850	149630	90705	84401	153326	172473	119244	210708	120	85082	189804	189687	76647	172612	95228	224841	60545	112445	52581	93483	95818	108044	109535	80069	110900	81215	96847
180	160011	96174	91623	95617	107783	262143	85496	97482	90703	91033	78660	73734	156479	82017	237227	138703	96687	55565	86208	91498	97613	99283	112972	96895	103476	48521	98639	62929	256273	106594	100678	99368	36341	7728	92820	96281
181	84382	96105	138983	1341	86408	125313	77521	88731	10404	164868	149238	80424	91626	96790	254885	123875	167907	134065	79714	91905	262143	140059	158344	97108	167563	141177	162856	2338	99336	92999	97647	102829	7500	91178	94479	4829
182	88190	95729	3124	136832	202307	166700	157623	86037	89078	111175	156533	154732	133329	81972	262143	129857	6825	89036	85756	88639	184440	92517	186652	103166	95723	82638	262143	60878	94635	106592	184407	90558	198881	8496	88893	102040
183	87761	94370	135571	79317	83590	96028	8502	100668	63686	55030	80356	71669	92720	137911	91041	98797	166952	138067	82560	162922	93167	193780	106277	97901	99610	49327	194832	79745	180944	106702	87762	103261	189512	141767	95632	262143
184	86356	107037	262143	171493	82317	89591	82503	105224	86990	78969	262143	78518	136581	1065	150162	132318	100815	177684	82970	3904	262143	82835	102203	99984	97127	59624	82747	11331	131742	94365	186581	104698	91276	105707	185163	262143
185	98251	100537	89149	100612	83337	112169	82197	12823	164786	111483	81615	80615	138612	71887	165176	69147	262143	101082	3408	143018	99652	202074	106379	99109	100885	48468	84730	58719	90036	13823	96880	99189	262143	10502	108281	153084
186	100008	107181	4031	94889	240620	115464	154418	90300	136344	85061	70402	81484	86766	11207	262143	158143	99842	142817	83296	93681	91785	172225	198107	95058	100203	59644	98406	45814	88406	101192	94194	94999	97835	81040	96801	97466
187	262143	80467	161832	262143	262143	81493	83824	97253	126307	100513	153160	78828	88558	78129	86225	83978	106049	93583	2754	93414	95272	104990	109886	98304	117771	62752	182154	42160	94215	25939	209364	103755	187444	96876	95974	99412
188	86251	116120	221462	152983	103645	163724	113305	88921	84864	85706	143342	133522	117226	88575	88340	1443	105081	154697	87329	85966	98137	82207	107860	98357	100212	102955	97966	794	3266	109408	94203	99248	162611	2266	262143	98242
189	217868	105060	2207	1753	262143	92340	75698	85696	83786	86835	124912	82387	105483	132007	10293	152106	90662	107594	953	93450	105323	81709	103921	92919	97676	56187	95555	46226	236451	103472	70365	92848	66551	90968	81896	105499
190	87229	262143	191017	91195	262143	88979	145093	95135	78206	4039	218177	83344	91524	88382	157035	135758	245307	93989	501	88380	91037	76309	262143	99069	104505	66071	262143	78116	64875	97230	103678	93114	91935	102763	96999	100782
191	85067	102775	92514	88134	76577	177111	168864	262143	4892	3282	74597	81118	90828	178784	13863	97469	12257	1086	87648	87089	101400	102733	166764	101498	174643	49648	195960	85956	202139	100188	81395	104105	93252	101678	211723	256747
192	98716	104271	3511	161940	262143	44424	78572	89471	262143	102229	80494	79552	114271	143419	2240	109192	140294	99793	2614	91172	138222	93258	97986	98356	106752	71133	96506	121683	903	176966	97835	99635	262143	3337	92009	95952
193	148568	177559	87098	100677	229555	104202	78272	149366	166065	90747	83309	85305	110967	111729	84991	179854	141755	177052	74581	134906	107750	110542	107651	97044	155454	91733	190062	9444	102531	90181	98362	97964	94060	98818	2546	99051
194	6366	60968	2453	2274	90458	94507	79669	87167	89443	1492	84463	117448	139002	135978	67071	70138	96635	116486	76253	91813	262143	77740	98681	67088	98503	41424	101251	108691	20873	107110	101248	225871	3174	113381	86160	92704
195	121123	202426	91353	171957	10990	3577	85401	98155	192794	151079	76083	211766	89079	89189	76377	4262	96816	136895	85713	2806	90180	98120	140263	102629	131523	69610	102208	55383	91942	160103	101157	97060	89845	88450	68538	114759
196	84528	109208	124829	109	86080	85801	171599	83888	163557	165534	262143	5936	89261	156699	121694	118204	262143	84558	81377	88159	262143	107191	104731	102055	97738	85484	207238	86695	89106	18229	77801	88548	262143	125306	15762	189013
197	85167	102405	140669	88804	262143	262143	117250	87829	262143	7041	262143	85715	262143	213077	60647	95705	98419	94603	11021	84920	5594	262143	95464	96663	133304	51821	100959	81224	229852	262143	90415	93797	59685	86271	157522	3355
198	83938	99999	177260	105499	262143	91627	94348	84272	129966	172152	86017	149824	262143	85643	225540	102369	262143	90473	71388	168107	18432	76484	262143	96558	143260	51524	99128	76044	123843	100453	171106	97919	262143	2321	90296	4292
199	262143	161470	99539	78189	78478	262143	83724	97799	84432	106881	157158	143713	92564	224496	262143	147	102207	129733	84633	88813	98682	197717	110486	95201	97973	1415	183981	244768	262143	112228	110264	91191	134506	4338	88527	112966
200	147404	96692	163913	1010	157688	106371	120895	88365	155980	83111	262143	242756	86523	211945	215087	141289	93898	101243	77536	167998	10507	108917	262143	104068	99227	60676	7915	51914	169032	186503	88846	98809	95993	119059	166935	2465
201	106455	87483	110297	146636	262143	118803	85597	87640	2687	262143	82418	79173	163693	92311	262143	103842	262143	93096	18329	98604	185995	8668	100536	94016	105583	72869	252799	62365	83671	100384	181483	91923	175021	101610	98350	3516
202	89477	188025	91655	84104	262143	92125	164998	90512	92353	154520	87477	78207	90356	104098	116502	92425	168614	71934	81659	86707	97854	101148	109744	190997	96944	39634	92607	158482	165678	100903	99966	202545	160949	262143	92878	100059
203	103665	176403	84020	160151	262143	91263	128998	110189	166391	82848	77766	80593	262143	1490	262143	112673	101709	127918	2289	85706	92277	73666	188421	97710	98383	73039	106105	76966	81305	100870	96528	93881	77764	96248	95215	192231
204	109391	113266	100111	172076	142290	168406	79859	78802	86942	92427	67301	83979	88342	118298	166692	80913	262143	184309	76266	92743	85663	92530	195064	96572	126704	79548	99905	230198	173321	98237	81680	99163	153440	262143	99093	102851
205	158562	188378	163426	242484	170580	96324	83253	88994	89464	6619	72501	87062	92837	87205	170895	83598	172440	157995	81157	159636	107609	3047	733	90705	106767	42463	103691	1310	146717	117582	94271	109997	262143	118483	153916	180475
206	115999	109016	7311	78597	152257	132771	87067	93314	151190	115849	78847	82367	85776	105321	156694	92732	197323	136075	79596	91413	96343	100470	262143	94226	262143	64902	194215	95305	155910	120927	92548	91673	84239	86357	171533	104622
207	95267	2906	18791	90112	81005	72063	79756	189371	75454	49712	143676	68246	90241	98035	262143	92569	255830	669	88934	87491	262143	81900	58018	48282	97440	139054	108295	2125	108930	98477	94720	108444	11913	1978	75150	109408
208	91222	223298	168753	2577	88097	12498	83361	105014	83441	610	149110	84115	88502	156004	90070	84760	100697	87017	95032	97960	95149	80057	97169	262143	122946	61097	92440	72475	167410	241509	95565	92005	192936	90851	98647	101274
209	171117	6272	151630	78722	262143	99043	75626	97847	84746	100629	74633	80676	108984	83935	171347	163353	93175	1687	83841	91035	181527	229	95025	99879	112410	70574	183998	56988	110167	186152	174516	90384	256466	101593	97103	105063
210	89423	90330	100298	164354	262143	156697	168902	180056	1666	97701	81918	76983	78831	154016	262143	179238	120306	101973	262143	84222	90806	100516	13904	94001	100441	52448	89912	163394	256394	157758	107940	109117	88717	109803	96025	95267
211	91229	95029	170835	1686	157316	94197	84885	93734	75405	159982	86649	83543	95771	110947	262143	77366	135566	1279	47563	170664	98351	190557	141601	94874	100398	51280	248147	74032	262143	173847	96696	107481	178917	98060	722	96032
212	88438	174772	161618	262143	262143	90803	151332	175147	230409	2075	262143	45210	112451	84383	140535	98595	262143	123371	1345	177046	4886	103983	111586	90922	21123	60863	164385	83266	190329	1823	95748	99560	262143	91029	81365	95852
213	217468	1941	192294	92275	82357	121610	77125	180011	84731	87518	160216	79732	104229	142153	254523	106834	185266	172162	86984	79970	262143	94545	103378	191915	104633	57680	170531	1482	107403	170309	88769	128110	262143	262143	97095	99973
214	262143	97317	88346	94915	86094	262143	82140	96836	82008	1004	92103	81520	86006	159551	53550	231049	95473	93169	85709	93327	188519	91312	104558	95699	100258	52796	184988	120645	207895	94399	99887	88904	262143	83813	816	99867
215	83618	100939	231058	108379	253541	91355	17426	196320	86370	82360	88402	107536	103337	94402	178584	99062	176260	79745	9284	241928	262143	78597	174127	96901	94609	53486	94334	42170	12554	188821	91685	2803	185185	106851	242926	95413
216	262143	130618	262143	79035	141731	155430	83791	93692	83322	2751	262143	76318	123189	84344	149983	161982	175866	104574	80680	80951	87184	90454	261293	181365	111306	46335	147657	1495	97716	11511	190780	97650	164225	98973	11338	98965
217	84864	86473	255520	88139	262143	135945	83360	100099	262143	106459	80074	87024	90902	88574	262143	82584	262143	235337	162599	88872	97675	84072	111314	247471	98507	158684	101909	90034	262143	99172	189404	95314	9536	105228	96857	1233
218	90267	106493	262143	100506	262143	92464	64249	97010	86370	50220	9198	81919	89517	93561	219772	1240	173392	105161	124393	156187	262143	99375	731	94254	99060	262143	95408	221064	113203	30534	184618	108670	63878	83316	89178	97619
219	120094	95871	262143	1345	27402	103606	84967	1904	262143	93929	238417	86361	85700	102928	262143	151832	262143	101179	163683	91754	102055	91308	81942	84030	94543	41724	183984	115384	171564	101659	99282	92790	4344	262143	87104	97487
220	92361	150276	262143	3589	262143	152697	90480	97725	89566	90641	262143	3986	174515	112012	161036	234482	177138	85003	83834	91711	94811	104405	261628	188553	121028	92057	262143	59071	80086	111705	104040	93434	147737	177335	94177	99834
221	97945	112299	262143	893	90022	138610	79732	89868	78549	4342	149594	77910	262143	101593	236013	88817	112371	96542	95579	86322	95659	140094	204825	97690	84045	41239	187629	54466	87823	138559	103815	108381	262143	142443	87337	92941
222	3174	101666	262143	92172	96123	6947	87478	172897	262143	104131	71305	77230	89318	110917	126456	105836	262143	126949	4181	180488	262143	107276	88049	91170	100859	48316	186609	70397	3597	100329	90134	93105	91157	116842	89482	98630
223	262143	103312	262143	2571	104752	162066	85299	132048	75017	83071	74791	78593	93706	199532	101869	394	184971	74282	86688	174613	178897	69185	175056	96041	105555	83892	101603	80761	147697	138744	69959	93281	171407	125276	92504	80560
224	85782	96983	230524	2497	234343	86732	279	95937	152803	89466	161365	82581	91690	102106	262143	75426	262143	260988	3608	96870	1763	80847	104882	97375	99110	62989	102816	142669	94032	95608	97515	172273	262143	109241	56715	262143
225	92005	125348	262143	154273	80337	83977	85010	98264	262143	93156	70359	79442	94414	93098	170500	88418	116056	132368	81220	85871	95750	77443	191211	97608	97138	61887	102030	124883	262143	100949	93795	205620	102110	99567	159514	91294
226	261013	179105	262143	80652	87462	90286	82730	96243	155010	2787	83274	79593	164871	110269	91292	77421	157551	144314	76846	172974	96932	109417	93720	92236	102314	59400	92004	108709	85565	99608	191186	92490	2558	117195	89382	95706
227	262143	93648	192337	99626	261954	261137	85440	170061	68852	86625	84801	81470	88565	90274	85504	164950	97995	89724	144360	76456	98793	81842	1041	92458	101491	84478	194403	75757	88052	14005	20478	98074	58798	82747	214661	121238
228	262143	98590	262143	86777	127496	235582	80618	122849	12431	92324	78935	79201	86992	111490	5323	107833	191959	262143	86860	250713	256395	124549	103558	196893	167746	66385	128748	58220	198397	180366	178330	100116	86417	104705	167028	455
229	262143	96067	262143	99382	127500	239449	171266	99737	235239	9600	76204	77813	85764	83684	7500	78907	93421	100504	92873	259434	179741	154772	106994	96149	96653	48484	181088	39937	262143	135932	138672	104750	96341	167345	88791	88776
230	97515	100361	208557	112926	262143	85496	80923	188468	83796	107401	65687	80636	81736	262143	262143	93412	110596	79783	867	89806	262143	161300	19041	97872	94076	37817	139600	60298	224668	97582	101727	81813	170452	202699	61986	1234
231	196380	112848	260360	80354	80954	128299	85505	96425	262143	83534	83238	77927	165856	102685	214392	131849	98586	89430	87956	2341	262143	158035	173724	100198	99197	43307	91213	86229	153192	97043	102565	94703	93762	85298	90181	402
232	92656	92864	99069	99199	63027	142700	211626	90419	262143	166537	73516	81676	202477	2089	262143	110993	262143	92532	770	91225	262143	85184	208053	176050	104655	43433	262143	55637	86949	85282	98444	110934	1600	148262	94725	96839
233	262143	95763	86886	78725	209666	10844	76969	210183	166788	146493	140652	80962	147496	2672	262143	93429	157479	149524	86770	129964	122687	74369	242814	100993	95401	40837	2938	44648	97816	98586	94530	40713	2881	87685	91848	625
234	171403	106353	262143	244432	166817	156737	83420	99091	86657	86921	89257	82299	109705	262143	89473	71875	262143	85625	105418	85518	189776	81291	221422	189606	211630	57737	2564	68570	91760	195551	88567	205207	89422	5289	181721	81428
235	149392	91729	262143	192062	70958	158122	80610	2081	4325	91358	74730	79617	97330	159185	163617	97044	105490	92925	37192	86420	100567	90694	104452	97731	262143	44121	98371	44083	89418	118444	176613	98289	84234	1827	102402	92073
236	116428	106202	262143	1359	262143	262143	160165	92758	203	98434	75208	76986	262143	142978	93596	83021	150030	88036	65890	82748	180825	82544	79362	96241	262143	50255	99410	42492	262143	124520	96942	95995	50222	105729	99943	98266
237	88799	177440	163791	2311	148202	150625	77514	87164	262143	114242	146115	2018	244805	103890	262143	76212	262143	177396	77997	83192	97979	80008	262143	100985	262143	45904	262143	47570	262143	99982	214283	205497	262143	86268	91199	78222
238	136760	82739	262143	1479	94270	214423	87116	144465	13105	6723	77523	85871	167256	150633	262143	113955	241866	75476	85640	89986	96719	112325	262143	99422	168188	42502	99244	72142	104250	144647	92964	92207	262143	134546	96879	7028
239	148034	195289	140245	95764	26282	87107	84850	95851	164159	1599	87211	79982	90264	90669	90731	172889	262143	99662	81941	98395	96901	80755	4078	178432	262143	48961	100873	67660	82735	104465	98535	91329	106065	74824	97330	157787
240	83905	91270	262143	80956	160498	148445	82751	90543	101874	88651	208106	78335	89139	106259	89502	138483	135616	87974	128846	1345	4777	107010	167214	191618	262143	49419	118382	55124	218448	195417	197829	4798	86927	3298	174267	99760
241	122525	104732	86600	90017	93447	5851	81791	92872	27231	100262	147995	80567	95572	130669	175046	98774	262143	129461	14309	70027	179144	95778	185424	101291	98775	45993	262143	58335	100566	94756	177835	101391	85432	3586	173106	1007
242	89361	2258	262143	120534	88986	93534	152385	92617	262143	1170	9602	130408	85889	93875	166673	188618	133443	92423	88207	95227	262143	1160	213920	104677	96449	113880	262143	70070	88778	95456	95642	91376	99333	85730	138146	262143
243	153205	172447	262143	118478	82273	144372	93224	117840	86557	87442	262143	81446	91599	95085	262143	129985	244432	88203	157411	83019	262143	91457	99931	97698	118094	44220	107475	48736	80784	103446	99457	92332	262143	5930	87465	90647
244	203412	99009	169467	128601	262143	215799	73507	2791	86337	94352	81052	84719	151292	105990	137421	109856	205112	81139	94964	26919	262143	84511	262143	103244	101978	42352	99892	52552	262143	116884	188841	97141	1408	130026	48948	2361
245	87482	95164	79653	112034	146328	98611	82965	105811	90817	1503	74736	81790	88701	143761	77296	103544	91724	153005	159615	145214	101228	73620	184247	95375	104581	53483	115623	35022	262143	102147	102508	105676	182058	1348	182261	103782
246	168385	173099	262143	145014	5270	165017	69576	112146	154629	92994	262143	1369	95038	164701	90594	4857	109459	113051	76118	91250	100671	120227	206270	66305	96149	48054	202347	96260	116304	103093	184729	100211	103780	88053	161815	42724
247	85072	167697	86026	94108	239262	158933	144543	92095	262143	93421	121385	79374	112842	262143	170013	120237	202963	92841	84450	81442	262143	3213	262143	96512	108569	50536	107408	77063	83061	102867	9216	101998	149647	2189	86176	88429
248	83446	109332	217001	84255	262143	997	893	8827	262143	96948	89157	83298	86716	140258	83650	88561	262143	79024	91964	93212	262143	83249	117636	90671	109018	39520	202444	94320	250228	108245	88416	11599	97004	87542	94524	96492
249	90173	95525	262143	81264	122565	157017	86954	93275	86317	79203	159271	84130	148945	109951	155402	135832	107195	96680	101122	95690	187598	92265	92684	95029	222235	94944	91660	46335	262143	262143	106630	99875	49333	128981	91519	444
250	262143	141354	3610	151007	245038	94403	83640	119243	153522	1356	153676	106571	167295	87593	262143	157644	262143	113491	90353	92163	97360	2449	65444	95042	93502	144719	98190	148411	201584	65184	98404	110219	262143	92832	99967	92618
251	82246	85578	140178	88209	163820	164081	154107	1972	189176	128084	192283	78330	82999	56190	262143	458	101550	153365	6256	161537	262143	85833	262143	92893	99764	52098	163559	64092	178937	121690	96878	96253	101082	108976	93562	186613
252	88210	124819	165520	117511	88491	84800	81954	92695	262143	106235	77667	79311	91075	169631	168313	131760	103324	74654	93740	97950	262143	107578	2291	98349	262143	80162	99686	92419	105930	102202	98761	89628	262143	93638	93462	44425
253	163196	107031	239988	137996	262143	244318	156924	99077	82286	198481	155415	173	94424	82201	83909	120606	262143	96273	146570	94704	51233	2469	105006	97023	262143	48782	148952	10143	2808	192047	103458	196898	4079	262143	71762	181451
254	85038	100501	90960	119788	161702	100070	83372	91893	50819	86179	262143	140326	148242	84072	262143	226027	262143	120833	88606	106219	165313	99315	108334	101359	101404	50938	96737	66826	88407	101260	156262	89366	172365	104020	72267	29818
255	191188	99436	232169	192952	79173	91987	5494	84617	79921	94832	73073	75668	155299	171561	177146	153005	183807	95054	9630	164157	93206	221744	99640	193000	116257	66669	97344	262143	87593	94516	101238	190835	86760	1161	88262	96085
256	86070	104901	247811	104970	262143	80499	79219	221173	65843	7522	76945	81880	142946	79361	262143	2995	101001	78146	92338	101576	97049	174385	196713	99334	230950	73982	160123	57111	170809	112642	182104	91267	3343	93172	66569	2326
257	262143	91061	240674	92222	94597	47535	80505	105745	83173	107030	70610	84341	91639	97705	87370	81671	91855	103608	73841	5488	188926	92564	131739	96055	96119	60249	138725	64921	91252	98135	96508	86176	95658	126905	91954	100472
258	88630	93341	262143	94331	262143	151135	72052	770	91293	524	262143	127920	99289	146749	94608	161361	134360	72261	92231	3124	86156	150372	152362	100055	1177	53974	104697	60838	262143	101473	96630	86779	185735	109187	9292	81734
259	92074	90066	172831	80550	3039	174335	151933	93029	256133	100099	262143	108141	262046	75559	262143	120979	262143	159518	91567	84084	262143	94526	262143	187550	97105	54786	262143	48503	90564	116114	183849	99002	25375	74271	93953	96124
260	108517	97304	156434	87781	262143	88093	85942	132894	72761	81203	76735	78099	88769	96908	165207	86133	109872	172258	81875	79892	178829	92704	102679	100528	103932	49692	97889	63060	149175	102829	99888	86155	65067	91407	56646	94035
261	156021	163166	121283	3980	87069	159177	82916	114919	171049	91055	78627	802	94579	168209	86575	88200	179066	129936	74502	86996	167285	162583	182116	352	100491	60351	128417	93579	101753	102028	95160	91506	8473	102335	87267	94399
262	259556	96529	158940	124985	11177	85675	87825	262143	82197	82102	1278	76593	93956	96512	116486	91693	262143	123581	5087	88197	262143	180818	96251	90334	96121	57179	97173	67791	262143	95851	196665	94363	85480	86758	92166	103131
263	168021	102701	156192	151290	82315	159328	181648	98786	262143	63314	79788	80712	101896	89945	88993	163586	262143	90566	76984	174398	2433	112380	262143	262143	102749	60168	233193	877	182669	195226	104545	85871	96611	102107	87752	82191
264	134308	181746	86813	17833	159974	90098	77198	90564	84045	44305	774	136074	89908	80805	35843	114599	262143	82879	109550	71642	262143	85705	113124	98360	201642	87924	100455	55419	87061	99475	93056	3225	99403	90685	88511	1324
265	88115	186925	101810	83430	2493	171198	87901	192833	83529	19502	142853	79522	86591	91917	74428	99648	1892	100384	89158	74662	132476	101540	95026	101561	262143	68498	100197	54983	96564	32633	104170	2580	98694	108151	93663	96150
266	172027	134954	206535	154312	262143	95224	76459	112017	85785	88224	160852	84810	122713	231173	128636	96279	262143	5258	133592	89609	262143	96258	102348	100148	165832	43475	40963	64130	262143	153785	924	88192	184917	84668	86981	549
267	89533	91664	89781	108675	222463	91051	81524	7885	94547	79401	82510	82535	87691	155803	147699	173603	262143	133544	91353	82526	257787	93347	98716	162940	262143	141458	131235	81206	110164	14862	93090	107624	88061	99565	120323	95012
268	85072	190919	178418	92407	85777	140185	150595	91461	168410	125099	71065	78003	109050	253832	228738	105992	106709	9324	84965	88074	183686	143838	213226	96253	121127	44800	92789	50709	87787	160254	97241	107620	176505	83865	101089	105370
269	86929	89056	124168	91606	87904	1817	80725	48577	171898	99798	135075	77789	87046	159107	102997	99040	262143	167433	87039	87411	262143	77191	188308	101770	94135	41427	262143	66426	148121	98828	92405	96208	70749	99712	91411	191913
270	90460	99518	164963	1762	84975	87630	80012	103542	171195	151106	103454	84552	136384	160960	88537	99646	179780	50210	146808	83843	153323	18812	108517	96373	114846	58413	97674	65804	262143	110240	90921	194806	4602	92765	537	119146
271	129527	171929	2214	152182	262143	226176	124733	104374	158274	96140	145321	81142	135177	93856	259100	1102	260929	97826	91105	2351	262143	101597	100647	262143	106154	36880	97458	54852	3871	96025	130818	88608	93881	6104	97940	125053
272	86926	102743	65994	89551	79881	85701	85543	99304	237802	99470	168931	72454	122625	165609	92237	2509	25747	132838	85273	1697	97735	75682	86790	93139	188330	44479	103362	2283	84467	232103	103040	95358	91228	107194	89619	95595
273	97654	116774	13922	82923	81949	148635	84561	129025	88251	86220	121510	82153	103917	91903	163693	154839	178944	100178	81142	92615	184261	95622	100282	95845	112482	88326	262143	85291	130147	105361	105993	96060	1487	97953	37548	96837
274	262143	92680	91370	74222	233807	1895	4999	96124	92488	98156	131437	78717	94497	168467	892	98728	183365	146993	78746	81913	91867	86413	233271	101043	106654	72251	145163	166630	90848	102253	75636	159960	175472	85777	112721	92792
275	88728	83220	2402	128888	91821	126886	175136	101852	79890	84506	262143	1449	103051	89466	193175	141249	3356	1565	85233	96862	34255	125343	92107	96170	898	67808	262143	96891	106466	127271	186596	177142	156699	32966	97195	1128
276	138167	90645	162490	108314	262143	120767	72660	104624	88339	87440	93989	92892	89605	114515	182348	138973	168639	116972	105288	85120	213283	183816	163307	142002	144894	68379	193386	65864	94914	103346	85669	262143	262143	10435	86001	92794
277	9926	3618	168849	128796	138024	93711	78340	97535	60050	917	262143	4147	99016	115043	147155	69838	144680	91214	86944	91360	179854	95772	104551	46267	262143	55935	240717	75427	115702	20953	102947	95174	93876	82678	171028	108525
278	92372	157253	171692	89958	83365	97938	140209	100461	262143	181132	75760	82788	1772	137202	235759	178345	176077	262143	85693	164415	262143	232907	102163	97377	113979	44492	101342	58551	96554	180648	100274	262143	262143	111609	86535	170533
279	155437	94499	262143	84078	154959	79723	71624	106499	79527	91595	83159	82144	107935	90585	228842	102915	262143	54476	69969	155498	262143	82494	106109	95893	147456	61694	100360	56176	101436	114489	96142	84275	165955	3250	144095	1139
280	91205	94317	262143	181400	136492	148449	71994	180134	92614	1303	74237	79711	89341	86738	868	397	94839	95083	86029	82406	183573	134899	86416	98981	99133	187080	186485	79484	177004	196407	109685	81394	262143	104315	87263	98716
281	82290	94550	252683	95244	173195	101385	79162	106875	247361	1701	163812	88556	88993	152610	177103	214546	99938	90253	15688	262143	91873	165507	89128	187195	101538	53420	114871	96976	140821	95109	104626	45296	262143	98760	170458	2161
282	174341	120701	145754	100416	56813	87990	80922	85437	79271	84434	262143	114164	70939	168385	262143	91937	140268	3936	88987	13404	262143	163458	106886	102221	97184	38134	102565	58800	90119	129874	94144	83401	168827	78888	90106	97671
283	229318	93546	171385	1474	95646	2223	188155	90735	153847	87440	78996	81560	85999	148322	160621	118258	168337	45977	69606	92597	103957	765	86655	98245	110253	82633	101490	45980	2242	113048	71217	93843	177172	96017	169803	97119
284	160963	92753	174794	991	91411	88273	262143	105776	197283	84749	157720	78985	157290	109478	91690	83262	108384	153727	88476	82585	93225	79117	189423	100189	103318	7092	118486	59026	15004	102012	98222	98663	80920	108420	172127	87335
285	84566	112811	3159	138067	1529	93261	81067	13836	84400	97278	162774	8923	89599	167588	151232	143342	262143	237828	94823	83449	98530	81020	104253	100480	102591	72519	67654	73382	100391	17446	97394	92171	87251	95283	262143	102989
286	102525	70067	90194	106214	244013	113884	83787	190361	82878	89128	85274	82913	92015	79549	181164	76085	262143	91	89468	181109	100071	163541	262143	100604	97564	40941	166823	84091	4896	183404	103166	98258	85360	262143	93865	97349
287	87327	86694	166202	146168	2871	150172	82985	124793	88820	82810	79480	76037	103102	143378	262143	84865	262143	1865	3033	88287	243098	102060	130601	97966	106871	89553	206216	43959	89534	158340	80802	95841	57356	88316	170562	92625
288	84532	104498	262143	76434	76978	92722	78972	105514	80154	106498	80144	1140	87451	94359	81127	102475	117206	104228	179784	86457	179905	97031	249384	57192	260935	51000	158302	84632	108557	104999	78198	91038	190235	152031	189403	101742
289	172523	87352	86804	99314	257128	161569	81573	1034	253970	154747	209970	81208	151319	92606	262143	44416	262143	135880	90576	113754	2461	85879	262143	98831	98209	63300	89956	1848	88528	136160	104083	105947	262143	84574	93783	16141
290	88082	169385	13068	91276	262143	143594	75263	10522	86647	1200	47081	2422	87014	150108	204092	5281	262143	125043	2169	83975	182789	111845	262143	96554	133703	52173	99775	155429	101454	125108	85197	104465	95209	182394	94745	6613
291	86463	115746	158254	96159	262143	145747	85346	98068	68423	78896	154853	84826	83679	112767	185835	185961	93460	119984	82882	87322	262143	94602	262143	92811	102412	46355	97229	56678	78060	191527	96955	252430	3239	29026	93813	94008
292	92662	170002	172770	100168	164436	107189	86829	87048	225503	54750	262143	107162	139251	95808	94299	213791	151466	116576	99550	100073	1595	95285	202698	96553	119265	48155	262143	1865	97657	143312	160253	90012	98061	90692	92112	100319
293	90853	129106	41294	93769	79224	106489	79787	97854	262143	89782	86650	77011	108480	162160	262143	262143	207792	110132	2287	94966	101619	95951	262143	184021	145836	128810	227028	54957	75486	98341	181087	102224	102309	102304	91029	101270
294	767	127226	89600	216783	1567	86958	80772	2442	77368	21748	147159	78587	256522	144337	177833	82248	103260	102770	91886	103214	187913	76979	262143	93791	102425	39432	134174	65212	99136	94508	187709	4078	81038	88729	79260	98532
295	86866	877	165737	89917	152963	262143	80301	124260	1502	94761	145589	1756	119499	130557	262143	131412	262143	149430	77033	86077	6633	94660	140320	98248	122653	51318	2906	62706	95279	114677	112660	91926	2008	61683	93931	95827
296	85971	179957	262143	364	87470	144250	81030	20619	15291	85142	150971	83134	89959	1013	106052	179541	111568	110187	82932	88452	92162	88787	101201	93481	182215	62291	101393	2007	85346	103920	90042	101220	106557	184416	97040	97433
297	231646	158402	119284	81566	81710	85331	83351	1306	81772	762	76353	5595	138357	146516	91313	222422	101655	102058	93583	94333	98400	83289	262143	102834	101839	58735	67744	74531	100216	99734	94527	198936	262143	163877	98413	96428
298	91826	100386	5164	66831	78522	89841	85217	174975	3302	180376	144337	81070	37000	123457	162246	122516	175339	85026	82584	175342	262143	172316	94348	96333	98994	47713	107182	40951	95263	98075	103797	82601	168226	84315	88669	4662
299	157437	103340	202534	780	4921	88268	136657	202989	6052	146412	262143	87148	185016	162275	83394	145218	115924	164465	101107	91752	180167	129297	262143	1050	97428	73139	262143	111193	134746	104372	100910	9058	187887	115635	99515	93379
300	242307	82656	208302	902	237919	91641	85662	92917	66853	86414	64220	78773	175722	59961	86915	128861	260587	168200	91847	86682	123510	92303	225927	98554	100516	35346	99030	93476	208633	1620	96848	79608	183772	111060	93673	94638
301	103579	98183	120918	90209	84287	61	77481	116245	81996	100792	74888	77751	142220	76325	262143	81374	107067	111811	3340	153591	196644	90662	168524	90886	100461	80574	135735	63737	93691	93241	16919	190440	95531	124636	170875	94060
302	262143	90250	90616	85340	158722	184767	79615	2871	158148	88225	85632	130231	114161	87141	159359	195654	101136	97239	74345	22021	92662	89766	96111	102193	84477	68098	101477	78487	120112	106746	154816	1640	99898	99848	90817	193023
303	89624	92037	167677	95037	262143	118057	82631	102763	125587	170514	90364	82207	126257	85281	80546	109015	250595	136857	9127	90573	106346	107591	114225	97566	98067	60969	100694	2472	98788	60149	103175	89439	262143	109372	96284	76854
304	167069	90052	90628	2623	262143	26801	95595	101580	74203	88663	82807	80228	88766	262143	168232	102295	262143	100840	95492	76139	97222	81156	103260	94248	90931	54053	101888	3747	148235	99475	20891	16570	1360	98528	97194	95549
305	115321	257181	161739	208151	91925	87674	79864	3745	248831	81379	84832	74655	96720	216701	90762	162985	100689	112307	1094	92691	182259	109036	107581	97993	100595	44214	93382	40166	156575	135349	67208	94999	73435	129826	171641	1095
306	262143	97171	168852	114686	262143	2383	83641	97804	245998	4012	84113	1914	139412	100525	87870	70783	262143	91419	90677	90986	262143	90641	211533	95632	97595	66388	170028	66348	90248	103011	97103	89556	151913	87664	86830	6026
307	91961	57067	262143	593	82042	107585	85756	1424	262143	127907	262143	80103	84623	118220	262143	79011	44096	111006	91737	180711	186492	74999	124307	262143	115683	56713	93110	2159	21108	99818	92678	262143	7599	82385	104379	179098
308	87488	106901	262143	75933	10279	95431	81821	88837	78750	2422	156874	397	153464	142602	118693	198915	98571	90619	168474	84918	262143	95793	107763	101717	102971	50518	262143	54157	262143	262143	72565	181722	191053	123302	51027	4240
309	137569	103704	138158	83609	76884	6637	88972	91836	84487	94997	196056	83782	148796	86728	262143	101880	167422	243012	85773	82153	99786	74661	98738	262143	231620	63971	134232	78199	90185	121532	123647	262143	164464	103277	89516	3524
310	88130	262143	84757	87306	4956	90057	127375	99231	158044	85068	144784	78947	114485	82702	107405	203557	262143	55419	100522	85764	180572	92325	98351	176991	262143	69053	262143	84291	258631	100131	165598	177429	69073	85835	83206	104794
311	156008	99210	82933	255655	262143	2498	80732	872	79765	103533	87887	85057	130090	101669	262143	87021	262143	99820	47871	190457	165519	77813	80713	183565	108316	107549	262143	62572	256951	262143	185135	101640	262143	161164	126189	262143
312	135274	92544	126805	877	84753	168899	83851	94694	85081	77950	64005	80901	120452	119008	92240	86715	91335	872	85805	56441	130821	76035	262143	95976	99815	45462	254370	74695	262143	262143	152631	98830	92425	101308	165129	5095
313	7573	99456	165643	123711	187330	152459	76390	94056	114945	82521	14463	82209	85935	87816	174267	1225	148798	82548	86385	91876	179545	191037	8083	99014	100762	59915	172161	61829	214743	194208	80474	92686	1243	69532	78955	88040
314	88346	3794	147072	99722	135302	783	83220	111151	174967	100937	83638	77724	262143	164082	75594	7038	100868	79885	77208	79149	203525	80141	769	98692	262143	78264	113325	41183	99285	102263	104613	105400	13381	57410	91823	5496
315	87750	99147	78496	96540	994	121399	77533	86318	84334	114144	155539	78271	96863	262143	90242	97394	262143	89476	91097	92730	262143	13008	232112	101714	158048	153681	94056	64779	96203	188062	98828	85438	79318	90462	90294	3029
316	258614	104234	88476	85060	262143	92133	84605	125411	78346	1767	82886	85948	97640	89496	262143	9748	262143	86952	1714	89578	97287	85891	207665	102472	256853	55406	30667	72186	167056	107827	110067	94483	1332	79193	89834	941
317	2359	115196	98559	4481	1513	88408	165562	98089	66080	106264	172728	145191	90743	82763	262143	75553	182428	146508	145353	167024	262143	81094	172191	95557	99340	82601	95691	103996	91944	197480	99023	261023	196650	125828	86042	100965
318	262143	719	262143	4201	239592	87612	78288	103608	81520	2023	77883	766	85358	95200	151317	76707	233412	90357	90084	255433	262143	167624	105981	96310	262143	55695	82354	82375	164748	134125	100328	101189	97765	1959	90782	52245
319	88613	99577	109062	153294	62185	136615	80064	106074	82368	108341	77032	115078	90472	120630	229025	167553	166708	75956	76419	83616	96810	106237	194940	94905	150027	45482	136887	100812	97893	101179	184139	96800	66066	158398	262143	95933
320	98317	92281	134938	81033	14822	97992	78257	106967	262143	95321	79187	77735	94056	158029	147418	169041	98001	131479	87518	80328	262143	82462	262143	100093	102267	83279	154294	61621	262143	102765	101082	114298	10315	8106	173636	262143
321	417	144253	120023	104547	114714	92392	80369	98506	141594	2062	1916	6029	89698	87432	262143	159398	100760	89777	776	87665	193875	90995	94482	90349	100373	49354	99459	60774	110757	97917	92504	98996	85001	112962	87640	100979
322	128299	86723	239664	123534	97044	167604	96238	1511	7449	88047	71237	262143	262143	89565	262143	262143	262143	85941	83964	85643	191970	77688	99018	97314	101684	43802	95926	61639	66661	97707	104590	251501	262143	4265	99176	101160
323	149620	88672	166256	142074	156327	88576	83944	93458	84439	126281	221420	75326	90182	91919	161246	100176	149571	105690	78800	94947	190741	92235	196114	89541	98429	38190	96332	61937	96328	15232	98451	84063	262143	115602	156682	93578
324	262143	124258	89922	108235	86507	262143	78210	106559	84388	162356	82033	80508	92543	101624	176220	98184	90788	84964	88309	89431	98841	107126	95108	96775	101022	49812	73107	55257	90384	138525	107792	101596	13085	87035	98064	95786
325	93884	108367	90475	79129	262143	180862	223642	92918	84148	79704	161708	6384	102480	147056	141330	157829	88144	99764	83647	88858	262143	6943	106691	199151	174284	40612	262143	66126	262143	100789	100836	92198	204383	163977	82997	95002
326	88820	1390	192670	262143	150027	90626	83228	123574	83287	6697	262143	82763	112553	94626	94777	96731	145941	72007	25146	93701	191848	78189	139325	93071	160168	116647	96072	67074	133764	181135	198530	90974	99901	136019	99133	196964
327	118522	91566	95495	101973	82163	86780	80780	116054	262143	128447	234131	2121	98970	88908	69369	109649	97847	90965	1297	81416	184247	6162	102315	95804	117119	262143	96601	92125	262143	183519	80717	87766	1278	96200	255843	39784
328	90428	98967	117397	194134	2841	113957	76778	95526	84461	2002	72553	157048	125117	88726	262143	92696	94556	96386	104956	88996	262143	83014	103753	96303	262143	41540	147113	35060	125761	99009	86601	107092	262143	86836	184848	96401
329	238203	94931	262143	3715	148710	188638	84470	239930	168704	89648	65187	144629	101216	137342	262143	7943	27800	104291	90559	84095	262143	1065	208925	262143	117729	56777	219010	1038	27956	112798	102956	90653	101683	125304	253927	9462
330	85946	89501	137785	88095	42297	2634	105470	94365	143528	102986	73132	85112	146975	97650	86333	126571	204467	51875	90579	90259	186236	107520	200498	99074	262143	70800	131517	128085	12362	99071	192029	94483	194095	205696	82708	262143
331	262143	114384	15043	94278	262143	262143	83609	130468	84505	6644	6043	79474	95601	179505	262143	3680	4018	119464	93706	92485	59940	179434	201580	99026	166402	46189	187489	85777	262143	215828	2201	262143	1974	159203	77924	97842
332	91067	164717	132709	84217	2325	91201	77024	101222	151515	97103	16567	148573	149658	91889	126264	99142	83115	89251	91192	164295	262143	89482	108576	95992	97496	37927	167834	91729	34355	100409	67547	96781	165361	125383	83523	90533
333	158213	100568	88629	98062	262143	115156	86910	97476	83845	107210	89697	93408	156816	126338	140916	149835	112706	166234	172694	166500	262143	90223	198794	97836	98577	64503	92822	40726	87713	91889	107434	187890	87233	114076	160648	22475
334	262143	102475	153259	90995	159699	129414	79990	262143	85774	127488	83398	123209	89828	106632	262143	109769	262143	127525	89944	11527	128622	81606	127176	93100	262143	158336	107758	47711	262143	144710	62244	111204	90245	3207	262143	82652
335	90318	124871	144651	92206	154158	144685	262143	179426	262039	262143	86141	84570	101431	195397	117255	170018	262143	89985	162829	88146	96066	82713	104863	100278	92819	90785	44585	48885	107208	55905	103300	89811	95387	95189	101558	184599
336	87337	109461	100694	896	262143	90264	84512	101589	88423	100365	207112	79527	89466	96388	131103	143463	6080	140359	72183	84498	94748	91106	201837	94887	159714	65463	106965	49270	83078	109479	95032	195698	194604	114144	94375	101108
337	93905	97678	121002	77653	35682	144384	90963	2907	167192	128336	248395	113021	93792	97709	134616	157665	182531	109097	56811	108785	92415	92474	262143	93077	108670	56976	88231	145501	178430	116045	97166	88382	252612	220464	90977	3165
338	83786	82767	173309	141511	201122	219138	131624	1517	176220	118113	186132	768	89145	188699	262143	79334	2414	106615	17973	98613	99880	166107	177652	98686	100988	121484	94548	54311	97137	3114	93642	88017	100208	85346	92595	760
339	86282	105618	87529	138272	126197	95734	164658	14117	88896	89788	116472	3694	92159	103038	262143	83871	100859	91352	191434	104709	176563	81718	101364	97031	95845	66896	112503	29917	101018	262143	101837	98727	102492	8465	110714	96802
340	84425	98747	262143	83385	91991	127067	88214	89251	89366	94689	71595	3419	262143	104066	84919	17772	102565	144604	77008	87383	114121	164833	105396	99357	96998	44342	104297	47159	132450	199540	99539	91588	87453	89953	91396	93691
341	88548	94212	137995	83824	83656	12336	150973	88275	163196	1319	104247	80499	88430	156318	104473	127115	106148	92061	172999	172910	180992	90825	117401	262143	101141	68882	98033	79190	87586	161179	87412	93023	162932	2321	172008	581
342	262143	184721	262143	83980	129766	88821	83265	80810	14071	2360	91357	78019	83939	97159	262143	147219	176914	90421	2786	171531	93157	140226	58416	95536	190288	78188	262143	68699	94384	116952	99280	79860	104213	73139	98426	1555
343	88915	103357	224529	7359	262143	90873	81142	110077	86434	106201	82868	1028	154038	168627	81882	230453	165899	162893	132227	58147	95156	166143	190436	96682	136155	62300	8802	62021	77698	100515	93275	81456	262143	88428	5620	102502
344	172072	92072	222183	1197	190516	88885	79901	92196	87089	90836	74313	77906	105095	81827	131870	153040	186984	113409	84052	3484	120472	94069	100044	41609	100005	53709	262143	8140	2098	106867	101802	98953	21968	111787	98510	101944
345	90051	101265	262143	90609	24767	262143	1459	99625	67982	91403	218093	1025	130429	84646	89891	146722	124498	146787	8034	118914	96992	98694	91180	96975	220217	51000	87046	109082	121440	132651	6368	96904	20776	88619	183292	2719
346	90651	124576	176298	158579	262143	242810	154063	116506	548	88836	262143	75817	262143	136422	2226	130035	26523	97381	79587	71112	171996	110490	97826	95538	100370	89613	92209	2655	138538	98669	97599	88332	104777	89273	97300	98600
347	145671	93817	160776	84891	76221	110505	236382	93630	84825	92183	73411	81775	87578	166172	146104	104194	179212	106598	85022	86848	98368	4932	237545	92125	131367	40365	180988	67477	177043	104027	98114	98402	1488	172074	86200	102656
348	147568	176062	262143	108354	133436	99454	82629	89042	84506	86833	262143	78882	112535	88563	93067	102036	172021	100071	76493	178030	153676	74357	106279	95614	133130	63494	96730	70522	72714	50637	96565	109924	177419	262143	88996	93006
349	103917	172400	1732	116507	257629	8435	80696	89906	95258	2294	75428	108730	92854	81885	3386	104950	95427	91694	109959	89439	98643	4002	181909	100034	109229	40144	262143	3033	92961	10859	103890	94290	262143	91146	98198	96293
350	91379	110470	245628	97611	11020	106851	82600	1195	262143	84612	245836	74747	156822	72612	89021	96019	262143	104212	862	87175	176426	103227	100896	91762	102798	57717	262143	70146	91640	115298	95885	93275	86538	64510	92044	105290
351	91333	75938	89506	172180	73981	143848	74049	112212	152883	80600	110544	79922	89812	188786	262143	100042	115800	112765	2183	116006	95593	88776	192778	187901	262143	44954	189085	56055	159879	3698	94337	262143	126946	262143	537	102757
352	84872	195235	205045	158370	21484	76357	84064	95205	262143	82500	83577	80063	165140	262143	87691	7635	191500	95256	31434	93778	123740	82952	104933	95583	262143	52699	103407	53783	176906	99666	93547	200729	166127	91374	5626	101009
353	157317	106619	100727	75117	84953	163874	111792	94122	153110	81902	84963	82009	88843	82475	153564	87171	210667	172804	34133	19265	97737	80951	97441	96503	102619	49668	213520	22065	111330	99440	262143	86904	1335	76125	92555	98239
354	92001	86796	89426	88046	262143	262143	81491	80958	1214	86605	92831	84290	87128	104240	93659	147287	189082	117379	3059	84042	131098	146987	196871	95805	65098	118727	95838	39932	223903	102369	173508	93786	88955	93350	96413	107416
355	93695	180824	262143	99751	262143	3538	84415	90611	70755	3451	84283	80627	91146	85231	92726	114582	93437	99306	89337	82354	185066	175751	2278	97272	130817	70151	243854	41455	86800	51160	100668	54873	180443	100020	98243	3091
356	236680	82095	244622	2513	262143	84828	157325	199952	85691	113593	79719	83676	156209	162473	172549	121062	262143	103511	31631	99523	262143	88390	84596	88007	106560	64764	95543	66848	202609	126363	188359	93340	262143	95971	165809	3270
357	87883	90421	262143	2669	10007	147282	90019	53792	127708	84752	82979	77309	130091	262143	198657	112838	95303	153604	78711	22980	141729	72082	121103	173236	107613	59239	101286	63886	106628	122351	121481	104949	93450	116125	262143	3886
358	202511	140226	146582	78828	165673	248387	80760	5942	29214	93512	80447	137822	88094	253264	262143	126690	262143	2626	77411	1836	262143	96672	262143	98809	106536	73047	195941	69357	90159	99682	100095	107238	11929	91672	85399	109783
359	151602	122321	262143	79257	88810	118445	82891	89021	82601	98449	167870	79114	90826	83948	86809	112062	151655	4389	12261	113074	136852	91797	76192	95158	108344	61156	158440	76154	80166	96892	106023	94584	89517	86843	102297	927
360	86524	4680	78391	123770	153165	83808	81896	1097	87960	87216	67608	1243	129623	156182	173487	14092	195250	78862	168105	179068	183941	135652	6261	262143	98650	101009	98003	128939	11306	99029	89553	95702	181127	3953	194585	4010
361	158508	131326	262143	254460	28006	143102	82998	100042	262143	93169	111429	76915	93010	97160	1857	157822	104620	88190	167868	87551	92497	178394	262143	178946	97576	43117	12668	1111	262143	103844	69254	92001	87399	116131	93652	91563
362	86331	96008	88237	78052	104841	85240	81893	3128	167221	88701	72755	82697	41108	5460	262143	106135	179615	101457	161609	96359	91595	846	103768	97851	256184	53681	125464	70085	164694	179214	172154	90033	184252	2125	155003	195160
363	246600	91535	1511	97411	241774	158237	87171	86823	155945	174234	262143	79216	137501	162856	262143	113291	262143	156895	90072	90130	262143	98946	103801	261355	262143	67656	952	65803	103200	96122	89016	15889	12267	160702	94735	106437
364	262143	128099	116557	122097	83726	1656	84533	107508	80849	109740	82763	88820	101240	99526	262143	5392	110478	83376	86178	83927	192122	156198	113924	97950	233743	48077	91165	64379	175209	100058	74631	110672	262143	122879	90175	177979
365	262143	30697	104941	2650	111548	93574	80417	3317	81871	5618	158885	116524	94002	9366	94463	318	100954	165593	78866	84749	93590	3758	182973	98680	104397	1270	102308	64181	96925	96128	70831	102732	90597	85337	83134	188975
366	216511	99477	68775	81639	28459	127450	80531	262143	4901	7161	88922	80432	262143	77016	98019	122843	21092	96077	172873	82559	91687	204456	139949	97648	102700	43898	100096	72574	106584	94968	93636	117356	1333	80017	101053	92846
367	177349	100662	6760	158490	4665	86842	79541	32133	88700	79395	75065	74483	107398	95054	207716	100289	262143	178302	91275	84043	191375	87266	157713	97715	98990	56248	134793	62554	92293	262143	93354	89567	78952	128901	169186	99342
368	82515	170861	90389	111337	81843	156302	80014	96285	86894	103959	147205	85767	83785	83603	262143	105345	262143	100433	23074	87478	164215	79020	262143	98681	104970	48329	154325	35693	81945	97179	101027	94080	65207	5536	97596	90542
369	90326	107135	85687	92991	169852	90066	78619	95441	88898	92279	77975	77484	34277	96941	65888	108482	190104	100125	1260	81222	99117	72470	203056	97612	107532	46775	101968	50240	93711	100313	96622	85713	153165	97918	91605	262143
370	118159	84920	262143	85781	86176	142173	81158	150489	89513	82184	262143	2651	88973	170446	16258	262143	24349	91160	94430	74840	185914	94956	193997	96815	262143	74227	105781	61738	35094	95753	104464	161352	100460	155182	93934	2115
371	156857	165260	161734	129818	6546	119728	80640	97951	4461	89374	248122	83223	109062	88131	151779	215278	97343	2136	83695	82423	95767	84643	19737	194134	100698	82537	102752	52741	94212	122307	99254	98408	262143	94117	97667	99817
372	90473	202711	168517	96989	79440	224872	82096	96888	240059	92186	6247	80763	92190	75430	79433	176436	195715	124477	24080	79295	185450	78314	177394	94025	98619	70835	100041	2627	175493	122515	106306	88642	166925	82016	95950	98492
373	89013	95911	226082	104797	100144	93583	1754	87497	96635	93101	2997	78955	89101	93321	88340	84946	104002	82038	707	87295	186479	88065	96956	90020	93052	84067	91178	48418	94964	262143	187187	96460	177701	100064	101225	87067
374	82394	187384	11069	552	134828	90837	78285	107118	82043	78786	82239	83564	90878	126192	262143	87648	262143	129912	6039	89180	262143	95113	109328	2877	108504	45958	98961	1286	174476	205209	157869	114238	262143	155195	262143	262143
375	94372	107675	37727	82696	165404	101471	74922	95450	144026	2754	4108	77503	93547	93277	164480	262143	98027	128206	38942	96767	262143	170508	110227	90799	116604	73011	99980	59111	7217	99547	243182	71036	3044	89622	262143	90844
376	172033	104270	92599	232822	102378	133074	218175	200056	80628	204990	76466	80473	130220	103476	170837	87844	157138	173550	34424	86574	262143	159656	188459	97988	104603	42741	98928	56599	166273	95049	96474	1207	90400	3637	99850	96026
377	262143	116733	262143	96950	168099	2508	161269	91100	87196	84202	8774	83070	185421	87016	262143	2641	64769	95974	66103	89593	104540	74780	177077	97250	117831	71346	101394	47001	98736	38532	107915	87655	9113	93836	1390	94974
378	82590	104872	262143	110974	20240	254423	162313	121866	92877	130935	262143	150320	91485	84495	144207	100770	241304	158434	80312	84218	262143	184144	1575	97782	156986	56725	262143	5634	241914	213416	95667	193709	182691	112034	98626	1874
379	83445	110919	107182	113112	233295	96943	126463	93733	83884	85824	84422	83812	119231	112861	112660	1699	214210	101315	1413	88556	177681	108614	149537	94074	108492	39325	94198	76996	134274	106534	107017	104437	175474	249533	93687	96408
380	233102	89754	102250	164345	101137	8119	64219	105142	262143	2890	140549	80219	84533	262143	166675	150174	88479	100986	3402	84080	192232	93622	251425	51682	105214	39974	97094	74452	169344	32863	91928	96520	2083	96130	87439	97638
381	91898	100817	1082	1027	89391	107565	158551	87576	142660	94001	85504	81430	88399	169194	90144	104009	86637	159314	3890	88078	183471	94350	103767	105418	99855	38825	105750	3217	167375	103099	86749	108510	10086	95605	262143	96354
382	246719	103332	256397	98631	237239	107174	90913	100575	170766	87179	57187	100646	78657	97821	262143	78394	259090	97503	86310	100418	182524	11194	262143	98688	181798	71510	133563	96371	90288	95211	77570	82429	262143	91751	96186	96811
383	262143	5198	87589	83372	82705	112884	82640	201879	14090	82072	152551	79310	90579	77926	116314	104449	197612	102267	1119	93217	91016	92963	159961	262143	116562	38793	262143	53239	97137	206399	105419	218700	7868	1929	95522	103840
384	110987	98103	101595	110479	262143	105740	79493	129875	262143	175460	60340	75922	84854	167622	89989	103139	249482	1559	192726	87512	176631	81759	262143	89034	124971	65002	262143	47024	105007	126192	95539	104995	3436	96262	75528	99756
385	84880	97262	262143	73981	83031	149542	75213	123884	84882	3484	72850	129296	131554	95032	144873	5334	262143	84121	90828	85342	103068	74439	94291	96987	101412	175317	146180	54521	184782	105672	102616	91665	262143	209796	84893	3396
386	124402	95929	88898	229523	167284	84012	84899	149461	2974	1692	77221	84587	90103	93561	132207	113290	262143	1302	3786	71363	146814	102394	8741	102415	145794	63599	258936	2453	129017	100688	8803	93954	239938	77745	80526	100553
387	262143	172567	121802	150951	235889	93653	82048	102825	90049	97416	73178	168416	102945	90111	78013	86355	179530	100399	36255	86391	100022	92802	48214	97829	97624	48993	94968	109502	171221	100220	185588	90671	1062	86802	78995	104140
388	139894	98743	262143	88484	162676	108118	82319	90854	262143	88997	90458	79349	87772	158211	262143	262143	175954	2170	5711	93239	95689	87874	207340	98645	132810	37115	155283	82837	67767	140036	96669	104804	224434	94659	177586	33668
389	85108	96827	262143	2701	262143	83172	79558	93016	168203	88780	78755	128574	90946	105911	106364	132359	161704	161099	88250	86724	88328	1324	116414	95384	130811	48082	97606	2089	262143	104390	102234	91811	2015	111036	98215	93580
390	971	177571	95954	98770	88085	244722	84924	88799	83040	171484	7897	82641	90237	117648	229312	222602	96192	11095	10194	95561	91792	110256	103034	92761	262143	95385	143105	70081	163841	95697	94704	94171	262143	110148	97507	90678
391	90834	91072	87540	86062	256399	129205	86769	1709	239077	79287	151170	81867	84366	106457	170496	82682	11836	138543	6897	89312	99261	196067	181457	262143	185317	46390	262002	57460	262143	89904	100336	88043	20555	98591	92942	96119
392	94431	217399	92843	95715	2702	44158	262143	96716	167308	95983	82196	80290	13913	131251	115223	129375	262143	166858	73616	73170	262143	80189	99927	95117	175048	47631	166836	58557	262143	193681	93946	96082	78359	91597	92734	3399
393	262143	93967	157433	3272	87208	82699	85690	70340	154786	87713	4248	81565	90298	174213	155145	83984	168755	86570	80883	81801	262143	185112	262143	94007	107217	56446	186516	159175	127012	105284	87968	3140	254293	94760	95237	262143
394	85508	2699	262143	82561	196187	85453	81575	112971	85662	85841	1400	83087	2876	90292	10391	71609	101750	118197	90818	83181	182703	143	210181	92769	99365	52835	99535	49655	89292	139370	79018	94039	11611	93565	82996	190729
395	108900	97108	6873	148454	262143	16743	83516	92325	36418	89766	68076	82366	262143	202618	16110	156170	93374	121945	83522	94776	258580	73917	111845	97764	98772	51736	94616	62833	90270	107736	127009	96051	95209	83885	96715	92761
396	96664	96513	134413	2168	76455	138453	87934	93475	91413	91547	216477	86071	96810	48714	262143	131985	180777	139289	74019	80861	93550	91440	262143	99202	105720	40833	262143	63972	262143	189996	101461	92888	3340	89554	83683	96604
397	91940	118180	90712	648	96309	86223	162776	87810	262143	8758	262143	147080	89773	96263	136250	238928	93671	149223	75418	87418	199718	89996	183676	93293	131645	42254	102855	76425	201239	69699	9473	127506	221110	148196	86228	1142
398	253916	1273	88053	933	167854	91385	86047	100783	121379	102565	262143	79612	262143	112160	262143	262143	238860	5734	86765	84048	262143	186134	99581	99672	102992	60189	140029	3899	217804	101303	69884	109509	88758	93283	73392	104182
399	81979	165011	90809	81289	91394	84342	87751	74594	86941	102576	148672	9184	137864	89308	78901	148271	247296	94237	1952	87093	262143	176652	262143	91578	122615	59615	109436	66600	262143	101954	165295	85895	2797	91467	91824	96150
400	82471	180638	251639	100218	1426	88961	154162	2326	143468	87602	74167	960	102311	85018	87077	168264	102504	99972	82515	83243	262143	75052	139957	97525	262143	59026	205612	91258	262143	165455	93822	97746	94640	97070	169632	1181
401	95112	144280	61962	80647	153169	145671	80343	99572	4389	90692	84630	81740	88257	175711	100794	149605	95322	98373	86370	90223	262143	100617	185610	99312	95343	44304	262143	53765	100169	102459	98081	104492	85787	185257	96013	91080
402	98238	194073	9681	87236	98003	84105	82716	96299	78607	85561	82302	81513	139712	107452	133512	138866	162409	101014	6968	7811	90664	83324	150948	96708	112503	72330	262143	83382	98964	100054	101904	94924	98391	97254	96307	91450
403	84811	3280	175454	181930	262143	143763	78388	90639	81582	83232	83380	2090	83539	82942	177387	94821	262143	75903	73598	93192	3979	90015	3833	95431	108315	58220	98827	38206	151607	93843	96597	206889	83645	106179	371	3240
404	124742	105778	116655	191770	262143	262143	85118	109497	94552	81138	192715	84099	262143	108062	89447	93534	177378	101118	54680	86010	99192	78598	46500	96034	115752	72400	262143	99788	170747	97918	165749	89294	3640	192418	99611	94367
405	84656	249776	162325	89200	262143	155687	112912	3786	811	122696	221458	87810	159120	171777	90475	98053	100383	73619	84013	141432	91060	90657	102228	95054	102177	71633	103164	60322	95472	109737	82278	86578	254930	160334	98169	93566
406	91205	91859	262143	154108	150879	262143	76338	85629	167393	2293	228030	130261	84994	80971	75698	94886	207936	72304	4205	86038	262143	101610	107597	101704	115764	42890	262143	43896	262143	95216	94542	87445	92310	239735	100281	97709
407	777	94642	262143	205900	155641	87136	157625	11815	166855	85129	1539	80252	137515	180887	262143	105196	235186	90377	85936	166010	262143	194901	161464	96769	262143	43456	262143	37006	94731	105750	108015	84025	262143	129346	12894	95893
408	86067	185502	262143	80745	262143	158903	81494	102640	110388	98225	72808	1127	105136	94763	164609	90030	174322	218128	84481	4039	160444	88923	102638	99300	106768	62792	92645	60722	107651	187729	106112	95096	153853	100516	87218	262143
409	123525	101018	81514	122344	77838	22995	87673	82842	76550	29435	87756	78235	87577	130277	152277	182236	6724	151280	87885	262143	168005	93437	233214	89403	5422	49598	262143	47939	262143	118194	130189	87507	5407	97872	79266	262143
410	899	170814	2110	83014	262143	95660	158977	78576	88109	34342	78333	84447	87555	100793	125339	97297	247477	90916	81036	85694	99765	108566	159523	98105	104355	50794	73382	6158	98981	150261	94689	124785	167335	82865	159900	2102
411	83942	176297	160956	97357	7285	262143	136811	101300	141273	166949	163430	81664	120078	95756	11708	106427	180189	145550	84284	84839	262143	72843	106735	97268	105583	71602	199040	60607	262143	98999	114480	140362	262143	143804	167229	3619
412	83597	96445	92063	94084	79941	90417	77829	92882	83737	1120	94181	784	85081	115583	262143	96762	199993	98163	168038	85607	102512	91482	102762	92095	262143	87827	262143	79071	123217	171140	68332	99596	197214	262143	87104	91303
413	262143	161810	178687	98751	213211	86852	80096	90523	160578	118300	262143	83951	85999	108748	77733	74549	86468	3136	93904	79473	262143	179124	262143	97734	108620	50916	93211	232682	262143	102220	178017	112919	3984	140411	97739	96156
414	262143	92605	243600	92069	95390	162972	81681	112984	90816	93765	81343	91539	83833	92773	174893	124031	96345	87182	84059	86560	2517	101663	90305	100369	104201	172451	262143	2364	88058	101007	79837	186665	84724	81343	92020	100971
415	89416	100090	131891	83232	2921	106574	87086	100938	83026	80539	83827	82196	107873	162282	155113	228859	124128	122679	26280	108856	253322	14183	114005	89375	262143	71968	119481	66801	98287	104147	101628	88553	17072	108165	90696	104392
416	87379	96595	92393	138244	262143	85866	82840	98461	81275	93282	146300	131335	158827	102182	112154	111273	104458	171903	133682	97015	88862	77101	104076	105765	165595	60995	8039	2560	92840	152175	71576	102680	256959	164485	91247	103495
417	112532	160416	178918	917	262143	165156	499	91860	239593	1801	77877	86512	97530	129663	185450	94317	81067	61473	79604	93337	109401	116428	262143	92672	182753	44492	99609	53402	184436	109374	82018	89875	96692	85235	178183	98742
418	95478	4483	95755	89330	82758	171381	262143	60976	156089	3251	153946	102501	152831	88936	113534	100029	189394	77806	77798	86665	177670	89857	11480	102344	97973	82234	117520	2122	97867	102333	188833	193343	98203	88639	187239	425
419	84709	94089	168849	110913	262143	117952	187475	100095	85909	90713	89648	1351	87496	126388	90784	1654	80198	101379	86199	76619	99817	91516	255570	183436	98201	60975	120916	128437	119716	93753	94952	111689	100213	262143	95659	3272
420	81578	101556	141012	97991	190294	88222	83492	90305	230286	113268	139057	78731	85193	175779	262143	164797	262143	107011	68105	91155	95465	4444	94691	96835	262143	48451	99716	41809	90309	185658	98034	128370	187794	85724	93855	98773
421	81894	106443	822	1985	262143	82736	81225	93496	138248	100550	78909	78227	262143	116212	167919	101336	192294	156156	3519	88846	1130	731	262143	95591	188194	72855	90472	113121	114528	103065	102432	107984	83257	92344	96356	93767
422	108913	99138	87346	262143	262143	153783	84498	89759	159025	103187	89705	157219	99892	77553	138	2679	108581	174766	542	87567	93617	95302	96040	97701	101421	75652	129952	50282	187968	100808	93217	97842	76972	85885	90551	21182
423	114892	101273	200381	1650	85188	91374	77870	107451	109348	90200	162637	75383	248949	139186	89618	177882	142852	87264	79962	80861	98705	7024	106688	100632	194747	93452	77771	38078	91226	138562	19933	92592	84218	91890	90914	92394
424	158946	152380	162844	90910	262143	94307	2083	88778	2269	106915	262143	147479	94301	111024	162838	6872	73738	92246	95723	97111	95508	74399	100851	96205	218792	55244	97306	55750	185799	121184	85977	189913	1475	99807	190220	262143
425	89409	94589	130735	98938	205978	5079	75895	88134	262143	83244	157964	83509	94356	184737	101910	1507	189230	199055	205501	114630	262143	83353	100964	173632	170095	48587	135387	54694	117939	105272	103499	101583	23098	87185	89692	96834
426	133895	146889	82790	80299	257735	82205	161017	183173	262143	93574	65467	79136	93265	95133	86283	151414	173992	89498	2195	169028	90994	4632	113690	98330	168066	68221	87090	86059	112085	94357	96162	244113	262143	86983	765	100901
427	152519	2445	176172	79510	154689	84814	165179	262143	79169	82050	214799	80234	87951	89939	144545	82000	153655	109326	6810	86013	262143	105466	104670	98809	102251	52368	15388	41162	189223	104566	96536	262143	262143	88901	87421	94924
428	160573	153900	9784	85634	55093	108114	82686	89209	84609	112871	78908	1227	88800	122427	262143	138295	89499	91583	181728	100628	190015	147696	94090	55496	130424	44295	184584	109587	94712	204148	97455	80994	97477	191645	93846	92012
429	83588	177514	249712	104064	23641	90279	83583	87641	83027	84899	78935	149194	157883	77204	95531	91992	173120	90368	80507	96234	85723	98377	183745	33211	109025	64444	95544	52194	4102	98306	95298	98137	257020	91679	93196	1593
430	156121	222459	162799	82738	195197	102156	76571	97806	82923	85811	72494	78777	87781	102225	262143	145008	105201	127550	37170	92067	262143	95159	176471	99945	99881	152745	183164	73016	136585	120256	98337	185676	191745	108387	90993	262143
431	85443	97083	165936	94502	86433	91852	96094	88868	82256	70743	156422	214818	70518	92786	94232	163833	126879	1776	75515	86553	187777	79728	97185	96563	185670	73530	94499	52418	2851	176614	103959	93734	77552	91199	98491	89801
432	262143	127970	88903	184745	146715	86622	75478	102689	88135	106901	79097	83359	94171	125304	86720	151846	87914	50035	105560	112977	180593	195438	95096	97611	110168	56817	103458	47977	200598	199978	96507	92266	3145	84182	96128	100848
433	7981	89823	118453	89773	170032	92086	83429	190404	156706	87576	74667	78011	91114	163320	144886	104189	262143	100991	5500	137675	105166	98734	6369	95909	262143	214013	262143	62494	87085	94347	108311	98230	13286	83769	89887	247168
434	262143	132868	91017	125236	109611	92141	85605	91061	77540	62411	175548	85888	90059	80835	262143	205041	191048	93752	104618	199357	100885	99767	262143	98250	193402	267	100493	143604	98541	187549	84758	112737	117977	98004	175876	1871
435	86384	93454	262143	112362	262143	1567	78825	92656	259758	107182	74351	82538	108977	167259	92510	1749	178084	147190	100374	100221	103389	73878	149387	97890	101756	84866	210078	1688	110665	21812	109369	100037	232505	48978	91579	97180
436	262143	171057	4822	198224	2572	146813	81446	2523	110522	96692	212427	79629	91321	89301	84626	152970	262143	134328	2396	70318	262143	101299	105606	94709	185652	47114	92343	1320	262143	120660	111827	97431	2981	112083	6590	88685
437	195084	101912	254789	155125	170379	222753	150308	99564	10166	774	199040	112055	262143	262143	197365	262143	246866	96554	80017	98170	98890	100225	262143	95987	157542	60447	97569	2182	98443	45349	105704	93111	177558	107185	90585	3572
438	86989	103640	16806	81045	4721	87528	100007	184948	258571	187307	85274	112950	86767	158842	93745	98406	262143	5242	84977	88043	94234	96466	91302	64603	115918	72065	106159	57680	87651	97952	94099	97100	81495	82377	93777	97778
439	86498	104472	262143	82878	78682	99971	71338	101035	79844	60655	75294	79512	110854	93943	151635	12722	262143	98314	86774	261021	62120	88259	92163	93237	159468	62906	100075	136982	262143	95780	76645	60647	192011	197324	108120	101021
440	89463	182862	166853	86899	150843	142450	153800	1611	73985	93838	207140	411	148782	138090	86214	92588	262143	86782	4294	85960	262143	81710	170231	92883	198154	189591	195349	102015	20053	110696	96989	100025	88736	1840	166815	94487
441	91339	109578	262143	85120	65297	101184	83552	101315	262143	114554	208032	87107	87532	126046	253626	694	112581	203118	96672	170743	181841	148452	98122	96026	175164	200	97612	68810	92339	100103	100672	104858	262143	96934	116805	96286
442	87296	123685	162944	93150	156194	86052	88289	88711	78618	89597	163611	83017	106577	105141	158859	80205	262143	76805	91570	147392	195496	73186	165939	179273	99075	74948	92042	262143	73752	99524	93886	113997	94811	9753	263	8465
443	88258	86860	87469	152511	1238	6791	5140	108511	88006	20925	139897	88970	262143	139052	262143	161201	101207	138252	80831	92630	85483	89835	101376	97235	103457	125	126247	77575	262143	88650	89738	88570	86646	4270	89624	97330
444	170392	175529	166636	66939	136635	88893	159845	99730	83993	93135	222575	96067	90998	95476	82106	188582	262143	88238	95591	95772	173844	3185	105915	188077	99957	74565	176789	21951	177946	35561	100244	98814	111364	1338	240812	90591
445	105014	113546	91195	109580	106477	81732	140120	96338	262143	104959	85092	82260	91366	158698	247304	94762	114053	92360	78258	85987	94850	872	209151	95253	97486	51038	137674	94508	174282	182077	168821	99251	245989	1744	250262	97278
446	83146	107248	93131	128843	104188	101694	77914	103401	86191	82470	55977	95188	16518	12452	262143	72729	183635	92818	86195	93124	89765	2598	103236	98028	100127	262143	156021	84902	93787	105707	99900	87120	5462	191209	193045	97252
447	123766	87948	2748	147323	260646	118307	88979	91045	3045	86974	153245	234469	93427	85130	216944	110278	262143	71726	97505	76851	96617	71247	261127	97842	100652	142677	172753	72485	95416	115300	97776	5195	4288	90296	262143	101043
448	124055	3839	172498	87708	240828	156537	102868	73137	222577	115951	72928	181524	80555	189765	112481	165856	262143	2948	741	68686	178484	1281	98040	134680	196755	85488	262143	84570	87273	19660	66137	93590	2219	113925	100867	92862
449	90928	111037	85048	1204	86272	143404	67147	99273	10798	102512	85085	83351	85645	104619	154133	7926	262143	85029	85747	2526	106079	94425	107189	88728	109616	32703	100798	3022	170304	91747	104702	87997	3212	90991	194428	3724
450	93533	93172	89085	603	262143	111599	262143	146473	87161	105876	151003	249035	89070	140431	262143	140946	91571	83517	87403	102817	262143	216963	95630	98156	101463	87275	97011	46854	262143	15772	99909	115886	200712	115350	86685	95141
451	85649	195676	2085	92687	123504	262143	78011	94192	159919	85417	84460	77625	94203	88764	262143	120777	177723	87533	169137	77263	262143	71660	138909	96716	104317	34184	89019	1571	103600	200130	76438	91742	147161	1963	99684	246456
452	124410	148790	88483	3414	262143	126096	87003	112596	68217	120143	84326	81579	135512	92305	262143	113257	113434	91865	167106	4963	95815	7063	198197	97327	97514	97280	6583	117226	129964	101149	93532	201208	153532	83185	3234	185440
453	122967	2633	262019	80976	262143	14041	81588	101918	83787	94371	112734	82299	94851	77786	262143	140613	82082	151374	141692	78436	90346	98495	262143	96657	201570	39310	262143	75095	204765	118233	102463	87751	97656	8852	87031	76442
454	93877	70551	84950	115233	79363	84869	79868	110796	74048	94741	15490	114640	119827	115637	90048	111412	89117	101238	164351	80157	97581	172613	161859	97191	234534	65255	112094	46764	249809	98959	91842	167159	64749	78857	201252	97256
455	82328	215811	172511	520	262143	150288	79829	104910	175748	83118	182529	81296	135698	86698	112902	97100	3136	89010	94990	102059	156746	168191	203275	95549	134773	99278	170694	62990	202421	135898	97525	95389	88745	84693	82625	2904
456	136226	110908	166082	151459	3854	85411	88100	116814	2140	99061	80393	102479	90553	108653	168080	78512	146968	95016	82097	87886	91786	79836	115374	96607	98530	49779	92511	80075	175327	100981	97936	88732	119938	186971	98812	100625
457	88949	113068	104053	103923	156867	145905	82721	169983	34780	88505	2449	6587	101157	142801	10794	100671	143630	129957	92004	82929	97939	80830	262143	183319	170567	50670	96068	1692	98383	96037	96973	92165	96046	100169	191938	98512
458	221209	89703	164912	85410	143553	119659	79320	101530	71889	1195	168589	43665	134083	137746	84996	83269	123485	140480	91992	93937	262143	143115	109188	96744	137960	164494	99077	20840	128271	100275	103925	101529	98721	109953	94439	97119
459	107907	92918	163454	20346	252354	89669	90215	180517	75685	114133	75669	173245	140665	161731	149697	105865	123540	106457	82186	86859	122510	111412	97184	100044	101545	60527	262143	216502	158996	7299	94964	103273	103500	3425	82308	93048
460	262143	91169	136619	98677	262143	85441	145055	93221	163481	104413	77490	78433	91485	138806	161030	162656	4079	96446	110749	87229	262143	100752	101815	101167	219602	82805	262143	54049	184811	144434	97515	85565	100498	92794	94563	93283
461	165715	52235	262143	94482	240791	94626	83172	4138	152439	96865	68128	105017	88968	119367	90650	179078	168883	117559	156021	111362	71041	3775	107052	96061	98273	51864	183147	54800	101490	99559	105746	81161	255421	90398	90314	1008
462	119618	135212	91587	98996	262143	87111	79797	102235	248642	873	157174	124546	86190	92010	93968	200047	93216	98289	79849	80894	73637	4541	101441	92814	103558	56356	93743	106854	134094	99679	166935	92729	188945	128048	153693	17822
463	86826	4275	94408	76075	262143	163942	79438	91905	85953	107737	68648	114252	95528	92693	4977	155849	149294	122014	58640	83727	93580	90904	262143	92231	100484	50793	105997	59164	93374	149268	67187	91600	218217	120778	6328	94937
464	83074	90872	150479	262143	87056	79395	103815	97126	90621	95595	92618	97458	80373	166521	88544	151372	199756	99152	599	101705	96418	97172	104407	93859	100212	77603	121144	55180	912	262143	106016	2044	49692	84741	80496	97979
465	249606	197139	100578	80959	5126	1980	83940	93219	192972	92206	77447	83382	149165	88778	262143	104673	131686	172658	85295	176765	185947	90381	187123	99455	2650	142025	262143	26068	98924	94265	97126	100168	183808	196393	172195	4721
466	93161	12688	89361	129	216204	116375	80045	195717	6444	100976	130112	84008	149240	167052	163481	128831	160186	87072	41998	158003	98741	74966	188698	95966	99278	50572	262143	61797	87336	100996	176121	191836	262143	101947	94766	4347
467	86889	187470	3310	83854	7986	82302	82349	92614	262143	81964	1364	74363	89922	102532	262143	101751	102770	134096	2151	81919	101602	95224	262143	91159	179757	183380	130977	69307	262143	106125	89175	114962	4982	115169	88060	94067
468	262143	97404	162425	262143	72872	36537	82997	3577	158817	138039	7122	94861	98954	119265	103911	102435	245100	1381	82985	88307	99070	93562	91102	190246	262143	79172	103903	74846	246008	112556	139372	99963	162808	86212	88610	1747
469	83626	94905	162561	87597	154846	161340	79140	8607	6106	2868	262143	590	102851	91808	150769	141646	262143	89468	143888	90809	99684	99747	199180	99604	107539	139734	98346	60862	262143	97757	184748	82415	100235	85385	91448	218605
470	237307	95948	228638	87444	9556	87977	71324	118946	11615	49779	221936	148384	91552	78039	135773	135783	100597	92930	169216	87325	170567	69764	262143	98190	262143	53334	160889	61149	95480	95973	96692	61161	3200	192224	152363	158533
471	108105	93571	96030	152887	4268	154203	163308	124056	232702	599	81582	83571	90577	105949	82050	71710	262143	74948	165234	2932	125770	83492	106571	96762	167049	55755	106111	98975	246795	97170	180785	103102	50573	90273	100452	5373
472	86576	101171	262143	91739	83692	167619	87133	5031	6554	91184	80658	134201	89661	104634	172448	6852	78018	99585	86321	90372	154239	171683	107815	102802	100688	53480	1822	88279	91383	104058	98294	91281	103763	97459	92982	5911
473	91599	132599	88693	125584	18054	83398	84626	93762	74752	97262	149176	81458	1315	103856	262143	107120	161948	655	83085	151090	185425	78891	168651	98835	97053	68617	262143	67759	95891	118606	94367	82890	94431	112677	87201	185260
474	91796	93748	253965	1094	97441	254675	82522	92546	262143	81309	161198	78669	88535	162869	83727	77995	90722	100899	101272	7268	262143	91634	189044	97518	139000	59902	262143	92786	69941	97320	105392	110172	3231	126388	77234	102164
475	17166	89430	97835	94720	262143	89870	80704	100476	127517	164867	82571	140469	89499	98387	83074	104473	133273	405	117558	101056	262143	78804	104224	188410	122076	78422	77963	92136	96352	103977	93801	109176	94243	101802	11711	107181
476	91001	92031	173137	92949	262143	128279	152166	92368	92524	84114	84425	88019	262143	146966	106857	182133	83096	146078	170559	172941	95109	107168	149218	96218	115347	83742	97573	128820	83675	181986	135029	105915	186067	94461	98762	96561
477	182877	144710	88848	93084	232698	86620	138271	1042	262143	184013	121541	77647	89520	158285	242918	91033	91984	133728	2208	83013	177345	655	173079	187755	105174	69298	98703	62504	223080	98511	159825	125354	840	106181	42980	1513
478	83719	9299	111196	80915	262143	147511	84256	92209	83662	81706	75696	84820	83296	103478	262143	262143	91379	114611	89994	12558	91796	91873	262143	181311	262143	43551	100506	34517	262143	97719	108040	103386	186255	1614	88760	91792
479	262143	115833	79841	1622	12040	91308	80402	111763	10157	96559	234940	82237	95027	96105	155272	78272	100860	164048	82577	175483	99811	120385	132859	190843	103682	19476	94755	82972	256346	98705	99624	96594	201103	10544	93298	91685
480	200942	132191	88080	92491	262143	123105	80407	98310	80938	1331	76952	82738	133552	81680	88443	89868	115138	179283	79128	69908	262143	87213	107447	93526	99859	85157	262143	71719	206133	4506	6241	105686	92627	10533	110454	96251
481	76629	2074	232089	1921	166378	243027	85153	95557	83837	101802	76794	78378	95297	89876	262143	2981	114562	86903	74875	102376	92692	98451	101175	94840	97522	72723	102054	46237	101303	97316	90895	22222	13108	2330	90428	1302
482	262143	101185	262143	94220	90134	247640	187612	97693	2334	144314	180821	80948	86111	175962	84929	72659	198441	105249	79992	82038	262143	81431	105178	96490	100519	52946	111484	43370	161059	95761	89759	210291	11497	93760	501	2546
483	262143	157850	262143	87099	262143	213965	86701	97015	141844	98652	74293	78682	88335	248159	179012	110681	99138	183530	24491	149116	226219	142372	262143	99994	135850	41126	103964	42860	95192	103215	93242	100708	1952	88134	170841	100590
484	118890	170683	170315	92451	262143	253974	81731	58753	262143	83963	19519	795	95408	141995	183443	134113	92424	123451	1268	84344	2343	126005	116878	97511	98471	58619	251248	14151	102819	101099	97781	91898	262143	81377	262143	90022
485	95607	92986	172574	167002	262143	83292	116748	94690	97952	88818	262143	79932	92945	86487	111624	146084	99447	95892	164249	93032	174445	1017	159811	96187	103280	47513	195799	61860	99588	188608	27899	97340	2419	83807	142645	95880
486	262143	96729	89963	79832	82201	88390	78903	100721	88679	11543	262143	78314	114615	139147	91190	262143	104515	172486	15989	92392	100570	89536	205967	182968	4969	141803	99218	61635	93041	101369	196640	226568	97061	262143	204309	262143
487	133525	99531	91843	233407	144679	174662	88742	95335	86479	80239	136035	1166	93416	1115	83169	69475	262143	212281	65742	164718	27288	131331	262143	95022	100120	71756	148532	121508	149402	9046	41543	93512	88565	164654	183206	2606
488	153375	98705	171410	137470	244831	262143	84740	97586	78868	82838	83956	80774	162588	167534	149339	83280	101074	98594	85969	86860	96700	244745	189014	96622	113091	61493	103399	64453	157181	102169	94281	188974	171347	4697	89434	106041
489	80245	87898	256843	85233	262143	164897	77156	1026	10248	934	143214	75801	91095	93108	262143	94224	96912	96313	80659	85205	215162	18448	203309	189541	123284	153794	162703	65035	88591	124137	104791	101605	235992	154164	89326	188120
490	161759	97921	2405	83102	84043	85840	83006	211928	171535	2507	92386	81484	207047	167149	262143	107295	190442	170182	80194	225571	174541	6802	104714	262143	104489	54897	97032	104285	51036	105844	93525	93890	97215	94004	90793	2075
491	262143	110535	89170	87132	262143	1673	79134	104526	243841	179643	71652	55742	4963	81083	262143	5421	262143	42985	46886	85476	88098	86079	168533	97416	96008	89763	128740	69445	98595	100532	177919	5076	19037	85521	159821	95369
492	98276	155880	106410	93706	102486	89454	82632	2754	262143	128119	84581	81469	125446	112936	88828	106284	144856	203746	87776	87713	94759	12983	262143	97096	99463	72160	107431	81221	95980	100143	70928	103723	199782	81097	69284	97671
493	262143	132478	244793	75048	262143	145495	5010	134040	84323	84299	77478	133303	248911	94013	89450	86540	182585	129286	84827	173734	93942	83271	198559	96939	185038	61047	1648	87359	90276	102562	104693	86028	95851	97823	88160	95831
494	159212	103944	249567	87407	135711	144023	77251	93731	7019	96392	160173	17050	88126	161699	78078	27089	97394	53425	77156	95265	95504	107959	180869	97360	105716	60880	99964	2629	89866	12689	84359	106939	195803	144741	262143	95039
495	102338	140657	262143	5693	162181	156425	151950	101125	6512	33467	81045	3477	84948	88028	86402	84140	245169	83382	90033	168652	211360	92442	199179	93515	106829	4532	262143	62515	262143	186783	91921	109337	6027	220163	181795	177383
496	129227	92535	90142	82168	132326	8406	81173	104238	262143	2525	83485	90270	164040	82686	142288	1841	222053	82912	84695	262143	107046	166143	262143	95231	93331	90277	73571	225020	262143	123814	56565	262143	91999	165062	259958	104359
497	99078	174444	113769	150669	164517	79591	83164	4407	6087	91996	97664	236436	126728	132917	130999	101251	9530	76241	171253	85478	124365	178128	186933	183957	204208	61512	126885	108444	99932	135077	186782	192725	2444	91652	93425	1636
498	81619	95138	170910	11360	232116	143121	84994	108278	167285	88647	84865	116122	162535	115196	262143	118275	96691	89670	80985	160435	262143	2288	104199	1795	120612	57030	2305	42865	171229	262143	92725	97574	228001	116489	90340	95163
499	257887	129243	78833	97319	262143	3325	76082	83411	86486	187598	73815	80199	132708	89733	181179	80894	262143	88778	50887	86136	182276	162535	198410	252583	99219	71923	108316	75121	256675	97032	179945	101109	82490	102691	170217	102407
500	90356	7981	262143	105311	262143	119332	123396	93293	8200	94078	152364	79408	92829	82400	262143	93058	262143	163224	91771	158312	186562	91518	105297	100259	262143	146696	113040	37643	262143	104901	98351	90185	177461	242461	90688	86470
501	88236	92717	96456	107515	82539	106467	80920	91892	154287	4356	142851	3359	89116	125292	167961	78139	157270	100830	86685	859	98763	85070	262143	92124	138580	46256	108857	45607	119185	97973	96739	103612	238524	97147	181563	93541
502	198843	85084	262143	121345	127049	3273	83006	262143	90431	71837	81822	77326	181912	87870	82765	73092	89465	92091	6852	93912	187576	71745	143941	170437	98318	46976	262143	88880	95239	97476	92346	120479	171830	132853	89440	94399
503	192985	90878	88374	105898	85927	136116	74258	170797	172036	86997	87502	43005	168967	143939	235841	111648	115561	83594	180452	86928	124841	86642	102109	96295	75535	55184	4331	5026	93203	98957	82566	84992	103064	111330	94099	95849
504	116167	95369	94187	97570	111374	153202	75466	102809	79656	87849	74861	1949	80428	114776	93001	231381	172155	105281	1384	75122	94790	98221	192268	180942	256090	56907	188271	72232	111958	105305	110998	83291	158873	88163	87194	169193
505	81731	190327	247212	196742	262143	82266	79241	95561	219887	107301	84983	77153	262143	88603	82035	137016	100592	86893	59392	86219	95085	79550	262143	97498	183000	56941	88724	82842	243908	26643	103817	3089	201914	107688	99410	86562
506	262143	262143	88377	109553	122372	153073	88561	93706	112779	86197	149545	80550	236025	125147	109356	99841	116372	92420	81536	199105	95868	73902	98070	176511	105808	83487	99277	65787	174238	98575	78071	85733	186328	163835	104159	5796
507	262143	81115	240557	99189	262143	83305	84117	104467	88696	88147	172883	84716	96116	73244	86881	119137	260757	93003	87612	12364	91389	118389	96208	102857	97577	62148	127309	55934	190098	207337	92574	90066	91106	96384	90358	5038
508	262143	165753	165272	85518	84391	131081	82532	155169	84187	138365	81275	80148	113772	102944	152636	95279	120719	81111	96164	2881	110782	82810	104777	167506	160057	106693	262143	68519	85448	93881	106525	100726	2282	92977	93479	101182
509	93599	92220	262143	78903	93367	88976	85381	88328	230674	244335	262143	79390	123796	113901	262143	173640	191516	88858	88492	88782	262143	74293	2718	98295	96742	47698	86390	98511	87561	201440	178849	115046	115120	105996	169588	116240
510	85201	247555	104884	132482	836	89273	83365	92492	83432	227294	81437	80347	86370	72383	98880	111437	195824	91161	2742	80520	262143	88395	103054	100936	97038	55335	99952	61955	84244	159391	99411	262143	102636	219092	19016	93907
511	230126	100863	111867	262143	86159	97202	87441	4171	85887	88676	97694	149472	162212	62223	121343	106989	262143	112634	93874	86468	23746	93638	76673	176847	101665	98318	72706	83820	1206	90776	125798	92845	3659	26218	90749	95646
512	139330	88194	113859	94228	104337	92138	218335	140381	231005	83194	86649	82493	91298	190068	149300	88415	24162	86191	85367	204600	185607	119201	253925	94795	99879	64066	262143	106346	64743	96900	2987	176695	262143	99733	87862	94376
513	134049	90269	153754	115803	202881	81545	135491	109835	95130	4642	219590	78650	106436	153044	90459	201030	102944	140985	61439	160186	96192	2624	262143	95909	229353	262143	181487	129835	96243	99430	91648	96958	51812	98157	85959	98099
514	87964	175087	115639	163957	147014	87152	73930	88089	86380	2847	262143	76901	91214	117243	262143	172978	262143	83011	9028	90192	184763	174800	184013	100948	129917	56313	108418	41440	99846	98352	101764	119717	83293	87863	92271	90891
515	140143	932	262143	67347	88412	83895	82731	108465	80963	94551	84067	137127	154925	86589	166462	71964	179506	86786	83227	83147	101996	87618	208298	178532	100598	40895	110578	2779	90584	75385	106531	105754	231104	122327	172108	1925
516	85257	51680	89784	157559	90383	131267	79431	100886	86015	203815	90176	2882	94527	70264	262143	151703	229884	163995	88228	91857	182947	72911	104118	93984	195839	60110	252442	63302	171257	191145	100915	84698	172683	1367	96121	262143
517	92698	90038	246579	207629	97142	223184	720	11078	87901	117280	81895	153283	95288	262143	88501	105202	118501	89440	147621	82542	93378	71034	123066	92273	107614	62582	262143	136702	168027	160641	105741	98758	192183	93701	98183	3893
518	262143	110985	262143	92277	262143	164654	86834	2956	138141	90185	86216	76296	115599	200822	207982	130784	262143	156070	4072	91611	6690	82494	104132	96120	94724	98980	150706	61281	262143	134502	105596	97201	91698	101888	171859	192697
519	86495	153746	88951	969	91139	91723	83066	182458	74902	82048	172602	79442	100348	97645	96868	63277	110195	106027	8801	208134	88115	108619	102109	2662	262143	62861	94965	51842	97895	104204	102789	185262	67480	262143	81923	762
520	136057	106897	107993	186089	117529	108052	80870	96215	78048	99521	120230	76729	113935	98260	262143	92104	117469	83020	88032	253628	65203	95665	102329	201897	134522	75557	124369	93358	13031	97121	194757	86274	200891	109965	88547	3107
521	131030	96545	262143	122216	126101	87047	77237	118515	262143	85109	262143	81812	100877	262143	202591	85843	224632	104836	91943	29351	262143	67363	202359	181355	113185	42395	102562	66162	96565	142940	97297	14432	190983	5937	81791	84874
522	129307	104163	156963	81512	169983	163423	115890	254	232235	96557	917	77420	102494	262143	147017	83831	262143	85846	179564	129089	262143	87020	214197	96563	193137	66704	191104	65463	95817	96351	174552	108291	86643	135060	91323	90581
523	162385	90112	262143	107796	262143	86948	81143	103051	155363	81300	262143	80657	123455	88166	166670	73541	185882	153222	94366	171094	3186	83363	97905	97916	107158	65265	262143	2347	97650	118362	96381	105383	202822	85121	86968	94819
524	89030	108841	262143	77924	165189	262143	74902	206275	145683	971	102783	79251	107817	86885	85418	78977	189904	153712	84958	87195	93225	89748	198742	95596	83325	78521	262143	55010	170908	50657	22123	89330	192964	106122	92862	9134
525	87208	170205	85309	127386	219083	222509	80516	82187	164611	90002	79626	78566	143254	95073	211079	99941	262143	74872	90788	119149	191466	85714	100523	188766	101627	2892	90162	64273	262143	97722	94201	155079	157479	70175	123612	1187
526	95619	262143	122344	1618	142918	152438	78327	262143	154194	1068	141196	3007	89630	121948	259625	99144	262143	102384	92035	200513	185058	2584	171360	102160	103212	51646	104649	57726	90703	107253	81750	42173	142984	86624	78587	96737
527	88101	99551	3240	81206	262143	155332	103934	102508	262143	83580	80860	82946	262143	262143	256904	118759	94801	93002	62004	93949	195493	103892	262143	103307	102203	51680	97485	70229	153303	121892	102572	101067	3791	87747	94900	13374
528	160459	144719	240150	2574	218515	165046	82421	172187	14598	85519	73025	78793	262143	262143	69918	98929	93936	98526	15931	90872	171634	91009	87523	92408	104291	69626	262143	57048	107586	197054	90373	93893	186458	262143	97128	100752
529	219197	1692	138782	88946	76264	181684	149185	104411	88254	81063	83575	76558	88305	99350	86753	21324	262143	93561	76409	18137	188679	114382	136659	97702	113692	47092	226895	74258	97082	102348	94137	101741	191445	79677	160794	5015
530	168058	98942	58593	92843	89903	158272	75401	70909	262143	94106	88220	83712	93382	84256	262143	116948	262143	88193	81231	172137	185938	87900	114890	100260	101589	97054	102250	55358	262143	97004	61227	93716	262143	96417	186237	101553
531	82297	176632	78125	148762	262143	144577	83442	262143	262143	2778	138138	87531	83965	124552	92781	72881	262143	93888	83142	78199	117943	101559	103371	95945	99623	40880	98874	123862	262143	94734	88092	17140	105863	91531	87330	90894
532	262143	105293	93205	143641	74748	90570	71496	103640	228921	99092	247389	78907	95055	82856	262143	126082	262143	158242	3544	77102	185229	75662	107507	95096	198183	42482	100907	47484	258886	105259	73483	83046	97471	107661	100206	90372
533	150634	88230	262143	98147	105436	91412	69138	10042	262143	1557	262143	135845	262143	84776	153160	1278	262143	86459	82352	85118	241336	3877	173130	102530	102855	55646	173555	39952	86625	162791	94803	232530	1360	1418	86109	103181
534	120752	97445	203612	1478	262143	109301	105707	102853	169398	190769	814	79118	262143	136886	122561	163093	162907	3645	6371	186962	152649	4330	116394	98195	105238	133655	90893	81816	109761	97125	88544	107126	2620	105984	54188	97565
535	91277	103082	111072	94494	262143	86250	76564	262143	7693	94776	143052	83701	101409	80277	83215	102966	169338	137969	91963	194662	97044	118424	262143	96388	107553	62111	104801	86046	94958	197242	80224	106359	90066	105741	176049	99050
536	88691	190194	178162	146215	86909	85027	74524	111360	262143	127401	78305	2231	262143	124315	89379	172905	193836	109229	2883	177235	101768	84319	107719	92270	152894	79499	8032	3966	88394	121045	106593	99305	262143	171052	133369	94111
537	84831	90882	146142	141261	64144	114428	158965	188496	167949	92526	75725	1749	94584	246119	262143	85508	259036	142903	449	80972	97635	262143	211992	51082	103518	60961	2415	105856	128135	96239	102950	132377	168290	241143	90111	94712
538	87531	64347	96793	1437	262143	87497	133111	101433	643	169837	90049	87367	262143	93118	94369	132770	211885	84439	165830	85658	184986	76034	242922	101620	195519	92231	164697	5787	95484	97902	92240	204570	6890	104274	165936	95426
539	48679	188762	85212	84045	262143	84297	86038	98951	91911	1399	1794	82246	176075	104002	85392	88519	262143	126134	88810	91366	91124	76396	102662	97329	94146	1558	200315	54703	134765	95459	95316	121536	95569	102199	96804	85726
540	131586	94096	6171	3003	96816	146003	83435	113409	83922	86591	146738	76654	108482	102636	262143	81916	186023	53880	91992	92961	93377	94328	101836	97191	96723	66895	91275	71460	262143	98323	100018	114507	4326	148160	92564	7279
541	86781	90178	87716	155535	229591	153856	75908	18	99348	79342	262143	75282	85232	161490	262143	127160	138604	102322	77951	171304	95447	104362	262143	93985	104389	52062	92850	58489	86039	94567	100967	89985	157938	116787	16368	97051
542	262143	121634	85987	227737	161713	193368	88156	101220	115361	1092	262143	81749	71411	88516	166824	94821	233696	103110	141731	80343	1618	102288	103544	88893	102817	2336	101896	87246	122082	108051	97643	127729	262143	103423	95472	95897
543	86996	180714	169872	95407	172101	133494	85927	102598	262143	110993	66389	77444	86247	82938	262143	88669	91624	7105	81180	160442	86559	91011	147289	104661	96387	117908	262143	43461	190847	97284	262143	182597	262143	12403	19860	1192
544	90364	101384	90879	92659	83484	4656	80681	209327	182947	181093	11508	122067	185549	144728	262143	97299	262143	99361	95770	87032	262143	89661	194553	262143	109817	65270	262143	55282	262143	108595	99158	120968	225961	216649	96810	4362
545	102668	1096	4493	141612	262143	87300	74417	93723	155734	82570	262143	12748	87780	93108	87514	262143	94175	86054	74365	95637	90885	13014	156615	97228	166010	64448	151799	57063	114996	6831	98672	92718	8149	69252	180871	127395
546	99180	13593	36537	93193	85132	86570	80895	96377	125859	122206	2226	77583	168250	102872	46510	147370	262143	103408	88565	84801	97680	141224	102325	96174	101339	59044	97950	48058	150584	99849	93148	101199	81327	194898	90453	95773
547	101473	101506	166101	96486	91953	115605	78552	103883	79565	1346	162049	82060	74614	88431	85715	262143	157928	65684	153502	87593	100368	81804	202352	96348	97360	50899	137257	52223	175793	132294	76740	89543	96154	88882	94077	262143
548	262143	91770	165491	82814	3842	126355	77032	99726	262143	90541	83076	143649	93349	97249	98133	122886	190687	117681	86332	169096	98367	102936	102978	98526	102545	77877	136505	85051	164678	95881	1102	86841	83236	91788	94147	91278
549	90164	2517	7848	156617	258978	89891	262143	95785	234691	85653	76502	10024	262143	262143	165098	215663	100048	114378	89020	163209	262143	87674	205495	372	97689	77408	93358	59920	262143	99456	93828	102862	100307	89386	91090	93433
550	83084	99316	122371	93396	86907	262143	75032	85363	262143	91091	126473	81879	150526	85599	173920	135247	262143	82824	94273	89962	98102	83307	102772	183597	262143	51070	142515	40364	132830	98863	9919	96675	162760	13110	86206	89744
551	92427	124285	262143	177871	85231	158849	241409	1929	57796	92037	262143	84779	94450	90015	108610	81476	262143	168644	88627	93510	6802	262143	196275	95695	102621	56248	105482	1378	114671	102440	97323	100009	262143	89230	165596	95753
552	87957	69718	156076	96000	84506	1212	86073	90743	86776	86624	96901	82556	89631	135178	262143	86943	262143	107634	177563	262143	190051	191540	93755	95105	119564	65979	176689	43509	95841	142895	95940	121837	2177	262143	96448	106109
553	87081	139011	162177	2081	8364	81673	78099	599	1388	92861	85571	84323	88599	135102	115137	96498	262143	97195	85108	55016	154674	104005	262143	221871	116821	48868	84038	41530	168099	202688	7059	86169	169378	85934	94788	81683
554	92713	90441	169165	93205	3967	162637	217317	89939	3121	103347	80090	152890	87047	126622	262143	104682	185518	115939	86955	91172	6386	92768	139049	91820	97317	65847	1581	76168	175583	38468	100932	83743	6332	96434	95672	102762
555	99091	81334	160263	1660	262143	87503	80708	102796	88589	5873	119146	77974	172843	262143	84869	88039	262143	1967	652	151681	96166	103589	963	97232	102302	77730	178876	67976	182852	93380	222058	93237	1968	97027	93173	92732
556	262143	91176	86156	730	95127	88860	81825	100767	86086	7207	138525	82692	136636	3193	77209	133254	188732	110270	2133	106470	100406	90594	144200	92861	107440	53653	184260	74942	94175	131043	101452	90125	189449	116543	87764	93080
557	114514	106328	98903	131792	6252	85022	238623	98651	170381	5676	262143	80621	89395	96264	86078	262143	188271	110635	94824	85848	262143	3709	163605	99474	2070	45905	262143	59360	262143	92737	96122	82460	262143	96496	87834	3389
558	104300	262143	89668	89774	49444	86878	84956	91924	148347	88424	90135	999	86442	102884	262143	94181	105213	156925	148556	84376	195785	87696	94762	183216	98440	58245	191514	67301	165509	118467	94688	176753	7903	77944	101180	96844
559	141785	1010	105114	2966	79842	262143	78251	190267	162475	114099	82072	907	88574	88377	262143	4895	175019	83500	73665	84286	262143	418	106274	96700	127574	58143	95450	71690	101771	93480	159908	181411	5330	12699	90338	94380
560	129437	187274	92534	106539	114123	84314	160961	101357	169406	79512	134798	82416	98334	41350	262143	74968	149622	262143	13075	164827	262143	78372	182442	95514	98685	62572	262143	73691	262143	14229	87700	100003	858	80381	177546	94530
561	156497	151528	88318	115619	98311	82120	239080	1682	158335	96218	3535	80598	133617	102146	89865	79070	98067	119476	10001	82457	2522	100174	202028	97091	262143	53986	102409	63796	171877	115083	106615	95018	262143	120838	88775	99604
562	131134	75571	234024	94273	75055	164	235482	186913	78743	80810	160396	84778	96534	112946	261653	77988	98000	101475	83156	107331	13488	174939	150829	97355	102351	66669	104332	141528	141305	101330	96624	94912	262143	94401	185769	99874
563	108090	10157	122536	120099	144493	158623	74415	101301	89073	175823	84317	84724	92425	262143	87198	82763	99865	104446	1032	91478	152891	101142	262143	95753	137319	69431	122448	45829	91602	98946	96512	94490	141474	9423	84177	262143
564	174479	77003	87199	103862	85577	2285	82995	211653	262143	106826	73492	146386	262143	86101	262143	262143	172183	177074	87457	80499	261747	87689	107724	71975	110699	2178	262143	62731	10687	158745	97556	100058	96306	93401	92181	5417
565	86341	108005	196540	149742	120456	116535	81273	3352	176529	100378	73795	74271	88060	86436	232485	123866	262143	101261	88190	79941	95825	175376	106583	99031	98833	62746	97953	71090	183853	99751	100400	86395	200354	5851	89410	92227
566	84614	171252	99973	213890	139423	133678	81625	2062	69792	96105	101152	80333	93899	104800	161274	122287	105359	125626	183590	86525	95222	159318	97130	94447	107792	35340	262143	83019	106295	96235	94174	162352	191105	100836	94842	98245
567	98765	5641	90566	91725	89217	83871	76988	91741	78961	124052	262143	81475	111083	79385	81535	138418	153595	171877	86097	75875	177554	118270	109237	97674	166514	61319	262143	63604	200687	95524	78849	78377	94903	119516	247986	18398
568	195837	128219	140116	180306	78603	86466	80286	79618	262143	127023	60505	78918	89152	92707	262143	223271	96021	76303	1226	4696	262143	2340	104565	98381	98290	47259	82420	113703	98182	112638	189043	92969	262143	212661	101688	262143
569	84204	187439	86216	1218	80546	83366	79637	87111	88256	115324	65372	83756	194079	138248	83760	109911	262143	102393	164087	81176	97567	73239	209626	262143	166565	1705	177720	100074	262143	186361	105782	166908	174553	262143	102223	93803
570	89482	108871	91756	90832	262143	81599	77462	101140	163059	86272	152581	81831	251852	94393	168751	93493	102885	161633	171564	96408	184328	5243	208284	95342	99331	68494	98458	1069	159188	201031	227009	96985	85860	67241	91583	90543
571	74089	104467	173982	151948	82490	87874	81461	136768	172848	110907	80372	75112	144988	262143	25745	128188	249211	143810	78261	89121	99929	75668	825	93885	100298	73531	97800	53320	172433	118201	93787	177674	88210	106066	91707	5810
572	170048	98000	833	94481	225996	80892	147331	100785	262143	192514	262143	77695	84488	91187	146860	121586	172323	87495	75677	262143	100272	143473	94469	102477	90165	37186	102429	76772	173888	22094	171103	96374	98035	185417	226776	1924
573	87518	110989	91432	2238	160158	83627	80345	91807	262143	38271	109288	3184	86391	109820	262143	127539	148856	93501	151253	91727	185431	85620	262143	201352	159504	117073	105243	3677	241447	105001	74812	95292	10345	180456	81886	4699
574	85185	91841	169963	1390	154947	1100	76603	197130	262143	84177	94848	79861	78897	94381	78828	262143	260276	89099	82353	88224	183430	94180	102355	100998	196856	54378	123382	70656	90344	102480	94030	83104	62192	4258	98550	108636
575	145953	105847	191280	246246	85026	102616	654	96271	262143	1684	138424	85581	83591	170041	91437	166022	15597	95233	87746	90209	187560	1510	177588	96398	101023	132063	115389	2858	159768	102723	105323	85024	92222	142598	3869	189162
576	204851	100368	2812	115457	251089	262143	224985	9323	256205	143357	77262	79549	262143	94188	87025	130472	262143	83752	79084	85637	178615	78250	107136	96060	97113	221631	92678	174683	23279	108046	104104	96342	75806	100147	93868	93549
577	149324	87506	90108	94233	198023	158848	83159	95800	1983	82292	219177	84671	262143	88426	262143	3202	36016	154853	72510	94046	1273	170497	229070	90570	111910	54367	262143	64210	262143	156545	90103	262143	250716	94357	85692	590
578	138289	2302	243085	78660	88952	157427	115223	84443	87509	92325	262143	78435	131307	100135	156584	225320	105767	83267	101965	115972	95237	78953	262143	95910	157729	48748	228350	61481	85996	99395	156000	81675	91712	99732	156228	98113
579	154094	92613	89953	89196	78733	146412	74428	102616	1500	99733	81025	84134	117657	262143	219128	186617	197543	74859	877	100484	169496	81288	95692	94661	97807	38976	100414	53109	90734	136392	87649	85278	82132	209407	1269	92756
580	89499	155198	101958	77924	148432	262143	74896	92597	188602	92544	82137	86213	87536	137992	105907	132604	163328	88030	78826	146799	157722	101722	104110	1088	95016	44198	98478	44746	134496	100747	174225	105287	82652	95198	262143	95625
581	139970	109069	87203	122801	93348	89119	79835	92883	86167	92566	81742	83012	262143	109041	83955	181767	90832	181271	68630	2556	123497	208430	109774	99356	88318	105720	91716	114524	108750	95434	95665	89940	2622	160395	94938	99963
582	262143	102471	89664	143939	262143	91117	78809	96141	262143	128631	262143	90385	81885	58348	87726	194871	81699	100915	1656	86476	178625	93752	103870	185525	110422	90553	102555	129747	96708	7769	104428	85018	87071	197674	87302	105982
583	147672	85548	262143	83291	137284	168645	77630	195009	262143	141705	152066	8377	88693	68615	92596	97282	262143	91846	6567	105482	95859	75865	199576	95569	101332	54161	98944	1349	79787	97331	104488	90121	91170	5383	97927	96520
584	88566	97040	143158	768	86996	84471	80923	94910	160881	216404	74837	81930	169292	165875	262143	141083	119521	118916	10183	164855	99396	183835	78484	92415	140935	76581	2452	50416	192507	103110	105854	89398	4121	9520	95612	262143
585	238124	90016	85506	103327	86096	148696	146775	161937	3610	84381	73309	82959	90546	96467	87855	93446	10059	166707	825	87084	97854	146250	133837	97316	111043	65790	92510	118889	177219	100653	97735	85832	262143	96752	92521	102056
586	98330	101823	262143	121292	262143	158553	78653	97914	84306	1490	1813	82941	89251	95996	240635	72514	190101	97400	258345	90658	262143	164590	89639	99427	179784	42764	262143	44368	155019	98939	96332	196009	262143	93433	87267	101514
587	161510	102704	262143	93189	262143	82186	77678	138413	205563	86213	217842	143946	144278	140202	121296	133520	102706	174621	25576	192053	96186	119153	97169	99513	98677	150359	262143	39691	107886	7937	103465	112409	98978	90692	86478	87732
588	168827	178189	120017	143295	262143	63608	82308	109714	66924	88495	75143	86595	90556	83080	91994	85253	151666	2518	90397	169957	97460	99509	262143	99481	98712	50307	101924	1855	174996	112446	89879	102327	102433	115160	163326	98413
589	85021	105850	262143	95910	3507	58557	81104	96798	4396	101683	229005	78997	90584	80888	169218	71639	101401	117105	85142	90397	98988	84526	98343	94091	220269	43405	94061	62435	92396	94559	103613	95433	1579	262143	96183	97566
590	196355	91658	262143	94309	249245	262143	159996	89808	83299	172047	78262	648	225387	86835	93233	90386	262143	80922	169844	87469	262143	99451	187625	189966	95662	43958	134108	63353	89439	106755	102340	88791	194266	101268	192701	98216
591	143540	95505	262143	83178	211736	165575	78065	87279	78045	189056	85597	132653	86793	105486	175680	97794	122430	98336	71270	154997	100068	77417	108059	93983	175610	72022	200279	232930	6042	126949	89721	89610	262143	216345	136418	98066
592	91691	201961	178284	3632	262143	85510	84491	111569	2692	1309	1839	147833	262143	83377	262143	152767	110668	68925	120048	95258	98444	141287	121063	95665	96085	59925	218289	92284	96842	135838	99939	102935	96476	166858	88616	2478
593	89347	262143	173993	238574	86375	157922	91735	84067	168333	80478	76782	262143	97825	94772	262143	77945	262143	90866	1071	97136	95303	144816	262143	98217	102031	145378	262143	108249	118656	203695	177296	95801	262143	80280	89616	6233
594	105830	2340	87689	2526	99310	139351	57116	209489	81562	88232	82450	75391	80501	96951	171642	36	171912	82864	86809	84519	262143	83802	108598	100629	99700	72862	120656	61021	90252	145205	72816	95571	262143	217216	3494	1010
595	167182	93347	88381	79714	262143	129535	82555	1822	262143	85273	146526	230186	116796	168079	159751	140949	75038	92649	86059	93576	262143	101375	262143	97581	183193	66	262143	90528	91541	179907	101234	96062	104666	87073	1398	183366
596	250382	6017	262143	98899	262143	10259	141713	90927	178393	96191	166286	166154	94682	91786	262143	26715	262143	79942	91944	85605	93025	136306	94586	97373	100856	45617	262143	53924	99854	97874	94806	168950	2210	104607	82995	179431
597	262143	210214	138345	113053	86019	108357	80134	100248	80154	101993	115173	143128	94801	219269	88197	99693	109600	92368	1285	87436	262143	89338	219636	98048	166391	52580	94030	63864	80689	262143	94078	88180	105047	98686	94107	5020
598	86117	89208	244298	103588	126997	88450	71435	107307	91600	819	71495	84359	107739	90483	262143	186792	110588	2735	96191	82049	137773	4732	87422	97545	99389	50413	175244	36392	252709	102472	3762	93765	1686	262143	90433	80866
599	87187	94866	1410	108083	144234	148116	80978	111526	98116	171296	147302	120852	255029	87689	85256	75648	74739	93254	88757	155949	262143	86506	262143	89878	96428	86111	100093	2661	103072	95751	173743	89960	3180	117915	93986	184725
600	1803	180358	157961	85651	262143	83927	90078	107771	174740	7765	262143	79608	91588	91707	155367	93796	222732	23	79476	85238	95055	85734	102935	758	100080	44271	194460	54204	119013	165122	85075	84799	262143	98366	95134	102564
601	84236	102259	262143	30744	226559	99635	140375	1318	169897	86450	262143	81789	90486	92408	106312	211	13061	98709	84598	92103	5641	167433	103074	262143	140124	69067	192258	140777	6380	99443	137942	2551	3853	90309	91270	84421
602	108879	100346	172941	152055	262143	92549	77198	97216	262143	84349	153649	79510	94552	97017	244427	89891	262143	95866	74661	88348	93773	77671	200919	99332	1427	93564	103266	101831	184861	92741	108202	100811	80092	106697	87271	6162
603	162492	88100	211272	121317	85569	232945	1635	103418	4455	89888	230666	144627	96002	83471	262143	125789	262143	131073	262143	136660	172818	74488	195007	93711	102291	61904	117078	73530	262143	176598	85239	91326	79931	95865	726	171978
604	262143	176563	2073	1098	227118	35983	78583	83694	185523	80047	761	78052	92820	125748	174339	185534	234192	100624	172335	96384	92199	94495	198892	97454	116492	63386	95912	74205	90689	116127	100441	102478	46313	101418	86593	187098
605	78730	165357	1545	1507	145291	126158	79764	101220	91220	128943	77627	15940	95753	86071	262143	176455	3123	94168	85159	95578	179349	90639	121752	97210	170823	54160	105385	153386	1229	138974	99775	91354	6273	130610	81983	102183
606	84647	91048	262143	11200	153250	98340	80218	97232	174287	7038	86329	81022	157190	86534	242636	88429	15541	96529	709	83125	3885	72466	101887	93600	102766	67718	77110	92907	155057	97744	105530	96639	262143	100201	92796	100900
607	83527	93169	172086	86954	262143	152017	76658	106359	145128	2810	168101	80656	86191	178081	102975	119837	95727	94030	128306	99602	2445	93762	106454	99999	262143	71130	97440	138326	96846	112531	99845	100464	31649	92206	89064	99510
608	160928	159350	134634	93841	138671	125006	81387	262143	215755	85230	151741	81598	112253	93169	262143	132727	188079	95488	8261	99553	98856	85683	65309	97119	101901	61427	88846	116455	201731	97727	102344	93312	92040	1870	99534	246856
609	80986	92386	262143	135451	101590	162260	7338	3180	57544	94624	84520	24469	94928	178944	161881	96995	176095	131055	88284	170742	94289	82283	199765	93515	92576	82773	108349	1178	91288	97641	104881	3452	3895	92015	96556	93043
610	95403	91707	262143	109122	262143	205653	81242	94658	121784	83164	143724	2464	91095	109587	86181	262143	72915	162037	90076	94893	7693	91429	127551	96135	84609	101173	105012	82469	140206	100997	80341	93719	113158	1273	94020	98146
611	95812	105230	90343	86538	262143	262143	79568	96694	83166	100841	262143	77315	129138	112221	161705	193528	137788	104536	79783	87774	79363	87080	200574	90827	97616	44646	100241	89281	164213	262143	105629	100069	104846	2836	85172	96703
612	102067	184138	261666	154619	262143	163929	78662	87502	88244	224378	83922	237669	94130	116308	86459	190994	93066	154120	80149	262143	106200	96181	104606	98115	99152	89405	156753	101359	98147	162310	181925	154607	159110	1414	143773	102128
613	90920	237187	160544	89197	89614	91189	82173	72435	85614	90117	158788	164791	92897	219513	147338	168144	106447	72611	197907	91208	262143	85623	106819	95579	103889	83985	262143	58626	131917	105976	94095	96286	79330	906	96204	94456
614	105132	90094	262143	81374	53021	262143	140744	173230	157513	86189	77181	2586	91995	115778	110160	86438	176606	133077	94684	163220	99510	97142	103571	99714	97860	52192	144937	75272	173488	96412	100298	93357	190208	95032	92227	65823
615	93170	102025	8663	79766	238483	123429	161197	94979	8573	196476	176109	83373	105303	99425	262143	102672	262143	84512	88501	2131	96000	79966	101687	240959	164341	66308	262143	45692	262143	103514	82180	88009	198329	88862	86796	2333
616	203344	94661	86858	23452	84171	82071	145042	105383	84891	92528	262143	83561	87890	92568	247401	93414	9572	172362	158043	262143	2965	13838	262143	193665	115224	63089	155101	71344	51184	121814	98045	89567	1950	92243	97550	102003
617	262143	75005	6809	79700	147120	85069	84960	78784	675	166751	82710	84041	89267	115988	90050	131855	178288	92503	1838	79181	97917	106863	99722	98158	172300	54377	115026	106520	97032	98624	161790	96360	165787	125896	76219	101056
618	93707	176060	157692	135219	262143	53906	79301	114409	242484	111926	82664	79415	88358	99585	185171	147807	99773	132029	83113	108099	262143	1484	262143	111876	179669	52193	196468	65520	96750	8761	91741	83383	192548	111281	95719	96135
619	134219	104623	150470	1656	1142	87728	225337	88019	86354	88112	148570	2547	101090	91844	7085	160854	103100	99478	5446	88646	96064	63528	192384	97351	144100	71840	96141	50329	251411	13738	90129	91669	161380	93457	102374	51970
620	85747	73739	82208	107004	180696	164498	82064	100854	26158	106133	153621	81443	262143	92679	624	109294	192916	92978	84443	85595	262143	102075	94096	94239	124738	64671	124748	64164	140716	102829	109823	115406	2091	130156	107123	95220
621	231014	102850	101521	124574	120168	262143	142598	103970	6865	4207	389	97772	114149	103868	87955	86588	183483	147021	94896	262143	98742	187632	166786	102663	104744	61275	3123	90449	262143	128666	103819	99189	5227	212015	91658	3575
622	96001	3039	120274	77958	165769	137284	124574	107901	230839	105670	80719	82115	126435	147601	262143	126151	246468	179984	88382	96796	262143	8757	97026	92370	133572	44049	262143	748	95100	113605	94780	103400	87260	24868	89264	262143
623	185719	156557	3281	1485	157481	262143	84919	99237	239271	130905	80312	110644	95318	114061	262143	65450	262143	83556	1716	71806	98452	187317	262143	186338	120096	49353	102782	37781	182332	88126	1675	109777	93658	99018	126334	1473
624	262143	99449	108636	80668	262143	262143	156579	95544	116693	230204	83534	85293	155579	104015	157973	103312	165526	81166	127083	85228	96994	174540	90128	96115	97322	71990	173363	63127	126848	99612	101918	262143	154420	109331	92200	106776
625	109367	90130	2298	262143	262143	121455	177545	86229	84609	79970	82817	45085	262143	143402	161601	80877	262143	262143	84479	87724	198755	87282	101055	189569	99224	43900	98461	46582	76960	99183	61140	91883	88313	75163	262143	4980
626	247615	125573	100426	122954	168645	87357	119909	4080	1359	90023	77943	82261	90037	90746	95743	137788	262143	262143	88955	82333	125283	1879	262143	130644	111191	42664	92480	72127	96288	86076	95748	91787	5491	262143	96914	79078
627	81574	1575	262143	1500	228879	88732	159987	94585	121513	170692	83489	81156	257145	202532	172385	181031	169325	91242	89333	8845	262143	99850	102292	99679	103226	57976	92768	207768	110114	93492	101692	73851	6175	4981	94091	98273
628	4235	176126	83074	100516	6345	902	79224	96242	262143	169956	112230	82191	262143	92576	262143	2108	91910	90938	73806	84811	163553	176667	262143	335	110096	60009	105060	77591	104337	169262	95127	104829	48326	92654	101150	90660
629	94200	91172	94661	112515	262143	91763	79966	126288	12370	2392	155228	1533	90695	88782	156989	4495	65774	5387	3241	86491	198695	79378	194012	101227	118082	45136	124271	65365	121974	103201	94175	2718	9967	79514	167384	262143
630	85701	104805	90295	117977	155477	137866	189749	92873	74808	22155	217168	134424	127492	116233	23873	366	97121	169356	37248	85765	6298	91792	97162	96034	102695	53671	262143	60855	84424	6480	101299	78902	92774	87580	248952	262143
631	262143	20192	197604	121685	248203	122663	147593	89364	262143	134526	73634	94871	91594	91221	83462	109945	132672	77600	2495	84906	98421	83958	104356	100532	258233	69240	262143	206448	251198	116433	4419	127973	9396	99776	96081	186922
632	141536	167261	86895	84720	168891	85521	82869	105684	88562	86426	78189	85475	92953	107484	151133	156999	189313	128409	90896	85121	262143	94111	99590	89939	108197	100764	252882	262143	262143	97848	83860	96857	179754	69367	257216	8856
633	97658	117057	15453	112353	156818	105991	91302	123762	86561	84929	262143	78781	86890	93094	82503	92656	99556	144088	89989	169371	3453	82349	100808	100116	133401	68427	94581	57431	231083	99713	93395	88000	83752	82987	26178	98522
634	94018	88816	109172	101322	1874	87098	252785	92635	92915	149604	153347	81399	159692	87620	87163	180462	233673	4128	168045	104910	262143	115512	89657	93371	97807	99470	137024	727	97774	95723	78210	1610	179452	85492	185671	103527
635	85553	93473	172197	116799	262143	573	80338	125117	88194	2133	262143	79634	88533	94568	113027	106922	262143	89872	82979	84925	22797	104565	100649	93792	98586	45320	5071	56797	262143	145471	106759	79954	23432	78461	577	96459
636	157878	141714	172445	154376	75279	83635	75570	98579	262143	89830	80254	100232	162812	250865	163672	87317	262143	92125	87632	85816	189656	17537	225565	94926	148634	70964	95857	90593	246911	101476	99722	61368	78001	86750	112395	87457
637	130138	92266	90864	203108	219712	123322	3157	189095	16661	90607	65744	82703	91302	109599	176973	85871	262143	137548	86334	83663	262143	104215	152285	98117	102933	154506	208078	44535	26459	108421	107194	178166	106162	101832	76750	174990
638	241589	104298	89026	152574	262143	89537	75848	231514	262143	90509	82269	80444	152296	100477	165809	114873	158376	55996	1985	99566	94007	99779	262143	101981	111680	6712	262143	48963	106835	100007	99281	94839	99145	76943	262143	4757
639	90189	122759	119940	103076	254883	2792	85406	91068	17505	2216	85129	85261	87053	106972	251065	155936	257902	81994	81903	95728	166487	102932	197352	92713	110887	98990	93376	168933	146668	100127	226553	78214	91625	93616	108424	97012
640	95493	91566	10852	89207	152789	88148	83599	81958	262143	262143	83852	77711	91572	155788	160470	90293	262143	85858	96387	92960	262143	92182	85651	97274	207066	44665	106210	956	262143	116045	88893	262143	138834	95479	85588	98410
641	87484	154942	107231	88642	145992	123765	18084	108235	262143	3743	654	2489	92193	91068	262143	125987	262143	140197	29271	90865	100468	98626	262143	93818	146152	75683	97444	185374	4798	8183	98821	96047	56638	215627	136600	190284
642	1961	96040	87221	147443	93813	137888	77355	89905	262143	1208	155008	89015	105498	92273	262143	143691	262143	101927	3443	171943	186131	101639	262143	90070	101285	80274	157132	129720	262143	230507	96145	192490	95959	100770	102786	95331
643	80818	95974	87487	98505	175171	89177	76931	101950	3756	2333	153784	403	109654	74552	262143	123980	237128	97768	87269	80340	193991	91964	221900	91958	185161	90474	180356	104896	112702	102162	109823	142557	6650	187504	97862	262143
644	88765	96302	119626	98378	262143	93089	80792	63037	209893	114999	262143	79715	87806	86728	207320	187424	216033	152209	79801	89119	184077	97860	99705	250948	103321	48584	174127	1439	100778	187521	82022	93506	97746	94334	93239	238641
645	85616	89068	90179	149030	88267	85385	74642	102476	78743	111586	153972	80215	129999	82476	88369	222422	262143	99130	9964	171724	262143	103699	195179	261175	97716	32624	93544	92127	105789	99023	174035	133617	85598	90512	99930	122161
646	89482	90595	167189	121447	6963	91655	84575	118939	221989	82252	86112	79878	89351	84916	85465	114895	262143	96894	83680	73320	188272	99882	99803	97236	100478	58805	262143	148252	93719	62902	91217	176728	8276	104820	130429	97751
647	84419	103261	161584	90051	680	262143	82479	83634	230891	97980	148125	16624	171437	99818	205737	158229	262143	106865	90522	20329	88626	98272	262143	95955	96861	144	94499	64393	183006	65464	106214	4825	184853	104439	109652	1319
648	90091	129010	164166	185185	1413	84574	80187	4308	85756	90102	160259	83404	99979	143623	59247	1116	107764	148024	88521	89147	183208	107216	106510	93919	155708	53111	181522	57858	69007	165929	70106	94069	3707	104912	95824	93599
649	87148	966	262143	156499	262143	262143	78560	129954	132654	81480	262143	85959	95517	105404	92074	199	96358	95889	84257	87175	2818	2245	122465	94504	211263	46184	117671	90661	96125	217313	92142	262143	40664	8602	190987	4217
650	116077	89271	262143	83311	168916	98833	85983	87701	151515	2106	74924	85018	91290	94867	262143	1552	100220	80688	635	81372	95251	6223	92509	90915	97646	59209	102349	78536	262143	123254	171696	113334	12690	98016	189743	101593
651	163386	91446	96848	213864	152737	131107	84002	89439	79687	85786	284	81204	88079	262143	81620	183908	85739	55842	24994	80486	256257	99815	92057	95343	96762	81684	179718	141194	154622	96553	99167	100837	100967	81593	90711	91323
652	215852	88787	100690	157074	167468	7988	83051	99347	262143	77684	76230	82721	108819	188205	105194	170938	262143	83809	85762	100349	1739	170048	109100	96102	100459	42907	262143	56811	83226	262143	97808	3693	3812	91002	253967	262143
653	177562	104902	84778	153197	262143	140172	77254	102329	262143	85880	85064	81945	97368	165822	262143	83509	181944	157320	129237	86731	9445	78402	197892	183353	262143	86907	149523	66132	90737	98185	262143	97011	88394	102382	163398	105981
654	88188	90432	90946	86617	86488	90658	126026	94596	82335	142231	75143	84810	83743	98251	262143	85397	100958	3365	84681	88748	178767	103784	206097	94406	96900	58962	150943	197012	262143	93339	101456	94827	179016	101460	179187	93869
655	85395	133049	250985	108855	139	170818	66730	262143	77621	16511	84549	78240	262143	97509	139897	128092	262143	93613	91871	262143	262143	131766	193715	95401	262143	49400	102008	3826	100044	77156	80470	107202	170619	191716	262143	5195
656	262143	113189	251384	944	234599	140611	82490	262143	210331	87408	145727	83637	262143	113533	34178	115867	218660	122969	88937	95915	95613	170086	211658	99875	124431	51079	262143	74368	167096	82805	101216	126770	89549	85530	85850	100740
657	142268	99225	16692	110013	91315	74668	83954	180231	92645	89946	80774	80196	132106	160540	85285	122703	262143	68	85589	99048	97876	145589	97993	97235	99218	35565	262143	51555	99327	100279	199868	89337	90746	81990	78782	1462
658	81327	100391	3613	105539	31051	82551	81546	90203	215361	11858	150763	66746	85479	187841	107480	174599	262143	85942	83607	94358	262143	81272	46906	98213	99152	44104	262143	54343	93940	98924	94885	3598	188012	117572	246077	96838
659	184022	133179	85208	2295	177755	89281	78802	86786	153170	84984	75916	77317	89343	94765	81788	114263	127423	164178	89213	195115	95833	106866	190727	24002	118429	57648	96912	262143	93976	97885	100638	91264	75371	223537	162388	1339
660	146457	10328	90013	82006	224486	94751	81931	103885	82735	88165	158528	69469	133878	125484	262143	94377	224130	84634	129441	81791	262143	93479	179353	98275	187655	70086	59094	86659	212301	131589	91617	112836	97848	111183	191755	1294
661	182287	98675	86523	89170	262143	89401	2062	103669	173707	1299	82162	75525	91143	107395	262143	174024	97914	128937	4349	14577	60569	80132	101649	182454	262143	81233	86794	56025	262143	108987	96191	105034	262143	91171	91854	91027
662	162571	95230	97391	93580	83364	85517	79957	13921	90014	106175	262143	81241	89670	82959	101431	87091	102987	117204	53025	89176	99876	102143	262143	178569	136781	83282	151380	58428	98762	40460	177051	88258	187750	98417	88671	104838
663	86359	1353	86169	145090	262143	609	82099	187488	85604	75216	262143	110098	248679	170073	90937	112012	262143	51842	89345	80619	95153	2540	211508	97268	121728	62323	101210	103357	3140	98770	95011	92914	93250	150310	262143	100547
664	165859	102869	97786	113585	7836	87018	76066	2479	91037	106529	87752	82774	93443	91990	89563	192779	262143	110576	4437	86676	28648	138320	262143	95204	94233	82036	116241	186903	134474	97624	200064	3728	1800	1334	82109	2507
665	84528	167907	120448	262143	262143	138756	88615	95472	87243	87370	77626	82127	87964	76047	2781	111124	262143	105195	38315	68779	100510	67415	190694	98716	193570	79668	214567	97503	98326	24811	93480	98100	143758	157155	11373	97094
666	166675	83327	92192	172557	262143	565	111403	95569	222775	102972	262143	850	12778	88336	88770	115064	96661	55	84532	88639	262143	93095	105551	90079	104350	83601	121587	74275	184222	98672	104137	90824	262143	116945	88781	6208
667	118616	90351	82757	94573	71211	180502	82850	172469	262143	102154	262143	262143	94418	87724	240125	91109	63558	43246	85732	203875	97104	6720	262143	177215	101503	890	93246	2913	262143	144244	90330	1692	190642	129304	91244	95297
668	91016	93345	85779	82032	83471	150559	83572	91196	14773	166842	6070	81053	128983	135016	262143	74914	111264	93194	95983	38142	252458	85465	192735	94067	103938	65079	144221	1577	262143	101768	262143	171893	262143	90243	91754	90171
669	84907	97987	85073	148109	1406	129449	258348	92828	119869	948	109	82837	262143	94912	114694	118411	96750	138173	135848	95928	181913	83018	192144	96770	98531	69405	262143	74974	181439	139113	185910	44127	262143	116261	94296	98694
670	164890	101355	262143	83027	85171	165981	78706	98895	85572	85880	262143	81007	184196	102959	166244	86147	186686	128016	96644	178761	262143	94605	104972	178422	144088	88131	196953	69822	262143	151555	100937	101495	3364	96947	178540	103559
671	114048	185993	262143	86509	10120	92355	142596	4636	1635	1215	163629	82814	89088	153246	86606	93221	170286	93903	146271	85899	90052	184107	262143	90036	130468	51157	224163	151397	170136	102038	100091	90726	7854	187429	97808	82813
672	262143	92139	134164	90235	7407	87766	82354	87350	262143	89639	162488	82246	164396	172114	262143	108685	137785	126118	39001	93767	262143	83179	142896	98852	101909	102199	97472	64926	136270	100286	98037	8068	98677	102721	83258	193118
673	239859	100623	262143	162126	72674	91221	89704	108180	77093	157081	2159	83310	249512	124687	90983	166238	122024	94504	86252	80000	92491	193663	189327	183637	99692	48962	97373	97972	95379	107673	82186	91720	84494	1287	181756	97423
674	139284	182205	4409	86914	88507	86356	81284	90808	164603	83815	107186	80515	140192	89247	109161	91498	3216	145337	90091	84862	99936	3080	104157	99338	262143	66153	101948	64540	120283	99519	206887	91993	69495	78585	167133	4517
675	89222	89767	224869	87940	232962	86555	79956	94712	262143	4275	79325	81555	89524	141266	145405	158450	176647	95407	79781	53083	95317	88045	2153	102214	213386	88483	262143	75890	103334	107987	80864	86592	262143	195548	89763	262143
676	262143	93889	2863	162756	2479	262143	4637	34381	168693	103428	78579	3400	86577	196730	219678	2432	262143	120118	88764	88735	97875	107034	165660	135967	262143	43485	98163	72194	91860	188468	92498	96180	2424	111346	86468	94094
677	262143	2244	156793	154213	95971	97309	80171	93849	35524	4418	154728	162715	100715	217650	170831	96402	262143	157266	85925	90829	2693	129166	93909	225930	262143	39233	78724	96751	89286	106015	99126	109348	75912	23656	96116	262143
678	244533	111957	172075	2059	84956	93959	83338	98286	84964	81309	77385	163009	94787	116106	262143	9978	262143	124028	90364	193884	188056	213903	104941	183386	103714	88634	101244	77631	262143	97527	92224	97640	250486	102205	574	94828
679	262143	92795	262143	83445	148437	165151	84293	84061	1681	100282	88878	80543	107724	217462	71855	1305	118398	99739	116841	102560	183533	3415	262143	262143	145753	43136	93202	64405	167982	101147	109889	99534	86589	7420	167748	93438
680	262143	82987	133874	91183	16335	135331	82238	96333	160258	104734	110921	215999	91933	102339	106926	161431	262143	77	82724	101572	99116	80112	202689	99056	91091	51672	262143	96742	262143	262143	84808	94034	262143	86074	102775	100032
681	262143	3816	262143	97807	262143	102038	82124	93576	159335	62675	262143	83011	203393	100090	163758	128691	234721	94456	47122	83112	90546	97186	194962	102997	98818	61076	106232	61358	42718	155274	163267	109333	206625	110635	185538	97096
682	161518	89604	89481	103432	162980	57358	83321	187595	3101	106777	79036	779	93802	103877	93011	110516	261306	104364	5811	10997	2624	2598	109773	89190	98495	58800	107907	40916	84911	93990	106828	87124	95572	139299	99480	101418
683	91105	101810	177010	77025	8172	5250	79324	96217	262143	104236	88445	76223	5374	116574	180012	96459	262143	114685	84487	95623	150539	88761	105837	104100	98970	70263	179242	41056	91950	98612	99417	100547	67959	3381	262143	99607
684	159225	262143	138184	1116	232695	20710	76321	69214	222522	1240	82407	108427	92378	111836	86892	95991	135037	92177	90491	155575	182279	93075	101410	92338	99024	39647	102527	8024	243326	146856	104706	94102	156754	96187	101830	4625
685	90876	186087	154580	80354	262143	92671	74150	111882	262143	47172	262143	262143	201523	85419	81347	77539	262143	161881	88635	2276	249541	106827	170257	87746	89258	48794	101109	80778	241262	87795	81413	96410	242900	100130	83947	90010
686	132069	95943	90130	92720	230397	85598	79494	10398	155519	7667	154132	79829	173272	103627	146925	162773	262143	138018	91998	111157	91640	98639	117902	97997	188336	47170	92893	56621	186266	63011	94041	89976	100759	162994	73727	262143
687	135343	90033	138687	6320	1787	88077	87947	262143	90500	81753	71811	78085	89951	149908	262143	110524	223979	255521	59090	143129	262143	96528	110296	262143	97880	49308	262143	90366	88172	98499	262143	6032	262143	89266	102987	10643
688	188115	96071	89584	83594	262143	159428	75929	95744	85277	89310	143036	86583	157922	158934	145757	174407	177399	87501	6431	27625	262143	77282	209914	102137	135882	55604	262143	61101	16503	98104	77785	88739	199049	86769	90881	4321
689	87626	157191	86627	156341	83556	175371	79252	11172	77838	85252	77403	83385	86295	88318	92672	104647	262143	104221	92237	88804	250029	73776	93928	95858	105579	48657	97275	215570	262143	97128	94871	92377	262143	120614	94285	102777
690	163057	1810	89691	79736	93014	158385	72856	117471	3120	109723	142267	218559	262143	72031	138629	95561	4242	167131	88663	91954	182670	103768	106723	184506	164320	74815	128788	149264	88005	130617	101167	161976	4795	86834	169332	194314
691	93493	93308	240817	1278	188921	172166	84068	89571	153926	82001	89033	83108	163226	98046	105603	92773	97970	119772	98796	82850	185987	74863	99334	94229	98639	65786	168621	262143	95170	103301	98967	95974	156109	130225	2687	97307
692	178186	1430	90427	93177	79357	82128	81716	86455	166375	84074	148650	129236	108914	92175	96036	903	101282	87809	82449	94784	93439	95270	102921	88345	105099	54383	97837	45067	262143	150416	99473	96998	84381	2187	154921	10779
693	173572	104207	164078	155810	103358	85984	89946	4348	262143	76393	77177	79388	262143	124793	89166	92431	242802	97752	91970	90291	90873	155654	81078	92473	96476	1175	107246	56229	262143	102758	99828	95982	234577	5643	95807	7544
694	89946	209350	262143	96041	160475	262143	84365	74753	87270	4841	215809	89958	86855	162703	95902	120040	136302	103247	89639	102668	3441	83190	211716	262143	97530	69128	97324	38714	100119	212158	90859	92624	88204	101416	99223	95254
695	144037	40710	262143	83800	88885	88852	241799	109842	80657	81739	145417	84808	85180	171429	136034	2581	262143	3353	82848	94590	238919	167872	101596	91882	99500	70802	1378	98668	107621	104468	105247	117009	81668	1605	93770	93965
696	79604	88469	11312	1232	42132	86088	84806	93421	94631	95838	232592	131096	139218	92695	262143	93748	102916	88191	154233	175569	262143	104202	111202	95279	176235	40414	183099	1808	180121	98673	97877	8936	229676	107874	262143	93745
697	97377	93549	88053	102045	262143	91673	76624	4288	262143	105956	262143	78320	88579	170312	88278	9108	262143	101477	29176	81399	96949	3869	262143	95999	90413	96827	101254	192842	43276	97806	177278	97654	97384	84361	93132	87968
698	105556	151600	131887	1370	262143	88032	211880	104246	80652	101103	160684	79879	93787	147124	56538	100987	262143	118445	81569	89332	262143	99077	104497	94466	13124	115692	84652	78013	92172	182713	139525	87849	1168	117856	101224	262143
699	91231	99862	97271	146529	190508	262143	84390	96885	84843	94187	262143	78639	96519	166553	262143	92257	93392	142407	90232	91306	180691	85383	99898	89372	100502	112217	95578	63591	262143	96956	95865	101180	94469	109246	178164	94913
700	87105	98643	132987	4556	241132	229030	80338	182466	1213	159665	88088	530	88171	86668	160156	97303	262143	5759	90087	105689	122959	89546	175915	90837	169801	133690	192897	94824	175064	97351	100969	85855	133713	187890	80410	95467
701	146415	100813	262143	82473	130530	144499	85920	208649	184215	4440	131764	82439	88887	160797	94960	100737	262143	96679	125132	91878	99506	88293	100625	101427	88632	38132	196145	55611	93561	134539	71005	79444	262143	175057	94931	80185
702	80645	163077	89687	130563	22700	164661	89744	1167	16822	72470	82463	77833	96773	117008	153299	684	262143	92172	84455	108587	99621	95311	100722	97011	180745	61820	262143	46120	5425	106431	105979	90551	17405	93317	83974	99676
703	254352	103373	229680	145360	222876	95596	164897	106055	252442	107613	87039	80073	121829	90057	127598	90676	262143	158431	96595	90304	180575	125098	718	97956	147509	46883	262143	71168	127787	95628	76173	93314	100214	262143	104670	99717
704	262143	97325	157982	120317	211888	191422	81463	131297	152885	18206	78768	91386	128938	127383	162481	107174	90868	96434	92312	88843	184456	104408	149834	52496	101099	52752	88305	88798	77442	128883	92808	118616	88667	189355	100685	88552
705	235000	111513	88392	101634	262143	142452	84685	103085	67560	84417	80823	141246	90223	91293	156648	72109	110898	157206	77656	92005	262143	69841	182690	96634	165310	57632	262143	39325	174827	99944	174838	99207	101815	90050	121467	7403
706	87606	262143	170413	90045	221809	170854	79970	100313	82022	85448	85629	83249	6052	93838	88876	174685	262143	4142	13191	74108	173304	95378	113947	102002	262143	49958	108887	50331	262143	111740	83279	103358	163234	91856	87421	94922
707	84046	98606	2462	104693	240913	262143	81919	89054	132441	89729	205196	83265	90828	94465	260140	17745	28957	183985	85947	89816	185855	180877	108152	262143	101855	41994	89984	183173	262143	169995	94548	260954	84455	138713	91320	179599
708	103942	200043	680	86953	147367	56481	76127	166780	80847	86783	66102	75280	87615	92781	262143	79546	262143	144459	7011	99834	93775	72409	105742	96644	102049	54377	108543	54936	262143	93975	102129	95459	262143	90471	262143	99194
709	92031	89081	171863	161802	143734	89857	89480	92982	79047	81719	76153	88099	92185	88512	25765	194109	89785	99117	101201	14704	262143	76630	103065	97919	192133	62207	102896	7935	91050	191267	97090	92542	3634	89303	75036	96872
710	100208	92688	126806	85634	80684	78137	83843	97850	44098	5794	234197	76456	152443	91823	86766	134907	162646	129905	83667	73082	199198	100084	262143	100137	137148	85813	97133	1624	196624	100339	89282	96868	1192	10009	83839	98157
711	90056	3545	196131	152900	262143	153317	81804	97168	84337	85172	77315	87397	89193	86084	199700	118816	176036	75012	92395	83172	205761	137872	191897	91969	181477	77477	262143	747	97910	94192	86463	98241	262143	162130	202208	94163
712	94469	117948	5853	79859	86621	149980	87295	106915	234177	109586	710	43491	262143	86948	262143	97020	194662	102910	119874	81150	176093	226052	200276	96083	186933	54498	98341	62760	87327	99819	70630	97296	262143	3506	84409	96678
713	147283	123351	115959	102155	84643	88282	74951	148886	8216	93316	76666	916	211327	127083	91909	153134	179304	99266	1409	97385	102802	197149	262143	98193	106062	69185	172471	145765	158775	95919	3824	97932	4276	262143	96803	102834
714	169852	92901	171335	142487	262143	88912	83164	89045	174640	82095	73747	125425	112926	101862	10544	1361	208664	75654	79235	88250	90743	83364	205765	98758	102916	43122	262143	51022	254709	140354	179215	146665	173696	239554	165751	96239
715	87367	93415	117261	2783	129140	130877	82963	1293	80632	179594	85035	83403	88450	174267	241540	112660	184993	97668	11648	178489	97842	184193	188370	92522	123190	126179	94717	78140	85520	104073	70281	99489	7115	103044	94162	97158
716	129910	89853	150278	81211	262143	87533	80847	190281	75662	90600	82066	83744	88309	117615	262143	132445	98984	142642	120146	14238	188740	108391	77511	89446	262143	40894	102082	47035	462	7666	142676	102098	4745	105691	91848	180248
717	262143	99729	91212	108828	205310	262143	84950	261270	79889	156066	73942	79398	189018	145153	165221	171347	148846	100766	9836	1298	29396	92013	99126	179748	117071	44778	104445	55075	92168	18687	79899	93709	105017	166094	262143	104918
718	3410	82516	1265	105680	104991	115643	82204	95755	262143	1959	154583	78673	156916	110483	7743	33242	262143	109585	1236	213998	222931	2604	90270	101433	102072	44495	96452	96229	95145	120998	193358	98268	80628	107869	84502	102362
719	127080	102942	87116	2846	86131	154652	144248	181412	79664	77882	83715	84673	89869	91494	78287	112830	170217	99613	95450	87275	262143	85089	105934	172779	97603	49280	105311	1457	37716	103717	103490	3146	98882	88970	187891	96328
720	134228	224655	98846	92481	3116	89916	130429	88477	82138	161393	161229	86020	151302	96924	159733	147197	262143	87717	79061	147907	93785	83922	211781	96636	120350	78631	99644	55798	96618	7162	81599	11251	193069	89183	262143	94128
721	159057	97847	97790	81641	112141	1456	75366	98059	44002	88858	252766	78475	90483	95854	262143	85095	262143	80832	89471	83581	99663	84076	215091	95987	6563	48107	116133	65960	106986	130022	163535	88405	85331	6374	94192	6475
722	89165	89916	89820	262143	77194	1289	64077	120604	85896	85095	213619	85140	106101	82794	91905	107690	173311	94550	75673	80765	202447	106021	98816	95249	98217	49920	95484	151263	218226	103123	96834	102911	172371	110786	95863	262143
723	99303	95739	4516	18883	76010	142306	154299	215874	108218	98039	218514	84349	92141	103437	144639	186733	196219	137483	19685	85172	6896	164081	214822	103627	129542	42054	106031	2215	262143	129568	104803	85103	262143	131197	95333	4282
724	91135	184111	120716	262143	101603	12561	206764	1639	234499	101866	262143	82760	91419	89054	226802	86716	97880	92783	88531	88416	262143	62402	82819	154234	112349	38158	234156	47929	208952	105541	171744	87874	137844	133987	79996	262143
725	84447	93804	169603	95412	14517	85325	76489	91458	44330	80326	262143	79443	112009	90034	84902	95477	99770	98785	2137	79955	262143	103894	142623	95027	132412	69501	114035	2612	262143	99974	108789	107629	1616	98110	95595	93539
726	163538	91618	88261	87889	8322	87188	106141	3799	179048	980	106351	329	88456	86433	224274	114624	243260	131488	932	86318	99055	95416	125023	101147	95420	70042	125436	36739	262143	98016	98502	103686	95599	92109	3044	91421
727	121553	168465	99031	94458	1147	186390	149378	227310	83769	99663	50000	76253	92084	82178	169230	87921	107706	102015	9235	91180	262143	98070	95268	95740	106909	54561	87840	65827	235275	141520	102637	262143	5061	89789	97757	96381
728	161387	98323	174582	797	109437	91111	81805	114798	82970	107194	87016	84407	93454	96834	262143	251287	89290	211749	71106	83844	185734	178077	98938	92662	106551	4078	114670	100450	164871	104275	187393	94570	86556	1281	90948	98764
729	84067	91085	262143	81868	109562	135118	78889	188357	208624	85723	71291	137316	90077	123457	88699	124232	96109	115611	89909	95857	91221	87465	262143	93199	123346	53051	94193	56246	179420	119027	91567	99705	262143	113700	99181	6017
730	124095	1421	189312	162837	83310	92132	2306	91255	80439	84782	225020	82175	95272	113188	204458	96772	123864	175487	93530	90269	56837	169606	100349	91305	201175	56698	97551	67791	262143	100592	104162	3254	196298	4098	101835	104237
731	199309	118704	89812	92184	808	180420	262143	90737	249056	93310	80977	85504	91349	149283	262143	106649	262143	173674	88949	86872	183309	1478	131605	99738	102110	37249	97287	2117	262143	125036	90780	88810	81490	71030	90066	1480
732	208365	118045	152157	93087	80972	88747	76275	101095	82950	110973	262143	80987	197994	118776	262143	262143	98306	96245	84196	85450	25202	119417	109446	99228	99356	45228	120136	65181	230718	102851	102461	90460	191345	170209	164206	92972
733	260097	98186	262143	100696	229433	154691	87169	93065	169254	14294	81944	262143	96454	89225	262143	2207	92072	93318	74714	77968	185914	88966	109353	88603	100814	47805	108214	65415	2224	192897	103428	219571	172956	190609	147	919
734	262143	262143	202283	72582	157878	7506	80307	93538	86898	99288	141087	74138	123414	85884	129760	96897	90191	95998	1173	86920	97081	97872	97786	100216	112096	3442	98473	68668	262143	102491	87086	110418	192822	7085	146168	93775
735	160840	2700	88449	81295	84090	91630	157647	97663	74171	199358	161638	77048	80364	164508	262143	145515	262143	140560	83094	90221	194705	2239	262143	99423	105997	43640	186231	65832	161767	30584	262143	100289	95465	71655	90650	98186
736	63944	86761	215664	77383	170099	80927	167223	87209	262143	95398	78712	167067	101945	115412	235243	118631	243685	159570	34574	171016	186980	101367	99328	97678	102590	57539	172241	82561	155294	151470	101983	99163	262143	104104	95432	11713
737	154932	134654	262143	135138	153193	192497	145795	83562	10880	118076	262143	153775	160853	105190	126520	132817	107899	127290	139098	68456	187427	410	192623	186578	107964	73471	118508	47660	98338	154479	94715	90206	172878	93080	18895	146089
738	89833	96516	262143	6674	82654	86848	77799	95676	83671	52485	6665	81165	109707	91895	121882	177613	262143	90801	90857	90580	262143	98354	191080	97253	182729	62577	95872	122591	92162	8560	99809	96291	181833	146642	91993	96921
739	88220	85391	88152	111048	169782	125600	22508	94441	172579	100972	90855	84814	86864	110335	188598	104369	95095	147524	151747	81041	120360	88117	100182	93627	99703	43665	95042	2374	11474	101702	93687	95638	783	89362	89967	96622
740	128399	89054	155199	103257	195298	84498	80382	90181	13943	98716	152799	82965	90711	91838	194108	70494	262143	106978	79414	134407	188509	87738	89270	95932	96434	51999	262143	76603	92338	51290	98873	107397	3601	8168	137	96017
741	96370	262143	179707	97338	27710	139646	85642	123842	253511	92845	176835	145215	81070	104279	262143	123971	206288	83850	95824	89119	258220	193115	108587	94717	183381	1017	201051	93085	96240	101824	157429	87266	61542	136720	86299	92010
742	262143	90851	87035	262143	213018	12798	79077	90792	258384	1232	262143	82308	173952	94134	67234	105811	262143	2919	4564	2481	185910	89504	110198	94921	115261	56690	262143	94550	114170	105419	171085	1947	123122	217082	262143	2687
743	93590	109221	8806	89530	100462	88049	892	191735	158356	81795	192864	87015	92820	89778	151958	99118	63770	170098	42996	84250	262143	97054	262143	98459	146975	59657	96364	84498	154178	100063	161012	51409	180608	100591	81265	1202
744	125698	137263	97305	118992	82655	99948	85307	87065	86574	102248	244068	82771	96520	87597	92000	1102	149246	108257	125986	90851	262143	6469	201363	98179	118700	36404	96136	112931	90398	98973	97946	101745	93904	262143	693	93434
745	122222	97823	96443	97743	168584	86333	79448	85001	50049	91081	262143	4027	170018	180851	82911	1311	94309	106868	104406	80171	93527	6856	262143	99560	99348	57895	262143	93775	5704	104432	101015	22742	83302	84688	89350	262143
746	118387	93438	262143	99433	219549	150313	76709	115119	83975	108574	262143	87881	142976	96793	159652	83884	137883	7714	1426	77932	189160	101839	205367	99579	101113	77891	119397	74080	74529	262143	177105	103523	152443	118099	92676	82433
747	86085	89490	84434	95481	142821	119514	81522	97621	262143	101315	150436	151286	84737	117998	146545	99666	225907	262143	76701	86493	198857	85060	262143	99815	130447	79407	100602	72824	107882	96469	97135	87879	97938	86535	84020	103168
748	92967	94828	262143	87077	87146	43707	83372	90503	171974	132867	83620	147388	87422	183918	204365	73236	116303	89784	93491	80819	182291	132706	198318	100903	202859	74890	111919	51078	158225	192435	93215	92477	262143	114263	97545	99224
749	85837	91558	262143	112972	262143	174310	196018	104404	79996	94316	159254	78261	261878	121304	187025	83773	139211	85872	83770	72683	107604	99327	202165	97518	97328	45021	262143	1016	162205	7269	261480	103717	262143	86045	86003	4576
750	85928	99516	262143	100661	86512	87854	78530	95527	181986	85386	166256	78717	88058	1948	262143	262143	262143	100561	21679	85329	99840	201971	193831	95267	244742	67145	117518	75266	116805	174065	4253	88154	99088	100333	82716	184868
751	180524	97820	262143	523	4640	118167	78701	108058	172676	72727	83393	82582	131312	98342	178037	3534	134288	92979	78790	84268	99740	106335	262143	99599	6860	79293	88263	65076	167580	90428	110044	85771	7083	262143	2963	89862
752	262143	4042	262143	80657	147819	86898	72154	102200	212590	95908	149474	82483	89666	126733	262143	97376	262143	99227	94866	85265	96413	88625	112039	186195	97900	73965	98536	64536	179510	100588	185536	95583	822	1139	132321	51324
753	94460	94405	104498	103143	106586	161807	160837	97959	81220	99831	81851	80316	87555	107208	91228	119497	87512	72501	85633	84625	88847	74063	100822	50413	98392	117946	96034	86693	93008	99183	102071	101198	262143	262143	90888	6336
754	84524	5092	90483	12058	131671	78167	84425	202201	86562	3238	88512	75341	88210	42540	82381	77945	233174	146702	88885	171603	3543	165281	206919	95194	262143	56165	97923	72124	89888	102569	72886	100873	261863	97405	101773	91823
755	149897	205943	88170	209335	262143	88090	78332	100823	262143	82594	72973	80882	98762	103865	255080	88356	66844	104941	183638	81382	184117	106280	102598	92727	251557	80301	105514	55345	86301	117970	109153	103618	85149	262143	99673	100463
756	155384	90578	79607	1226	262143	240336	85028	91693	68141	24739	75003	77234	171620	104466	97473	177061	101310	153133	217467	94176	262143	76024	92855	94017	162381	57152	113483	77435	101343	110627	90914	88109	19578	174413	95776	98463
757	262143	101686	160053	116707	145460	161640	89105	2173	83182	206548	75449	356	101499	82414	262143	73254	95320	4620	79539	91426	46263	83334	99877	90023	149422	94924	93535	78167	107080	102697	102271	104880	94035	100775	88870	103102
758	88318	86840	168067	197122	262143	262143	86973	95684	7221	1825	262143	85467	104267	86792	124486	96150	262143	85713	63456	156896	178096	87475	3894	96769	107246	65501	190125	46032	239357	169005	83313	104194	2538	85551	88198	185666
759	262143	139071	198498	79055	262143	2133	81190	191181	67733	96692	79216	80920	119903	77126	105093	922	262143	115770	86864	74474	93267	86317	121558	99553	175008	107615	180342	63177	262143	5243	61105	97348	153098	262143	88736	94413
760	87316	110421	163226	78779	262143	87371	223970	88861	89196	103021	144249	82962	89527	157330	87972	101566	262143	144166	175637	88936	172232	89125	102921	94452	179532	47519	99530	115666	4029	92276	91000	95183	90577	170469	103690	99193
761	86659	99751	262143	232676	197264	95101	233240	85296	79609	262143	85640	46333	87538	84297	262143	116522	262143	88569	87722	179211	92419	81896	90194	100046	97964	59425	262143	108766	262143	141067	101993	81822	166732	190614	88633	188314
762	147368	89058	19684	92237	228239	84738	72486	100046	103079	130247	78202	5097	96081	99564	6861	105119	262143	165905	10681	79707	188973	77523	96101	104791	154184	48035	162062	56694	89978	113952	74590	70000	189198	88856	98072	92547
763	85771	262143	2477	90246	17841	95633	71363	144046	148698	80312	1922	82780	90256	106208	4974	114541	133125	83124	95061	92713	180773	121100	190792	98767	100993	61750	262143	69715	262143	94907	75837	93856	220777	87607	89628	98910
764	90432	107930	262143	262143	78295	65245	79546	2398	78581	163062	133549	80408	143177	181000	166836	134947	89060	167182	79601	262143	242887	183595	88277	83362	180577	48125	131973	1240	179717	240404	100008	96292	1124	134805	94493	2394
765	149615	76722	262143	90381	10745	159739	76345	2520	78483	2854	69026	151681	90017	98089	83140	262143	96177	84583	79161	167387	14827	87053	262143	95422	145082	76989	262143	57529	93365	98478	191385	2067	40222	90508	90439	104314
766	5608	112081	153943	115480	49924	93111	83671	102752	1460	1262	83310	148854	128760	262143	262143	93231	96084	64817	76352	89285	190318	87142	102245	96879	97452	92095	107101	68215	91403	96484	91699	97928	88232	86206	85535	95061
767	85987	97102	191500	81343	90621	173455	66985	113612	170236	1382	154179	78828	94103	142124	139248	82070	262143	91912	2951	92547	96179	81625	99383	100962	176644	68081	108048	2811	137688	91280	107475	60086	84990	95599	180156	646
768	93995	1443	5699	92566	246460	84270	68727	34124	164913	671	74680	84881	154605	109424	92239	63389	262143	78	64206	83361	97268	164346	104902	179355	114776	43490	89081	86998	102897	4826	5213	2560	262143	80711	150440	94428
769	109939	126271	89949	123040	52371	97213	86954	92918	244618	95479	201814	76973	131316	94694	262143	94180	219180	94644	10955	95324	65677	75737	106063	181276	108037	68639	142211	53021	71457	98937	90721	113594	238794	257404	97922	102681
770	122044	255014	2760	87570	163938	92655	77093	92078	85278	95145	78805	82715	88826	176152	88292	117147	203448	51672	91187	87643	255120	94422	98255	97649	106528	163055	100181	70384	142777	100417	185678	92883	2825	152029	87776	1537
771	262143	994	3889	153658	92246	80994	130496	98753	262143	92135	148046	84058	113959	96998	96461	105246	148279	118302	94108	98323	262143	170247	185232	175884	160646	92823	262143	81164	110156	184303	97545	86837	95220	4756	95320	4785
772	84246	57717	90552	183310	81622	158854	82156	97219	86278	94757	144971	85039	88795	196404	190936	147	96579	105172	2475	87550	177244	89115	262143	87466	153587	53936	191478	52199	102441	96012	90900	209464	144020	96085	90420	100063
773	162729	95442	89338	752	12538	105059	83749	102307	262143	87480	262143	83053	91976	92022	159548	86520	1006	90701	86818	75269	262143	105707	262143	97092	172561	68352	123829	71438	262143	100224	96298	90639	5432	94214	90126	207464
774	87158	153612	262143	85547	85895	132738	217251	90644	17767	85325	81446	76172	91886	142015	88448	262143	97773	6358	16909	96203	189889	117230	262143	94781	107577	154954	92172	3480	262143	96827	179724	21670	161221	102115	169420	100629
775	132190	228294	165434	159581	79165	151161	83728	2710	115307	93594	82013	78252	222914	143707	262143	85763	13146	97084	1737	202237	179477	146578	109927	100685	97927	41406	136002	60569	8323	103050	103921	84926	130557	4316	93784	7215
776	98270	110066	160028	262143	143346	86037	85765	93689	78081	88868	73061	15893	253436	155107	262143	121010	171189	93749	746	88337	195803	83797	164227	96921	95680	49973	114839	69296	93416	99975	103864	54433	262143	71496	98342	5991
777	121080	157119	129657	98042	167981	149974	89315	98324	230831	7477	62141	85157	88737	125629	13600	245690	105508	82531	142048	91697	104626	73294	9716	96484	120099	71727	97930	1125	97239	101495	104243	90548	4035	111275	262143	99307
778	156546	87388	88128	101278	25549	162420	81891	90190	166134	2986	145143	368	95520	86970	240388	126257	165482	109143	93154	103004	262143	166652	106505	262143	101458	38875	175683	54451	207195	96810	90399	86056	99770	176352	110316	95493
779	101313	88497	172589	154530	262143	84014	71397	141883	83526	1940	262143	1830	165800	83417	262143	179577	262143	103242	145752	89203	262143	78946	183261	95543	168706	57576	262143	72301	262143	99002	92158	100175	92565	102003	100664	21199
780	262143	79654	259586	91958	262143	6997	83764	103533	175070	99424	137504	3647	90100	85087	5648	160816	98964	115585	90338	69256	181374	81517	141927	195195	101747	65392	91170	81099	100104	141814	107706	87807	93133	109254	262143	100084
781	89608	98004	5674	75631	73955	152938	101609	90164	203226	6651	88227	79985	86156	106383	170289	90172	184884	89507	88381	198680	99409	173990	106918	98144	102088	46360	92112	87749	100819	7769	97897	262143	101968	151444	94728	98916
782	84764	107093	105719	2482	262143	84609	232675	97445	84670	90209	80962	78375	90819	91525	40919	118693	222422	95499	79695	108309	184865	89741	102356	98877	93088	53936	262143	93566	102910	99962	92186	95382	450	83817	147554	96768
783	90419	88496	85606	78828	262143	85300	67508	262143	82888	245947	88368	81844	88156	89707	72124	95309	169664	92850	131206	86118	181167	72937	88825	93324	101618	54114	9670	262143	89861	71387	75577	85308	94802	91860	94800	102079
784	155192	92808	41889	105880	262143	86770	70855	181046	262143	147520	98825	88620	88334	132941	125778	80834	91790	123043	73922	87561	262143	82950	132080	96891	102493	58929	90113	1319	1189	114095	189751	102049	63839	92242	80144	101550
785	127660	87921	173853	92158	81550	141706	56254	94613	79028	93863	262143	81418	95253	104043	178274	73498	259100	88965	93993	86828	96267	158712	185605	186404	104373	43398	110604	1946	262143	91400	18904	93036	180348	97077	73185	105468
786	262143	90460	262143	149337	166743	84959	83827	87485	91952	96140	84076	72932	632	138254	77280	207	87509	86289	540	262143	182396	86975	178214	91764	181741	63595	97339	58434	121417	94084	94376	91231	100588	172956	99836	67070
787	89220	7929	8524	92496	252088	262143	73145	108495	2529	120995	79879	86709	127014	88005	90935	102911	189172	153509	12316	85573	185475	160363	190342	102504	99010	65435	262143	66681	256730	184239	96672	89854	89407	87997	83024	101277
788	93983	90095	262143	1572	74599	86936	79280	85402	84998	88383	149305	120611	97857	81427	158509	82133	249062	135286	77289	84127	245955	81833	262143	94210	130811	52145	1219	4685	116001	89771	98349	161009	7093	2877	83363	97046
789	179916	107022	99031	79769	5585	156093	79259	120560	153050	93395	80471	127044	86408	150564	262143	223795	93365	99379	94273	95143	101111	93863	1301	89443	99930	55359	102316	52536	111003	96430	96754	93206	91754	1470	87436	114518
790	90658	132451	84840	5661	135890	7727	82508	97530	174834	197652	152730	2432	197131	90046	262143	131528	219351	173764	79243	84499	96024	5357	110369	189390	96935	37647	5996	893	262143	92960	5081	96044	87958	123293	219001	89976
791	701	94956	262143	85604	256849	84123	75860	93066	92989	59096	87882	81996	90522	142643	127864	127554	245252	101501	78491	91409	95622	6043	185200	262143	104253	86832	262143	63604	85215	94819	180952	83024	84174	116713	96541	232246
792	262143	92870	248392	92249	262143	142161	81390	150375	182661	1037	77137	84260	90048	106813	2264	99939	140490	132044	88280	90219	95147	82322	261774	262143	77184	74279	118245	55858	95991	136611	192182	87737	5796	86877	262143	3266
793	2620	180612	101137	9106	262143	158619	73546	1535	150180	1018	262105	80811	95285	90729	166709	138567	235796	122368	76920	83675	100199	81258	104994	93735	172826	63242	262143	103804	262143	18781	100300	138957	262143	168798	87071	99524
794	85768	96435	262143	4012	146138	153102	66099	95608	87568	81198	224402	147964	138233	120961	86838	105638	11724	192327	843	91869	262143	1293	100702	98067	103631	426	184735	102261	149366	177883	189775	91149	93999	93359	86287	96874
795	141464	93803	154265	101741	214679	149105	137289	9735	86310	98476	73135	80910	90743	262143	134912	229398	97798	163717	22261	92973	262143	92491	102479	97157	93528	50358	187048	47604	262143	84765	181430	84332	613	106672	89050	2924
796	81501	80458	118423	255582	167177	237530	81756	97387	71378	83671	61128	80955	149221	93608	93284	162405	153704	129163	83924	84336	262143	77372	193622	96491	107442	73354	95326	150590	150177	97285	98686	262143	101509	159689	196053	68634
797	94485	109054	159608	104247	79267	89129	81588	4849	238529	161840	78538	123784	93073	147640	243188	7211	256244	155859	2345	79276	262143	96557	262143	262143	96514	16800	101555	67077	97127	106640	89013	87670	176589	87088	87876	96354
798	93143	87411	86903	154920	85683	134003	156164	95325	262143	718	160158	83270	85893	227754	1274	111065	257931	95065	168325	190744	109509	198274	199753	98221	180890	44611	97440	53582	252478	202888	98763	175496	43158	129738	227596	162390
799	85010	1740	262143	217262	91949	164482	145481	108810	81897	182858	166831	83112	82699	106139	113466	262143	262143	120738	168321	88359	98405	89631	112265	99675	139109	47449	258890	50276	262143	93100	186367	96648	106480	92164	95424	91123
800	246673	175303	88255	126910	157691	82733	82339	4265	161205	155705	72896	1939	92486	114344	3638	94022	262143	160358	93943	82972	186997	79467	100757	118266	188741	53514	93947	83083	1756	147390	195994	88709	146783	97854	93531	181647
801	262143	92215	262143	109650	43038	159385	250181	74377	262143	98980	75977	77810	252336	159201	246194	84034	92465	93963	80648	181679	194202	92611	112957	262143	32935	1409	262143	70715	163986	97752	110994	60175	262143	149280	166743	1633
802	88531	1528	262143	80164	262143	163476	149937	100791	23961	996	158422	88856	83460	99434	262143	85787	262143	84946	31387	176527	262143	74659	2386	262143	94338	42660	190190	76296	83263	100344	95123	262143	95255	22372	178418	96894
803	262143	97409	27052	89093	262143	261807	262143	94630	221350	88350	74760	80877	168146	172587	71110	138759	171561	86455	180858	77370	99757	76649	110588	173681	148147	62129	247516	129594	72833	103405	7792	262143	7318	1673	262143	189354
804	86126	89976	83945	208617	1936	85235	140672	92889	140625	1025	167464	82051	142574	2140	82518	95364	262143	92420	79006	96349	238956	119	103047	99180	96993	73709	88173	48345	166551	94892	90246	98038	102690	140288	81578	96742
805	125248	108704	120982	91112	1364	160925	83515	91325	85287	99014	147098	78698	89586	80967	84927	90405	262143	153159	104287	78674	262143	902	170865	50359	99046	64766	94419	67735	3609	102957	159558	225436	90986	2921	180476	99501
806	85027	3568	84624	90488	79188	87401	94536	88381	262143	100927	82057	84942	97510	92001	262143	145193	262143	86682	73633	85803	260174	1010	105444	98583	104264	48313	147531	59361	121268	96998	84774	1712	87219	231980	95444	3609
807	84592	705	167447	111433	151937	3498	80149	105543	86491	196954	77590	99695	88902	95098	88049	143522	186508	129792	78490	83961	189239	81845	262143	182535	98491	62370	262143	52798	262143	148207	93671	93719	186061	188987	99491	262143
808	997	105857	95041	140193	262143	262143	75433	1883	238041	91347	83852	131536	92658	105464	262143	95446	214818	140352	11665	98105	178625	146957	101052	92349	101609	47837	89442	81065	169156	175307	97765	110763	84050	68351	169552	95141
809	108568	87586	138649	1120	262143	110937	87363	97351	2060	83137	150299	77961	132340	88517	121376	188604	156421	86849	113304	199659	262143	95723	101761	93333	101725	71345	89711	55058	102207	132899	141906	104618	180102	93209	95159	92647
810	108567	112501	106525	92440	134011	238745	75511	89975	233143	96091	76192	1559	94397	107562	262143	92239	97547	102577	78964	217261	262143	91467	96264	98701	90494	49476	220137	71551	138265	205125	85837	192347	81972	90574	4125	91490
811	90035	102438	87521	89235	137610	87650	147753	88880	117216	113679	77491	1739	100148	138870	261422	186861	259267	80950	85068	87835	262143	97372	108357	103043	99854	61431	120206	94666	152416	103215	82553	166240	7231	99311	95177	96720
812	90471	107240	84697	82059	87289	84036	142085	95181	3211	123705	262143	75947	108824	86753	153693	116	260862	89249	78010	83091	96358	95946	94614	97015	96390	61464	89204	51550	103222	185003	106487	97742	262143	108216	99737	98723
813	117802	129201	90061	96813	44343	2025	84032	87308	86600	93310	3348	141113	104627	170107	262143	72629	262143	96729	91575	101887	262143	95675	200426	94877	225719	52004	112655	76522	98420	105204	183883	257328	161834	2833	168753	80806
814	262143	103465	5516	102816	262143	262143	72258	3234	170699	86589	262143	85031	12863	85017	110557	135887	262143	88108	2030	102418	6612	81661	262143	94784	262143	89081	107243	70119	127594	104432	186621	94732	7940	166289	94964	100314
815	87644	130731	3707	2044	114812	88821	84237	187094	1992	71109	80235	82727	178477	97808	180347	86937	231735	92847	79259	4001	94715	177331	182909	95876	262143	48813	182461	97712	95181	97501	97529	99287	62753	107933	85301	3809
816	160071	98467	4976	262143	88522	91509	94412	5466	176039	133331	133624	80286	94077	88703	243351	120892	101018	163111	99564	86810	99676	112365	262143	98138	97441	47777	115599	61267	104164	103825	105046	83145	2160	4214	19967	100110
817	85683	94126	262143	1722	262143	163661	82361	94306	90671	94508	397	80807	156666	87547	167393	90645	262143	97884	181618	81628	99888	85303	136874	97015	262143	73883	104876	75558	124867	101013	69798	96538	262143	4104	262143	94735
818	218267	86457	90312	80299	1203	3310	82777	3606	262143	8156	87687	135066	93776	90939	4223	100748	262143	133933	80477	90274	152770	103881	103075	99295	262143	51907	105652	46701	262143	123446	181051	101935	103264	4528	90704	103693
819	158506	175938	67090	1390	172387	153487	128515	87874	262143	90572	2168	78521	132953	95824	182137	174238	262143	237972	93478	164113	87887	85301	91362	181787	101536	75822	89950	96757	1326	123565	90338	83502	110508	5457	195164	97645
820	86186	98443	160953	121762	262143	139540	78983	85783	262143	87002	75113	83399	110406	169945	86015	75129	196129	183633	79246	79506	33944	96166	105118	234948	105715	46153	184565	51049	144424	99541	98809	3664	98507	90350	91752	99532
821	88676	171983	100169	93223	80938	81651	86873	93067	167774	91806	9411	45956	84504	80303	221719	96440	262143	188128	94154	104744	262143	80785	105373	95974	194398	58246	2088	48079	106247	119908	106658	105355	87992	96487	83918	21795
822	86085	88310	262143	96522	168233	218720	75817	95049	90334	214382	155038	84904	85466	119826	95588	84067	97256	98218	97859	90786	95433	104334	99995	98381	162352	51266	102319	1465	89840	94097	3448	262143	97851	117798	100149	4384
823	114942	173499	91066	82555	1027	88062	78934	262143	1857	90533	85582	151211	158328	139704	89913	205048	262143	98465	84677	96070	185043	175399	188246	97668	199415	41179	119841	1481	96354	190036	100911	116349	262143	131549	94569	4056
824	88045	114319	940	1220	245852	85834	75196	183123	90113	708	75868	70036	88880	87801	3141	95105	262143	115216	68473	56562	189173	105047	96608	97869	137195	72470	96442	60253	248631	8566	103949	3933	262143	101367	96575	95901
825	91728	97459	143050	158737	18722	3178	81874	93429	165676	83215	113363	76524	88625	139211	229258	262143	262143	164125	63877	93826	1596	93758	262143	96778	97697	242836	129325	58044	262143	100576	92070	94128	103668	119230	97248	98630
826	83901	98316	137959	25317	83565	159116	89536	94981	90125	1963	92819	80743	172549	96710	78033	89295	99606	99144	86891	91087	182948	81966	97607	93086	262143	66237	71538	1862	230208	99061	102386	95809	173079	88218	92328	93469
827	92239	100389	255321	85415	86176	146160	84886	102471	79950	92172	87797	3306	249777	153672	262143	148407	262143	97182	91468	93889	262143	95515	85949	91782	101855	66746	98085	53458	98683	94699	91690	84732	174745	4897	99088	101042
828	220111	90923	7036	142773	91592	143365	78098	90148	84001	92721	149539	73590	154774	166055	84730	929	165166	123732	150511	79426	183839	109245	3314	177497	262143	74469	931	1867	7863	97603	95702	217469	100535	112524	94986	4547
829	86039	102864	5688	88580	5218	161572	84835	103397	134786	100352	74907	82695	119403	88053	21029	82746	96996	105062	91674	168547	262143	70568	128129	97658	122633	47540	99992	45449	97387	102319	102982	82687	2119	93348	83223	966
830	153322	165557	165223	86971	86777	91777	85180	91893	84822	86159	206884	84058	92127	110288	180194	162109	160553	93182	88375	82003	1173	133578	98208	97819	97338	48666	98926	57792	193844	99334	89793	142141	262143	83859	90047	99968
831	88469	89793	89584	79525	174709	82866	81984	218459	86318	8290	82728	135164	93463	4953	159721	87922	152487	110878	32951	85926	262143	15400	143029	94239	188567	97489	188744	46180	90799	203734	163253	90353	1798	98664	93616	198278
832	84202	103793	114981	998	240981	155825	133552	91301	262143	108885	71814	83352	87881	129721	262143	95610	102227	84677	78706	85547	184000	77270	262143	184547	104479	49753	189558	106852	91620	2487	102297	94337	251642	94076	89806	92901
833	83684	101218	171036	118789	262143	1646	127481	90740	161610	108653	75874	78746	90497	3707	88779	139297	80546	74555	90074	88921	187216	4425	106247	177099	192736	70621	87588	81807	161469	178467	170684	99788	96299	168139	94688	188896
834	86776	174191	134075	1617	87549	87592	82004	75247	83215	87525	153883	109097	105177	87396	166232	97646	139919	125254	94172	76509	93051	75277	1031	92907	262143	72425	1808	103452	92345	93338	100652	113159	95562	172797	95137	97956
835	262143	82901	201093	84110	82211	47147	126854	109625	131953	81011	83710	80759	87876	118419	262143	103795	90496	113573	157891	21301	94197	173754	169367	191249	111821	60706	102223	40941	90833	13640	100779	91195	187692	178041	98189	103161
836	167689	92978	88129	2610	86865	153095	85854	3592	95704	102898	81010	1755	119340	102810	91123	89320	188509	113142	90350	90028	187519	80572	100472	98013	108684	44706	164961	65856	178749	115704	100726	109510	78680	91986	247505	95109
837	81077	97330	262143	91148	6917	79347	81310	126332	3576	92318	158192	79863	91916	87052	262143	188489	99032	109095	80011	262143	93451	104134	262143	102038	110928	93246	99889	99264	108082	101455	80318	91785	11323	88795	100554	98016
838	86391	92602	119796	1362	176356	140814	84348	96318	153663	96722	72187	84156	90057	85444	262143	262143	262143	124103	174077	85679	91552	8741	262143	89533	248229	57366	184190	4376	124022	113013	815	4487	5959	95326	67425	97646
839	156202	86429	84632	219669	82075	203816	67522	89860	83496	92567	224294	4134	110870	183420	262143	173241	134074	73976	81071	86084	93324	76833	119991	103071	197247	48658	104486	68585	102722	185637	91696	91790	261283	91157	87132	1358
840	92641	154162	138086	152112	178795	165102	83287	93887	78155	165583	77567	143127	164998	164477	167366	190678	233126	102911	134950	262143	243853	10362	99175	94252	174374	52320	94716	64148	109041	101329	98716	182471	15722	96170	92570	93979
841	90110	92004	90111	97323	262143	146337	81809	95715	162927	101030	82068	85461	92303	211365	262143	138839	262143	93454	13188	89285	262143	81558	208936	166561	105933	49724	115994	83083	94222	194693	99549	89908	94527	99026	152244	193121
842	96547	92984	262143	6237	262143	125618	82347	86731	262143	102751	79575	83121	188123	114521	239823	1473	262143	97246	83581	96336	221557	83273	117973	91807	102582	135762	120841	52075	5987	108977	103610	90025	88608	88616	94517	1746
843	220531	15429	82997	1750	83356	262143	132233	93186	128882	67488	218472	81023	167139	100574	86500	89026	70219	88549	39937	97903	6201	87078	2802	94579	859	55317	100868	88471	91707	28477	102988	187998	262143	89021	87384	7204
844	193547	102856	235447	1314	52253	117032	74022	87078	108237	82336	162786	78242	111628	184529	92132	91785	93926	135639	136827	3125	262143	100249	262143	162086	121729	48949	97364	180777	130978	31269	89303	86335	194760	3841	179768	3079
845	99077	262143	260963	117096	784	91188	83079	95481	159284	161472	155552	73995	121063	96501	262143	950	1746	104245	87988	104653	258846	80975	92326	170515	99292	121812	101460	186971	92744	93920	83112	113240	106918	102445	109730	6614
846	262143	13306	94732	85056	80541	157133	79129	100156	75692	6090	223330	150480	86442	83410	262143	128726	262143	101831	3366	106367	4841	92199	103694	97997	99311	112420	89766	68037	175498	107459	100060	117534	95571	121155	94725	94527
847	262143	95446	117433	79245	262143	97874	78171	131741	228761	949	85067	644	92102	81086	84076	262143	262143	111369	133764	83612	190490	109900	170459	98871	102948	72366	2884	52455	106735	94570	68674	95749	100732	45728	262143	262143
848	180407	96512	105323	235746	86216	1226	80665	112939	133770	121281	81898	153813	85072	102994	85259	15315	262143	144832	90381	90805	196691	96846	200044	177081	107102	67842	103554	59362	91847	190877	99392	90537	103368	92517	88258	64826
849	262143	97462	149186	105522	164409	156530	82248	91861	87921	1939	262143	84129	86526	96733	90394	109523	85856	86310	5978	82437	91703	99398	94539	98304	122218	53097	143104	156909	159086	141769	101383	171532	3900	83156	82238	3016
850	98875	92815	99570	240355	10083	89320	857	110311	257835	102751	83052	79809	86147	103935	132745	163102	179773	85240	18312	77833	189357	94165	106890	98442	199355	60316	156069	162390	262143	182445	103018	115166	3050	87928	96274	7436
851	262143	114249	92429	172867	167007	92533	72192	1812	97283	85677	76647	232708	90765	90629	175357	99495	96476	131466	9334	5179	106327	192748	5225	97275	97283	60457	262143	47385	122276	107347	89133	96219	87534	83023	97784	97946
852	158897	172868	139949	93817	198220	87077	782	101997	1742	84215	249569	83562	87434	189317	125640	81949	7621	157988	85311	106551	43864	88151	186452	94630	110521	46142	168827	54681	262143	143946	102989	102368	220082	1629	100519	100164
853	148776	164311	111825	89571	86685	115521	78249	90242	79608	81847	83982	78339	173168	214797	111934	31718	107316	87772	49216	77108	93834	92851	103567	97565	102722	58872	101538	64186	86289	105935	98870	96253	99151	88961	87297	102879
854	163987	96403	262143	87379	262143	163760	74195	102072	86027	145202	11238	86986	262143	216980	262143	135964	96167	104462	170664	83377	101018	91947	111207	90914	159200	53686	104237	64206	162208	120109	72257	99031	1874	100008	96618	4631
855	145400	87839	262143	150731	192152	146088	72492	187300	81057	84797	1652	82328	86141	188452	88877	90837	15443	157253	186695	2513	140330	88937	202720	95353	262143	44644	185472	67829	94753	108568	92538	97838	125836	91594	180330	101567
856	91293	92400	157897	1092	262143	210826	77403	84819	87664	89175	133401	89626	93493	1602	161439	223170	189451	109355	87371	85679	189210	112111	262143	97813	168814	67437	133100	1818	80383	17697	76698	91233	254074	262143	92794	97189
857	87944	75419	2375	77067	255495	657	72831	100319	163743	125279	262143	1092	253686	86020	115269	91897	176544	120499	155911	92927	95143	197203	262143	98537	115700	61093	95331	65796	94296	140443	98187	104651	139867	98817	99832	138985
858	89085	99457	174391	97731	22999	143935	80112	105794	2471	88743	30609	262143	90297	149365	262143	112703	189301	103225	3021	85246	185520	85711	124350	95957	105505	46074	104880	57159	93443	243612	95431	121671	2381	262143	95194	97863
859	87128	118914	91528	158638	129423	243959	72626	24116	87490	84963	260059	80181	88324	111798	91170	262143	262143	150193	10208	89281	195438	116110	205753	98008	98628	70506	91832	60109	50107	93789	101840	100141	5171	1434	95740	94450
860	38653	899	152585	8150	137122	175673	83112	70302	86954	83775	154122	153656	156968	166452	90082	146343	214034	93369	8050	94847	9196	92736	96010	262143	262143	115096	199995	47850	171717	163481	91154	183449	5816	82217	88300	103655
861	87236	99292	130692	11052	262143	168776	126131	82566	79649	83358	154832	240363	93378	102776	262143	103887	201890	166388	90786	89085	97127	86292	106166	93653	179608	55933	96299	67407	161932	116357	262143	108919	4069	6013	174159	97982
862	262143	173568	12434	83300	121030	88050	80142	90083	86946	961	168527	1497	143236	99232	262143	197808	187779	106255	8458	172874	90447	97766	199787	96388	93182	57518	96677	97412	94082	130005	96618	99444	88612	111345	103644	100996
863	262143	91549	262143	81716	262143	84809	77801	92369	83573	957	79608	124653	83644	85999	3960	3902	161269	105953	91003	173270	262143	85056	184239	95685	129802	62008	188916	1398	89226	101748	262143	88334	94229	88367	95719	97718
864	162080	113561	89252	81636	80889	87887	77018	39956	159314	100568	73922	79318	138909	81586	85802	1261	223196	105017	85903	85907	256597	936	192145	88339	59136	59223	218502	113833	155048	105827	89090	106730	93887	2545	190689	93007
865	152832	92432	158708	80898	231851	147689	234489	97104	87069	104741	84626	73004	1291	113880	151562	101877	99126	197946	42632	130890	187619	93583	98729	143517	125717	69477	233994	84867	2334	223675	187244	262143	76489	7942	262143	94884
866	80629	173961	165967	96316	80335	262143	77268	90854	83507	249529	70166	77015	97719	134110	207337	158069	262143	101670	91550	2230	180874	206263	210010	89354	97751	72902	85697	86380	4968	98986	98969	190277	262143	199098	82674	84731
867	90118	87525	161839	3061	159372	147398	78861	242563	86154	3059	84056	81504	89124	81424	83976	7564	262143	97829	96316	96919	262143	95451	100170	102079	262143	163787	186324	57502	262143	105855	94895	95122	157764	5168	97660	101918
868	89432	161731	86185	89090	18921	87053	189029	2170	262143	141938	142760	73310	105746	95531	88864	160589	262143	88015	97188	77019	98490	99646	87851	95642	98797	123898	102450	67938	26398	96269	99152	81806	262143	111294	98666	97831
869	183248	123809	154988	89064	88402	122447	80757	201434	239902	103056	87620	78200	14736	88467	179266	167163	99621	103085	7488	87948	97445	94720	101139	94601	99650	66475	199481	54468	84286	100403	104253	101314	262143	107112	95158	190453
870	85712	101740	5826	95717	154123	127327	80186	1557	10769	89398	85364	81625	98826	78250	82509	5717	153202	96361	90364	82418	95884	262143	262143	95926	99534	123629	220736	14201	262143	104912	91108	85270	85758	93535	97450	94212
871	262143	91857	169552	86494	164236	1379	81510	100429	89398	4815	75891	81650	89494	171552	154865	177818	237838	86273	1292	66167	262143	83654	161866	100792	99562	200107	179676	86996	93586	94212	93727	104025	96164	262143	85052	96927
872	159093	97857	168863	82294	83936	174218	160426	92681	204941	89415	158775	87297	262143	86833	78773	99810	262143	6203	590	158702	185414	85021	103226	185417	94585	45965	103793	66786	105464	98013	2756	85743	238083	101317	92777	262143
873	219598	78648	8309	1651	262143	118804	81732	64363	80516	127488	134876	84930	90147	92879	8152	124064	99089	104808	90838	85782	262143	92151	97827	238740	262143	44041	94815	220315	262143	113509	189319	94687	3811	84937	92035	92622
874	154120	93050	161386	160022	262143	146943	787	95010	77025	11274	221761	83301	262143	217662	10475	86738	262143	82048	77438	167487	100110	89759	107083	99898	1145	44249	2877	154687	144608	94694	100617	123753	157188	3017	14066	144656
875	119755	243196	150033	114834	236347	119286	76196	92982	262143	89671	96149	114943	144898	90335	92071	105084	119984	97672	168948	71179	125271	98276	227677	96382	99051	57495	100199	68204	96881	101894	89422	90208	237432	262143	93932	4596
876	148190	195368	262143	262143	85073	87343	76069	91954	72857	92163	195254	86733	88117	145944	2804	262143	173524	93671	70993	94448	96488	160301	262143	98790	99969	70705	232327	63617	82055	197619	84671	90993	257524	83798	95399	102725
877	91589	90782	8470	92843	4662	138498	76678	86540	143092	22085	3246	80544	84951	4777	262143	152410	144328	87542	91009	76288	97918	83495	187364	99375	88245	71506	114527	71687	96094	101246	192424	2900	98856	90557	93390	95555
878	102558	154732	129409	84639	66717	132934	77511	95525	91239	93049	262143	4084	246536	715	242268	85656	99316	86675	164052	106485	96512	910	262143	367	93167	74283	187141	5644	91683	99743	96080	86689	262143	4244	161017	1074
879	83823	92243	262143	752	789	101925	77592	87815	175278	240798	147097	85003	90262	87612	242384	5116	58583	166655	2044	85551	93755	96486	197033	91299	219032	47123	173113	80680	262143	99807	98340	85316	235921	89047	89014	142223
880	115926	86560	95778	85605	113732	129568	73158	1381	88184	94435	193427	85646	222161	80657	259434	116249	24536	106858	88855	72681	175150	78585	101387	97759	149013	39020	1260	71262	244626	120786	96477	100918	76811	90645	143206	1442
881	91342	178678	93160	1946	139599	89379	144797	95494	156477	141410	262143	112315	103664	92517	262143	98496	262143	134171	101120	97104	8000	104584	262143	99921	120573	56933	134341	73347	262143	101940	176738	86425	862	6049	95271	98820
882	173381	99678	141010	129662	262143	90561	160877	94820	170480	89084	78973	81230	1507	94411	105036	116562	99121	144472	77813	91984	94706	65945	156788	100623	262143	1270	120462	256018	79615	113222	176847	262143	1113	89580	179138	4007
883	262143	130277	1400	81018	75449	153288	122380	102840	162260	157678	88920	80253	212677	85521	220172	102812	262143	127219	97700	97063	93486	204676	106266	182548	115308	81618	58261	98022	262143	97634	109290	102712	164839	2637	100348	96118
884	72550	154950	262143	167347	89053	144702	156650	1734	262143	126089	262143	83095	153188	93884	210721	67739	262143	105710	108682	89298	90609	82375	101096	183149	100758	5615	103924	11879	96929	100060	107079	169774	88715	100108	92020	196197
885	262143	119730	169850	94523	1847	156606	74612	92952	79738	7463	132551	937	90087	93890	262143	124694	262143	107781	90475	93704	262143	71249	262143	96814	857	59136	205415	85311	262143	107645	102129	112686	15515	237631	181153	95684
886	88612	88351	103132	97630	11633	239044	77862	99903	1893	1152	79178	84229	101160	87167	262143	102126	204613	93075	27610	85787	98799	92631	6286	96002	192906	74195	104723	40269	101631	115579	83181	100894	262143	162011	100677	99905
887	96503	126147	1140	107949	143242	110468	151708	103183	10877	88516	144749	80844	109587	164530	132138	106598	258264	149109	82505	6448	97173	187223	116309	256964	156135	51613	97340	68731	110546	200623	98884	160357	75285	74344	114075	4423
888	94300	96587	90339	100690	45066	85109	74041	88612	262143	122101	78142	81534	89126	95162	88757	76904	33849	187637	82921	90097	254704	83309	150465	93860	98328	78153	145683	65206	253886	106477	95839	84762	139271	83906	97071	91436
889	94265	108739	168458	87302	248438	245646	81154	104714	262143	100568	228990	80999	91038	94923	162930	220383	185536	124306	46664	189073	176579	113910	262143	93728	100639	36807	149829	75898	106003	150969	135221	149991	248905	96737	83635	96137
890	86343	106446	129027	81945	19774	84256	872	64408	66035	1192	151257	108919	261095	102108	262143	97713	162784	92013	82322	82347	100590	99741	131152	93728	96905	79706	262143	65967	96114	95484	210195	75016	262143	3854	189929	104294
891	125055	1589	87393	106299	83090	92829	77583	91404	5285	1608	146847	76884	103993	3437	262143	102695	122325	108948	3922	86377	262143	84117	203127	97046	171449	68075	102638	53940	115612	98710	98976	111492	19096	5433	241622	2151
892	262143	81356	262143	155110	70579	117106	91597	92730	159075	85644	157691	150599	89128	137063	94921	5152	262143	103878	165859	65901	262143	179515	95927	98490	100728	146019	93353	129697	135809	166633	178879	97068	195242	100248	12031	102540
893	262143	92713	88865	91211	7156	158715	75106	84125	262143	185915	76019	82563	85576	125369	87058	124853	6538	168746	89747	89268	98113	93324	104774	95061	262143	69794	190531	69016	95643	132827	262143	90207	255314	78585	87463	65267
894	91968	88596	157577	130628	104393	86574	151710	87789	80998	89424	84577	82341	174527	114506	95779	99585	94141	84737	85892	109347	3921	93630	109025	95233	262143	142378	102795	43180	262143	154143	94943	173672	4010	82558	87858	98005
895	92696	95562	165524	11048	9432	85288	102368	89699	86364	82995	155864	88037	142937	166723	158922	74470	244878	155780	87287	176986	256689	90743	262143	94910	152387	41409	102693	61955	96256	189979	104555	11826	166741	140997	89474	93585
896	82771	95422	262143	154316	84116	166930	2500	145686	253858	94191	82991	81433	252590	74190	262143	82460	103468	141441	750	81701	104704	135026	262143	97189	102565	72832	89851	66179	2984	59722	95709	87576	99008	1888	185252	103709
897	262143	98667	168205	92663	262143	94122	165136	99141	94492	109439	83821	77729	89655	29197	262143	106879	91740	69105	171049	94887	98583	87969	108104	86813	99387	49618	100809	204131	91409	101788	95738	92875	7864	91032	133303	3238
898	93907	5636	81633	140239	71558	157322	71771	88875	147865	87939	262143	79484	2569	110564	166058	153696	55095	89778	80657	210026	135722	70017	105057	95748	100819	1800	95175	127880	244803	90113	92276	180129	80111	86370	189026	94193
899	828	2222	78841	85105	2644	86071	82934	100155	145984	85211	72732	605	151472	83633	68324	89177	101663	214204	83284	87212	262143	113560	262143	188619	98981	40930	1810	5520	257156	93496	187692	111194	3710	68520	87704	92826
900	165083	90938	1835	130430	262143	561	227599	199279	85833	90983	262143	234953	6229	99718	157837	262143	100365	147360	90454	103051	186457	86032	100176	50666	102362	52827	3726	71666	130103	83880	79132	97420	86736	144304	96674	93227
901	88977	92815	246332	100903	80435	85027	80497	96828	83820	80525	262143	77468	88297	92581	197749	127491	262143	83711	137184	172127	262143	138564	262143	95842	184397	202116	182043	192668	89581	488	98418	90615	96512	106443	91943	1896
902	239388	90572	176624	228114	75989	88984	81832	88789	208466	13492	79705	82078	112769	262143	78370	70358	216737	105199	97099	93513	91754	73972	880	98251	132345	62342	97841	51896	146207	99823	103681	123322	1191	78571	91009	100300
903	875	96545	82936	1197	262143	109367	83810	113814	161154	110118	102580	81512	89891	91921	166867	102792	262143	139954	262143	93490	188372	84296	185960	91861	262143	56040	101598	88056	95171	138829	262143	110287	90893	3446	83949	89121
904	92919	64312	1244	1000	262143	162403	232148	88441	85167	95267	215813	85469	89401	127221	262143	114129	95906	2471	173074	143298	94437	82831	262143	97695	188004	82265	112963	49777	245772	98132	78496	56775	5350	93950	162551	96846
905	94684	96861	142927	89955	32479	166435	612	123280	7360	2066	81354	1016	120136	88834	262143	102627	90151	102226	91965	81181	262143	86617	194804	92048	99270	51842	261555	53010	262143	15507	93435	90306	98885	97172	101759	94388
906	262143	94674	262143	95477	123369	926	79557	97374	76816	5344	262143	83520	94783	113897	262143	98038	168075	93491	81158	94086	97109	112235	209358	96108	121865	51022	184582	56035	126958	101874	94126	110661	5167	85704	189109	93312
907	89494	98657	27647	47929	164132	262143	76905	88660	59972	87475	154708	14862	84848	137561	5885	117283	171963	149507	17327	100941	262143	180687	104776	172846	101052	134745	94994	191326	262143	262143	94153	99824	3805	81352	85156	99031
908	87750	95117	259370	110513	213770	262143	244142	113286	940	91626	80932	76525	1498	156774	117124	76353	181190	95859	78180	85065	93771	5902	111393	93851	97628	44921	120183	64521	180428	119104	197540	103273	262143	102507	188610	102514
909	94159	97011	262143	148774	262143	152129	82191	98317	687	105501	126123	82320	98012	98367	75743	99367	109667	144365	85577	99816	262143	94975	231333	95969	262143	60251	114448	56563	262143	236768	98852	89417	176728	1801	80367	3796
910	90420	101950	164146	15878	210074	134066	76918	120777	168767	85930	262143	5425	133404	220352	75136	177715	90054	128836	78738	76361	1686	92017	99008	98415	106744	68566	178458	2429	91046	100415	90272	173083	81536	93505	75850	173841
911	262143	96661	170490	96767	134537	91924	79384	89102	262143	101480	79347	77737	262143	155996	82651	135534	206287	173429	82626	93166	103805	2460	97137	92777	170502	42041	184205	4459	91263	188050	129261	89307	2644	199863	102407	262143
912	137776	113468	93217	1648	262143	172299	82248	1612	164897	146079	80927	79669	93692	80358	9070	94857	99697	123782	8524	79905	262143	85290	203039	88689	100488	87764	123822	1929	85959	6927	175519	87084	93557	91730	95389	103163
913	248990	262143	87000	84336	90178	163844	140888	105566	81717	81386	262143	82188	193199	81741	85598	117702	99415	99150	88457	96410	1684	193877	98017	107314	96507	156226	101386	51441	84639	101342	93674	84605	91843	2298	96655	97599
914	90132	103065	152753	97753	75915	160587	99375	86481	178819	107351	262143	78943	262143	95165	262143	96662	98110	97940	93322	166326	94360	167734	262143	99341	121220	43047	184691	94621	127326	103223	100816	262143	76697	6428	84757	91996
915	93851	85934	84687	78146	126374	122533	77353	2355	262143	86283	161202	152406	98125	114777	118181	138751	91831	96723	87065	99370	92768	84382	99312	98916	165641	71563	262143	85334	137314	94001	99524	86902	262143	101199	80970	262143
916	156243	172170	127079	5089	250946	82328	185798	114805	262143	118930	80859	123518	103817	110126	240676	100076	97601	95292	88288	262143	262143	92061	111799	94866	99185	59572	95995	39100	77537	108384	94317	95545	189491	197099	95112	168934
917	86313	88509	83185	84209	262143	144519	82319	96977	80949	2017	74754	4316	165741	99508	100603	168690	92124	101958	89318	83781	95018	90176	162981	99973	98647	76586	204097	62009	89179	89038	161208	154795	262143	114505	93168	96842
918	262143	170539	164175	105146	262143	262143	86185	89268	87358	897	83564	81733	97472	77135	80744	951	188834	101124	93429	88174	94619	102258	100442	93854	23940	54409	115606	87090	135097	92684	106362	99262	6138	100960	99097	100378
919	89580	202771	151568	124981	240810	162171	4324	102152	83860	71529	81713	150932	91506	88922	164595	131695	223210	85189	82265	79648	97377	102416	71765	193656	115241	142157	110141	46486	262143	96900	202649	89697	262143	100520	96943	1894
920	86017	87167	127816	1605	143983	53030	83208	104043	76291	84112	8422	69389	149046	75656	247568	175892	159800	205552	89458	82856	262143	75283	102215	96775	158710	141848	96367	54068	96021	112000	96546	1370	102936	113438	83110	97330
921	86755	84408	262143	153177	157046	135635	77835	124635	554	111466	80002	81624	92287	162802	98138	73158	99970	119099	77018	168608	93745	100433	171913	94951	96388	46666	124316	81259	90930	97507	178701	262143	262143	98709	102135	4774
922	116057	54511	91740	209532	84775	249426	49775	91060	170260	89851	165703	78871	98233	145225	262143	78010	186397	92219	90813	85026	99696	87634	223735	104824	99173	47121	98863	97168	18693	122578	101301	85334	96005	94492	90708	1669
923	94616	84707	94911	82888	23248	262143	78534	90947	262143	895	85479	81336	86277	169663	262143	83130	250696	92630	43452	104572	96038	79632	1411	95840	103248	73120	102339	57951	262143	105447	101715	77766	83957	174692	57856	98403
924	88042	108732	85980	2988	150247	231384	75935	2383	12047	80921	220774	93879	92098	82081	122843	101294	84031	85981	95966	75502	185794	2254	194880	97227	106496	77204	206426	184928	99636	132128	129592	248924	4133	1887	100221	11278
925	95232	88879	18142	100658	128458	88742	83283	108932	160494	75477	81358	78359	87137	89501	257147	61655	154435	93954	3478	90311	93115	83306	7309	98483	186545	55468	175517	109683	139088	154022	91935	93553	1477	89228	91136	99457
926	145994	127760	172666	99670	79153	83757	80065	95935	231287	90522	72846	83460	107904	91896	159883	110278	248427	110841	85415	90918	97531	97276	94161	98709	147827	75085	98907	57453	116885	98575	99802	91937	223833	92048	95577	95606
927	98362	91017	93150	106553	143474	158478	153331	262143	262143	175252	126304	121378	85172	198120	95590	101482	154237	145848	169828	106445	98114	89134	193584	96892	150531	52592	6663	140406	86246	167302	74420	78945	95441	65708	83246	101522
928	155060	97486	90951	1375	83473	256254	82859	69985	140801	153171	210219	78654	105194	169690	72790	95510	114399	177083	55457	80868	92509	1024	100990	95295	262143	59034	99551	2511	221806	136094	78610	94336	5506	8325	94617	95271
929	180679	91467	147441	82706	262143	234235	71445	91997	143736	88642	148121	702	832	176704	262143	102041	216871	156266	87856	95308	1428	190193	107366	95462	96435	75906	113573	73465	74879	92713	132978	109352	87383	164522	97030	94571
930	87515	165509	262143	101465	146563	88701	81905	96998	82214	91494	3221	79809	87303	115524	262143	98750	160536	5216	120669	168090	192501	95727	250469	189235	103072	42233	100900	105074	262143	96643	72043	105511	81590	84609	100685	262143
931	89921	262143	165250	128440	88429	262143	217503	114323	5518	86857	262143	84533	90285	116011	162351	98621	262143	89649	57837	92091	98102	91305	130600	95257	132286	64854	117086	57993	135001	2999	13110	102403	28896	96209	83499	262143
932	156123	262143	262143	150215	168075	249430	229377	2962	6179	16420	84998	181600	106922	99258	207714	123737	199776	140496	87214	1809	188781	88591	94077	91834	130725	70745	97892	2410	93651	94551	108334	100747	102210	100676	93694	106710
933	142524	214835	246468	122553	112094	105882	81685	99626	82309	94108	2109	128787	152578	102338	89108	155404	202826	157561	23127	83748	84937	262143	262143	97979	157053	64042	137869	130138	95772	25232	94526	102001	177468	79391	171807	91661
934	170909	107759	95929	93673	79865	262143	79254	78875	86752	121889	80530	7195	80386	79549	262143	98019	102930	125941	6434	85685	92777	86267	99334	100988	98062	51126	93165	70013	87571	105263	77391	121135	1381	262143	90732	18287
935	89584	94538	153287	88408	77227	108923	93622	109783	154806	10753	78518	82367	107918	100147	153201	105105	159620	149340	88664	84830	95706	81776	103916	86519	262143	68654	102704	57237	93895	94410	98156	1875	104980	119358	95987	95808
936	83837	262143	9688	165401	90216	156839	76668	103580	88473	98549	162647	88036	82884	86775	228942	133450	256835	2425	1146	84748	58647	95482	114099	97510	96666	71127	175372	1964	168628	156316	100681	111673	100054	91753	100568	106770
937	262143	161552	262143	85532	366	62212	147797	94636	66347	99372	1233	133849	89349	87201	165667	102864	188893	1654	54119	261990	7245	80941	233167	91546	103334	69336	208417	63832	1245	101340	96481	111899	185148	79581	89963	98157
938	262143	1699	166825	176213	86392	87973	5351	85839	38297	85786	218089	81213	84548	91482	87809	84385	98623	93334	1356	37901	88151	488	262143	183378	104262	44137	30646	75455	164934	94951	181587	91788	197079	120803	100195	4216
939	91464	89840	151907	140426	87077	210965	77099	87557	262143	94556	83050	77333	162453	91387	88790	125272	117628	116405	1516	3760	96650	98454	113590	95953	142672	235004	102830	57231	199741	50000	93092	92751	262143	3241	161987	97824
940	262143	186929	168724	103417	165973	393	77396	186036	85967	85866	83599	91827	157578	10318	152715	102725	262143	95151	94950	106523	218789	73135	8784	99326	145481	45959	176373	70041	96734	98439	101092	91904	92515	13874	262143	1571
941	155460	89362	114493	181444	79674	163396	172267	106146	10129	102079	141028	117810	92960	155165	162089	119911	109431	262143	92246	82405	3135	93385	217213	100324	129768	58868	183466	69842	89181	96604	106283	94927	82392	135439	169693	104281
942	167980	92308	90430	104775	262143	80094	88369	91545	75365	3259	82204	149306	86956	176034	84242	221716	100050	112396	92918	89548	94942	154528	262143	102939	98528	55570	103528	101071	93202	127740	104467	1102	262143	1980	81545	2089
943	155904	96158	147590	96473	262143	88326	73575	85316	158360	104896	87543	80416	87535	88926	89759	124705	262143	188143	1036	69769	262143	72366	101611	94853	130284	41426	87254	92706	84942	98226	103427	182464	164549	80325	88131	96019
944	86493	94064	217848	142726	3762	81611	83035	89273	172099	86841	212537	225304	147787	90217	262143	100336	116208	72754	87256	96776	11512	180530	115611	98038	193437	42385	100430	154345	782	132653	103996	126963	5041	205348	91715	6062
945	156431	91840	2906	94710	78276	2801	88407	1271	12668	51496	262143	89959	86050	169935	1972	215546	191429	105954	94687	90803	262143	62870	105786	92803	154727	63202	94900	6434	3506	96436	104197	82260	250247	152470	86617	98636
946	106816	167852	108257	89183	168137	107958	74352	3509	87305	85677	76749	80269	90609	99432	74956	26871	116173	86989	88491	6206	88134	157726	104306	100970	88799	52310	262143	56736	104964	94690	96451	95467	262143	221349	72402	102481
947	98003	99492	138308	97685	87749	84852	76061	3657	842	81857	216928	79948	115868	108512	91259	97615	235887	100984	82430	139318	113899	91657	262143	93059	113905	73739	180412	190191	124938	99986	93363	188412	86691	134967	86655	93750
948	105934	2765	111978	86876	18146	2607	10938	187935	160465	81201	78269	578	155549	96060	84679	35941	262143	100389	77958	94313	262143	105059	106183	262143	96895	69935	262143	43986	91988	100787	101958	60298	78757	3640	98366	104104
949	84003	114438	93535	2283	262143	262143	84839	80733	8344	81151	152808	262143	88412	91471	213577	95352	256707	78077	69222	190914	184322	105839	105588	92539	97931	23833	97227	111359	95323	103318	93909	100198	262143	89584	90258	9067
950	83871	170840	100979	80075	88765	90902	81379	89739	262143	4006	152568	83468	86123	91043	147957	174963	16199	99352	992	175377	110470	82311	105051	98553	99702	70762	104137	58485	97039	104159	111189	92815	89546	2918	176545	97637
951	87542	88235	98713	79846	1721	88723	69472	95962	169748	82876	74292	82955	87307	143353	91039	152730	77830	1546	6679	190996	181286	101407	181559	92239	111309	62857	103906	66862	125812	98006	99127	89747	187002	191953	97317	3577
952	66859	105827	85944	134115	155901	262143	76176	252916	106328	85534	262143	97870	89546	117392	262143	136709	95868	113619	80436	164961	262143	189892	167190	93320	115367	43578	92002	79225	158026	262143	107134	199839	159183	257828	95749	1757
953	108095	172839	157636	197330	79787	132526	262143	97053	85027	84944	138794	120309	152263	86658	185053	104986	112371	176106	2334	70322	181257	96099	151040	262143	262143	156928	249209	64063	88768	167070	153128	107329	78862	89612	187074	3673
954	95108	175087	163466	177818	262143	30920	101640	99966	220393	117371	81051	84969	165016	164304	99848	100001	97748	147047	86484	87826	262143	112822	133472	99547	262143	67119	103823	55378	262143	100029	99365	94504	197783	122860	140315	96725
955	85674	117860	87131	233012	59251	262143	81405	89451	262143	1729	60152	82551	262143	110469	85828	178812	172348	150587	160329	262143	240157	150151	262143	96529	262143	43969	222838	36328	123286	11814	1715	92854	262143	94218	95198	101912
956	147654	3764	82899	163009	262143	136857	76635	188265	225125	1240	82067	86040	84724	130273	167424	97506	96307	262143	82922	83967	94382	104854	262143	98237	189943	67565	262143	111701	262143	115162	101792	95772	178139	90096	232262	180682
957	86608	27645	97705	93754	86467	112361	76045	103899	262143	101172	80889	4146	169774	94947	88943	104598	77623	81463	77663	51744	262143	105195	190536	101513	105233	54653	173562	49013	262143	105854	101863	26340	62377	181461	92515	96510
958	84682	148880	262143	123317	138592	84884	87981	86202	84323	428	85651	79682	262143	168564	166538	1737	219220	113354	17424	87517	95783	75336	204759	100310	143168	37453	98672	71281	170814	99176	95325	1291	89588	116288	91361	2250
959	262143	136672	262143	84600	33227	119027	168160	98089	171774	3446	152771	82422	91470	84294	262143	80853	79264	1747	156345	200780	97273	262143	210142	98375	98789	49391	262143	57266	106682	132742	91561	96715	83914	5334	82864	92409
960	262143	168750	88419	101563	220708	85299	81541	97299	85714	87103	262143	89974	92050	119358	262143	104489	91711	141581	921	96951	185183	110930	108402	98610	262143	101263	141223	104144	262143	104343	89773	92342	262143	2281	183887	262143
961	85756	190889	191961	95164	228411	3832	166280	107847	191320	82785	262143	1297	30263	99194	262143	111832	95516	83362	86366	86909	107907	175632	99969	103353	262143	77893	95918	67126	95028	8904	93136	196081	262143	1849	96675	12996
962	95415	115481	89983	84144	249084	85082	2364	104817	88714	179910	80883	78842	98469	83694	19298	81235	87786	151179	84211	90489	262143	74944	103690	95114	130433	49966	90390	53979	77144	100312	93937	109530	94107	243068	262143	101714
963	106227	3491	262143	1387	40939	986	83875	202081	229070	101058	152532	83101	109356	137303	91796	99896	85705	102571	79218	95473	95636	92404	262143	92397	137045	79127	186294	90359	262143	134010	105555	98301	102800	5256	89980	100031
964	96171	99884	118170	96657	194094	151533	76232	93706	180111	82745	82939	84816	89341	91664	226511	2146	117380	145555	949	91502	183326	99766	105093	91247	157277	72604	102836	46565	262143	38907	93297	219508	262143	114759	100652	98933
965	162800	87857	110839	107318	107105	221155	80570	76905	83696	77407	76330	77893	88255	87746	83679	126825	129742	77007	80184	155661	180645	94721	158653	101655	262143	53019	97853	204133	177352	104358	99459	133392	13766	119402	92415	382
966	125838	166904	130297	160092	1448	86005	82264	95578	78552	13947	82835	80475	84051	98030	87360	122470	93744	2734	92219	86915	262143	87560	125742	94477	106348	59021	187017	101190	262143	97530	98857	184802	186123	102599	95338	1168
967	161066	1013	146633	147305	162272	81433	82260	106912	81254	181459	234287	79765	89803	101451	242363	166066	10329	149892	89564	100459	262143	104228	162480	208535	99989	88024	162467	122582	162247	190232	18813	185335	88665	19791	87294	262143
968	231901	90622	260742	103302	108702	85960	80338	93033	86898	89160	85145	148149	90326	170008	132915	105258	92065	262143	80626	97486	125851	86121	101572	2317	99298	45311	262143	4482	237942	101502	92121	98261	262143	152246	89036	93421
969	162807	88256	262143	102978	84546	2308	72584	92870	179545	82512	262143	80888	91042	106253	170266	117595	262143	123898	90417	161260	1018	16600	262143	100375	101884	49442	95008	3639	90476	130347	99045	107634	3068	39173	360	94976
970	90644	15435	248408	94653	148684	84653	158460	184916	262143	85167	190412	82534	88030	88760	89774	123100	262143	79135	80760	98004	252356	116446	96145	262143	99308	77501	100155	83545	73961	119412	86902	101194	99833	124053	102019	262143
971	126930	210525	87107	83064	147641	116898	77434	90962	262143	87849	87938	78546	105077	147674	250258	167804	262143	108767	91005	74995	181242	122860	163547	178258	193798	132169	150581	1185	105788	116790	101303	98167	9575	96728	188162	105540
972	85336	96172	172235	2034	79787	169283	83347	84545	82328	166427	78653	1089	140993	88203	164611	89917	92457	92365	47356	82537	183956	86061	105939	262143	94730	69381	262143	85243	197822	94971	94270	10412	191475	91257	99900	19800
973	170306	81700	262143	97347	83377	78923	76233	1786	84033	6364	77905	136845	262143	66799	84215	86887	111816	101080	6872	90686	96781	94336	94269	97163	104957	38166	262143	112524	88608	99579	181545	130790	243141	1582	181113	620
974	87606	175242	155858	74671	113905	86740	83530	95976	262143	84566	129814	1435	99405	91963	262143	262143	262143	122935	100189	100463	100572	96038	85415	95770	262143	53419	228469	120846	262143	192563	89999	188911	82020	236160	96451	89209
975	86638	109206	262143	116996	107701	5623	146237	129771	85528	181790	82384	89935	164528	203126	153406	89677	116680	1107	80462	89790	3828	98822	106230	95373	187956	39021	262143	235780	105042	115076	195876	40897	262143	88015	94964	101990
976	91296	140828	262143	20845	90435	85143	78520	262143	133493	90257	75869	75498	87130	82930	174894	143142	93289	109821	76650	152840	190302	77212	97130	90860	105867	57717	103035	66207	84019	1686	156769	174237	78683	4924	249224	172233
977	91511	87856	122057	90917	86572	50309	81527	3138	175678	29350	258542	78414	89829	104967	262143	97399	229816	120499	49675	88917	262143	115159	190872	90454	104972	60284	121665	43394	93582	94791	106364	190504	91061	128732	262143	97025
978	243089	87830	106318	78204	141898	84878	3046	86930	95198	156245	79573	83790	82136	146918	262143	1818	262143	154950	88547	85618	262143	92159	105798	96249	99410	47272	93765	61363	174575	100056	110044	102037	99483	90346	94870	97169
979	191028	193939	160826	136963	107566	87214	81383	3026	4354	111756	145892	81704	100301	94189	94778	120979	262143	94361	91223	97134	262143	91572	162612	96441	715	66664	214655	73003	71842	112784	14370	56280	156951	96123	95646	95608
980	237265	95690	136392	1071	128274	84895	160028	101288	222970	93344	78259	2020	88139	87076	86427	115295	176614	124642	95015	8285	93819	93958	262143	94167	161111	48717	102596	65919	94423	85818	195765	8305	262143	9018	176670	97213
981	152900	90650	91374	76799	256967	85236	74986	176638	70054	78879	84735	83540	90768	102844	87533	2333	205259	1089	87816	262143	190612	141842	95183	93679	83102	54443	106247	125780	99043	4454	103520	94393	262143	116908	184941	101452
982	88633	180018	107038	77408	74554	113256	88473	105646	85858	127249	195271	262143	87315	84858	246620	99410	180896	143186	8834	103840	94862	79131	262143	93132	139808	61387	262143	87976	90079	99857	183056	99803	1255	91059	80608	97927
983	90615	119536	85555	146436	80338	144966	84736	100393	95382	108981	96981	164258	89258	172991	120626	98340	30381	101290	20234	86515	95494	83006	88944	101521	96392	44608	262143	39156	262143	97669	84753	91529	1170	78996	90622	112314
984	84683	9705	165165	216387	262143	97244	80516	37418	256062	90188	3511	80313	134982	87758	174365	118142	240834	121195	44651	104591	94840	101068	96010	96689	84585	63749	162884	66785	173051	40843	262143	52194	93208	102755	94823	1004
985	116852	92814	93895	82695	262143	173467	76570	104814	90546	102294	72216	146588	166412	80783	212309	1447	262143	4677	77000	117883	109126	130	9290	98605	262143	42885	262143	78524	94123	82535	101262	96057	7395	41487	92233	94933
986	90448	89775	124490	101434	4435	155819	72812	2608	80128	197487	234040	80877	115113	175823	93007	146148	262143	144626	3582	84247	262143	84398	94870	100016	262143	67437	262143	67970	89415	98958	97443	110001	100042	262143	262143	92864
987	91554	9955	88946	2508	262143	2181	161806	101300	166570	95254	88462	79697	85521	176628	86326	103472	58192	261578	5772	183535	179233	92655	188804	94512	98286	55187	129633	214992	90193	42534	59392	1859	27862	2712	89769	2475
988	148707	157427	253332	155181	262143	138354	82037	1857	1075	164767	78686	165095	86932	86360	129962	133265	95136	5551	167577	79250	114449	92984	262143	98610	101755	63100	115449	74649	97827	193072	74650	94862	244618	100270	97335	99952
989	91892	22365	10047	67283	78068	18462	95945	3477	165076	93723	87329	102369	101268	90666	88018	79219	181216	3663	736	87049	103348	93996	104828	104138	111493	51828	106697	2823	112957	99811	116024	81821	97820	1201	84016	187223
990	84175	90895	262143	80497	9837	149132	162084	96508	262143	161401	140320	77384	82081	164665	157811	119428	124448	94695	2335	81113	184448	77563	191403	97228	96494	77864	262143	69296	1735	99613	90789	101087	5013	170925	94643	85324
991	91726	94656	163388	118923	84910	171667	262143	98353	84822	100193	262143	71934	105270	194656	82272	262143	262143	93719	68276	77837	184699	106658	98470	95881	182185	46611	100321	60034	224976	103817	102112	94308	187487	90171	89886	99679
992	99036	92008	235013	168362	156916	81410	137492	3246	171663	87540	79241	47797	90444	92062	94792	987	193857	93422	103927	153412	93863	97609	105976	95262	193754	48535	88671	84332	262143	17217	139836	12566	259874	89117	163542	98046
993	84684	123205	262084	137601	81856	792	67982	204228	20044	95846	133349	81542	91213	90006	163731	163625	121149	107212	22160	75992	192388	88796	100353	93541	288	44081	262143	58437	103367	27580	107900	90934	96747	8017	95841	670
994	11055	118931	151590	90082	84003	246553	114783	1469	85415	2424	226632	86835	138295	97556	262143	262143	93327	76127	87205	89050	190433	93817	93425	98647	138098	75591	231926	82700	94854	35496	87793	87406	154380	217909	188713	1362
995	126953	87519	1867	93942	89513	78913	72525	91483	84076	79958	80504	2970	94655	105067	262143	223464	184694	100450	85611	56893	108315	75401	115905	91468	158464	65374	114777	90974	20495	11260	90375	122544	259822	87156	179434	102467
996	93357	91889	2390	88824	88677	93805	82090	96723	107378	1021	8666	177487	91383	88381	222443	83163	262143	91788	82288	82641	97747	119550	98123	98737	160718	85027	262143	46140	168058	98288	96142	97269	81956	95050	103367	96060
997	90982	106768	262143	168991	262143	162376	81011	83023	83671	121767	88627	79045	87499	113751	86502	96507	167585	107783	32621	90764	97210	202695	101042	97385	119012	71892	18096	58439	167420	50307	100664	6494	103490	130531	97798	97749
998	262143	91568	262143	16781	105673	122627	73818	700	79423	109463	151074	81255	90893	118823	89780	90996	262143	99133	8015	151355	67748	98931	97831	96621	157622	50576	85324	51076	164749	125885	104941	90986	100630	99529	86528	100897
999	90909	260993	130510	92424	81503	139868	105652	131180	72568	202305	79344	155490	83210	200996	262143	230215	91738	95540	107278	87693	192860	101756	99850	95556	181246	81558	185822	57898	157317	100199	836	95036	262143	10566	229103	92841
1000	90973	7774	163767	73558	80950	81053	86404	85621	78120	97064	173168	78078	85211	88467	85402	91443	58974	161691	95706	57998	95388	175870	193770	100365	100416	68054	125759	58187	1358	109910	98364	100283	2833	222437	97030	100195
1001	89401	92678	119582	262143	262143	129696	147648	93997	80659	41902	246030	78584	88944	103126	149942	86203	262143	126769	99604	82406	96788	83487	262143	90585	99374	42992	124376	1730	191637	101918	262143	262143	262143	96469	82987	1919
1002	85894	83273	262143	1344	262143	135572	76370	95612	262143	5195	85440	91831	149487	127053	149451	5642	92393	130986	88660	47167	262143	94826	100633	99181	100433	43883	262143	62485	154712	98545	98174	82469	92613	100367	254786	94989
1003	84494	1976	116170	90785	163559	87336	1464	206631	262143	85419	225241	6257	112179	105303	98577	133482	262143	124441	178472	33559	95949	88151	107319	96917	101197	67556	100975	100387	262143	12153	96408	95022	94313	118949	89173	3754
1004	93591	90636	262143	104189	262143	161776	145782	84984	4384	104317	84257	36330	89806	131036	237065	183193	95539	108388	84645	83721	183699	89268	99939	184968	97576	47538	83244	3313	108389	96973	89558	98656	9847	97879	163274	8195
1005	158655	204880	93694	193478	3123	93702	262143	98263	252522	86661	262143	287	164143	112356	150398	139123	152910	90922	10424	67085	262143	92381	262143	87998	168063	83675	81	110860	187988	186584	102706	7539	100992	115770	172387	97129
1006	84608	94764	176176	972	1343	1896	119354	102113	162349	1588	194509	76944	88112	160002	94153	2479	18428	259520	12128	100678	252353	183328	103363	91247	99387	55685	98305	70997	96060	120111	100309	95332	194543	90309	80865	190937
1007	133975	95659	155618	86421	98460	82704	82165	215864	14727	80565	73375	94806	157458	93783	262143	173218	247004	137455	79314	91456	148458	102005	95037	195506	122555	223601	109027	76735	164581	105324	97406	180402	169300	117106	82542	108566
1008	85392	123745	3221	2620	118796	85430	106592	88923	83766	151666	86155	83978	91165	88939	262143	137960	129935	160657	85150	83103	262143	166715	262143	102991	182796	56093	123528	71655	262143	91663	3115	95400	251000	25837	97733	19133
1009	262143	87054	262143	155634	262143	83613	79393	4820	159854	125028	189365	76753	90016	78960	96857	150116	129981	92592	82326	121201	177550	152001	4008	94428	166118	170261	218203	65587	6070	97465	81238	8561	262143	95745	262143	95912
1010	156771	126725	262143	1635	162953	2208	74222	95527	262143	104438	76671	83820	87538	134902	85781	107010	181114	113602	86028	85265	262143	81992	108673	95310	100189	73527	99119	110225	194155	134840	108658	93067	96993	123523	118262	98902
1011	96306	99198	107368	75729	151647	132592	78715	95013	82985	98719	262143	80398	102902	163540	262143	79039	88898	99434	9716	84110	262143	80512	106085	90885	262143	79429	102569	57035	160511	135860	134438	95867	2986	3736	177763	101334
1012	117259	94816	262143	195597	262143	156304	80088	98686	162719	136493	80555	82092	110884	76396	262143	251	169821	85634	196344	163140	183907	106995	101631	179904	242661	230066	166861	53200	133191	97032	116679	189103	96029	99905	90499	98012
1013	239724	77802	262143	156408	256604	139214	146992	112123	173478	2089	88019	77702	92722	82175	221600	121486	262143	145906	173329	84227	5351	90056	223599	189533	6154	90656	141828	37385	162146	97391	97115	105320	78895	79560	98281	94717
1014	85915	165020	92707	85662	92056	13005	79902	95287	81776	89884	79433	79613	126236	100677	81640	107298	262143	83829	89666	1099	187685	106541	99318	100238	97209	44102	93197	54596	252666	97943	98034	214794	158733	114812	93100	262143
1015	10142	106736	262143	259600	52441	83950	81009	1435	73631	1111	80461	82637	89194	93636	149789	173450	166585	134182	2544	109492	105966	100949	90914	100455	103467	81938	102109	4240	262143	65874	110704	103616	199354	88568	95598	101825
1016	262143	179101	262143	83418	132646	100119	81291	112101	1950	204898	82294	95032	256868	262143	125593	160868	88038	112805	13667	94050	98471	109538	238518	96019	3119	71235	226197	56443	94246	129646	104215	88338	5666	1530	96443	95898
1017	89013	93848	262143	2195	82942	85908	77386	262143	4706	79612	262143	79287	92747	104203	88110	85887	104101	163935	5278	13121	178414	78511	107425	97991	146702	75444	117160	101347	262143	95218	96147	97616	131748	125589	93368	96177
1018	98261	121367	57649	89538	1530	128709	81241	98055	54168	1651	1240	110935	166335	89981	262143	100143	83904	8536	90842	81233	262143	224	119268	95517	98741	65092	102875	99453	73622	100544	16569	80699	237985	101875	86267	99466
1019	262143	1688	262143	185203	236969	40416	76955	93407	78163	90446	77254	137552	154928	98683	177379	84452	169487	69597	93065	3735	262143	84161	205776	97390	115242	56812	100075	56410	195370	96987	262143	86301	28485	95697	82158	99549
1020	88614	80506	115576	262143	77156	117510	144924	98631	163174	97586	730	82551	102906	93579	99118	77911	188596	162592	2590	81339	101054	94051	262143	186784	158501	50070	105236	60941	94822	125456	2752	8298	178599	102095	262143	99974
1021	82453	13256	142981	105588	88215	84988	82891	100134	262143	137631	81626	92083	86335	168152	86998	107737	260817	144121	84716	134143	181753	75837	99419	95413	102811	79948	95407	65290	148302	100530	98533	85049	84958	187146	238762	98942
1022	89310	166670	116075	596	224475	147130	80017	122282	83235	2199	988	84387	262143	103894	262143	139667	262143	1208	11540	180078	169658	101148	98305	99685	100061	58042	98725	62491	251898	109118	85723	112903	89482	121616	99071	1840
1023	108119	59362	22069	83381	150283	2381	79007	94729	5734	91338	79433	80661	262143	89264	262143	127770	766	7441	84920	91514	127014	93225	102122	87574	94283	63711	194373	3829	102624	100719	69681	86625	96636	116075	5105	197864
1024	173990	96988	89583	99287	78385	249541	157620	95209	173478	92716	82821	85746	87638	159295	262143	262143	127251	40225	29167	94121	99803	83210	103566	100240	159547	52098	183211	162529	97656	100553	97228	95445	1768	92053	88456	262143
1025	95279	90236	84324	86925	148511	244189	79787	92045	262143	85708	4124	1643	77707	106655	156656	119750	14774	134223	79071	76807	173219	82543	129239	99609	118254	70647	194280	86801	154490	90595	195717	89055	14560	94018	94202	262143
1026	183496	77766	134789	1605	85535	81938	139597	108355	86860	92709	74118	77453	88091	170998	152773	77073	161879	97487	96910	190887	93603	94023	262143	102821	262143	53701	113617	59422	91205	99221	104454	125193	262143	199965	98474	14161
1027	113221	101387	110977	2170	141242	88217	150364	5513	247564	103407	150455	504	154022	85002	262143	114908	108179	96568	41271	87603	262143	86097	5461	96548	138555	66756	193444	42404	52928	9738	67275	102417	58858	101142	93159	101290
1028	123272	188361	1764	89545	149152	86231	84665	109732	82453	109314	255858	81925	92523	88784	166193	107714	84478	176672	84994	1370	97599	104384	7359	98862	183633	52448	6822	100144	87725	97142	97150	24844	105339	90677	84051	89912
1029	168244	79858	150559	80247	148577	85865	82720	94495	67572	94232	262143	155517	184120	108374	72302	108406	93476	101435	90866	93171	94572	89238	109453	94850	101272	40029	262143	53510	231483	95248	126294	104808	92722	85299	92139	2032
1030	95097	90872	98285	220252	84005	86445	80976	202877	29874	93519	76308	83532	104914	147465	262143	186414	91509	73965	88375	104141	99048	88823	151600	93252	9347	52671	262143	4544	262143	99465	97947	94184	161081	115423	93297	4167
1031	262143	161596	88340	957	4018	164309	81220	99858	229108	89759	62740	81018	85189	144636	139557	138003	193179	98366	10898	134496	19225	90164	121808	175290	176139	68096	98779	48180	92692	113559	104427	90376	262143	98154	1837	94523
1032	73082	97189	87595	184948	262143	89371	75556	67313	174664	104732	211878	81523	112677	89434	87162	1185	112837	188096	84824	262143	191828	200232	197730	100930	100897	96358	103925	80286	91307	206506	164654	85918	104125	102898	218670	95211
1033	90856	92313	86389	83309	99546	131655	78176	182508	148752	83488	95417	82685	84941	95237	262143	124529	105679	174637	39052	92632	72208	114238	106564	89442	105964	79766	109208	70618	95632	100259	98236	96421	185571	91909	89565	81629
1034	152689	116245	7259	96403	249546	95846	79318	179872	81183	93658	235770	78035	90500	90795	257717	152835	12473	96259	82805	262143	97298	81810	102989	100912	100023	76372	104987	54599	262143	73622	89447	17191	262143	152178	94589	19798
1035	84059	77606	88374	88275	139878	170366	168526	98643	84916	80737	262143	214444	83667	114718	239116	97314	262143	87608	87286	94370	187379	91438	262143	94261	95197	49391	172308	45684	261029	97565	100076	90820	104686	89614	177225	94630
1036	87817	13781	72353	92883	82119	49080	82724	131739	84854	81446	86177	221960	81075	148997	167638	97942	211951	102435	83055	81267	63570	90360	179653	99581	99231	60727	127826	2534	131373	140329	101883	100635	83530	88359	176548	96086
1037	123952	98707	262143	1221	262143	113752	71798	121822	67441	1427	84537	226950	84545	95294	117565	88364	69608	105547	17941	114499	33585	28230	114455	99862	124461	62891	89592	71635	92734	219616	106633	89442	177298	101112	204039	98536
1038	126246	101755	254666	790	262143	127552	162744	1403	262143	85709	85848	19268	137144	160615	80227	155975	96375	224047	93077	262143	262143	90716	105748	97341	179568	58239	262143	51377	95283	99786	87566	97457	98437	87912	87573	1041
1039	260102	130773	262143	81823	158187	116532	131060	94975	163625	86977	85633	77753	83209	88557	163183	166372	262143	139955	83942	32496	183038	82125	109755	94069	156255	63515	84485	155991	94111	102152	105489	98538	98082	155424	3951	86780
1040	83794	107409	88692	77289	5479	262143	72189	100732	169750	86164	89925	256312	83846	178142	262143	87259	262143	173827	1079	84644	188063	958	196821	262143	175978	34256	202731	49073	262143	99535	74666	83343	4070	85022	102303	105857
1041	87859	108288	166595	148878	85385	92101	81038	85184	47472	103053	262143	80691	134506	142924	262143	77021	262143	99977	4580	87985	182721	97266	262143	94079	99252	39622	95614	64333	100503	135737	99641	103741	3276	94998	170171	102970
1042	85776	96077	6081	90400	262143	222077	82297	84690	83883	77893	82912	83248	93570	86756	53619	100176	176204	100062	77404	262143	262143	86844	99186	94884	128411	55065	134897	45598	139851	90453	3200	88821	53863	95616	3859	92265
1043	85648	117340	228592	83994	262143	89375	79493	93737	85743	89823	262143	81217	1674	124378	154097	142230	262143	110785	79665	89392	65531	76961	237618	99875	113434	63728	262143	51177	137058	16535	74770	89444	162536	102111	88915	3032
1044	241929	85028	169980	179892	262143	111876	80766	193852	108544	113080	262143	262143	82892	100433	262143	95280	184095	89085	162824	76914	262143	95241	262143	100340	262143	44455	190583	87664	179362	98069	63259	112074	93442	96298	98804	95628
1045	114053	96234	86981	163706	84114	92215	85269	91383	91739	74526	262143	76203	118010	88874	166376	94158	262143	119510	161141	88838	90686	99683	102224	98102	85112	52144	105270	58616	91843	99769	130505	94678	261279	94081	104327	262143
1046	116401	92355	84775	79902	262143	167261	155732	105488	178408	740	1750	82992	88873	132210	262143	131032	262143	123366	157506	85043	262143	96172	105566	190608	70013	43644	94155	121353	182491	1800	94654	88190	101050	94913	95736	195759
1047	132333	100979	152200	5318	75579	87639	76975	110904	2368	91524	84306	86197	169770	8746	262143	71779	91086	150844	7292	84945	117623	78186	167777	97319	98996	55559	118395	64408	262143	97821	100071	81785	248742	86924	136464	1676
1048	84554	91720	157221	113220	104245	100096	79174	87061	19373	792	262143	79644	99887	110098	90808	167180	94260	138889	81419	262143	92034	209798	106085	94944	170273	64568	105439	101056	227505	106750	100080	112497	101290	95626	95936	85492
1049	262143	126273	187803	93714	86039	158668	76128	138999	94909	82904	82831	80487	85899	92832	262143	169674	148496	97718	1359	5759	96595	85807	102376	50916	113217	99095	93010	45480	93105	140232	97006	97036	262143	98570	99360	100075
1050	91825	198864	85738	1411	262143	168464	149671	101495	1587	1955	82703	78631	262143	89304	262143	78474	129325	83715	81322	102650	186350	73652	245207	91540	201726	64764	17697	54660	262143	262143	102132	213676	184211	87828	80994	104905
1051	171754	102213	108009	83435	78433	1580	80486	100719	242876	84879	77538	144575	90515	83960	167698	150877	151683	108126	85161	262143	94408	117934	186349	99401	121319	67192	228396	52008	16274	262143	85791	87132	175591	262143	99531	94312
1052	85673	262143	169100	89004	89053	3110	72891	95913	180749	97377	239619	1902	86787	161101	262143	109272	262143	133532	80528	943	90271	89992	88901	96748	104233	73079	98641	96598	262143	100885	234633	180654	5109	127103	95941	88895
1053	160496	103081	121806	115730	160306	143145	95886	76765	88446	89432	83396	1925	95821	171067	262143	93970	153331	3653	94397	90492	97479	96305	99509	102527	102742	69438	104911	77697	223775	45136	94497	127448	186359	105769	99498	2434
1054	85665	147985	160796	85414	262143	99496	77990	92745	128367	93272	222019	144782	119682	110844	262143	106561	96012	104342	43762	80515	262143	84828	110623	98322	144680	96712	99813	98976	262143	98605	96222	96893	159246	262143	95289	89077
1055	94355	101563	191414	103394	135741	3202	162017	97980	262143	83990	137992	88854	95705	85736	78223	92506	16082	117134	1294	2015	97427	194506	85700	95913	96546	57140	3028	45354	160799	157705	79550	204711	177286	99055	92803	2966
1056	124856	118636	238179	95707	262143	102440	78188	16859	87961	81647	73762	141655	156967	112495	914	90232	262143	103736	92289	94739	93154	103406	100715	95690	123555	59567	194128	82952	142534	97676	198646	190821	92557	93796	262143	55490
1057	90228	87614	1320	84132	87747	905	78563	93805	262143	1487	92524	77648	87362	86838	204928	77319	187047	100169	81846	6038	262143	101745	99015	175237	96551	42416	138049	3310	83684	158563	101950	93490	1494	5040	183835	77229
1058	97215	107986	262143	196813	100131	160917	152104	108073	87778	899	196934	84870	181830	80583	78582	165594	97080	137680	82109	83314	94086	90710	225020	91746	99888	56053	90278	64244	96317	14846	120997	159125	95032	115735	87364	95883
1059	91586	93199	78509	169120	148769	110298	76120	89935	199276	98787	206565	78917	131731	118897	262143	3735	262143	89288	148117	96039	95348	168098	99028	94236	102724	68222	190861	48840	90219	27809	81573	179000	1843	123926	128592	95004
1060	89218	89628	106362	159014	83934	65161	118441	181879	262143	889	76038	92591	126539	131491	91616	81430	262143	154336	66270	84082	192684	214911	168759	95780	113810	48598	105710	4245	50546	159773	100826	2941	175080	86890	95421	99551
1061	84897	145956	262143	88186	106537	162804	84244	94073	2002	95119	151911	85514	136870	87001	82608	122693	262143	101562	1450	55580	262143	91615	123192	185193	99457	262143	126013	92932	97433	101740	95490	98470	96189	83330	167220	7495
1062	162034	97257	133674	193065	125623	262143	82982	100486	80885	1822	262143	77437	85664	166218	262143	126537	262143	93635	6729	102952	188280	116083	105400	181645	74644	41188	97152	185920	158198	95745	1516	89725	3936	72840	93894	107779
1063	91070	173741	141566	94444	262143	82899	72961	99353	2527	89467	2120	84213	89256	94623	144724	111492	161145	97632	6526	93138	92213	97822	34334	262143	105792	45487	100589	77545	177916	100856	1055	84332	3159	86178	194615	103907
1064	84347	147775	86984	118977	85291	96004	82199	2632	262143	91340	186183	81690	87545	122385	72518	97556	118561	88378	89120	81219	95522	101226	190213	113425	98242	45966	187242	246846	178189	102789	95806	87403	170614	981	97925	97436
1065	121310	93539	262143	140319	211962	157020	139544	95845	155934	86958	229276	80554	84054	71014	262143	93625	252597	119293	198011	13058	99470	91065	125411	92912	150704	60027	1932	68419	94052	5926	93634	93595	188914	96049	92736	4600
1066	97168	69816	262143	85670	262143	100894	168755	15013	262143	100104	86046	262143	165681	95070	262143	94606	262143	97099	91138	262143	103702	4564	204285	96968	176116	1284	100484	66313	118277	27367	91716	98960	205029	262143	102471	75022
1067	88673	182167	262143	107122	262143	222065	76723	87361	262143	85589	126274	78981	87330	82759	52645	110458	114225	100004	89865	84379	186469	94903	215624	103601	170560	47954	262143	60392	104220	119305	102382	83015	93284	77605	6864	93173
1068	137305	117642	262143	223154	1822	85590	150668	96783	262143	79047	262143	1146	262143	149426	88582	99764	103066	89524	5324	94023	86911	77260	105270	89507	106253	132876	103465	67171	166705	101405	92048	94750	184486	1801	91262	102878
1069	179420	194923	152242	88168	14292	262143	76916	188598	4146	90716	90065	82730	52968	97497	229206	110227	97111	103619	88424	92885	175041	89273	111633	92207	79976	56385	128430	49338	86651	99675	98943	4625	1727	209935	99672	99509
1070	90208	184921	5058	79093	103407	262143	72293	104139	88169	90875	141443	81385	104046	137272	262143	70916	105971	175084	76625	95770	191920	102412	105059	94234	100544	66096	103391	73070	102880	103400	94780	151583	125233	96396	140394	9110
1071	262143	98267	92346	198857	262143	72523	262143	85892	262143	97008	196304	84400	155149	157770	262143	88317	262143	138453	3549	155079	196773	187997	1831	182969	262143	52192	104138	11312	93224	22178	97762	89721	1815	92444	89781	262143
1072	85511	98269	218943	88103	89924	82938	79039	92098	250288	93389	84052	701	88040	86600	107572	115680	13566	96268	2979	88062	262143	2803	523	95615	124090	2213	154966	64823	144054	92530	108236	95626	182725	128481	85768	111094
1073	93507	101810	90962	262143	215066	147435	80258	87498	262143	82826	82332	75524	10045	260183	89833	153941	262143	147560	738	204712	61795	164485	96790	98497	96406	42787	170239	161301	139854	97906	87339	90339	100738	152645	179911	933
1074	155140	178073	262143	100493	89823	163963	81919	124612	164980	2165	75635	80633	87020	90047	160472	178745	97480	76044	81202	141936	262143	100195	262143	99811	101679	71173	195240	79080	157045	113273	111049	2703	182393	92070	87323	97074
1075	1333	130312	83170	113088	81138	90270	76826	91788	93877	122671	88765	6926	123564	1426	115881	93523	101161	150342	87523	187573	262143	8607	210625	101283	96542	41386	262143	65294	3421	18742	93954	93003	77933	82578	84480	7362
1076	82130	169827	118024	1452	262143	136963	74296	91272	262143	96647	81804	76317	86156	91679	146686	98094	262143	91239	94111	83479	262143	161708	99636	180537	159164	68703	100329	55701	108316	121475	106863	2951	195410	104944	92256	101004
1077	92505	94038	90013	118625	79825	141882	90284	107185	86413	73700	554	86129	85203	162629	86727	86122	96925	94807	84271	3682	262143	109854	227576	95083	100923	146032	174359	1271	98752	157925	95423	90596	85559	98080	94423	94853
1078	88264	95287	124431	91912	262143	2057	79074	231468	262143	15742	134077	122825	86024	194975	83609	2008	153370	66279	89595	99842	262143	170669	262143	187983	182211	55306	101052	64508	162964	253961	78171	86405	191850	100801	81842	1836
1079	82907	113641	96754	171731	262143	161184	88453	75047	158140	101599	262143	81890	1164	129837	83672	97786	262143	85032	161495	19565	262143	113895	112089	92751	180321	64742	106663	94145	96721	116683	77431	84473	7443	103883	92385	96750
1080	89802	90678	87699	1248	1615	88211	78067	107008	81327	2616	145063	72493	88951	99720	89430	73821	194661	104553	83593	94985	262143	93110	127419	91715	262143	65169	192443	58689	262143	99757	91021	105393	262143	120775	252149	89435
1081	99067	93141	152687	1500	262143	129116	82583	82645	176874	163586	203580	86588	6833	82406	85026	4258	148813	160804	25776	84558	98769	76042	187244	92087	101295	42233	114076	65193	92327	90898	102983	8518	90845	90063	88272	98699
1082	144669	3588	162208	84733	201423	1030	83750	102954	92416	82904	78547	82775	155937	149278	262143	73402	119195	851	7346	90172	262143	89785	262143	96229	90304	43474	127183	176030	87599	102243	98854	2550	87886	99477	101049	94565
1083	95621	86357	262143	120978	145886	82371	75996	104736	3879	1366	147712	176815	92385	108163	262143	90707	24431	66025	9355	93489	96541	97807	103069	94727	124091	55372	262143	52044	93013	133962	103079	72478	91191	115085	179690	98454
1084	89590	164646	262143	137954	41582	140160	74867	89278	101478	262143	262143	97954	89347	123995	163110	93231	11355	142845	89541	81085	262143	98942	103921	98453	112272	71124	13572	54262	262143	100549	102549	90856	92841	131064	92255	2224
1085	227128	262143	148647	84587	145368	161262	83123	93447	219133	92079	226229	83864	86626	103226	156191	105947	198513	90029	190448	93823	262143	84263	107873	100131	262143	57855	262143	1219	190077	70584	74848	97458	93881	99048	90283	105035
1086	158665	97379	86619	79053	78777	83967	160472	180835	171465	131229	86636	872	85964	159676	262143	105708	262143	77535	85829	95595	94465	104109	166722	94948	262143	72830	114538	158813	169518	103921	89983	97351	262143	110661	101604	99010
1087	262143	92069	86774	83029	92967	78673	83398	262143	165348	1911	262143	76074	154590	186640	262143	262143	100459	131838	86936	84754	262143	83319	151972	95467	100563	65989	99794	41204	1273	98070	107719	105855	169577	259313	97863	213484
1088	100613	106210	1426	160160	205450	85181	96688	132343	53913	1237	16425	79442	84468	81406	86717	260243	154497	93665	82532	106163	225183	194121	6525	102042	98187	84693	104600	64999	181359	126428	81825	105932	169863	140328	93749	195960
1089	262143	160576	97416	158423	88324	85470	115216	201040	126200	82210	262143	83274	137693	113671	262143	1091	113322	117676	1300	86647	104761	89102	127573	92472	98869	50700	97574	55342	98745	98101	82434	88177	170353	86472	7015	97663
1090	158401	99530	5933	109966	144203	262143	85864	92446	18653	88510	84148	87669	79131	230208	85543	96251	177737	81573	87037	84284	95808	78176	93193	104542	99055	51211	150707	53083	105494	123881	251228	86468	172900	25394	95328	98508
1091	93866	91347	39463	87728	190549	262143	81378	101204	164999	91435	174020	79868	92412	83287	182458	93375	1586	101516	12375	2900	199943	78808	109026	184479	167642	48982	97290	49695	89384	97407	92879	167626	85099	97949	106261	102271
1092	86723	98687	86465	97482	262143	85331	150587	3433	87695	12836	90253	80162	158866	88231	87755	183850	100032	123681	124612	250207	186227	84248	195062	99884	98716	262143	171878	52639	94332	145549	160322	79927	174983	97891	93574	2972
1093	1009	94801	135127	591	81341	95582	1328	83998	215014	109659	79300	84958	100665	117262	87539	123976	97212	135407	91110	87488	180086	88412	262143	48449	262143	6862	262143	147031	262143	107987	105052	171563	192462	85677	93247	95371
1094	111776	107554	173828	81259	262143	170187	82117	2091	262143	174814	262143	75724	140049	120277	204671	991	167399	89899	192940	248048	98724	186957	103277	101612	99532	43871	103537	58275	83322	102211	105754	262143	262143	109915	3430	104188
1095	135858	95254	127986	74420	27629	8049	85721	75077	87769	1473	1743	81670	145516	101324	85871	79497	253535	57256	90005	100331	262143	91221	201865	99270	203597	50192	110797	98715	262143	99423	104718	164054	3219	127897	262143	4244
1096	85619	3558	11467	92472	262143	1858	82324	85809	89239	199173	93694	78443	83712	169641	94807	168111	262143	164738	73864	92470	262143	90179	262143	95399	262143	51056	262143	41805	92121	12213	81659	90949	262143	184707	89062	94759
1097	87149	107494	262143	3083	86278	132467	85833	105360	148638	85650	1868	81521	94254	97366	117565	102548	213612	134883	821	91096	92927	91928	79170	92138	262143	70681	206644	57999	91241	95296	3195	89432	180342	151335	262143	96545
1098	169347	100580	137580	116921	148307	262143	76870	102616	165911	85699	1669	81590	92787	81751	254751	104782	115338	92057	168125	2599	262143	84258	108028	100084	143895	67478	151663	149893	92437	100370	100199	15720	262143	108900	182430	108649
1099	168229	90491	166176	3681	236264	170763	82844	119828	162313	129402	83996	77227	109958	88331	83373	92339	162738	121477	80544	79837	97043	85254	261974	183024	202217	105925	4973	77048	105465	97372	175699	94508	72822	147789	51184	173012
1100	87522	87372	124870	27244	110923	81928	89559	94693	160309	83986	1098	148054	89657	86395	262143	80403	177932	84260	2509	171068	94128	18344	91548	175420	110681	113749	262143	2897	169558	104620	945	235198	9654	92853	262143	86007
1101	116176	97701	2645	84532	262143	159959	157773	106951	262143	108300	216617	78880	145557	141619	262143	106097	205750	102191	83517	86676	105035	188444	99833	95677	100974	67357	106317	56779	178581	114911	103073	2710	262143	93040	96789	94314
1102	96393	88732	89196	146297	212960	87264	84570	116759	207691	140259	88078	91928	85632	138353	262143	99164	98458	101299	1158	96140	262143	78894	108246	99434	262143	58558	97161	44125	191252	63503	80189	84513	155910	3038	93801	182958
1103	87378	93199	93278	102374	85724	6348	77527	113503	83272	89931	1159	1213	93625	85640	262143	2748	262143	67995	87612	78515	95238	3586	130858	96479	262143	78330	205465	78050	262143	26541	92892	262143	262143	92821	85030	191243
1104	233726	93505	163832	1952	262143	95561	71340	76389	87245	82259	262143	75460	257012	95204	262143	128648	98776	11101	89247	262143	94459	8123	102075	188752	262143	53662	262143	69998	262143	99803	101329	93039	80179	102328	102020	3911
1105	4630	102508	7112	83699	157775	186451	66859	106257	88343	88343	86454	2413	127362	170465	90312	155168	101403	83639	192866	92046	174023	133483	183834	96864	262143	65288	106599	893	88460	172480	91085	262143	95540	115475	92699	6722
1106	104310	99351	141710	149005	90340	262143	81633	92781	90143	1841	262143	85981	169387	151823	83935	85547	161476	169532	170452	97527	96125	75413	105055	96155	262143	57261	105635	43368	88883	135049	98880	106112	82108	79773	253537	102855
1107	256074	87617	259472	107762	227768	85649	73658	125524	89632	120991	78886	81252	83659	166632	247525	83206	253063	100459	84432	92038	98588	40318	92432	94274	95791	50441	97281	48267	262143	130826	181917	83290	92995	99794	94761	103166
1108	82191	94999	262143	99691	202779	147585	77575	91370	82948	93753	132254	1380	88385	103870	262143	71406	242536	173279	87913	73796	262143	94779	108222	195635	98525	74682	92961	83887	101850	189350	193398	19394	1235	195063	254598	82886
1109	93892	156591	88868	87708	139962	86891	78288	84596	782	83221	79198	83001	165285	83598	262143	134377	122519	99839	84574	81454	163928	20474	186838	186959	109721	68630	101397	72498	114249	106078	98464	88225	7964	150991	90958	96507
1110	974	4579	174347	91160	257447	83696	83623	102835	86890	972	85937	145973	90542	129841	112814	106492	193087	154241	82811	91447	2364	82196	103923	104703	140154	43056	96830	55840	98438	51378	262143	15089	92115	102730	95820	94031
1111	153402	122418	262143	104232	203693	79765	122297	246553	244430	87401	85338	84044	89112	141814	262143	88965	137220	94632	11457	82918	176147	1550	194668	96580	96840	43904	94388	38431	262143	171765	77481	5762	262143	95531	88548	93538
1112	161291	114220	185617	123386	91752	162970	76722	84438	1930	93720	155108	4697	129394	103265	7272	193869	262143	127032	7655	85095	98266	81947	203018	95395	126166	46935	204663	88185	124024	6782	98982	93248	120695	102059	95061	96371
1113	133445	92790	262143	83590	130135	163501	82963	123610	165880	83406	76545	69718	91021	87375	159399	79792	262143	97185	10492	95466	95161	82771	262113	190874	108636	72732	96698	51423	158762	93963	90301	87106	141258	83621	93993	101033
1114	96618	178615	96747	84490	11762	162051	110726	106463	81116	81758	3412	79638	1521	93581	180292	92566	145403	92099	4786	70481	188599	149755	156132	185188	101042	82963	112771	59085	92449	113163	108512	205718	208166	2792	262143	4291
1115	90866	145639	83260	114707	9690	148625	77698	5659	205493	93483	157987	5369	104078	107071	236980	117685	178598	94649	858	78944	183776	102331	107747	93024	99935	57611	262143	56318	262143	99776	99888	100860	97403	97104	97389	95329
1116	87209	200984	97310	86981	262143	157607	82907	85599	262143	88778	82541	79069	128990	86826	262143	119463	262143	92853	94354	234516	262143	103492	193426	97040	143752	52888	256836	89570	77302	155769	96398	97851	262143	93582	101085	95980
1117	83654	97991	170996	1712	262143	88351	78240	92497	85734	5462	80282	84811	262143	90941	240055	92511	100677	105809	100331	92087	99140	91450	36196	96201	151641	107199	106161	887	262143	72431	97762	91627	97067	107174	161658	94007
1118	262143	92048	222884	90343	88727	168557	138142	102927	262143	99216	84725	386	856	115724	262143	84118	103745	117465	85201	134826	94768	120317	98937	99752	102101	59656	197233	38636	262143	162071	101700	101045	67610	105511	91196	2867
1119	139466	108525	85150	78508	167768	90854	82241	200597	80588	89428	225232	79635	82491	160589	83199	97761	89525	104979	94807	113480	3272	101363	103837	102344	113467	59255	103345	67389	67904	6167	177155	96301	186993	93752	100212	98022
1120	81147	163263	88435	2381	138238	134201	81554	1508	165511	90808	149511	84327	262143	87272	262143	103443	140608	176143	6853	179312	92636	95322	92100	91966	262143	46509	94457	62589	194648	111989	104342	118450	183627	87004	93299	99244
1121	119249	110422	262143	94705	15483	1168	72275	113461	86025	1158	117900	77449	147834	180463	262143	241122	164816	158514	82154	166057	91231	26954	206551	91814	262143	56506	262143	91900	199151	98920	101422	106468	3498	101747	81768	1258
1122	133130	111394	727	79048	262143	90147	168712	177801	178974	262143	262143	84390	129116	136134	181738	91915	99772	1521	85443	122002	92019	76758	97868	187300	262143	66655	262143	64934	89880	92662	1362	89373	107462	90680	92726	995
1123	111548	150376	87636	2118	83773	130655	82537	94976	237820	89870	157359	77929	87333	84257	262143	96467	14610	89150	11689	161344	1547	82216	105635	192483	262143	64510	-3	66024	92869	2655	94739	84970	102322	4262	89889	108177
1124	93696	144102	887	163598	100630	87525	75835	160864	75501	925	86049	77837	161700	86504	85309	127999	155108	93839	89439	97757	97494	218569	100007	185192	99905	55267	103409	193303	85177	99558	96565	98102	195076	106003	146669	5435
1125	139839	89504	111377	91637	262143	90074	226593	203768	231170	803	73912	86704	126784	121956	92525	103418	94517	72763	137365	92116	262143	81854	262143	94883	110557	216319	168943	55548	96309	117488	155448	96093	104540	185816	87330	93907
1126	158765	100114	135243	99750	92001	85141	80551	109344	262143	109156	90262	7772	84026	86683	262143	1848	20241	78287	93082	14289	257889	99001	145698	92256	168943	58267	96779	44625	262143	93267	104420	110712	93921	140750	89968	96432
1127	89416	173167	185111	104339	12839	138244	82055	100688	165865	92240	84221	80990	88117	85216	262143	108064	129201	89440	74903	113743	250489	80553	84059	98423	100398	128366	1765	57848	250137	115419	82870	102479	7288	90253	93679	98871
1128	83065	119626	163304	88207	82902	262143	170091	98810	123109	83070	262143	158468	94516	89526	86673	168510	193690	82045	85515	197838	182356	94093	162493	97648	176784	46859	101572	1838	262143	98851	107870	92300	92794	82786	262143	3630
1129	90044	107577	101477	146817	93447	81570	82555	262143	250783	91006	147900	76939	262143	225827	180842	164902	99789	86630	88791	177827	108507	94530	187242	95476	99489	78103	165571	99969	102856	56760	262143	8989	1571	89141	92701	168655
1130	92622	122244	107470	79400	262143	3363	140238	112072	84667	82791	151057	85457	147826	115259	172821	96346	22703	97127	170357	32493	97165	75442	93209	95744	98460	50089	93434	120229	94252	100295	201949	93851	8637	4701	90976	92136
1131	107602	92956	89004	167573	83891	165853	80093	1061	80555	83180	262143	79170	28060	146570	77118	122346	154531	103502	84553	87559	93786	136071	98748	52682	103951	41339	262143	54170	94960	95333	148348	94047	96750	97671	262143	680
1132	89063	119628	191039	118850	85913	78037	204367	110351	79057	107425	262143	83061	523	76614	89571	80586	259496	1804	94708	194833	152366	149578	262143	95424	100961	49051	98191	57689	44294	193864	93240	95343	89511	167139	99875	2168
1133	85133	94108	262143	137590	186922	193692	80797	96259	219259	1176	262143	80981	106598	93537	88311	114361	144431	5638	77876	122752	7759	84111	105460	101731	146005	57197	95001	87620	5324	96832	97164	102656	106518	85151	81714	100557
1134	243048	73934	164627	99176	137744	217757	141446	78002	86587	88098	139496	81509	108861	123989	249329	765	11345	4742	72966	104196	194747	90220	113625	48005	97781	83066	97948	50805	103113	99859	164499	15631	250890	140946	79523	101179
1135	97005	146924	262143	1754	262143	177222	6750	1087	83124	93928	161200	81134	767	94576	85799	90251	108142	83035	1204	87024	189644	92752	152091	88812	100948	45600	102283	141974	87640	80505	74959	9211	99251	97552	92218	262143
1136	110388	100471	262143	262143	225455	153638	77513	81552	11234	2098	75855	80022	82889	88812	262143	82373	3911	93208	95911	99762	95422	124710	199378	97829	113091	43472	91336	73743	262143	97416	189219	101895	193801	8631	78892	92535
1137	100327	94172	122469	99852	198908	93366	80163	179182	76650	83547	77263	8558	120657	112822	151447	78198	96277	190709	82464	96290	96246	2072	138348	92423	171403	65273	262143	76092	71367	103747	88073	96429	94875	111076	22369	96443
1138	86291	96337	262143	138013	197686	119214	83468	91843	2978	87241	143364	41874	96023	86585	167368	1025	134795	81913	87239	114245	262143	176074	149673	97101	101007	3540	59693	79548	7842	103135	105086	87779	8274	4872	86946	101640
1139	262143	183979	32424	89318	262143	162828	76565	90787	77096	80871	78197	77514	174843	187351	110033	96091	178006	86015	2288	172871	202445	82671	108252	95390	143393	71863	262143	1302	88126	162473	181672	100450	1868	17148	83339	4087
1140	152398	85891	160386	160352	172148	289	73889	8680	262143	152562	105	139186	112532	100747	202391	95833	183500	126880	175831	86489	242582	92895	204483	201560	104833	28	101734	79968	123762	97565	100314	108923	175144	99858	116436	6684
1141	86728	107214	15537	86139	262143	169902	161697	110441	262143	250787	146651	106052	88322	88641	81343	189853	244759	4533	15216	83438	94180	76315	99722	90392	144540	52097	97608	105999	94616	94937	125589	86351	129129	105147	82503	102974
1142	262143	145512	166344	92272	46267	94950	90505	84596	83548	81126	73703	83506	193196	89531	167109	91477	179613	146830	94965	84187	262143	200435	192492	99794	262143	43808	179306	50506	91911	113396	97708	106585	60074	84008	99014	83041
1143	82112	100377	2817	99910	13007	89349	134032	214512	87381	90693	107621	82128	8133	87376	234699	110081	169928	97501	93997	109978	187747	262143	262143	177339	100459	72882	97971	115595	115704	144552	96434	5237	80352	13508	184516	91319
1144	87418	91183	131257	88032	80236	84793	135636	103701	262143	166666	244362	961	123688	84454	262143	111902	99687	189905	124425	4492	262143	89452	90974	90499	126181	44825	31	55599	104688	108812	103231	117435	91390	86263	91438	183275
1145	84989	96814	246332	131441	88661	167354	72382	98544	132772	87580	54912	93607	82606	127863	173044	262143	262143	95060	163394	10946	171413	96729	1388	94964	114741	53119	24484	37733	156246	101457	99961	82435	94327	262143	90372	101303
1146	127352	222039	84235	92738	12950	157352	73891	200271	106389	85095	221541	83649	259002	100419	262143	108248	193727	125324	3710	93274	262143	96963	94723	67703	262143	67118	91492	91014	9526	130342	100698	4675	4399	151052	88833	190118
1147	98085	155246	143764	3241	84568	201739	78246	89822	262143	115997	152006	80409	83841	262143	217155	95839	195504	83219	6290	88873	262143	187189	97365	93476	134524	50708	262143	69626	87036	95638	75713	96243	262143	262143	162993	146052
1148	262143	86506	120868	109118	85470	85497	80645	95223	166331	84483	72668	78581	176917	2092	79313	14010	256843	152679	88501	84490	111782	122823	63301	98153	106277	79045	96125	56534	106528	120047	96327	262143	92638	1570	89678	95936
1149	86139	107891	160762	157330	262143	81582	68345	101346	164157	95267	262143	81854	2437	130709	89454	262143	162366	102927	23541	94690	205573	97762	182653	190888	182428	71368	81588	47713	88822	187002	95451	112164	83361	262143	79198	172952
1150	162948	93488	147439	79103	262143	539	155649	89681	88791	3777	262143	83201	86736	229484	155592	139864	243492	130322	88040	21017	95177	77182	113229	101208	109236	56532	92450	54808	262143	132544	21458	96400	98697	98413	87880	95723
1151	87222	2471	138633	128875	86086	1533	79276	86982	5068	3553	110124	80570	89787	116760	79785	108007	47222	137800	26087	88129	98978	89454	94030	167683	110602	47818	2179	100789	101981	109096	197283	92925	85525	92460	1347	95258
1152	141325	86051	93194	96620	91874	89055	77251	699	2294	92167	262143	80307	85965	170337	155023	82928	262143	67430	73157	189723	255078	191316	192197	87645	140196	59048	162047	3609	159529	109647	76381	86898	3456	192540	262143	101176
1153	166307	91519	149823	144802	4717	158650	75407	95352	262143	92822	137685	63272	158766	119274	11733	98400	262143	100340	86107	90988	262143	106892	101268	87629	99189	60663	103651	76619	178322	95179	93097	98433	18157	101852	95889	98627
1154	86175	71767	99923	172047	90422	2036	83843	4201	83556	177030	79119	80542	187889	164172	258644	80137	246377	74671	97205	175399	185326	119046	113532	96124	168001	41196	122414	5595	85099	101781	1655	109327	27091	91536	96734	2237
1155	95459	92576	86502	87602	480	93110	75151	97866	79838	136700	152859	175624	84848	95359	217225	115403	175056	83197	81181	76758	94112	176661	59224	92922	130837	54885	199547	98744	262143	99562	187367	95804	163290	3115	94486	9023
1156	87966	90027	91809	3080	79267	103954	133254	99008	88599	92539	262143	94376	87742	91562	74516	74419	90563	91314	81430	93610	262143	114170	106080	88088	184801	53646	262143	97059	159600	179153	83168	98384	2939	3136	85363	193494
1157	88040	97597	155251	83672	84129	83453	78709	88038	83441	82866	171100	98496	157786	102744	262143	94350	161840	98630	1185	89323	96228	1125	262143	98768	98458	50924	262143	41745	239700	191607	90585	92707	41044	97136	166914	93871
1158	262143	94060	126265	134689	4577	86882	80454	149678	178662	93902	126410	78938	93016	71336	89715	95650	93771	93523	161145	86208	252060	75861	96202	96139	85704	41308	185821	53974	89527	123691	96337	100412	262143	86375	100195	100875
1159	3715	89392	105720	171099	205384	165460	81460	90485	89504	6123	77592	81036	167387	113144	154909	134628	262143	146288	51512	89919	253507	25239	202497	99617	102570	82544	96827	97523	90250	103698	86446	96340	29798	262143	176881	1422
1160	262143	96887	88083	148982	254912	114725	155863	5161	86619	95721	80877	83502	141253	142255	262143	165963	103568	76050	9407	50747	182781	102575	105089	93536	103181	76730	13773	50901	92491	115403	169787	92687	262143	95469	79646	171645
1161	92019	90221	105835	1544	85820	86477	76080	91984	701	90286	73763	77584	137566	93906	262143	1394	262143	64669	56986	98549	262143	10511	99301	95992	262143	56557	5143	54264	262143	8119	99151	2837	89550	164031	101295	105054
1162	98592	3711	140096	124349	262143	1251	80648	46151	82635	1147	72916	80140	87558	222379	76859	148521	179406	173050	78300	8672	97451	80287	195405	96618	179811	27283	172141	140332	262143	97895	98571	262143	167929	1430	159478	3386
1163	262143	92099	216942	77148	165897	78248	165556	97544	80413	116073	84304	77471	98263	89450	119132	10781	262143	86898	2117	89934	98113	148173	179043	240144	172048	136957	99926	62104	87630	156401	81497	88485	564	262143	96111	206767
1164	262143	91205	88174	262143	78653	262143	85269	91792	87714	86481	86230	139967	91787	170529	86909	166713	117884	111877	88340	98691	262143	146355	14591	186865	765	46503	192168	91101	113404	102349	101786	109230	4448	85581	94132	192816
1165	193316	89638	262143	163018	262143	87587	73623	115659	81800	89990	214095	129796	87731	84224	163292	75715	166354	166545	78917	87749	187428	114251	101816	90581	95129	57622	147122	53479	150039	185669	96089	112049	85783	101508	94972	95638
1166	93548	104296	155972	80256	185213	86246	75242	105979	86777	262143	206386	84190	262143	197189	88622	991	98016	85287	17258	93220	94309	262143	262143	191015	100202	69247	95997	95877	96736	99840	96030	111041	1559	97760	95801	2744
1167	117177	1775	85922	99094	262143	120338	80291	185526	85284	4739	205136	80354	93919	90228	91511	99925	100762	83868	20609	55928	259288	80967	139212	170774	103634	54	118544	125606	262143	95830	106712	8036	99731	94926	88531	100460
1168	91374	89751	712	79175	85279	88734	80206	91363	94736	105083	152741	78076	144818	91448	262143	203596	168942	73584	163209	164564	228799	85208	196163	178539	222954	83575	104029	102338	262143	101491	89265	75707	82583	103801	125139	137772
1169	91482	95973	131061	1926	76984	162813	79156	104338	74611	85016	155097	82981	250041	85103	82117	84626	121911	166632	84792	85520	262143	91788	99803	96475	178329	45673	91230	53680	40822	102690	96133	101150	38676	100502	185634	2133
1170	86466	120600	158200	84390	91952	17308	75951	87447	80871	83397	80956	893	170049	171783	96179	155045	262143	127654	171851	89744	56031	7158	138976	96290	98912	44266	146451	66742	114127	177972	66813	97451	6739	112194	127997	91191
1171	93831	156140	2495	207746	262143	3515	158526	96897	84826	105172	166400	79941	85608	120876	161261	241114	120265	143035	12216	83597	182916	86233	104003	96448	101306	50290	100289	46483	152835	98729	93917	99176	2525	92496	177041	98694
1172	90296	149672	86954	81741	262143	262143	70359	97595	73968	115818	78579	83514	151013	100293	234604	99281	97837	163656	84938	71230	185457	98785	203640	90689	99195	96392	118029	1046	108818	8178	81260	95363	87157	13025	103345	93081
1173	79838	1771	262143	140350	262143	168845	77479	3097	88594	9405	76248	88181	87807	165930	3333	90604	88576	99472	97573	185627	262143	72363	102144	89992	189144	52058	104478	96247	94176	173958	177774	91255	96429	94110	86323	104935
1174	79763	99862	161527	167704	262143	92692	83113	85354	82302	28452	149524	72798	83577	120838	87566	110213	262143	93788	79107	185445	181313	97501	112835	96672	96625	96864	94713	1914	91790	94978	94483	115776	193324	106398	92783	93906
1175	113945	132741	115534	85606	81235	108907	480	111600	227361	113401	262143	29927	115979	58319	262143	98730	262143	147659	175064	88441	182640	88482	103700	98003	108218	49563	262143	61162	1982	90438	106016	90255	262143	86514	97709	4935
1176	79947	98801	4534	76862	85505	89212	77884	120755	262143	95211	130395	76906	87908	97300	201813	107351	135038	748	87130	84521	175832	94800	88205	97511	126082	69099	185928	50817	96323	98342	221412	90049	197416	81960	258198	90702
1177	129057	172882	1391	177626	98447	2730	81289	101849	169160	1751	79471	81752	106590	78429	262143	102844	262143	171417	91050	68440	262143	99847	205904	94263	133460	53861	159695	89372	71879	95851	1791	96401	1394	106342	196419	250625
1178	97716	158819	9829	100243	258734	86519	99001	99296	84889	93429	262143	44181	87943	121580	143611	155823	102282	104983	100268	90340	235734	89084	262143	634	100021	50793	95451	74587	92549	92497	97386	110891	262143	3145	172042	102676
1179	183531	99713	171773	94905	262143	158189	137167	96500	161704	90039	81555	80225	87147	74079	86863	89753	83573	139310	81177	86124	101145	1494	262143	94494	99665	76050	98447	70361	262143	125846	176764	12636	262143	213015	98417	93931
1180	88675	2215	262143	79975	262143	121947	74743	92595	84967	120534	110247	210496	88747	102983	151329	97812	262143	102650	44384	108583	235520	81291	105797	95198	98147	64764	94889	79028	91537	193853	100361	103509	99892	97787	91211	5766
1181	262143	94037	20948	112575	251649	84251	262143	98170	31004	116696	84550	79413	166839	161685	127619	114005	262143	178530	87920	84249	103874	84807	104722	96962	152470	76400	99042	199227	71353	96114	104489	94135	182103	83341	87157	108434
1182	249354	167121	88409	151354	262143	3263	1643	97492	85362	105537	195413	899	89212	151981	89068	124553	126047	3031	145259	85527	262143	84153	262143	98909	103182	50273	99460	12553	208894	97030	79075	88069	93163	88623	102992	97061
1183	164393	93731	4336	75693	198841	155925	80951	92488	86264	97748	213310	81122	102922	895	157197	99686	186746	80410	88846	89989	96408	91558	262143	183715	103375	61222	127414	135549	94089	140262	157440	104943	81885	94195	97356	99738
1184	85891	84606	84537	97715	86270	105503	78428	95096	82455	84800	167834	78890	89661	260208	100378	136360	256142	164028	88031	89618	94308	99544	204062	92757	183040	48683	105659	149788	86556	95582	100897	93920	186188	135617	109263	262143
1185	104524	98932	262143	81294	239287	6913	75000	91374	163517	197904	262143	82851	93925	2720	134297	80600	262143	96141	99522	162569	262143	73649	106518	94897	96185	61277	119531	52840	93199	94149	102962	84311	3290	219591	91289	262143
1186	83708	173106	2220	78852	165678	1444	77985	88526	110448	51164	77521	77035	152129	85786	190655	128074	201496	48764	9208	74454	98760	98695	135485	262143	110498	68191	171714	58941	94401	5787	200840	175336	9842	80431	178687	98032
1187	82232	96329	160113	88303	76424	81387	83164	91678	84331	2143	87682	86195	118173	135304	262143	93678	202031	104626	89165	88328	262143	92022	105276	192432	100731	77501	102538	143316	86276	185015	98623	103101	3746	183976	89429	187440
1188	87989	90074	183547	98877	149541	159402	70778	97272	81778	93643	220424	80808	86754	78948	146953	98657	216784	96575	97106	117626	104816	80900	9379	185650	182737	61347	90806	262143	262143	100788	70151	87254	262143	103733	147	93979
1189	262143	175671	164309	141141	149173	89337	81354	85444	164074	94305	262143	81891	88390	114664	230794	136160	247696	2355	72866	84598	985	79723	103546	186899	177273	97543	85964	35496	91492	116384	106382	93426	179555	111008	81273	262143
1190	262143	88862	262143	84032	818	100249	77108	262143	22472	3515	88821	1328	87561	91772	170646	74235	101453	139036	82724	87495	96269	105277	200068	96463	97602	45726	98818	47045	69415	262143	1750	84279	98958	94823	262143	99570
1191	172165	124628	262143	93960	80579	165221	76776	97955	92956	199963	262143	83641	154260	81193	154156	118095	94464	110286	83578	70891	90707	54447	199316	178496	98605	64405	5159	40926	123521	189193	3634	101888	93981	1507	262143	101487
1192	91716	212528	85490	2225	86936	133665	79699	96095	162181	85835	146816	81322	111371	88948	2023	919	262143	95691	69992	127227	262143	181923	108099	96810	179519	64300	118582	54946	262143	140030	99245	98635	1149	4551	85380	262143
1193	86851	93480	86511	119385	166075	92108	71915	109095	90027	94431	82271	139999	96786	87258	89655	92319	163980	86378	173685	83573	96511	187155	97536	51167	262143	1447	262143	57260	262143	98388	102825	89026	866	85707	202432	95659
1194	402	115188	262143	4242	100366	88689	78090	91424	23283	81975	91180	130809	233988	93515	243908	124073	262143	137590	2283	84694	147574	170532	108850	98401	104990	53131	186933	54004	96328	262143	102412	96270	20592	1861	90693	3264
1195	14338	174882	262143	77434	90435	83602	75065	92315	262143	108932	181797	78357	191517	100956	163191	262143	7356	150656	26653	98085	98132	85598	185074	96221	106214	56503	262143	2824	91443	184338	99552	94404	3227	253357	82726	100162
1196	82128	96818	171822	79317	262143	166218	78504	97245	84512	82942	84427	151730	87122	159283	91884	78812	130873	5017	79920	91097	262143	87164	151542	96307	101231	74351	90415	66115	97210	49578	85310	99729	1149	94301	178172	226650
1197	115471	96470	90776	86725	125543	91392	94300	2901	81635	3104	84802	1169	262143	249147	188723	101832	160268	83569	752	82392	173152	113718	191794	262143	103090	56130	262143	61498	179904	138997	83757	83406	1184	4889	170265	100165
1198	262143	156518	262143	83153	104185	89047	81202	110874	74156	80232	84454	80492	90074	262143	79	134061	100234	120803	1729	91598	96689	28103	91721	178970	100514	52644	163646	190922	114305	48307	80179	95158	105162	90933	98061	262143
1199	202016	103926	92584	211877	1909	85885	91835	78945	239745	100537	6389	87677	88852	85972	134310	115050	185761	81007	174861	83521	102513	104809	101268	93192	102096	47290	103937	90781	92356	96646	55949	104808	104586	98674	189764	94173
1200	262143	88007	262143	111795	262143	87764	148147	92241	262143	102267	262143	81834	100211	89767	91275	96427	262143	84015	81118	138879	96844	107348	262143	108417	262143	43645	238900	63979	92349	190206	83360	108429	105288	92855	82625	3889
1201	79932	99437	262143	100855	121985	90653	82746	100162	84728	1766	228185	78320	109253	81614	88076	81488	95249	115466	87038	168590	97419	211830	160956	92172	103056	45030	262143	75027	49087	137459	99214	86114	6978	130046	97526	194864
1202	118366	91759	167473	89064	85106	79427	90061	90257	663	143959	85751	76012	78534	79851	85944	4839	83634	118067	18500	95778	92085	195289	262143	93450	76241	55863	86126	137394	262143	2435	95281	98245	25909	94205	95773	96381
1203	93695	310	108532	87631	262143	8249	83649	101061	62871	89827	73759	95047	585	156122	74221	187166	176988	56007	165485	81718	95086	89850	262143	95229	99042	259999	98554	127759	262143	100189	102969	162637	184277	2684	95668	99279
1204	88036	100952	163145	122418	194018	262143	166687	2718	89119	92183	78737	91297	166044	106669	239106	103339	262143	175412	90889	89550	96206	75901	108433	105875	100223	68679	97434	90628	183861	99470	104174	95540	1008	89517	80115	101391
1205	110577	262143	1364	125006	16144	149737	80608	91973	69337	110441	80077	83042	130472	135402	249524	199874	259454	89465	2193	86334	187475	81893	100749	95917	94964	114166	4349	162966	262143	117759	91111	105042	104209	96588	99786	90460
1206	149886	104992	109088	98302	83096	102068	77813	93381	2725	206388	84860	87859	96093	158019	92778	7804	93324	150114	12138	90906	196863	82319	184541	95680	96921	95134	148803	62931	91687	24183	97803	219745	173979	90192	96270	5115
1207	136843	98122	170793	78158	262143	262143	152896	95352	161314	2097	144203	83848	89336	100652	262143	181715	208198	89818	90157	158315	93653	211497	262143	188699	103844	72500	105532	58119	88804	101156	76384	105342	232536	94187	192784	12753
1208	82907	111146	162083	104902	75836	105795	88898	256529	72079	116614	82283	79167	156933	130138	166065	116369	179358	161770	170648	106862	259748	95579	95894	95514	103843	105407	111087	54326	77515	101134	1742	4665	183524	89259	87348	97557
1209	90562	95764	880	79039	131750	262143	77833	9115	262143	162902	153044	143675	88333	87269	2306	262143	262143	111390	178399	92870	635	187556	161186	99353	153371	55911	136943	974	96936	3485	91575	2878	88093	100251	193067	103192
1210	158829	176619	243232	260678	6495	162622	134600	26572	150697	92290	73632	83827	107528	99546	262143	1835	262143	101755	75485	191986	262143	99926	202866	92702	102318	80322	178426	92594	103081	136398	107289	262143	181319	106185	6306	3630
1211	93269	111030	165114	82245	179425	173600	76775	3746	90044	117837	75703	80576	229390	93205	151584	170789	91377	53773	27955	103213	179916	72084	101851	98605	97641	55993	182510	58608	92669	99839	104920	98183	182840	85320	88549	90477
1212	262143	105763	108536	1184	158575	164539	71480	92807	81440	83474	83158	98967	174057	90279	9688	113908	262143	89843	87073	92297	198824	83741	98108	94370	120028	48956	262143	46090	176632	33268	72367	171800	204987	130835	81305	22935
1213	222607	4310	170547	81740	149988	82845	82253	115577	184326	159922	154800	1130	89250	99365	14706	4925	262143	7672	1022	156351	184811	155805	196730	99743	161732	43920	262143	49429	97803	12214	105071	4278	28457	165439	188416	127167
1214	227431	148271	85788	92432	205290	163613	74503	98093	81113	96644	76142	92777	86744	85212	4470	127982	103772	97039	87918	99136	259066	87733	101861	92383	101607	47869	262143	114245	7299	116323	85530	92500	101200	239985	92777	196483
1215	167083	1310	262143	100057	137944	86815	79302	151059	177290	87409	76398	147806	84421	85943	160121	126394	100241	167984	28597	82473	180881	170435	182058	95714	174968	66399	249690	53960	225344	107031	99335	84208	10045	82704	79152	97766
1216	83695	89329	88360	7536	262143	111546	79680	116742	75094	697	159087	81016	93838	98199	123630	262143	262143	151497	90556	8560	170008	2430	87704	96254	175832	134924	103827	83223	89531	93570	98862	203921	11334	96862	1722	67502
1217	85969	98677	262143	90066	119682	21340	83424	110214	88160	5597	262143	80234	84772	85012	262143	118541	181357	107536	88808	256350	262143	91561	262143	189794	203346	47552	114149	75952	238436	110771	101678	123969	44315	5016	103059	99705
1218	86412	109075	262143	108373	248278	82884	81671	103187	80554	95356	156086	84772	90822	87965	262143	131493	262143	119987	124047	132198	98077	78480	101899	177964	138849	74405	99081	119892	88265	92472	181190	120421	92385	89042	262143	94120
1219	121033	96627	114655	91324	262143	83468	163302	105644	88301	6306	79267	91606	89021	126470	262143	135142	262143	167892	88050	149958	185597	160450	132961	94405	106658	195521	99738	62662	83973	100953	200126	118142	4838	262143	90538	8480
1220	6399	188477	162318	154970	262143	58974	67938	98977	84161	98571	199437	5655	90459	85892	262143	93277	262143	103492	90216	91375	92800	107611	1061	96312	262143	52319	180981	51889	84401	102695	70076	91140	191101	175297	220304	97710
1221	86801	92977	393	80196	81424	111505	94776	103917	82192	98780	262143	6184	82950	90688	84409	139547	256420	96401	50107	107160	101804	94459	109795	94758	104867	50497	262143	50878	93893	102556	94593	101063	262143	106287	154243	101420
1222	157288	97177	168637	97523	80922	2078	75143	262143	163556	154441	83182	78144	135823	173814	93720	119437	96161	79540	90136	76895	173804	94053	111059	96793	102192	55210	120535	71453	97356	100761	91379	117233	262143	88433	176697	101897
1223	86474	115959	154784	77427	12533	89947	82226	88710	85754	194753	97329	150691	98281	92397	89002	262143	101538	103151	95062	82522	112021	83241	210047	93674	112440	46355	92076	80056	262143	32195	91394	110245	262143	105903	591	103123
1224	115196	89111	161206	262143	262143	160753	84439	91452	250368	96750	77636	81748	86454	113206	109442	91587	150325	102061	52218	75634	94201	100049	6644	94619	105320	46624	181035	1734	88739	107643	97074	116709	262143	103686	66503	262143
1225	117192	106052	140598	115708	154789	91151	75669	107805	83344	89840	74821	81262	262143	164262	155512	92733	262143	121596	87248	81291	96198	78210	160267	99953	84340	47979	104803	13972	92022	188918	110618	87764	253914	100872	96123	5039
1226	116983	86508	171818	81078	86089	172205	79958	103760	262143	82281	73567	82206	88294	1952	169094	166859	262143	2926	915	74494	172470	99952	97688	88412	67573	51870	257913	54551	1602	101261	165340	1772	101055	85751	89862	100167
1227	156859	244313	79540	224554	262143	228717	74912	105289	82046	140433	78594	81932	134204	91824	227957	103320	150499	89401	136202	104641	262143	100393	173462	92405	109546	74349	173830	64344	14446	105344	102638	104174	262143	136085	83152	1040
1228	128706	101352	89499	159747	87069	221514	80790	121400	126821	94644	78774	83006	6954	108976	242467	2844	262143	93613	168440	2471	251007	90292	172551	90877	100046	85107	186343	1405	89491	137370	139797	133908	217641	98952	95628	193024
1229	236885	98989	232601	8155	262143	154836	133766	85144	262143	102366	239212	80308	107679	107697	158517	146075	91004	120394	83769	7675	185903	112104	186987	98954	262143	57538	262143	81642	97684	98843	71146	173847	191276	120738	94222	55346
1230	87174	173764	164216	82895	16075	92949	262143	92117	262143	106487	262143	108376	87395	154564	94838	100893	97245	97795	132055	88497	96137	99652	113640	180264	108454	61245	106428	2259	155680	115516	101060	135148	141884	127189	97377	3139
1231	159714	94269	198644	95484	262143	144131	136231	88589	172699	94945	262143	78396	96881	144594	262143	112757	21099	138726	89204	77963	93887	146164	262143	92793	99767	72610	108780	2019	90503	11734	92807	86323	97745	94281	83515	94096
1232	170181	174625	85498	1587	1385	262143	74465	192396	172035	86105	146759	117887	132237	151796	262143	262143	163397	100610	82594	100425	94491	92210	236583	98736	262143	81845	163287	95727	171872	100271	79459	82413	102888	99340	90281	2933
1233	86856	94899	15607	86778	12621	144924	83203	121557	81633	102228	145902	83676	105938	130332	262143	89501	102249	4848	88966	154846	96860	80478	112827	183305	97258	203790	90229	74335	95881	104137	99408	95076	189266	2006	98252	4777
1234	128433	102804	90247	85178	138509	106563	148707	88578	76291	81880	78719	6491	96528	178283	118543	92651	110371	100790	2178	98559	262143	193814	113752	92411	262143	105561	94120	148190	99325	175225	96942	209402	99722	112603	99479	95418
1235	191428	94573	163359	1148	78643	147113	77779	67227	262143	6163	77029	104154	83680	91093	89310	169250	244319	129610	37220	88870	102556	96934	106999	97460	3642	79394	98016	216103	87283	103032	105428	99369	96682	95250	97115	100739
1236	94849	93733	171005	127471	222935	262143	79488	94825	25931	153496	77322	82865	87653	43893	102595	150330	2306	160376	152142	86142	87477	115714	98733	91544	123088	68232	92679	44955	87120	100723	103799	94647	194914	85537	185946	103055
1237	148516	96740	262143	82869	262143	11830	84625	232014	79152	134242	154972	45164	262143	157964	169051	95459	8695	164522	91997	177113	189457	76508	179481	98549	262143	80624	95759	80513	111279	104485	104623	99323	185922	99000	93173	101985
1238	106849	162977	168914	91145	239548	262143	79205	96414	85461	1270	78538	85374	104687	130865	101875	125140	186960	184041	96925	75846	92274	74312	96559	96237	262143	71665	100792	76726	262143	141445	83295	90948	103512	115729	84737	95996
1239	131221	163684	82073	150275	175164	89357	80755	105775	89240	102352	71868	77025	127530	156353	262143	142078	157385	85830	89275	93653	189482	79323	195575	98626	262143	2038	224122	66764	144757	25395	90863	2439	262143	94182	250391	97705
1240	100904	100042	167488	91676	131079	85321	78013	97034	262143	86042	154563	79929	125049	154383	172553	198796	191768	91044	101260	83548	92353	95748	102830	96422	230251	58800	103537	101359	104896	98266	91031	117391	154562	104224	93731	99356
1241	88162	91192	120070	262143	2711	82302	81916	100180	171183	85038	83319	84181	160271	105639	230346	88723	92184	85211	1436	206015	262143	80181	96810	181293	134817	77927	94960	62091	262143	100351	104343	45550	198769	100631	187120	2053
1242	156342	85315	86680	78845	11723	232617	74545	91088	109514	132170	69526	1059	155866	93427	262143	96113	13371	83507	174908	159307	827	133829	204126	88578	130882	43967	108404	99133	206624	93044	178135	197278	2837	85504	87960	80701
1243	83179	87149	129438	2656	85743	262143	82506	105149	166046	177351	151172	81034	88291	115031	79621	149296	262143	93438	86229	82827	95990	95421	262143	97435	159905	63066	262143	83740	90411	51837	93707	93679	104717	2168	100716	15226
1244	95223	97174	93111	90723	148111	86591	61456	93199	79991	1509	79783	78658	262143	1945	76030	86566	262143	136512	86207	175859	262143	262143	191998	100238	98601	71538	102255	46379	154150	126535	95971	262143	262143	118706	95440	93088
1245	97838	92500	88325	92971	262109	169674	74939	99300	84953	606	79427	79421	144498	134839	189216	95647	98569	138768	85927	80542	181845	75820	91787	184158	96370	49924	152682	105358	86494	141816	101555	4477	94633	97168	92965	90769
1246	262143	126907	138670	201261	222358	262143	81039	115683	262143	81010	148377	80387	148497	80503	167672	80141	151145	152386	1475	83254	73252	93147	262143	188902	115805	45085	92953	33237	167381	97797	91544	89828	98959	91017	94259	3501
1247	163616	93710	164351	3387	83676	90958	78828	105498	66344	88495	58599	78695	88058	91963	185592	84782	187261	151877	84214	88346	172500	101316	123329	92882	193986	62304	123982	57713	205110	98029	97544	98820	6715	3387	96614	91529
1248	262143	149183	90676	85633	2591	109028	84134	86402	82012	90821	145237	84843	172787	107178	117041	81143	172648	182670	87722	87681	180847	99593	262143	96809	262143	64525	262143	59324	100157	196691	108750	3553	30858	91461	167472	91976
1249	158916	56685	163409	87451	78467	262143	75268	90351	83160	98600	151378	116409	88817	155855	162748	86144	79344	117923	83445	89987	100449	84634	130990	100819	142156	57382	103765	5869	93746	71482	98119	89712	83437	182900	101640	173027
1250	161683	89207	152676	1111	89044	109694	10827	118680	72706	1115	69637	89537	98540	87023	86306	88526	178869	71967	177748	139647	232793	156464	102263	98031	98544	50757	93804	100274	262143	262143	100984	103499	90885	262143	172195	3987
1251	82979	105359	86366	84782	152524	141347	76809	102295	81122	89541	184752	247158	127829	98660	1056	97023	262143	195653	78993	88206	180937	158687	113939	85999	153440	78517	124361	67192	88783	95617	100604	101967	99012	112407	89969	143311
1252	3396	97599	1490	99299	134689	116956	84950	93681	91790	683	67870	94580	89226	87528	169421	4811	189723	97829	94719	87141	262143	1635	92719	96013	191268	60335	131641	153254	99699	191911	95945	47264	87955	88717	262143	104216
1253	80651	91042	196094	96825	59643	155356	72015	1051	163217	87832	82761	81454	88441	167350	171073	69983	262143	169122	1746	92093	188648	97868	196888	97253	101108	50350	102429	60719	246242	98228	148710	97644	262143	8329	252522	4184
1254	83851	102628	258942	94336	87324	83487	135856	88190	85420	125856	223463	89200	152483	129102	162207	87443	179412	101700	86830	83227	255942	198299	110459	90547	101344	50184	112848	3445	262143	94568	1839	91251	604	93260	89560	78419
1255	90172	98337	150348	83836	71812	170352	78531	86616	82358	89331	81099	969	73119	138566	262143	1274	162581	97786	81864	175674	262143	80370	221247	96019	105386	146203	99366	171865	250335	1524	168771	6587	89111	86348	182509	105346
1256	260242	102760	96253	89991	106997	80962	83099	98976	4556	85205	230473	81256	82734	129550	84909	135712	167710	86636	90022	122889	174092	78628	104385	97043	129519	70938	165556	4384	262143	130278	104406	1491	82035	111532	90237	2430
1257	9035	16256	100860	132974	194445	87245	74796	97682	161533	93706	81633	83121	85966	83160	262143	98560	100549	91888	163602	197025	187448	89279	110205	98217	95012	159242	122694	51283	95000	103550	76333	106450	93165	113255	52156	93988
1258	101497	101110	174600	824	87396	93588	131480	97975	76131	2385	75127	82285	109578	95146	84718	85783	164674	90315	79755	86934	94363	83776	108899	97176	262143	83492	112961	76360	262143	102055	73519	88339	254094	113701	179741	97208
1259	106035	95021	85786	93408	1083	140382	152465	113713	75472	130538	72370	82634	88339	88727	163828	89524	180476	87428	58249	191997	3029	92432	262143	95588	95857	46613	94851	68004	119034	98138	102944	98050	100968	87672	99632	100267
1260	82554	80064	5033	262143	83951	2579	85952	80896	89792	122729	78407	2279	152585	86094	79207	79740	227913	153120	168402	96908	98370	106646	94612	100613	185408	71549	117380	49319	93576	165072	172721	164479	81513	87895	163863	99760
1261	78441	262143	104637	97825	116364	88754	78858	97262	176972	134501	84015	82145	262143	90279	89241	113490	94544	145434	861	91208	87267	77360	106351	196965	96098	3093	103012	44542	41420	101673	96019	90813	173961	93712	99919	97103
1262	109048	88918	187760	109382	78975	155579	164424	190539	81209	1397	154104	82460	146285	262143	262143	150897	262143	90366	9715	181115	187293	612	199017	95163	177912	95622	102366	66559	92635	153697	95883	90070	244927	98412	92789	98238
1263	194865	100679	262143	91449	86253	107463	83378	85337	67023	88651	83027	82424	1123	116795	104041	112191	262143	91691	83995	90132	92418	104355	191178	88790	98549	98127	99421	2987	97224	191806	96159	97536	5679	102847	262143	96641
1264	127158	92448	110287	81463	262143	94524	81265	95228	2307	85567	219602	157662	6474	95789	171411	5755	100148	181543	93434	83461	262143	4535	123996	100451	100235	72679	97058	88377	99132	102601	95925	50705	95774	93908	189787	99206
1265	91507	97078	88325	122987	72804	83297	128928	90130	4809	82507	76447	79867	87503	76340	175879	91844	262143	129434	79480	83215	173779	83752	130326	95356	168340	45212	101904	72350	96957	95497	15808	88034	4622	108841	93917	109663
1266	161693	153796	132586	110537	85974	2898	88215	1069	262143	44262	128628	139552	83544	187014	82319	116074	262143	8166	83436	85909	92648	82179	124791	96255	110202	58979	102113	123937	103354	146188	115380	94516	1738	1969	187795	3580
1267	110761	174463	92628	97539	119854	83547	76483	84532	88987	115530	161087	4640	102256	97063	4461	128776	262143	102190	8747	178313	106784	114421	174120	94615	95500	44112	262143	52094	132215	102718	99314	90500	3648	90954	178828	99965
1268	87291	48532	103219	78935	1931	148257	80855	85276	64380	154777	79493	547	90546	112116	49139	116250	222185	69401	11959	95261	262143	99075	262143	92219	115274	63251	160876	62794	95539	139075	94853	188525	198998	2833	262143	960
1269	1260	92642	262143	79224	141266	85355	80306	90865	2598	100169	76520	156333	88576	88884	234454	132136	262143	191938	84272	98708	71592	9992	2598	96025	96277	52701	94438	262143	96333	262143	77570	125398	5936	204379	162098	114421
1270	93442	105392	262143	99295	87060	262143	75164	98808	79504	3428	128500	81901	95685	91920	156527	82225	99357	107990	84396	87098	181374	112631	196501	96974	256502	69761	262143	52851	4210	94658	90217	190678	95577	80089	82190	262143
1271	262143	167352	116366	86685	2679	165497	78864	12219	134944	90090	76319	79885	86799	97035	166907	262143	1111	87840	83741	164852	182604	262143	161389	262143	179611	95819	109793	52784	95738	123883	107248	87263	87986	94694	183566	39415
1272	102593	103915	98793	87186	161111	135383	77086	7303	140068	97978	75530	76223	99284	125825	260127	79789	189996	107926	262143	108455	262143	5169	208426	99206	64765	53577	262143	1455	106826	98923	98519	92257	93041	147205	82801	97120
1273	99521	222607	89453	23586	110649	84827	235047	104904	88539	73201	262143	87208	95945	108283	262143	95673	154310	170669	262143	262143	98799	13290	180665	96601	99349	171916	262143	87525	225084	96743	101096	79867	97398	7062	82111	2129
1274	141961	262143	256337	1749	84807	84811	79561	94709	4624	113986	498	84596	87580	215420	262143	80475	96916	92474	158544	156637	95260	94141	262143	91811	95669	58191	29989	69613	243981	107621	95333	91055	262143	12998	197920	1052
1275	135420	97571	132241	1742	80432	106781	74040	95589	77091	92261	134694	11935	145584	80868	262143	109618	262143	84027	24771	179008	101823	93595	102433	52520	151717	95984	101263	91490	92869	91343	96476	118722	94060	101670	91663	4649
1276	90084	79727	255212	110012	29822	85356	79963	96015	82334	97165	218045	81469	92926	2398	262143	95651	198041	167999	93363	80327	96183	100796	109214	11322	100014	66370	175644	71334	124373	90078	193995	262143	30954	104896	89695	99688
1277	154939	2794	101678	86435	4815	78773	70215	93242	154393	89193	207320	80915	91764	95631	202426	91711	262143	111740	33438	78114	262143	83411	196582	97892	131256	1484	217387	57504	91588	100935	105712	99804	201574	78435	84173	101666
1278	167969	91101	262143	1122	151964	157660	74723	87819	80337	82405	131285	117712	88433	205568	104066	124535	210090	78242	78560	172984	176550	101961	262143	98216	142624	62778	148820	55624	87815	123433	91166	3515	94573	99368	90482	103047
1279	155527	123766	89038	79684	85888	143233	77766	94241	98318	92728	262143	81186	89054	118035	78635	3222	262143	110720	91063	90121	262143	86928	109295	92612	189346	52748	105847	64746	93093	104255	80565	83011	10460	135210	235981	225109
1280	174170	158950	116685	159479	262143	145967	85765	103114	83644	84866	3566	72704	88326	161365	143822	92261	136986	166851	65078	84303	212047	90733	87086	98067	135737	60143	101548	63828	184372	98132	159036	96918	20446	125130	99850	262143
1281	262143	175849	170150	914	80727	88352	72804	216857	170415	1090	262143	1184	108878	87222	76158	167331	262143	138374	86768	84932	104590	85454	108225	94261	110912	39865	97999	95983	178387	113608	172467	94696	94470	138160	91127	98828
1282	83632	77307	262143	91224	177776	89678	76910	90108	6231	92513	162385	80947	81944	98115	84976	135916	182798	98110	1712	88637	262143	83586	262143	174663	145462	46999	80291	71747	262143	100953	89806	262143	12259	78383	92145	97095
1283	84793	102446	120594	175209	215560	122981	78150	101296	160520	90854	71312	115405	85943	133308	87144	135560	262143	104445	172055	170820	171892	90906	82139	102805	107323	71896	100552	122453	176432	93370	80682	153059	79090	108542	89762	100301
1284	227960	104038	3094	262143	92589	93885	70827	98543	262143	85616	4640	88250	143565	91268	94942	699	262143	140584	116142	85059	183961	149144	262143	96827	179740	60927	104601	2352	145990	24705	130792	77498	112724	147065	92650	94087
1285	262143	86970	2688	997	217052	118019	80758	101512	172619	85861	229253	81935	88405	987	231682	262143	1013	146346	566	87566	89396	86271	106930	98613	262143	69483	95015	1195	99598	262143	88702	77115	192280	152215	102877	240486
1286	214121	101616	161247	96076	213991	115381	80817	205306	159612	96286	83628	2240	179757	91426	262143	106700	262143	133183	3197	1683	89780	89156	169955	93721	262143	44545	101290	85339	100205	93760	170014	99594	262143	102183	100446	95740
1287	146658	105245	80710	80384	138011	76199	72314	87871	81947	917	35476	164001	83064	96281	83701	205027	185909	185673	72961	108818	94214	83314	89383	98102	262143	53078	107164	48055	98538	94043	187251	95666	262143	112150	102061	92602
1288	92595	92180	159418	92129	80461	82486	79301	191279	90815	6593	94077	84899	112133	99576	82418	100299	262143	82301	86195	9934	192851	12055	188034	99557	262143	155078	102318	181603	92518	197757	117375	98482	262143	83500	61775	99129
1289	91734	91452	154435	1327	90398	82064	112059	104585	82105	77928	77818	70783	124340	164225	262143	183727	88129	97296	76422	194214	100378	5591	262143	101339	157701	83542	168081	87619	102642	101888	73542	81899	83709	1222	95915	2520
1290	165914	94386	9285	84516	2368	85976	120998	191980	81671	1226	161665	82929	84181	96572	146190	94601	20058	134407	25129	246357	92106	85736	129803	50261	96776	61419	98254	86369	90333	105388	99765	252358	67305	145287	95624	175806
1291	95603	98521	173626	103531	85704	4715	76266	93852	243862	86159	262143	82338	23068	111488	85421	137881	144550	97399	14694	80600	94636	75500	137353	89615	214455	95527	105039	196221	87862	163529	77804	262143	168594	89209	177775	88750
1292	262143	93655	143133	85452	89635	111732	72439	100325	262143	114263	233911	143041	176804	176398	94807	117857	105059	3048	93632	90134	188007	96898	105843	92823	105957	65119	110668	1890	92589	95437	79322	86493	81781	94638	169895	102107
1293	84900	92125	87341	82362	97719	144510	72914	122589	1104	123362	84136	86490	130352	152447	262143	87955	168052	103810	91126	88915	89396	98033	262143	89646	100009	78358	128946	2954	230763	97509	96273	90083	97475	78154	97435	83159
1294	121755	6384	96227	84445	82969	96817	82712	227979	168154	107395	123383	78420	262143	145615	85000	80786	262143	131012	6020	75932	187372	89597	95633	99366	100883	77713	93360	42879	96857	126992	101054	97287	92525	96180	95814	2330
1295	87290	163533	217740	81417	5214	98827	77089	123599	262143	2240	77888	74553	85732	106302	88427	123460	161103	89673	86394	152902	103991	156014	225633	101399	151338	57723	182777	52746	262143	109830	147558	88471	98136	95106	163497	2514
1296	97611	89969	212763	93171	94986	86880	155067	102849	149493	85901	85259	83661	262143	166667	124487	132042	262143	107600	119398	152049	94115	92815	110166	95325	99481	52390	102551	66440	166371	262143	712	91956	228345	2394	262143	98282
1297	154483	90111	163461	88835	164366	82196	86697	122210	254711	95974	262143	14761	90754	111078	157182	95119	262143	95642	137199	96608	96114	139838	178931	99741	262143	44533	5120	62516	49542	94862	100622	107109	83172	86466	775	90311
1298	149101	98586	164675	94998	86835	151283	77681	104096	262143	1956	83964	143005	114490	95110	3741	83672	85281	91276	86924	82186	195920	1813	127322	99079	127914	93602	262143	71871	89502	206455	95349	98251	84119	180972	93201	97219
1299	90496	96914	262143	159186	168969	119775	81262	101370	262143	4908	77165	88745	185719	88980	91954	99918	155769	138611	168746	100306	242442	159093	192688	91517	103136	46697	87694	106205	92384	79672	95187	187790	183405	95082	98699	4117
1300	213076	99419	142791	102687	6201	82665	83645	1977	262143	94145	74181	78212	88120	88301	171339	231845	262143	123248	82111	262143	210399	95626	96941	92411	185365	68426	262143	88224	262143	105911	92790	93845	262143	101768	186311	97044
1301	85070	93844	200362	262143	224519	162083	78554	240919	80358	95002	20121	1841	153629	102514	10754	81218	93962	90196	2200	72229	168584	72650	262143	96771	117958	44730	109348	44075	262143	93616	92390	95206	80733	12449	88894	100558
1302	4724	148504	88196	88525	262143	161589	79651	75	262143	91140	77670	80373	215601	163801	262143	130403	99299	94224	94994	84499	101115	74147	199949	100183	99514	55637	171543	13181	102504	95616	81701	96613	182893	78960	92393	94040
1303	82555	172440	87363	103171	262143	256265	1009	99988	78830	146637	76070	43645	125917	133987	262143	205306	99210	7516	80488	202615	180325	83798	99383	102544	164802	57903	118507	88374	124280	100554	82023	90923	97833	90219	262143	96374
1304	154763	183999	164977	115732	91244	207840	76390	96522	84926	95204	75765	152966	91211	222612	152297	249945	209406	93143	156236	88800	238941	77609	197562	99771	262143	174975	261718	40965	93842	99636	161387	161742	96044	90953	87544	98342
1305	96151	114880	45729	92427	87997	150809	82412	91087	86474	89128	262143	84225	85578	139912	131338	165414	57383	76932	24622	262143	193288	86554	104950	97177	89627	57511	112503	45981	223678	115608	90886	91978	88938	131486	92669	85457
1306	88949	66947	91072	100787	12318	86368	74894	22520	262143	85577	78375	76131	82622	128740	71576	140639	262143	119163	131898	95097	188654	76800	186475	99037	100347	71470	103267	88548	86438	5144	96433	14254	98092	90622	83422	1388
1307	94047	93862	1277	126050	79029	90795	726	262143	262143	88791	74881	262143	152467	135978	87804	97241	822	106462	87018	90379	262143	108490	96294	98400	99876	78872	103066	2255	169421	118301	92082	105629	102608	87789	82864	96978
1308	151505	2360	89354	143214	67484	154524	75170	1372	236386	98335	262143	79446	262143	95262	262143	130116	101303	117828	10559	86647	98380	84606	158306	180772	95067	52077	96717	50823	176329	103368	94722	108001	204928	113507	94205	97988
1309	87479	86052	91200	101767	91692	84368	81420	135704	164133	89047	86106	81097	127390	167048	3567	83954	1656	92071	262143	101312	262143	80076	262143	262143	98714	56168	102604	66681	92398	91003	99727	101612	90670	1411	5659	1049
1310	80738	83143	86742	86178	89948	262143	77059	93959	163613	92675	90195	77461	90656	89558	245737	117401	246460	162897	95896	88873	98392	79613	187403	262143	262143	56059	192940	39425	262143	4751	186721	93719	134654	6336	92645	93173
1311	214362	223530	204003	82316	156676	262143	75107	110856	157215	91223	155871	4543	98032	94256	11248	142105	105476	95043	81972	85284	92323	82184	262143	98174	96346	52286	262143	78027	262143	101289	95236	180926	1068	1787	91584	103923
1312	85761	185435	116946	78235	4939	129518	93391	99594	77622	78536	182101	78537	153868	109974	92408	94280	262143	75879	1208	86208	103344	80938	112247	97039	142156	30419	181892	106759	95098	96856	91476	88425	95267	135409	4184	262143
1313	262143	96635	144545	95155	237281	148393	85918	88458	247414	219475	262143	81119	92120	86916	262143	156126	262143	158954	66548	89257	2441	89777	120306	46719	101360	43943	188736	120722	91025	127922	13382	83058	2248	111393	93368	2851
1314	122751	99667	125969	2436	10131	152533	81249	1904	89084	109570	262143	84418	100202	1211	33127	153817	188872	106793	60197	173378	240836	107952	99857	93327	182397	79627	205001	78476	94802	147629	66230	27437	163895	90468	185180	98600
1315	262143	89935	120421	91098	262143	87540	78760	92585	220661	118335	83612	85291	103693	92109	178540	89862	179360	1976	91643	97305	92673	262143	262143	91076	96719	50138	96508	69347	84863	98025	102643	138824	96295	208651	262143	262143
1316	165471	90799	90317	91702	181967	110791	81518	95921	262143	101176	215927	134136	86693	262143	103362	1583	262143	2107	25377	106359	95081	90493	262143	96568	152688	87054	172449	79112	111085	99845	103941	101045	186053	174934	86875	101002
1317	106381	173693	169130	133525	184678	88831	78407	101691	1379	82264	74836	81902	87179	172344	262143	157040	98516	152782	91126	10742	262143	76538	149974	262143	118403	59021	156494	59349	2669	96821	104999	4159	90125	99386	92163	98275
1318	86380	92439	81426	83720	85555	252488	79829	111786	87003	77080	75536	139098	85115	117364	262143	92399	93652	98732	79560	76646	186152	93161	208875	95532	183404	47845	173610	66950	262143	100921	90246	99666	98962	89170	83586	97032
1319	90613	117203	160928	76479	262143	138337	75772	82176	245519	90183	84728	5731	87976	162721	164205	30296	106406	95479	80806	90074	262143	87216	102573	191004	262143	54156	174992	55958	262143	140663	4223	83901	139960	88274	179021	95058
1320	262143	105749	87687	117299	180764	141877	131030	173637	251070	1456	85497	80445	88604	94350	262143	94888	100646	90736	89819	93041	101639	992	67093	51136	101224	61492	220953	46307	173325	144557	97639	101474	197553	177490	191917	94994
1321	262143	108979	88287	153802	262143	91515	80108	1277	89988	88797	92896	8332	82840	110268	262143	98995	163523	133458	96871	89375	95954	99126	129692	96421	150045	105037	262143	50164	166788	103478	101493	137489	2112	103143	100353	93391
1322	84271	87474	262143	93777	218801	225858	78138	2116	90022	92277	82406	4477	96067	172629	81599	168130	178048	153188	85380	80532	94899	77480	262143	94324	101981	45950	262143	39906	92402	4193	72973	91128	140124	209268	2449	91085
1323	262143	2078	196762	154055	262143	153653	81945	99576	159477	87067	1644	83751	88052	98217	90414	94293	139245	97586	79506	4116	38166	130365	205849	188266	93187	52759	117512	62287	222985	253604	101051	122794	100736	83061	11385	105402
1324	86104	96300	242196	615	262143	169405	79331	96729	158895	97502	78258	79176	114985	3638	227842	75070	262143	101371	93174	102551	262143	99202	158472	91000	206175	62079	180962	1244	94316	88377	11865	107994	204719	77401	189121	142360
1325	155109	90567	262143	80887	262143	82580	78397	108758	86280	107781	76314	80917	87133	160533	101668	1002	113296	128657	1282	88180	262143	94351	167218	97133	96623	67750	262143	46683	90952	99298	59429	128193	81684	110024	103146	99693
1326	262143	95199	7335	155410	262143	85696	205312	116455	76750	65660	230556	82883	87290	138532	95424	91177	85960	174830	90648	168380	97720	84236	97089	101326	109824	46599	262143	47745	96303	21583	92964	167823	93760	106060	99848	95668
1327	87485	94568	96027	81982	262143	11298	81697	90245	84673	102174	85348	228827	95700	112889	90165	262143	116907	99110	83880	174819	168192	1564	13199	92884	101995	45206	262143	49902	98516	120715	100462	262143	186962	105151	90288	97688
1328	262143	95959	158954	16286	262143	84219	75550	87354	174077	16334	88434	81154	153008	137897	262143	92259	262143	110225	77289	90240	93967	121886	97994	185692	102120	64119	262143	79988	90945	107047	41030	183770	86689	166407	95583	262143
1329	81509	89160	88185	142802	262143	143837	76599	26975	20802	80532	67703	84583	85268	92726	89561	134058	240718	177907	3010	162028	186397	182483	98717	96248	100519	58365	262143	66452	87167	97620	98971	95369	85410	73652	94152	89248
1330	97125	112840	95960	94303	262143	157183	78831	91771	90030	94672	149573	93003	85995	102105	262143	170637	121421	154886	89213	87874	169673	90794	262143	90064	111520	64120	103424	89520	29127	185245	79279	95014	93260	89370	254180	87172
1331	90696	262143	786	89208	147762	128126	1155	95886	74401	97257	157182	82346	99202	86414	225124	137715	92188	102296	11016	17134	89796	91825	156917	258126	103358	67866	101957	139872	252211	252667	19638	95154	3484	87613	83589	206467
1332	923	177469	6047	95804	130417	85781	78395	95593	262143	154661	88365	85156	87565	166975	99260	81156	15002	121759	89157	90290	11894	89458	262143	97493	136017	113132	95921	1173	90748	93265	99326	96925	201824	25765	150316	1376
1333	87102	95026	160955	78774	83342	2081	71657	89628	84676	93566	134141	82324	85256	250152	262143	126284	98168	97870	15851	85103	7345	91231	262143	100576	181975	89771	154597	92407	94930	96119	102024	97543	3500	95913	179194	99477
1334	95167	155003	262143	78858	262143	78215	80158	96026	262143	1942	79837	81946	104131	103238	262143	100246	22978	927	80191	94227	107152	173215	172959	173802	94095	222614	242014	36403	124179	98678	93988	82340	88638	106739	85683	98882
1335	191951	127	160373	76976	167665	145914	79399	115815	91909	87759	64806	82616	92214	118599	171432	191164	262143	156844	93269	90300	96234	109981	109003	91670	96686	134896	96027	35446	95561	127253	197926	46718	92904	93725	85393	99599
1336	140995	100463	8004	100557	29840	88308	75801	94308	251668	2512	262143	82815	91284	165165	168789	94860	215060	108836	92295	94103	95071	96817	192777	96678	113344	81397	109625	68542	99025	95155	92097	87945	4993	152884	227984	95813
1337	66428	109935	102184	171953	81571	91847	78888	262143	171237	35237	262143	79731	91334	96152	85700	94935	230101	156660	1777	138509	155523	99981	99270	182248	97585	111656	1699	56905	200826	99328	87226	87197	2464	197075	151920	101069
1338	157404	181514	163487	81473	85029	88133	72689	115375	76176	89882	85332	105663	262143	85407	166091	91609	262143	132889	8480	95072	97991	125989	165394	97059	185482	65168	191484	61004	104379	91946	97898	112717	1963	194412	92929	97198
1339	262143	85302	262143	1471	151242	89930	132459	100261	164254	88961	11136	148805	189022	91462	12406	180454	9315	85550	8114	86505	262143	13532	200923	120850	108423	44328	90217	54309	260145	248692	175236	112421	186356	103556	97782	94269
1340	104002	262143	155675	79601	756	87694	75960	105228	157874	99814	108248	78470	87318	262143	87154	102799	146704	91204	75138	83538	93476	105741	188734	93497	109216	115551	112121	65824	99733	98788	91706	100881	185613	83373	89204	92231
1341	79523	96442	2417	86540	262143	132008	84282	98345	85760	5689	130968	82681	89487	157226	86332	149307	180214	160699	91046	13870	262143	83076	5761	94278	124951	45300	101406	69244	88508	139227	99948	89485	3191	94154	90915	262143
1342	245151	158640	170017	27200	205243	87086	36	87657	262143	87898	78867	93612	107782	92546	119366	159091	88684	86412	33901	81537	187252	262143	98387	99625	204928	151696	217215	68665	262143	96170	99636	94893	193005	84805	136419	98831
1343	90689	177296	230603	153791	233996	99227	83722	104603	49863	94085	149174	110614	84609	87363	75038	3457	94989	166299	8865	204495	262143	131917	106286	97198	262143	41585	147718	45749	153716	17333	93041	93991	186165	90490	167426	98643
1344	99097	126524	262143	94933	83013	126806	1165	107280	262143	81495	106835	86819	164785	102040	79473	62893	82594	99138	65676	94312	181545	93760	171044	92837	98872	128973	262143	54617	100158	108901	88664	218421	13154	113018	93858	262143
1345	115527	89713	143835	86180	158346	82366	2627	92162	3963	118202	262143	1558	154840	137042	85776	149906	262143	123062	82661	136867	123879	81092	105168	98347	131627	71165	262143	4747	211927	91280	111326	111411	137337	5187	81927	91354
1346	108044	98179	86627	2450	86002	80086	78961	189575	164206	110382	230434	84044	93180	88113	214070	256248	537	188691	1195	82082	90078	111682	129444	94103	71693	50765	97305	50766	90620	3657	183216	103185	212328	86066	94734	78406
1347	175107	62726	147013	95286	262143	1362	76666	83863	21185	96085	78421	78349	87221	156819	144664	97273	262143	87720	106591	93243	184411	81908	105957	100074	262143	48022	93852	46928	106003	1224	98542	96360	79931	77574	85499	99977
1348	87887	90155	1853	84919	86914	166384	75808	160461	168252	170486	77651	80652	262143	82450	262143	126543	97673	85035	87220	81979	95244	117483	168492	112790	111753	142482	103210	51719	94241	105561	101879	181250	2458	93208	1938	100461
1349	84778	96110	86634	120632	262143	92609	143125	98983	51925	100738	123880	1214	87850	89243	9583	87831	262143	127283	81390	89368	250399	78453	116808	99080	140626	54110	130370	111551	170928	100322	191498	1694	2769	4344	87754	97803
1350	86702	105337	262143	93425	262143	159333	78773	88032	262143	95338	90535	84082	84238	91586	262143	71623	262143	82750	88586	174622	96222	91669	99747	92265	167003	63933	165412	51888	247014	138941	105769	90341	142462	103864	176939	6502
1351	85818	103417	110566	108444	86159	119650	88825	98187	85449	95671	163556	80919	86770	86605	176364	84636	93367	77167	14842	86263	262143	152028	192579	95838	948	43482	262143	50228	85923	100345	91837	101340	249412	90120	175350	209216
1352	148805	97426	170573	2334	1266	164227	80394	891	225344	104740	163227	75808	174019	91123	93277	212670	159018	141237	61487	89472	95106	103218	187598	97310	95235	57372	209293	74015	92113	199227	97939	96004	5669	110180	96282	101568
1353	184261	94535	88575	91966	98076	104224	80556	11293	76807	2151	262143	80734	89477	93893	171770	106303	262143	94096	3888	90669	108581	14097	262143	96719	882	107229	126771	42586	111955	95873	96826	102658	1529	97786	161282	103447
1354	91891	2126	83870	106810	121185	138178	86668	67038	168265	82386	82316	1339	150339	97743	92166	80546	189868	119079	76622	94381	97032	88916	182940	262143	262143	44851	98544	51396	12643	94228	181308	87758	85450	98481	243226	99892
1355	234429	104296	85335	79143	74741	4538	151435	93306	81645	105943	91074	79810	2926	75364	262143	131742	262143	96178	15818	85849	192710	2370	262143	94126	96840	110515	98249	68123	98588	76559	94852	175947	101972	110069	91982	1752
1356	84790	90114	169831	44217	86319	86190	80060	98301	82533	104013	97342	79666	92011	117317	262143	86904	8818	95244	100799	84242	92116	98571	207487	95897	262143	58628	128502	58690	182435	114012	262143	89297	262143	262143	93318	100745
1357	76551	133769	155616	100437	262143	82545	79801	110421	12860	97136	36936	88739	93663	152851	262143	72009	262143	142949	81845	91869	90072	98748	107363	99428	99082	52504	6481	39227	180032	130869	93631	111833	4041	61810	173240	190421
1358	262143	101810	3724	89744	80929	140663	74112	87772	89298	101807	82582	82797	85344	139095	229565	910	99138	76351	79352	93293	179128	98375	262143	262143	262143	61085	2842	68233	176563	96490	91789	92404	262143	100147	96704	98045
1359	222872	169278	132932	82082	90918	159668	78178	196817	82995	262143	82029	81262	90543	69760	262143	84888	168898	164141	89158	89038	262143	74833	208094	98360	262143	74176	104433	42212	93772	13645	170946	6089	262143	218074	94148	262143
1360	262143	129247	262143	94208	83784	167709	84869	97559	134971	91719	120610	79777	87492	102928	84155	150611	125284	166880	6440	89462	97560	99060	186780	92072	108142	47002	125789	77297	91582	99432	100334	38283	188387	172140	93484	107570
1361	262143	96324	91749	77493	170503	86864	77322	99802	88159	3036	84804	74293	2214	262143	187504	122580	71679	49518	140469	68926	262143	88038	105028	97316	107024	74760	96948	88484	21883	131809	98705	188589	167580	191657	154424	94231
1362	164862	98880	86109	99631	235878	88247	78888	184972	239655	138049	90378	79010	88799	87184	225246	71005	188498	816	15497	46341	210539	89808	178300	90358	110528	75788	182320	48558	84802	100954	108182	262143	72889	102703	97688	182796
1363	111107	103546	87232	135460	96982	157281	72198	105241	182342	100033	262143	118560	166400	165093	262143	98709	262143	85380	93347	95853	104429	90947	72403	50000	151055	67609	105596	44978	158361	166236	84967	93170	262143	85345	100255	3528
1364	83283	88738	175131	241208	147411	5331	80303	169190	262143	100776	140682	82394	132601	88668	150163	135208	262143	102270	48828	17012	98507	84484	112197	96494	262143	161909	101167	52633	85664	101666	186421	85860	96948	87031	82596	95900
1365	262143	93298	84501	152836	89747	107796	249396	2653	253755	105929	262143	262143	86168	262143	86543	169143	262143	76223	83733	166572	94029	91502	104697	96521	262143	56046	99696	38955	92163	111171	8777	106521	258	99183	170245	93496
1366	123778	96735	94218	255487	255683	90479	73423	97827	175414	53098	2815	80502	90285	175086	262143	177948	262143	162842	176591	102750	185449	84096	185834	97528	181174	64088	130588	132695	90427	60266	96844	96070	236174	98704	96356	196618
1367	182414	169633	613	92129	142260	84780	95880	100580	95749	73776	166231	81181	85303	104785	184080	91773	186218	101244	88196	86429	262143	163775	199662	90589	108258	65874	262143	72176	4219	95987	96716	84200	945	251571	8091	99092
1368	93014	91986	87363	95626	11143	5054	83994	94142	79135	58145	71677	82447	84972	79114	95324	86672	146369	103879	89075	74219	88674	89770	98935	87849	101696	56829	262143	53426	90602	102921	89281	92942	90240	2031	94794	84336
1369	89055	65257	206701	90268	262143	167740	77584	106381	234268	185977	164643	88421	95898	95424	168547	112137	89516	154256	85107	262143	9465	88127	95113	96698	168435	52378	98853	69159	103213	39373	86047	93195	196260	2011	87908	4835
1370	87816	122975	262143	76228	107164	22351	71522	120146	91890	86970	230385	78223	262143	85483	95927	114279	262143	95254	146761	89220	2856	258149	103034	156698	262143	64320	262143	2547	144343	124785	103559	107574	5040	83128	96501	95366
1371	144297	86925	225732	81545	165034	85468	159042	192910	262143	4145	76492	84944	87764	85495	69798	130425	87104	171639	78689	262143	262143	84883	173058	92031	101251	50011	262143	58621	15665	107205	100782	107893	8136	96987	126742	3349
1372	86010	149597	243880	233350	82206	165834	1034	90229	80293	1173	78381	78216	95019	96300	159149	137956	140293	125996	69057	94276	262143	1277	103509	175899	85427	55884	262143	6943	170583	96744	95312	98920	1428	143057	94720	94902
1373	132961	88086	89140	113337	262143	77575	90765	110903	262143	1512	206085	81072	86210	5809	169293	98971	172199	137631	88539	78989	262143	189193	113715	96665	100307	54821	262143	61896	89549	96678	139648	99052	262143	111326	87005	7014
1374	102121	166099	88556	585	83589	172405	70199	86658	143810	101708	147286	204001	93838	107715	262143	99229	185185	81156	16055	262143	262143	131229	201639	95175	101026	80516	252230	74137	166928	97169	129999	101823	262143	96811	96094	97803
1375	97336	87188	183698	162565	162156	55288	78124	84934	83448	99970	262143	83242	90516	177361	133034	92405	93779	8225	81072	87371	262143	78918	102756	49849	154522	66887	106959	2550	107988	190558	97901	87572	195623	165594	98427	104769
1376	262143	121415	170622	79427	262143	160821	154627	126509	160618	103450	86079	22114	160875	87602	201403	123571	262143	83725	703	97599	191385	16322	107517	96815	262143	65078	171365	78572	164459	98296	94223	96088	250574	3724	64974	262143
1377	101018	99106	88106	80421	234242	239299	74720	93441	182922	89887	143116	82932	82076	84907	90412	96896	262143	106356	175315	176659	101072	94146	119265	94203	96668	246	262143	76210	92768	103485	141611	94574	249019	93031	262143	99509
1378	84805	106721	91554	79282	85585	82976	78213	87517	9468	182082	1682	164907	262143	210430	146274	84738	262143	84632	178840	113658	115056	105273	262143	90513	260559	90235	111159	115604	262143	104642	98366	96046	262143	1560	262143	104002
1379	262143	93896	105744	103260	216353	157713	78866	90955	88317	121875	84242	76995	88247	104085	96385	1103	87237	157230	80976	92354	262143	104640	104703	101634	262143	55381	262143	101120	85333	262143	183607	104653	7991	162936	93770	96739
1380	155620	119471	262143	182915	84798	142251	83531	99455	246615	98503	90155	123881	262143	172596	81855	93850	89768	98570	85541	92530	92600	96520	262143	98692	262143	48426	105096	38341	145359	25119	104833	93205	262143	120464	83297	256711
1381	105413	105351	262143	78015	262143	88242	152990	121886	135963	154467	80809	83995	121088	189951	87052	165023	139016	185769	189265	88969	205188	89191	102685	94838	262143	262143	90718	144449	99449	114670	93692	253183	88520	4419	262143	195363
1382	85746	160670	262143	82173	262143	151985	84074	91924	215423	102738	74342	108982	88841	173228	86867	97526	262143	118198	1042	143914	96024	98299	84197	92985	99722	1826	88898	63174	86244	89665	94476	94615	104561	197245	95514	94792
1383	88009	100179	156702	158454	22247	133316	81168	86375	87476	88838	66171	78335	86549	88529	262143	99645	262143	2982	92362	98570	79525	123395	96678	93498	199022	70236	167313	92698	98389	111757	262143	89496	2398	105118	88600	99301
1384	95755	87570	262143	101720	80954	159086	158069	90281	1805	47574	239242	240811	208748	79819	240173	82343	43789	187144	88473	77021	194730	100468	105920	95537	193441	94569	119380	102060	262143	62623	185264	97804	96874	3980	88183	96153
1385	174848	99399	262143	104143	257760	777	79817	93160	27706	90203	115823	87077	248740	2314	262143	188088	94659	150658	85220	87852	5445	109996	262143	99005	176343	53607	155485	74475	145105	91366	105366	91083	94909	2249	2672	96303
1386	86363	262143	262143	94691	148215	92636	77992	2251	172499	2518	95430	82036	109148	75695	262143	118279	262143	1973	91999	88433	57069	87299	97852	92395	107999	60842	132873	54948	262143	5930	107253	112934	85974	99692	92692	930
1387	88062	159100	86993	108689	159956	1722	84234	104056	78734	91335	155449	128963	86198	79785	88066	82906	87109	106536	92559	86207	98577	867	105474	90889	99726	79634	149336	121814	165997	20342	81863	27997	128107	95386	95725	5480
1388	93719	200177	262143	79073	83304	84263	73985	98971	165778	196443	203764	160583	86566	104445	256423	102302	94434	99094	11016	84464	95910	81704	199682	102866	107267	91407	204968	2183	262143	104812	194816	55835	172064	3318	91642	98882
1389	87945	101764	262143	116684	81869	149941	262143	104877	18800	84858	157875	78593	86719	92441	97731	148019	174227	104887	84874	92564	262143	72749	96853	91561	103101	60224	167702	90589	97096	102578	262143	91012	97458	113187	91575	99501
1390	153084	262143	120191	77045	152506	105296	79924	107067	78395	773	144161	83638	262143	129257	221238	121129	128249	2002	90515	173969	262143	96405	95451	89413	127871	63930	169707	1511	178080	99713	93314	101380	85487	88238	86513	96998
1391	150958	94861	3087	128504	169794	112645	224388	97582	87033	113275	85210	79631	140603	145441	77422	145888	88332	91284	22065	88512	95484	79612	262143	94279	103493	44614	172381	52583	158333	101365	178164	94090	80948	178530	172438	1186
1392	88696	159975	259983	103702	4139	88384	78616	93094	157644	57062	86154	137803	180628	171761	90321	92684	237826	95441	87146	93638	186264	94321	262143	100585	91939	79634	111639	825	91665	126025	101427	91690	97493	88498	91889	96809
1393	262143	108576	168560	86561	3680	262143	157406	91614	108153	123943	76195	14016	109443	90513	242580	1541	262143	134125	70205	90682	102727	198542	100456	95086	98500	45366	199677	4888	143057	96141	97176	7874	95511	91266	87197	95933
1394	81420	96320	82694	6153	262143	208520	83074	87330	167596	69710	172374	83803	50269	161333	64035	108103	116226	180966	8904	75877	106129	164898	99535	824	102979	63796	103102	39978	2216	122730	95909	180278	262143	103649	94026	99034
1395	95966	90294	139901	86391	262143	89774	139219	90446	4476	262143	151414	76590	195628	51044	174237	89669	98098	1661	10323	92058	185369	154188	104956	99000	262143	49254	162565	99247	172505	99253	82985	103000	212620	236159	262143	100873
1396	85799	96170	85304	86813	967	134835	77947	108754	242714	188728	87231	85741	262143	100257	2601	689	14926	97754	172698	16277	167829	90028	100326	92375	203518	51755	101377	90530	9289	101879	72105	92308	262143	141927	97360	23727
1397	86590	99988	100182	96719	153500	248098	74691	89582	84916	82530	89800	87659	86577	97573	175612	91573	98637	84788	96032	74496	262143	103942	262143	97210	102148	69816	99756	2487	262143	99197	97958	95356	21808	99820	83281	98481
1398	84686	91404	87775	75048	15772	223813	77678	116999	90028	128683	83593	92120	97028	115142	238818	89281	86702	69838	83312	90014	262143	101800	262143	95383	207653	77086	86796	82470	193370	98122	102707	100992	178021	80951	46149	175278
1399	85981	94597	86847	77529	991	123126	81531	92952	226860	106473	76045	80309	94002	131451	109660	92753	176799	135783	176885	90461	262143	203446	159516	93100	106931	68323	262143	81126	142732	146791	166493	114969	3728	108656	88723	88927
1400	83696	100250	89780	103582	83744	157540	74248	105407	87126	1587	86689	79681	82002	90000	250497	86352	250226	111644	2496	84145	108747	115318	96933	177839	100003	58381	116042	54472	90215	200191	97121	100468	6158	101197	1030	2274
1401	155493	168921	1473	81465	115370	262143	93934	99653	89475	1980	159464	164458	89101	87413	262143	179119	262143	87484	87294	100500	102885	100333	79043	98708	109076	76049	110912	48733	147426	98946	182657	109651	108624	94981	95057	100507
1402	87070	98420	86943	84617	89000	3181	78894	96759	262143	95176	82288	1321	89021	106115	86649	81079	135603	94546	79773	81015	262143	3603	22544	99666	248084	49379	262143	5534	125272	151808	102738	83160	95413	80431	81812	97662
1403	159544	89373	155936	101802	74050	92125	81491	104244	204918	91357	112867	1466	114330	86890	219698	93284	182342	127228	80263	85396	104149	82319	262143	100515	134986	1664	158333	1247	87706	90599	85018	97292	77551	100247	262143	96593
1404	128393	93249	104089	2724	262143	115342	262143	92189	262143	162215	80904	82134	89161	94026	262143	135990	243863	87543	80307	3855	91866	85851	107989	94251	164347	61475	262143	67897	262143	94325	89750	95750	3387	100600	83590	10206
1405	84642	92678	165030	84519	127285	83916	77806	85070	95226	82194	84596	79003	87751	155986	169909	377	146268	2785	98424	262143	91306	81750	262143	88634	139790	62665	262143	65784	90947	99875	70011	262143	159772	95676	87815	95370
1406	149189	98903	160374	78410	94525	145933	77646	171140	165106	122316	80653	84491	107820	189133	92853	75851	166048	262143	85120	180812	262143	83263	262143	92088	182736	53832	97330	71389	262143	169681	96331	88863	85569	102689	87983	4440
1407	85299	104514	164420	124655	158583	160886	245189	100817	163189	6024	99447	156014	234802	91588	262143	172184	192472	1493	7038	152870	178449	163221	125262	99221	81733	204865	99792	154049	212674	100434	96006	105972	182815	110609	133247	1864
1408	83411	99393	92201	83957	1372	630	156659	94631	85418	1111	262143	75240	3267	141098	85521	130392	95479	262143	90473	86463	180634	4947	103753	262143	224308	46748	95497	158315	262143	44846	102629	92999	89700	172140	105038	96942
1409	85519	167531	88085	84856	18834	91416	99704	262143	133390	98956	82322	80762	98021	94717	146358	97284	262143	139515	90006	161630	94380	163456	183237	101603	195498	49873	98273	104173	262143	91406	84212	89953	196222	89390	94879	89658
1410	138342	96429	78723	131457	115404	145204	82356	95389	228299	135456	87181	86608	161714	93890	160952	262143	179933	83796	82051	80989	96013	104583	98076	93711	110070	64751	175413	54261	119153	96494	70568	109958	262143	180765	95284	86084
1411	158585	142592	157172	91169	163025	122444	79128	88515	92933	96061	262143	78032	160689	187648	99969	82095	122729	95438	90009	85050	95488	103386	173693	95552	102827	65002	98229	102049	94477	262143	103918	115491	87578	192986	82630	94708
1412	83383	94325	161026	84623	255875	116516	82587	95806	239102	105882	104640	159067	95026	95132	91498	160052	93954	96763	86349	90746	171621	1799	109335	101222	98954	71344	97617	71849	157723	103055	153523	91545	262143	83044	262143	93066
1413	93551	98130	89459	101099	89216	106815	83479	85123	80730	32601	88987	1004	89629	198952	262143	190587	247750	104037	147179	99344	262143	82965	214695	86259	262143	49364	190668	84460	93608	95658	87767	83521	43544	81665	89465	11399
1414	102293	170468	126106	1187	262143	152735	154642	262143	84564	88279	93661	83338	83063	88565	247623	120586	1397	75051	81041	90692	173160	75760	88425	96559	103040	62644	174000	36873	94184	89088	102877	97850	106170	2686	182606	107023
1415	84751	167284	121312	1655	76446	97264	78210	17609	88762	86078	162718	79736	128667	99103	177273	106627	262143	121379	80272	3932	221636	104342	94948	209707	148745	38114	103457	96362	262143	98611	105115	180594	2982	99635	100922	865
1416	213131	86421	87894	110571	167955	139463	85531	85143	176169	86290	85926	144954	100355	98777	93984	118124	262143	144752	90000	92120	187763	73633	111200	97089	181732	102827	100085	73223	89401	2923	100719	249069	1143	92743	186917	3957
1417	148087	103215	88665	152757	129750	93336	77353	114920	76021	79989	151873	79481	165663	118253	87191	114549	102045	78260	167717	92966	187654	106249	100483	97889	262143	53974	181276	75096	173235	97420	100960	98059	96959	96303	87060	95639
1418	85274	78288	5746	128008	262143	1485	73334	95532	90478	1612	150532	80832	128837	996	107593	143525	166780	102882	167540	97381	94863	79041	122418	95696	94519	62820	96928	75977	98283	98952	72081	3247	262143	1495	95063	98304
1419	108714	91104	98805	1471	209239	78207	70992	163410	85910	12195	84586	85995	252996	136954	169956	149596	103829	161140	83347	87648	187092	99671	114656	97212	104014	76091	93391	58709	97646	103298	96600	93579	81358	1267	262143	104292
1420	83782	93125	87310	78009	82791	85172	87530	93377	1172	78481	2340	63805	92325	86516	262143	98525	262143	78159	90771	82104	262143	123310	208990	51834	102481	76204	262143	48481	147270	101528	63160	101158	173859	3010	96213	2423
1421	99109	1552	116335	4282	79860	162831	12640	116050	91302	84534	80432	79926	93216	95149	170644	82784	173653	84174	78828	94479	196905	94914	105613	97178	181008	45043	93459	130101	127272	108378	81055	4917	261628	91118	96183	201679
1422	83719	145638	96710	109662	154737	89628	149518	95527	254649	92992	81696	82447	177810	91874	164904	101854	183257	106532	161330	121873	2729	113411	113721	179767	96784	58030	103329	130467	79413	126210	99305	127027	257386	102164	262143	89984
1423	89727	157061	583	84511	155013	167809	78743	198227	44053	60157	156703	90569	92790	80133	262143	110527	126973	181888	92540	88441	258578	101568	98044	288	109883	1140	105422	57729	170336	127480	96554	104999	203207	150553	203160	99301
1424	85891	105939	88463	1404	1229	90125	78212	100510	22410	11987	162778	83013	222336	138136	163588	119452	94487	120341	82101	88242	189018	80239	184728	98848	255375	76511	106912	27961	90708	117044	103789	103352	92946	82922	85778	97513
1425	90884	3118	262143	127998	130050	106128	140493	98026	262143	101099	77443	85234	174991	92246	103774	76397	162960	130882	135575	90125	89168	2257	207594	166883	93217	62163	100601	4548	91205	100898	3699	98988	17105	92961	90172	262143
1426	239896	111766	164001	84898	190156	2204	73050	175241	80367	731	138681	1781	93250	82739	97627	110704	179707	82311	95909	89162	187786	192096	262143	95653	100064	43959	89255	57953	206639	101108	96985	89303	3077	93150	65354	89281
1427	177270	103085	167651	88013	80420	90678	96022	92068	76058	99831	79715	83127	236188	81104	106777	1772	236576	167999	189150	77528	186993	93229	182375	94641	262143	87111	86731	198103	104351	143654	94090	132318	194107	4683	98655	191508
1428	80545	86376	86870	119324	88024	86697	82561	968	82994	94764	197098	82220	87804	136247	168171	93833	184823	74759	179723	78852	182125	67771	105763	96033	94218	69569	113697	93301	87727	102306	100525	97256	95343	98528	262143	95174
1429	104659	81691	109101	75287	262143	88409	78137	3362	41810	88390	106176	78913	93833	145882	80589	134453	185168	95416	80427	85046	183002	109705	92776	91035	262143	72805	255356	2021	87537	94182	95039	90679	96232	93020	100378	2074
1430	249759	260519	3779	121029	153360	2347	82962	145309	69060	96840	262143	85164	93945	130034	247781	108218	98539	89220	9472	84008	190939	77781	197878	93529	101563	43043	102030	57290	262143	186564	70607	94439	82884	89645	61450	134349
1431	262143	121033	119264	105753	163471	749	76856	228299	757	118655	106146	81203	98464	94157	262143	110904	117572	108135	79604	79143	262143	1775	101668	96716	244606	60867	99641	38424	112171	98299	92262	96776	24057	103972	88984	97374
1432	143202	119967	217305	84265	5324	155273	80243	88811	262143	88011	174613	78677	88359	262143	209879	172391	212369	3144	7494	94755	99173	89512	100989	96506	1510	53534	199166	1409	262143	38449	81461	87686	262143	91859	95416	100997
1433	84404	120909	96978	262143	91524	985	80404	90933	242785	85274	262143	89759	85781	102820	1329	135416	5692	175629	73141	98379	96627	91789	104027	29126	183692	135924	170571	2579	90161	105205	105647	1723	247974	116016	154836	94776
1434	190959	88887	262143	80699	262143	165424	81667	61609	262143	90581	386	77116	159994	157402	262143	144514	25048	105837	111927	85597	99875	155373	188308	100476	122696	40396	96502	71318	254726	100368	104833	82951	166105	6470	256851	101434
1435	131482	100076	262143	81112	166271	1701	98904	109720	262143	81309	204681	128536	86533	91515	158676	155164	177086	99624	165538	80499	262143	86638	90707	262143	200341	131504	154028	67097	147056	84831	91877	82709	104407	262143	88610	84816
1436	100180	107454	166932	94721	238763	101273	144239	182758	33762	87727	86416	692	6645	156473	148766	105473	175940	262143	148952	90047	191601	110642	9083	91873	141609	111560	92177	58497	106381	136895	97437	85628	86481	89439	115909	901
1437	94773	91236	119615	91871	81996	89268	79246	91613	171349	87616	164609	79816	183298	262143	106187	98285	262143	103098	3573	103786	188713	77969	111670	95201	262143	55518	187255	99862	94623	162595	102579	96065	262143	98135	94622	821
1438	86388	209464	98924	136104	10160	141582	138051	128353	90569	93114	76176	81712	122866	166372	255387	77967	216890	80884	80466	90160	262143	89264	118876	89810	100002	54059	102493	3590	262143	100866	103450	97671	60208	148997	90438	3520
1439	89017	246767	122624	92687	85035	160454	82688	1366	171081	97501	67009	82686	89976	1078	262143	79736	262143	180305	85960	94486	262143	763	98034	92781	71176	68479	103929	89193	93276	34049	91298	96709	191037	129146	88812	262143
1440	82205	92713	22875	160784	80073	90650	83803	86816	87284	109969	81826	44225	156349	85424	12890	105632	91392	103295	76330	157154	5408	99918	88832	98444	100691	63169	103360	59102	92541	99175	262143	104535	21540	1746	86388	186179
1441	94429	112988	91494	84369	262143	174050	629	177668	72894	60189	128212	147272	90638	176888	255881	234361	144310	138046	149926	85212	95789	79145	199778	262143	92956	99556	92925	82200	179928	97242	179773	101227	88290	91895	194475	262143
1442	112814	205141	85462	137420	87376	163198	75511	90433	159473	90586	177251	2544	148953	43842	159512	121465	192337	104115	94648	4551	12719	4105	102322	189388	133854	79213	97121	65892	262143	138461	93458	184060	95784	107742	162634	262143
1443	142657	87563	86728	129212	262143	121549	141368	91777	262143	91038	851	84515	89993	151526	94405	262143	125884	84390	89529	122021	199436	110801	75409	184352	96167	68424	99718	114245	262143	92057	96189	83453	186646	99513	83356	95451
1444	175853	92195	167021	76798	262143	153676	79286	101810	16429	2714	74703	85238	201086	81701	162717	155222	151548	172556	168498	99793	190473	79929	99226	95599	98967	48110	262143	262143	94605	95429	70642	103466	153715	189515	94578	96369
1445	91311	167335	142298	109882	82848	128023	159671	116316	84136	86523	163962	81326	88315	132203	262143	83347	98537	107221	171413	10607	181766	83958	101146	96405	110725	63266	96376	37298	22718	96733	76575	108312	182618	85289	181662	2162
1446	89243	96342	155765	82792	158655	224814	82337	3391	85235	63308	88701	81377	262143	204084	218046	155506	184354	95963	86779	169443	88794	89473	158809	96294	184837	69371	228614	43851	262143	92723	95603	1175	5207	262143	186460	101359
1447	117030	89949	97366	78751	164850	262143	78199	97422	81785	86499	262143	1219	101163	101463	100407	81308	262143	88158	4409	99008	189902	102129	109179	92838	102780	48473	262143	52875	262143	100363	132809	208790	262143	1244	83445	99075
1448	84555	93131	262143	79218	87391	87369	155718	182738	90136	95386	157612	79060	90578	86373	92055	139633	17431	111860	1551	84978	93873	92622	106518	100995	99518	61767	106628	180287	98225	63270	262143	92223	84179	1711	97187	101068
1449	118878	94303	2965	72424	155833	206497	86222	86988	92942	92368	223487	849	109721	109469	262143	262143	133294	97654	49311	91302	101330	102700	105175	94201	110518	64560	262143	3096	88387	90753	101150	83575	4450	14189	97119	102365
1450	106434	92095	88505	89637	9704	95452	220031	91383	85928	101250	79693	85515	87190	82793	98764	113770	185731	181412	178164	251145	11672	172923	212799	83773	140273	53125	95257	81024	9026	133496	121571	94547	179051	104588	165157	177832
1451	167223	174671	94704	93238	83772	146986	81593	105260	262143	82777	183737	84775	262143	88309	262143	88177	262143	107949	70830	82205	252980	87728	262143	198896	4027	47627	103644	55106	56144	136218	83969	92709	92737	205763	76340	92883
1452	163875	100406	86714	4912	109143	130659	76591	94967	164036	87399	130661	82716	113253	140200	165799	4516	262143	101213	52673	89271	262143	205091	99725	93177	103259	46904	100003	114562	93224	99406	97939	94916	5864	201887	93466	8149
1453	139494	110801	132546	78789	75399	154239	79736	203475	251270	87264	79338	79183	88811	90513	159412	97035	262143	95361	91613	85504	96503	85749	107276	181665	163143	65646	262143	98023	169385	98433	99762	111761	99045	98055	126335	262143
1454	84860	99380	88895	95744	3840	165344	71261	100227	262143	87823	209916	81675	88817	247513	262143	92818	262143	105713	84042	11287	1159	112677	105485	83575	102214	73942	262143	85503	13149	98524	96736	15555	94299	956	2232	100078
1455	141202	98849	172386	83475	262143	151335	83910	2135	161477	87899	159009	78100	91843	90723	2999	88843	202147	82319	93381	79048	166768	105416	108743	98509	94545	9539	252765	42495	8409	100706	171950	116264	36529	84705	94305	78419
1456	262143	103482	88025	108448	87143	243970	132900	89291	94064	80304	83258	75664	89157	50952	95137	88630	101006	110306	5588	85569	262143	80187	103810	91521	95319	149	262143	51102	106704	67578	176217	97487	20222	119874	99517	4214
1457	86732	92702	95254	6286	81679	262143	5832	262143	81444	85424	152411	137105	87310	172965	11358	95217	93121	179542	86970	84170	179988	75362	101260	93058	106612	90479	95965	57018	88878	192196	98200	93779	184341	83023	91540	3169
1458	86428	99120	116886	136634	262143	152359	78171	86422	84637	81206	80209	78896	111062	85742	178897	147683	188887	121162	262143	173904	186796	125659	115306	89653	102139	78932	163709	72389	24072	193926	101737	83997	248024	99035	89306	99539
1459	262143	85139	87295	77745	81876	123814	83259	101208	172811	92018	153893	81318	148506	85523	262143	85764	141406	181016	61641	104893	97693	105673	100141	184990	95062	117360	131905	101423	86154	103472	95019	95785	262143	97910	77566	98961
1460	92887	100764	200444	88888	262143	144555	74518	99255	246971	86301	262143	82694	92825	127530	151308	99518	113666	86558	84755	202886	92999	96343	115999	96012	97159	120717	123363	91063	172400	3930	262143	109016	68976	5297	227382	2048
1461	695	4815	88566	76053	124133	262143	80844	224280	1669	101423	79468	71977	103778	147727	262143	124164	262143	151971	96771	92113	262143	189355	262143	94248	184290	63033	92604	71024	92355	137426	72631	119085	101883	85538	116630	94230
1462	83563	86719	162961	84074	188808	160064	83165	200122	6140	129362	9095	145555	82478	96051	173758	132622	262143	85710	181125	100643	91042	156616	198119	98292	88578	44867	92449	52324	179109	101193	175656	115791	262143	101402	98076	262143
1463	158792	101964	128246	6293	101969	87321	158176	89002	85149	84338	85538	84236	91227	86003	262143	95318	207122	108274	4014	7244	186157	81055	105634	93404	104385	70500	200562	136693	223512	93016	91070	99497	85120	85985	89929	192656
1464	88601	217896	262143	84958	262143	87438	77488	99099	89736	67778	161484	262143	262143	90647	229808	78112	88066	96767	21749	88544	105407	214490	148705	92765	99824	65576	262143	55559	262143	97414	86036	61648	262143	116414	95243	98122
1465	90100	238223	262143	2607	249506	91902	74194	101569	150379	109089	75633	151566	91528	62688	92371	1561	149963	103614	38414	90982	253753	75351	126328	92214	95900	139130	93344	35754	976	26816	106931	174887	96064	87037	253769	104651
1466	87154	79897	90351	77789	262143	86527	88966	91683	181313	88338	99841	82479	154204	119522	96934	262143	262143	95416	66431	81791	96063	103136	262143	91344	91183	65442	109552	66767	262143	97516	95042	99791	87437	84246	93191	262143
1467	92385	232959	84834	161018	92943	90840	69798	87957	4371	103316	206372	81466	93190	95552	54532	67547	233657	124389	37675	167911	93984	98859	262143	96366	98509	82955	262143	49619	262143	262143	107798	93435	199038	96283	157403	2765
1468	96327	95250	187899	91375	96929	147973	79729	103200	167478	120586	153560	79311	86370	122299	195557	10150	179621	94624	22183	95010	262143	81877	158918	98064	160006	73036	151018	80273	221622	68856	100169	95734	75608	94669	262143	4815
1469	259465	86869	262143	80692	168733	262143	77606	94593	38562	89865	262143	148639	166930	98047	262143	121184	98639	107417	83278	97988	262143	81096	198947	97709	190821	64171	1613	82607	166694	97142	2111	262143	173273	97194	92160	94751
1470	1267	106637	262143	76487	262143	92625	78014	93182	178365	3259	74262	125521	160083	207815	262143	111639	92496	95403	81075	176795	262143	90606	164352	90687	160449	66409	95900	37823	93122	114868	193386	262143	260644	94384	85811	6446
1471	85615	89320	85947	106710	85253	85338	122446	78843	74703	96845	222001	84913	149806	237920	10628	90115	96747	79980	81808	94113	175807	93613	114332	103979	100257	44574	109429	90248	126526	99380	184993	97248	88759	3200	89094	102881
1472	86956	99018	229548	99446	169898	262143	161018	262143	84945	129689	67395	1528	90123	2530	262143	130530	96844	127367	927	112686	97294	95447	108427	96199	99466	43770	722	69585	105780	94678	102412	86422	558	109480	180943	262143
1473	80511	90746	126208	111898	6903	207916	63449	109372	90010	95902	150099	76677	89166	134712	119789	90902	155551	110414	157006	262143	92756	1550	158907	95055	94865	67095	148987	41376	2666	100793	102579	188510	92606	106338	97948	97445
1474	134176	150410	262143	77035	169831	1428	84945	89971	95745	139454	74781	1743	93101	127969	166802	87198	108118	63824	147250	84721	184691	103026	110849	93195	100600	45943	98933	64609	40095	102507	100871	4811	262143	97589	87478	2135
1475	262143	92571	262143	88420	87162	158890	78592	90208	82110	84872	139852	1260	145374	93699	165790	140467	69445	99173	17135	86003	135412	14911	181831	93825	146706	69845	99325	48660	262143	93961	177588	93346	86384	106695	95437	96495
1476	162354	89725	164102	81152	122396	159747	77647	4791	168839	88013	262143	3475	88452	123973	154132	85301	228366	107080	86009	88322	94761	160024	5377	101495	192379	81475	97530	78045	262143	121724	262143	102524	89268	10829	94544	100019
1477	87193	207441	108692	1051	262143	94687	74428	91340	262143	100773	260334	81888	179075	36227	262143	152352	234182	92074	15188	262143	61604	93697	148664	100548	262143	81307	188323	56401	178307	94349	100246	59221	189308	99009	122572	94708
1478	86147	96070	262143	80601	35227	228021	169942	88845	179406	2325	48828	88076	111114	82237	160938	102556	132021	177778	86783	94783	262143	7267	102869	88710	100510	66121	116464	57970	143036	97828	89860	95216	104382	79772	98072	197126
1479	122006	97489	121765	101089	5489	108587	78749	262143	124391	12304	164983	80578	135380	88351	262143	97979	161037	130534	92719	88112	262143	88734	202191	102912	262143	75574	262143	73598	225228	100574	100700	86591	262143	84552	103387	97200
1480	245377	94508	7365	119833	90277	262143	133773	103826	76667	96304	83822	82238	83058	101918	262143	103582	90074	105398	106457	47204	262143	100852	100590	99014	98212	59538	100510	144912	196138	29000	98250	32627	202283	91278	15202	89831
1481	152472	128666	262143	262143	166936	81095	134153	84998	8118	89881	262143	82136	138492	95863	167108	173160	262143	242869	78043	168052	98765	100531	100035	97249	108892	90338	97102	63997	95773	121832	101926	93049	262143	111711	98733	197723
1482	83695	98607	262143	71119	262143	85312	82315	103458	88304	157406	92521	84849	97646	91304	95009	186589	262143	91184	64691	115934	262143	78260	114391	97629	99996	69348	107882	45635	167947	57264	173208	153602	262143	83779	99126	103887
1483	86707	178066	175097	92076	84209	84893	93353	88953	6197	111431	262143	51426	89814	262143	161414	262	191359	5737	90662	104863	95105	162041	5404	94972	109487	47604	262143	13585	211462	177187	94832	87584	192969	117926	81044	96618
1484	145340	93438	262143	134427	227551	165210	77021	117901	161686	86383	71305	85472	86553	118727	262143	228606	95092	73260	81944	152596	88066	149746	171430	97286	171803	59983	194565	1403	262143	107175	181500	87550	228920	115272	90522	99228
1485	155373	120289	19479	146440	170206	93948	74859	93058	77804	219178	78660	4295	114454	262143	155229	81941	262143	113801	63921	194144	262143	102233	100600	98052	102378	65409	262143	76326	102853	191529	97321	93065	161564	100304	101202	95322
1486	90184	123707	262143	3756	90640	159308	75343	99639	46355	1520	79114	76897	150944	163724	100805	96416	262143	162563	165089	87098	31449	97795	92954	94110	97096	58627	191930	2903	170270	98615	206635	101418	80863	101445	100954	96007
1487	84926	179998	262143	130114	194445	157450	1405	99952	251785	83061	72440	84899	174058	144903	66410	262143	176212	127657	78483	262143	94722	149944	98234	137987	232741	49014	189	98810	161167	93903	98511	262143	10294	119346	91242	99177
1488	80363	181723	90292	93178	262143	75025	78184	120334	6825	183381	75543	6405	91567	83444	146174	77847	117242	116437	76292	88403	95640	89030	200503	186359	262143	49754	97748	61239	23893	97010	96212	174750	262143	143040	97095	897
1489	115240	93689	238999	4367	208625	86515	79682	839	174767	82081	80260	77849	93095	73603	99756	85658	163500	141479	84949	262143	100481	97188	108303	100718	262143	53841	107347	62360	98815	122065	98442	98121	262143	1983	96439	99079
1490	108563	46429	164638	91406	90864	154021	262143	101621	86810	57484	185082	84821	259189	168914	87131	130848	179220	128994	7891	74281	97569	87092	262143	198672	94450	54042	162727	68817	67941	14085	104382	210977	115401	9637	88691	4713
1491	87229	109928	116210	100622	196277	166693	79482	87559	79020	102690	116033	80034	82542	168964	153951	83805	185334	149492	1643	142480	93461	82315	250235	29211	106973	54686	115054	44816	92265	108617	168162	96251	12666	128366	157821	97409
1492	90777	173935	1922	262143	143934	125373	79540	2704	61383	99615	84893	66066	111328	115880	85873	127243	233985	144527	3969	96225	94866	82400	104484	93232	100564	109293	144432	59307	10141	93363	80753	93222	96385	83731	84919	110326
1493	165237	121002	135284	111578	12919	164343	146879	93962	8652	157128	128890	246526	87192	103666	14606	144665	125197	102563	87608	83533	93714	88946	101133	180189	106797	82383	104197	67445	248446	97618	191874	87610	262143	144183	172643	262143
1494	107036	4759	262143	2323	126852	128120	64470	1509	180098	174665	262143	80503	178569	14200	89274	86161	137532	82283	644	85741	192433	4149	111383	96950	202620	68530	121103	94137	243653	101279	99658	88087	83569	135511	96748	96081
1495	262143	100843	127145	80481	215916	110617	81301	107658	91085	91412	151727	79962	244619	199816	262143	103591	3032	154518	7130	83044	83419	75062	96327	96953	167415	60001	100024	76236	262143	96716	95089	115498	262143	94959	89426	101393
1496	85031	90686	262143	262143	203555	262143	262143	262143	176194	92401	79796	159036	187207	82347	163908	143818	88666	127126	120454	172996	188135	78241	165626	97594	122629	113360	57459	36029	90339	101900	97588	1597	96184	90552	90727	1260
1497	95290	93318	90509	134099	79822	82963	222312	89529	86958	88283	159807	80953	128962	131997	2266	110959	262143	97985	92385	172948	94677	95897	262143	53324	98367	70163	249627	87827	92624	106978	71546	99008	181054	155987	240665	99787
1498	82430	114295	162091	102580	262143	97303	138124	92701	177506	86319	260647	79835	127326	100962	87826	116720	262143	93902	87390	85136	262143	4884	97641	55178	111876	118087	101369	57464	125751	92925	80627	118420	13882	1618	92760	98930
1499	262143	181255	112189	86647	73130	146607	221911	99875	262143	63191	157345	80462	87978	95142	4706	145823	88799	140691	1464	181494	262143	124259	262143	88692	109457	64411	107568	65950	176764	102667	100535	97948	99364	149171	262143	100196
1500	183947	172676	166525	108112	218233	2056	133020	95405	86486	88433	262143	81953	85354	93052	6085	150033	235117	76065	167478	90358	3270	86212	96669	103787	139510	9358	104313	84979	156034	97155	103153	84051	192636	89495	89861	2409
1501	262143	104264	157715	85100	262143	101333	79928	191877	1204	43919	262143	1612	126016	149600	262143	124147	262143	79014	71961	82479	260752	100468	96465	97214	201057	56685	89117	98937	108700	207509	108522	190829	97989	89699	94349	96037
1502	71469	96946	262143	106210	83591	10272	78888	1281	85091	124043	80446	82652	155494	89279	85795	88383	97381	106261	10982	83626	262143	79762	214817	90454	262143	65237	193283	56702	96914	7072	90300	104865	93191	6996	84050	101225
1503	149722	89740	262143	4431	231447	166100	79067	91801	78492	110608	135235	84260	143764	84344	89844	1208	6504	197715	85789	88174	262143	124981	13071	178109	103421	59056	97724	34725	181982	99702	71265	91065	94384	87322	91037	101173
1504	159308	94335	82583	81765	77642	231104	81230	80150	74206	88313	84438	79232	85654	262143	76551	167693	91554	79059	64718	24045	174176	78769	94768	186093	262143	45022	97019	60526	89618	96551	80492	89584	535	108841	169403	91867
1505	89708	104673	262143	2254	74721	262143	81723	101724	86288	99688	208731	83685	117241	91844	95629	105682	236684	174050	78836	90176	262143	83045	262143	171100	172490	65126	179744	69897	92222	94160	92583	73562	168753	96005	107712	104816
1506	80789	114299	262143	80972	262143	262143	78998	96641	173897	133384	3799	149490	94853	87623	169896	1192	186826	1886	12114	94437	187057	98362	262143	100157	211197	80521	119631	168295	93788	201930	88774	89416	262143	113535	561	3686
1507	262143	91632	152091	89196	150071	2117	85713	101194	262143	649	75755	103768	109008	85309	170442	109727	97271	167459	139736	79989	98661	110961	1678	95206	173690	67540	186048	128785	262143	103602	262143	92489	2575	88527	81209	99547
1508	262143	90935	159688	168968	125100	84409	83955	91562	28757	89150	83095	83177	160640	78745	196841	66696	262143	110990	17699	4145	101256	106573	6593	98869	201557	86201	99363	55085	99334	66818	87203	89506	5241	116551	88936	91596
1509	89406	160871	137334	140564	254040	87640	80624	101362	86604	88133	81311	82120	91593	104410	253908	156584	88505	145243	83116	90996	262143	97914	194147	175498	103927	63963	164121	2297	94580	230922	99752	119911	2696	176047	87653	103334
1510	110787	88180	121241	146165	82710	643	75590	154382	170090	100996	92699	83878	110050	155913	172404	92076	262143	221870	8865	173010	182230	112720	96328	100237	97369	2589	96068	77071	154196	99729	102160	96315	88772	91288	86584	9990
1511	102085	92945	262143	129515	262143	99977	2267	100669	86930	94570	6710	93696	87789	102037	4728	77319	262143	159744	2907	85382	99336	170475	105775	96793	106160	61272	130717	69602	136570	103071	86189	87546	86111	101461	85700	3233
1512	83652	189853	88281	84097	99509	126375	918	1989	171433	5286	170466	1280	88584	126979	262143	95680	262143	141376	165617	81682	176127	98537	109395	100183	262143	74416	210100	167489	262143	100826	80460	262143	262143	94605	97378	93805
1513	2703	90742	103682	130175	18935	83867	78619	49	947	153261	79488	78394	127812	96548	166143	99081	262143	94207	130802	166098	262143	107437	146074	95759	96800	69296	100448	60128	98696	94263	72659	89791	98903	80708	262143	99378
1514	144539	94474	229447	78391	262143	88725	78896	103316	7642	88535	88727	80158	128341	140863	89233	88154	116839	95846	74634	85234	92088	83929	104202	187217	196953	35217	262143	55954	144219	102548	108210	92514	91906	108752	90813	110657
1515	129769	130246	86395	90994	170557	152884	82518	105439	90245	1984	75824	114587	87981	107131	102572	134590	262143	151259	182469	77681	95762	96929	262143	103382	189163	2816	262143	2331	262143	21465	100463	103225	76943	107245	99566	189774
1516	86952	93631	94550	82231	227711	156254	69389	94445	90189	1182	76615	77626	85946	121136	88690	182372	262143	102855	839	262143	262143	262143	103342	181356	103249	57808	165954	40911	146794	103498	100905	94094	96802	81253	177816	114547
1517	97899	101820	82914	755	133486	130127	262143	208214	86459	234733	84639	4099	172580	165917	262143	1724	95408	100055	82333	101395	95966	102970	136283	94920	262143	63105	100273	93873	94819	262143	153219	97146	95372	106326	97962	179873
1518	147599	97471	85523	113355	19851	124853	77894	75602	237708	135971	147041	80882	87992	101589	180848	43884	94714	150495	87418	87284	262143	93247	262143	99770	262143	82033	97842	66477	165741	97261	86358	100647	155101	89081	90147	3955
1519	262143	101058	262143	106772	2071	1691	72853	102725	87075	81147	88375	75993	175859	253584	235941	7585	96209	140472	15212	4865	262143	82416	105815	99074	93451	41960	262143	109912	153385	145615	116230	2032	198	91475	177635	93497
1520	106438	89337	88923	106953	253311	84395	95318	124691	262143	185272	224879	94323	90507	83546	86733	121589	250338	153000	104404	86455	95820	82276	120510	51063	160358	69680	262143	2940	244570	113820	1862	47837	2651	109531	100424	5804
1521	82831	110202	93964	100187	148840	82073	78783	90772	93912	85876	73908	82026	156231	262143	262143	83851	3043	95252	82866	82820	262143	68476	73671	96593	174418	77549	184486	86355	15578	88366	205047	152113	81789	141239	102936	3393
1522	108018	106794	885	1117	16634	87829	162807	255187	76648	104832	76649	86481	88680	88096	205846	100541	262143	95783	4273	84791	239096	104347	110248	98291	137356	67810	100542	73392	77570	167853	95612	84517	95787	84246	99935	100271
1523	162193	91506	175101	110241	1261	8874	262143	85552	9027	808	79221	156647	148393	125056	90164	171421	262143	219	33534	70447	262143	98454	166427	179093	99418	80340	192970	54168	88549	98818	101674	99505	86180	253353	99214	192213
1524	85321	5581	262143	183552	108662	6052	75336	104979	262143	161734	80205	142951	160041	101104	238541	97266	191927	45289	6634	84301	97242	107493	158315	95984	159192	69854	101284	72086	92402	98171	105248	93808	194197	262143	91520	94388
1525	101880	93348	95897	79151	22908	46906	76401	262143	163584	96187	91743	75781	101518	89000	262143	153932	98414	80260	117208	262143	22778	84903	138225	96687	192592	54646	116762	12316	994	101941	104995	92450	87567	2611	93942	102591
1526	86516	88512	84377	262143	262143	177319	75060	101011	82177	85832	79964	79676	89934	123851	82887	92648	119080	157835	59698	89053	184261	115652	106632	94761	167780	83885	254325	73525	5004	95987	109847	100368	88401	115159	103100	102702
1527	112838	259886	83526	99402	79369	141588	129240	99628	88493	118955	213708	81657	78974	169030	90459	100971	103712	151877	96448	91127	262143	95492	121708	93719	98493	69805	203480	123331	116613	97383	107140	3903	262143	104256	222623	96698
1528	92498	92639	189781	1214	262143	78010	81907	160962	140080	10758	240655	161047	82626	96208	163351	163064	260498	87772	182051	100574	183454	85329	190353	91438	95239	76196	123626	69079	262143	140968	127173	103644	5238	86970	97165	91928
1529	150477	1478	262143	216884	167753	138250	122560	94327	262143	215525	91199	161484	91248	168714	262143	115273	5348	102938	97637	86656	178850	89307	212916	96604	103335	56964	191060	39517	59732	190139	103637	96562	2492	86066	88585	96694
1530	84605	55446	88773	163573	257769	145096	142242	96128	83960	103381	54552	79779	116857	159235	7977	155439	192194	125161	2666	88559	202903	83206	199391	97291	186856	51574	97186	66441	250166	99562	89728	95519	239432	83071	171710	93858
1531	79508	92832	11724	906	262143	2617	74184	88416	88609	110990	177764	83042	94106	178909	200090	114988	176373	83066	10715	2138	179438	2079	199820	262143	110432	43641	98832	58521	104134	111777	89665	2099	195728	160211	58197	100958
1532	133128	97219	262143	116223	262143	162232	83586	103604	88058	86845	262143	2398	84438	107308	105186	165600	262143	102467	86095	161403	3619	92462	262143	95249	97992	55948	100901	61111	262143	94929	103657	222008	105063	100777	95424	5752
1533	262143	100659	88734	829	113953	167491	74774	119989	2480	104693	161112	1743	103389	88650	85882	109806	171312	90960	99909	92751	94462	82741	5787	99273	98494	56081	103111	67236	90301	192919	101816	239229	183142	178458	92733	93945
1534	158738	110354	249866	220495	262143	2564	126510	130905	93849	161868	262143	86090	105196	87521	237405	162335	166596	132986	86170	107858	188108	99643	107728	262143	101532	108274	262143	67682	184940	69332	262143	82166	91884	262143	186253	90065
1535	159913	4101	100753	93876	150177	96390	80562	91694	262143	148769	70122	84379	85763	106322	14523	100430	95650	102697	82366	89526	262143	90400	102666	92645	104543	55223	97520	67138	3605	22102	126426	83147	228310	101916	88380	104237
1536	262143	89175	262143	1230	161554	155690	133989	87633	137374	155538	262143	78537	84897	176061	98456	99813	121541	109662	168026	89028	94198	119941	100635	99952	262143	73695	176858	56282	255822	100672	100024	95382	93594	85672	169026	91441
1537	90322	89472	99218	150223	67600	88953	80508	95057	91174	1645	236057	91348	193626	87819	85369	156711	97612	143444	91081	88352	93839	12943	185927	181931	260411	60811	113061	83315	906	98065	188596	86291	1940	114418	173815	111840
1538	83683	90389	91191	81987	230820	159466	79493	96097	84507	91533	79907	82470	89348	82805	253787	117689	262143	51359	92395	66521	188237	7913	101904	100473	116146	45639	262143	188335	144766	100429	96870	114038	96320	97561	83960	92990
1539	104360	101371	147145	77523	222708	80712	77401	134987	87784	85108	80780	79991	90858	174975	165796	114437	253199	1597	4563	96423	262143	87516	152936	193763	262143	72758	112014	40769	103521	203800	1082	87756	97616	153450	140286	98697
1540	81253	103261	262143	84251	106790	98686	80377	89998	87530	106013	82850	1732	90258	99471	262143	166389	262143	101113	8342	86860	262143	110030	262143	93783	101072	101741	96912	49860	135202	99560	62364	90620	262143	199484	162709	99183
1541	83938	95144	165886	80585	94524	89224	82377	1763	175223	1223	78563	77694	98419	158178	262143	115279	262143	874	88475	90296	183045	83334	98462	98463	124269	74768	243609	82641	234069	97258	105046	108515	100522	127101	187997	103029
1542	1004	87237	84263	89281	234344	110920	87025	1779	79803	75688	54953	43695	90276	163267	178307	98308	26761	101226	174625	8060	75405	93677	105877	92530	102475	262143	262143	249039	95297	96313	91092	83620	35612	114035	98638	99505
1543	83931	101310	68136	147291	171006	84743	71124	82422	87539	17690	83496	85662	87549	85440	262143	144648	262143	77249	56800	64163	262143	9869	82405	187621	262143	56392	-42	52226	180655	105813	192745	167143	189202	93302	1433	96089
1544	114837	80938	88200	2343	262143	4463	125640	117102	86180	100877	81142	81753	129806	138525	95861	77885	262143	83760	5599	8496	185445	16669	262143	101670	213406	74450	88825	90212	176044	90160	160911	179584	262143	1835	100709	93154
1545	163570	99033	92952	144020	11662	81807	80020	94195	77144	111487	71305	85884	86431	86485	72803	113019	139905	125394	1616	81505	105618	827	193520	99755	107066	212511	107843	56760	95005	31698	92899	11562	1136	94584	98366	136774
1546	88544	177323	262143	95267	155160	87020	84405	2780	61370	108409	84794	82930	90618	92275	94586	115032	236416	153216	2817	130348	93801	149663	126214	99784	99421	160570	127219	167806	85550	148526	98110	95566	145367	81277	97505	262143
1547	99350	130717	262143	108020	262143	139113	157432	111026	248817	4603	262143	142639	114238	167963	262143	737	81159	161928	79203	92118	169107	80213	102037	99495	102735	51789	171019	44962	88973	98204	29571	184686	102205	262143	93920	11361
1548	81355	96853	100418	150655	161955	170748	86271	90176	262143	83869	87297	35348	89688	163386	262143	102826	104232	95311	93340	102616	261561	5035	236373	95722	192032	54971	97961	94125	112959	98631	190175	87044	2396	92470	87970	92473
1549	127099	89123	84562	153290	80913	90322	85257	86129	132203	8326	178754	80301	159824	108416	84655	173261	13865	105801	10334	84404	181969	91771	137621	177000	111821	82758	97199	49980	262143	101092	105350	1951	82485	94924	183706	99077
1550	17443	4054	262143	76437	262143	239583	76463	176413	205890	90241	150593	84267	84573	152491	87950	111551	234663	73347	27489	80241	138297	129491	80202	96968	262143	146228	95691	1175	262143	103896	770	102203	2089	8468	99279	96972
1551	114892	92555	179583	134825	8583	262143	84307	91945	70403	115423	130604	150220	164561	136504	262143	190634	215895	91698	94069	262143	92522	82337	225797	103742	262143	81515	103296	59145	99415	262143	90654	174659	192587	95561	97416	188170
1552	88279	185786	111428	86371	1736	132305	77637	118919	175955	153137	238586	82746	152759	89765	260241	135511	83969	150268	95341	255469	183817	123787	99370	89519	103194	53019	103827	54696	96881	144319	149239	66691	188743	105038	87412	91351
1553	139643	105170	169088	90839	81032	91040	79916	95179	7014	101008	80147	122193	92052	86310	168737	96120	167693	82605	8215	182481	231129	88817	198847	262143	129973	64531	99019	70562	159370	98803	262143	256291	219889	84509	5587	99401
1554	94951	5851	146747	813	78487	91920	84824	83091	151553	150690	262143	81339	85910	153672	256781	118262	184554	97233	87332	82541	2970	106535	104141	93664	115997	45473	184334	115686	91516	17707	97385	111833	67250	79361	258253	262143
1555	83315	94376	4375	90893	18006	82876	76355	188138	87189	102273	78391	3299	156846	117737	67057	67685	247698	95931	81520	154927	93638	168037	99065	96542	168342	62764	162232	77791	107811	152453	96091	92822	262143	96733	84969	95874
1556	83318	97548	137053	150853	166711	147306	74246	111569	122603	91635	77745	81849	96851	108310	163592	128971	262143	136050	59720	176988	262143	196999	81893	180345	220640	38787	96179	1039	124500	119780	178691	88420	262143	135398	83631	94695
1557	80619	3993	262143	79944	119797	98029	81939	102899	85304	80026	59030	87036	142598	111821	154329	123090	124466	93339	149866	92502	112834	79467	173132	47306	133685	70228	262143	54319	99465	192868	89658	199914	247093	117201	171807	262143
1558	83147	100748	262143	100991	88290	107461	131884	7658	231338	83417	262143	160034	127827	93922	103959	76498	94468	105551	17698	152875	262143	92980	96372	92611	117358	69427	104018	50193	54084	95441	94702	112618	94516	91320	92931	891
1559	143824	97716	262143	81593	73324	113296	79327	102846	84417	2095	79227	82226	117284	81932	90085	94730	262143	150124	66597	194803	180160	93240	175108	98703	91050	66631	1938	62328	109963	9264	102502	109102	6970	98105	86121	93022
1560	172247	103959	137088	84933	210871	243968	113267	90022	85868	83581	84132	80188	94090	101451	85529	147529	262143	155258	177444	79752	165162	87040	94297	92119	104123	65309	260821	3363	175511	160793	157193	110799	84613	262143	246563	1089
1561	85274	116922	262143	151465	148511	90391	79978	97972	514	88127	262143	78434	88045	80029	128239	163457	86510	106199	176024	95791	262143	165093	105027	179766	227108	141	97881	56264	129008	132729	106843	92648	98733	168990	95894	86612
1562	80508	171357	262143	87383	237625	144202	79996	133925	158922	81889	78951	81407	85242	77134	262143	108333	262143	2581	2083	77212	262143	85514	103281	97737	192581	67971	94714	46640	252431	99142	99362	93176	5466	133079	99197	98895
1563	90215	98093	262143	98873	193980	85534	262143	110268	179078	78705	82187	79606	3462	101955	166238	187958	171032	83018	743	255209	190406	4871	262143	96667	95745	71178	189886	53718	97091	98259	262143	101610	84132	262143	91513	10317
1564	106171	168789	212010	1413	101312	89404	81279	174775	86161	81842	230248	151796	235541	83778	174770	184592	262143	189861	87831	262143	262143	86600	108298	97995	103644	58976	6018	75726	252800	94626	75580	89326	9969	141075	93479	179834
1565	87424	94819	84625	101670	229302	97233	82100	87677	262143	1283	79993	148984	89337	114780	94141	102056	98962	3745	80128	111455	96664	94257	206439	102485	156844	146334	91698	36596	120408	111656	83232	100924	36751	125083	91280	190488
1566	88830	85910	131725	106040	83274	85785	143803	2422	73001	125437	82761	85945	83364	87974	101707	1879	262143	97464	16419	88670	150502	73938	106780	181814	103514	73020	116093	88401	93198	261636	139134	262143	88112	82488	93069	95919
1567	92593	85516	168287	86061	3999	159388	79251	91515	83339	4911	160408	90134	89730	127613	84557	84871	101144	78107	85355	92721	95294	177935	189319	92179	94542	99529	102381	2001	9973	101695	175567	103792	57302	262143	92854	2257
1568	159296	169172	162395	262143	172034	87615	88169	104863	75844	96220	75580	130624	262143	83778	166209	129033	206267	83044	73755	90021	188798	915	184211	96687	95004	122998	262143	60671	100713	99351	92629	93161	88245	71135	85990	96450
1569	86152	104139	262143	104373	262143	262143	74598	66351	94953	1236	72178	79163	118026	262143	183921	149977	213754	87766	116045	87616	95660	171795	262143	98091	135342	156274	106763	186893	90417	104062	105511	262143	90522	114848	262143	1113
1570	133498	10024	161810	85824	82328	144928	146767	104230	207127	92905	262143	75749	83991	133175	157161	90343	262143	87627	86523	90831	231193	88501	108562	90035	262143	83182	139476	246347	262143	87688	180946	98292	5997	96755	106260	102661
1571	135930	92561	83939	147654	84749	3187	76589	103998	87101	91598	165769	1096	89424	117622	159561	173612	221179	194014	78498	87343	262143	108834	102256	98755	97588	63088	104618	68248	243331	99006	100476	109274	97795	85948	102589	99152
1572	146563	87252	84876	99309	200905	3879	71343	92852	1514	58369	75407	131061	89799	132611	262143	1260	97628	2253	70109	96810	184890	148739	262143	262143	182118	63438	99481	132070	30113	103109	92652	104991	93711	8360	85210	100454
1573	81791	109561	94389	149575	90419	110873	79310	109960	217739	112326	84195	117337	84846	142225	262143	86975	262143	148996	85555	174149	262143	76367	195792	180995	163580	51345	97624	92564	262143	112927	92626	79956	183906	89989	93888	102843
1574	113505	82243	159393	98006	81843	86996	73213	94313	155215	80993	75567	78072	85608	90617	154081	84289	86592	94607	183909	82147	89146	103640	262143	102171	250496	76752	92517	54264	174907	119686	182508	89033	98571	87753	959	94152
1575	94967	104391	130542	98378	83211	262143	86132	167216	86463	93736	216958	78696	158450	90383	262143	93024	104594	2609	82517	84435	96035	84926	125160	92910	86562	69920	117340	70437	82444	93619	96061	57382	185824	77779	88168	262143
1576	200722	89965	107338	158555	163053	7465	83365	2799	89639	97744	262143	76986	84965	145678	262143	180378	169431	94076	17351	81228	70693	115809	203622	98843	98929	72207	197429	62298	87644	155117	94239	102463	66571	96729	91891	101388
1577	156327	176186	262143	170669	83820	106010	78297	2726	85937	110928	78844	1240	87323	84903	262143	1723	256776	167964	91122	170474	262143	101974	94559	94687	108267	44459	107263	65439	90738	95709	94413	101217	83342	164529	87064	5711
1578	3935	90956	89234	201841	19548	233359	166868	96397	74189	92920	81150	83926	90054	103010	232229	81131	262143	6955	5180	82704	12301	84239	262143	99611	96316	49328	262143	13808	159170	25221	109531	104867	195737	93267	17984	97221
1579	87557	92388	262143	118990	87793	4427	143445	82000	79024	1000	89	85600	85946	83223	91268	123555	191635	147239	84109	91060	6732	85483	100568	94425	102255	66051	98572	97526	26892	262143	2193	78988	89770	168023	244358	2726
1580	83530	70306	262143	10621	157038	134551	80356	211402	1497	91345	224845	80252	87107	87017	95062	69228	114736	157144	74757	88898	187923	79244	101265	101654	104831	56199	262143	99327	88534	11599	127585	60141	94721	2181	167104	1204
1581	86501	7405	167288	82535	160485	1312	170362	101048	262143	111549	86745	1929	84966	115623	262143	209141	150366	121544	79378	88898	184649	153533	108291	96309	102388	78474	262143	119849	92354	71695	192715	103505	241186	233580	89797	100384
1582	87431	220476	88636	128617	166541	148906	79940	86061	250987	104795	153825	81417	88007	176195	98374	83642	262143	90643	18950	78998	187219	13231	132834	96456	102161	59218	98951	148448	262143	90460	98295	101491	4640	105613	90094	105608
1583	219196	89558	247795	2124	262143	262143	81210	94256	175396	102999	85572	80259	2928	79010	169056	89111	262143	100064	78469	132087	97149	110548	94770	90637	87354	137289	139873	42358	96311	17853	81122	78569	87338	7753	97428	93988
1584	115512	96007	4362	156882	130735	158637	75090	82402	22233	98975	79587	80222	159740	94583	256949	123582	98001	122906	81744	85620	4152	85008	11859	96061	100284	74482	199407	47951	171813	15356	140260	88122	100925	95533	81699	110844
1585	1040	87392	164716	121024	178236	1555	76012	1652	76925	92121	108932	150384	133213	86470	93638	121332	91358	111250	84957	88458	262143	262143	88147	95788	106268	66499	173391	62818	171244	104595	100636	204458	208479	107958	98713	95003
1586	82954	95341	262143	83203	85484	209387	84495	144305	86300	87254	8081	76646	97060	1913	119571	143256	246083	150367	63312	90885	97090	262143	262143	262143	112532	70561	155884	44160	67364	153765	97253	86248	5728	193739	88196	97326
1587	152218	98586	262143	120835	111629	118507	82347	1571	83216	82541	85565	88835	87743	103675	205271	235861	202553	131390	85610	84229	262143	101045	262143	187846	180517	50859	109465	52784	79595	105186	172771	53745	102985	262143	231158	3342
1588	203346	187145	164372	4666	88105	110913	80255	112110	80099	1859	262143	43373	109212	102668	91622	81963	172694	97611	14234	89223	94208	80711	191627	98163	262143	146422	97501	103067	173811	92146	73689	77261	262143	108381	91528	1058
1589	174754	174374	262143	96068	152429	1828	206671	96401	83151	173978	80498	434	99890	97889	116198	87193	262143	1209	84794	92764	1467	3429	262143	175050	124826	57068	100878	54510	120392	115679	103963	89270	100400	99133	91980	15836
1590	94252	89206	262143	1558	147857	3051	76824	3645	262143	87733	75574	80236	84856	47802	84019	118457	262143	252079	12912	170789	97457	79967	66481	93808	97100	53821	262143	71510	90176	137066	96886	211529	189767	114461	82250	262143
1591	169235	188079	262143	157094	94069	87626	79812	122939	163192	80399	85206	172200	74594	135577	165424	176663	199863	126838	60754	74490	179226	88414	218410	91370	220256	65949	100467	11163	95075	102684	98997	12811	89370	104591	160547	103124
1592	262143	95147	152518	83501	148942	139974	73004	106845	262143	143666	142959	324	130611	88599	79887	192194	93796	1995	182755	262143	262143	132757	194532	99006	262143	51335	186	166206	242373	98386	98031	91886	167762	1701	91809	97596
1593	83057	1223	147246	1054	92613	90978	85911	98841	262143	82912	82321	116646	262143	81079	219598	176774	94603	161685	74879	166402	260959	73622	98642	95733	100118	55996	262143	75307	88972	98919	206139	226278	262143	7906	86610	91624
1594	240777	98107	164326	97877	262143	80494	75909	95173	163399	4776	2784	147776	126948	160631	110532	110882	85467	85710	1558	81601	1847	85582	108061	91802	90074	67838	1714	66791	167760	22260	77249	112209	81253	137668	96040	1373
1595	85555	140028	85793	101730	262143	86715	68024	108720	5408	936	3155	166085	87946	103960	6798	92036	262143	103861	72303	93003	41805	158245	97362	92603	150756	48516	191174	40374	92048	102897	100493	92765	262143	149736	1999	101378
1596	214802	114600	262143	116030	262143	251324	81293	4466	88127	24233	79188	78150	86912	85910	130396	108527	262143	140052	33007	70826	103224	100980	257482	183594	158391	77228	188006	87542	259422	262143	356	88650	99962	262143	99770	102126
1597	84995	107287	119236	69879	262143	85212	75303	176587	81436	149664	141765	322	88365	112434	262143	134577	249876	3311	83530	84618	98554	91652	262143	171854	97417	96116	262143	2315	222218	136158	89041	85106	162851	151360	79954	4658
1598	82038	100544	152836	139272	10369	245120	75137	9524	262143	4244	908	144142	68149	110672	159563	88537	262143	85183	82823	92786	182449	89726	101653	91377	199203	70652	108167	109573	91647	94411	99376	79551	186034	1375	164884	96839
1599	139108	1353	945	101950	1435	160924	80201	98638	262143	91931	72590	82430	262143	110218	262143	262143	140976	95805	124879	102062	193058	93465	193848	102998	100488	72462	120429	103665	84277	98366	102241	262143	98928	105397	33473	5662
1600	82447	103638	109149	2407	85022	262143	146947	104911	226101	191279	84790	81979	5884	92889	160218	89673	262143	79847	92668	87475	253688	109395	194826	97005	104935	64717	71200	39833	107001	90347	103856	98274	1594	254717	89318	95134
1601	106489	90580	91663	84937	78993	163866	83897	1341	103733	2874	85705	83822	83495	92650	185903	85495	262143	147244	88084	83488	92866	2705	262143	94567	128432	48059	104103	109163	98585	95619	100722	86519	262143	108411	87214	98238
1602	85558	174845	89260	88740	183817	1669	77720	85459	84293	112511	109220	82533	97386	106998	173064	155462	252722	150180	80452	11036	192328	96946	262143	52083	98984	102856	262143	41188	52441	166890	89061	191552	8855	4808	92406	97225
1603	94633	145552	2195	85277	51600	89279	81535	88515	254711	87437	94084	75147	99675	87807	262143	89958	262143	127294	86086	88066	258742	196383	262143	88949	166913	46136	155543	54923	262143	93997	95555	88049	97425	91166	96590	88917
1604	227979	4857	1658	76448	208781	95560	262143	88906	983	1060	160091	79255	85323	170697	106686	73512	18581	58045	83514	115055	154384	150119	81837	101689	198317	56024	167857	208556	90857	135685	105035	98574	7667	93956	78815	96494
1605	93630	90837	89657	5112	88352	113589	79845	105440	237586	113441	262143	152164	88989	84194	163022	117688	114884	101281	92613	115857	95531	85630	100702	174491	181557	56239	189745	85014	93120	185796	96503	9216	111815	116842	253465	262143
1606	84344	102728	262143	111148	152835	88606	76089	117852	69632	689	130480	79517	262143	112912	90363	253949	106227	143109	90607	84622	262143	98686	90432	97164	102007	47692	262143	114595	3720	119960	100297	98464	88835	92569	96472	93631
1607	90183	163074	262143	94053	135639	145051	78246	1042	86794	83617	142337	127516	127807	113040	166820	127064	262143	99503	87861	183135	262143	91241	132756	99758	100885	47752	262143	44233	94092	113937	109763	8262	92687	110297	103115	98430
1608	86545	72039	262143	4484	262143	86101	73866	99461	80329	118095	159022	80868	88829	262143	3247	96688	94983	94381	1209	73805	2152	104062	191173	99295	103188	87653	93363	63809	28321	109822	85466	91784	91574	97236	86028	82528
1609	91439	130575	93727	82143	87235	120803	76906	93021	262143	99971	75571	84368	87019	93093	160464	165328	262143	48753	178315	82839	87061	78866	109197	183920	105549	55450	94346	90743	172609	17934	103250	97765	84029	102928	158677	97042
1610	158724	183203	96695	83590	6823	83886	72212	92511	86464	114523	78978	82033	148739	84040	124155	115795	96758	159390	141315	54371	262143	140595	193341	93965	93753	84647	262143	1048	92598	99593	88608	89871	13755	9050	85357	185980
1611	83834	114668	86587	74890	187756	84626	81718	85097	121367	1381	156788	74172	97505	95579	262143	143993	189882	93800	7053	85767	189866	97505	97962	94430	104899	84728	92662	48956	137317	121953	97538	85094	101615	139687	10727	97552
1612	262143	3948	94934	152120	111756	110367	81461	123392	84945	87731	156535	110610	85334	171920	154989	103449	171100	154931	86135	64975	5336	106882	200647	50584	101503	62756	102026	6372	147922	15289	126287	91000	148479	94052	95630	94169
1613	161585	94357	92510	88539	262143	86267	74642	100285	138775	90315	88031	150395	119861	85451	174864	107548	180112	159162	87440	83795	237644	89283	102623	177524	105244	50720	144447	50990	90943	22626	93898	89272	262143	7478	94489	94435
1614	99739	262143	179279	130875	262143	82140	79625	88786	227145	3498	82041	81961	88770	167235	262143	88011	171772	3293	238809	96373	93744	97322	50691	98512	262143	64572	149824	77076	92379	102825	84875	86872	43315	151491	87446	98311
1615	83176	95088	90093	120341	86755	81727	78278	81264	169212	78907	87660	83471	155467	101043	262143	94668	94381	89856	90322	97385	262143	184103	105172	96857	262143	85652	262143	81143	86249	262143	108045	2415	172340	2317	93168	96377
1616	210381	87577	163362	123427	78402	2919	81618	96209	177154	4849	31085	76062	156416	95236	262143	104571	89055	128890	16036	262143	262143	96158	196598	101470	102772	90506	262143	2510	114988	262143	100792	90339	2252	96324	86770	6152
1617	83511	123027	171176	94624	7002	88003	81440	99406	89955	86756	153082	117746	228959	157436	82106	86307	121310	87653	17255	91968	185687	76354	175755	97935	96504	51981	187256	120275	85525	151220	179356	11150	188508	95825	262143	97053
1618	95438	88574	159131	81211	157839	130107	83170	109787	262143	88301	84503	233394	99785	81046	85469	107103	91818	93144	94727	87772	262143	78476	262143	94181	100888	83828	186310	58376	73957	97692	699	4270	170865	180940	100404	1269
1619	141084	94299	686	84711	182180	88667	155136	117425	66512	87274	119835	162957	123354	228411	84560	778	55371	95731	88427	91340	91636	87527	1326	100076	99085	55325	174131	50729	262143	165798	169088	104507	81436	82383	92138	97581
1620	81101	121653	17360	2877	83342	3763	79467	99609	154120	84985	153902	162356	171895	88245	144562	84990	133288	111194	12347	93380	94554	89458	29034	52756	105609	66447	176140	54525	89057	100198	105146	92800	183999	191211	91869	95448
1621	82084	262143	110833	86818	89966	151647	147926	1008	156483	91448	204848	114666	152615	1302	167478	88109	211537	86872	88132	96191	262143	105694	200154	96942	100145	118062	102828	57875	164756	262143	186140	262143	95919	107316	91153	97667
1622	157371	91944	173370	262143	229036	170701	74618	1480	76727	76477	83644	162970	139126	89114	86178	133067	81733	3833	80571	86834	262143	86673	93834	97493	105934	125377	95888	33695	18819	99879	101383	88565	7300	86684	262143	102513
1623	80624	98790	170682	87307	262143	157623	145382	85727	80509	123804	83038	78126	196137	91266	262143	168460	180734	187068	796	167489	262143	72800	206267	181654	98639	42817	262143	98522	5074	102757	101396	93370	1882	992	94401	80981
1624	83911	95731	262143	101131	82038	158764	76880	3323	173317	182119	82209	78924	93722	139666	262143	91107	196136	102027	149967	88108	182170	156085	104976	184812	98369	104780	180295	93260	91681	94914	102224	101538	90829	86287	2965	94874
1625	82609	180048	116159	87947	262143	87350	152541	100558	58996	80964	85616	2325	69143	88973	262143	92055	143642	130092	13203	86977	262143	137875	174841	88749	100996	161529	100549	29940	262143	26453	95416	33835	88972	85037	90351	95309
1626	262143	88859	227512	104269	81133	78415	74723	2335	85125	3001	228836	87144	118115	92103	190834	105963	159226	105630	64552	82882	185106	308	167099	95319	142743	68882	262143	160300	88745	98565	98594	104740	81577	3202	97833	102937
1627	84552	241982	102815	1773	262143	2272	143662	94930	86048	963	155138	84558	88830	110239	262143	5071	97348	95535	1818	83825	93754	82771	106584	97069	106775	65038	90172	44649	262143	105950	94721	94780	3725	88136	101180	88138
1628	85957	110522	141033	170136	161453	94228	239877	75218	84438	176703	225221	122745	101877	82639	262143	86515	96791	48261	84853	94300	152617	120755	196372	94658	262143	72289	103344	102137	237792	92656	178081	94969	183152	1233	95084	6137
1629	262143	93286	7256	90665	92328	88483	78394	204557	87505	95049	84072	88416	87324	125055	262143	95210	262143	107751	89763	98104	262143	75852	262143	99275	262143	42971	95045	63852	186562	108262	154142	191137	97082	1653	164297	93664
1630	170126	166449	200938	87287	75705	79755	79832	108453	84345	80379	119447	77198	124250	191957	180734	100489	168053	107107	11291	82790	262143	93559	119863	51236	168783	73230	92930	61252	204460	245	193449	99906	3067	123076	94489	97069
1631	87890	130604	261460	83573	23305	82143	101969	104710	90483	94734	151857	81331	103550	91304	86714	188374	262143	170429	86294	81280	250450	81838	252282	99181	211968	89422	95096	98801	262143	95200	187117	201662	185736	180756	98815	90479
1632	150949	171010	79462	167484	199154	88204	54067	103086	218587	107902	86323	83354	89031	85964	173760	110542	262143	209200	6580	71911	90796	4687	184946	93864	175474	87464	231	50821	151707	99719	112918	98164	91749	135397	159030	95804
1633	4797	190258	87440	95366	78989	158671	73506	262143	167915	2037	262143	124857	4187	90815	90511	102925	262143	95995	177497	87100	261375	96356	254670	100643	106571	54779	184935	4266	83847	117039	81181	109925	84616	101515	169617	94079
1634	153315	87289	138591	155743	81256	85372	83668	110825	262143	7295	80064	81028	109898	148733	105853	107080	262143	101367	84643	92503	97134	117162	262143	99556	175376	68471	191217	84596	90522	110642	93229	180412	5988	93187	92787	8050
1635	85068	174408	262143	155188	11725	90138	83400	97624	237215	770	81329	78964	192802	253963	146358	203711	162023	100974	85161	154477	262143	88514	108743	99034	212171	62410	103444	88597	94956	124666	8414	88495	92551	79851	169388	183931
1636	228451	107335	213448	4256	143795	90126	75177	158992	83410	326	262143	80906	85529	99309	87549	146468	82554	164880	1175	95897	262143	166510	196498	86161	262143	70535	262143	146937	102072	150357	262143	92905	41330	92336	87909	4277
1637	82901	91203	262143	4312	262143	181579	116910	4418	262143	3642	86742	89584	164153	163494	262143	2586	11019	100827	94272	86446	160011	99452	262143	94731	184911	49625	249435	128294	262143	109700	100207	88544	77326	3783	76128	91837
1638	151803	103345	262143	78662	82000	2139	210928	132493	88965	145990	142605	85790	86148	170635	89551	92146	124853	164614	73151	84863	96121	884	149882	102109	111989	58186	86229	42536	92815	262143	80880	89937	96230	98127	166866	2093
1639	262143	184218	93028	80846	85748	87335	74914	3097	87637	94329	87475	80576	85571	107490	1579	95435	166871	106645	594	89942	188915	97282	101470	93029	98818	45857	102885	54610	88117	99369	101595	92491	5901	3709	176425	96827
1640	118070	94783	78482	84126	262143	86685	79788	108517	209874	89451	75285	79071	174583	102710	146127	91235	262143	103042	10087	84297	94754	89472	96857	95176	100404	80699	218149	10800	164161	106254	88331	95644	257216	121737	87258	92128
1641	86954	89693	210763	94697	262143	147578	70552	100361	89870	163580	87448	76859	88053	115731	87376	101063	90690	98454	80942	88103	90954	88706	170460	92470	100653	120034	184455	57036	86939	97780	84346	91977	204688	199994	85606	95252
1642	83104	92051	160188	173696	262143	2017	75981	102882	157138	201145	82511	135210	89523	165457	262143	100812	106603	246356	24903	84936	94921	83121	51877	100069	183096	62168	39	95160	101440	102093	83886	92999	190616	107784	83467	1017
1643	162907	90873	112990	166304	84527	86636	84121	99967	87848	82039	186418	78084	2253	79626	262143	101978	114498	107784	74100	90840	262143	102129	125020	132277	98728	55593	106036	64957	206416	42832	151184	105883	80725	118218	168479	262143
1644	80526	94284	91956	1339	112499	169136	104041	89729	462	89229	72257	208053	223906	86050	171367	81006	152883	147827	79246	80670	187634	262143	196343	97137	125433	53052	176777	44617	262143	132804	155212	95767	88324	128454	73957	186300
1645	154905	102603	84768	120620	81202	244143	82400	96853	196410	94316	156347	1488	84809	137238	85098	107687	153842	133915	87525	167762	5728	96149	9110	181958	156432	155463	173479	112643	241105	102112	110543	102055	10636	2036	83056	96870
1646	98590	94032	105128	20533	79738	87904	74975	3077	9064	5614	83492	154047	86466	135093	95539	177606	151483	2229	19254	81116	246874	97171	105695	94968	262143	61055	96928	1507	94044	95748	102025	96415	89058	102628	95070	3518
1647	124945	164437	255194	78634	74914	160634	237913	185781	95258	3738	78158	371	115801	115927	78488	126219	1476	119579	13913	87614	97559	205529	253357	99482	97521	36199	98804	72600	701	102834	165658	95204	2553	1905	110106	3817
1648	176812	172637	246459	89021	85611	86280	83216	96038	158136	67556	154665	81689	88574	262143	179865	88134	260089	96467	76258	169523	262143	115894	103333	188937	98808	60754	102270	58278	94694	262143	98438	6183	262143	101121	89132	96226
1649	262143	171501	90095	85886	91835	2876	85657	114881	86267	262143	130879	77795	92091	134863	143111	106539	108722	109156	3673	86907	262143	262143	262143	93646	171333	65787	194506	2211	97160	214883	181755	78081	91290	91070	89137	592
1650	262143	92596	87464	88462	262143	114455	76306	202879	248364	165653	83142	76712	109134	176036	262143	262143	175778	101165	77829	87424	99278	183786	94132	100096	93223	83858	105923	51415	90560	144618	63179	91268	262143	89187	186681	94964
1651	88688	99867	14449	1368	91052	10404	155374	9639	4927	1084	171250	955	88210	97616	229550	81911	228214	245062	8391	87297	154215	96905	104633	93011	199302	136449	262143	39962	108093	103563	129620	92399	96742	89899	178066	98461
1652	152726	91926	162687	262143	262143	78797	88940	2946	81845	106894	154676	80329	262143	92605	86889	12326	89166	112212	11611	87819	95250	98188	4756	92314	107463	61020	113874	774	221793	97908	100051	92381	89701	95579	27367	174317
1653	262143	170619	262143	119931	133921	89121	82067	1408	3283	87908	84147	83705	262143	113598	109258	117819	14082	104985	78572	125986	191520	85902	213975	97839	238287	262143	92084	66618	88658	96478	109335	87909	262143	66622	91200	93304
1654	192463	104554	106082	176724	136840	4618	77861	100185	189453	85196	262143	77155	137515	117929	242408	95371	235482	85916	728	82869	262143	88239	262143	100149	99786	45605	103758	51708	89743	178114	577	108955	81330	106973	187125	101910
1655	82645	91195	88001	86212	82917	2690	76021	104780	169561	83610	151491	82128	262143	82918	262143	115730	38464	82440	73290	90990	187462	77570	262143	92433	862	53349	102929	56720	197791	173649	86422	94909	2499	91259	135790	187892
1656	85594	2201	125353	89209	262143	144757	75703	189956	82405	89443	147004	80308	262143	86011	152033	115186	92650	97213	84555	176207	194155	174082	262143	87732	119597	61273	98378	112394	181427	98497	106403	96363	137322	108662	82454	96894
1657	145921	101900	150185	83033	6542	2895	127678	111349	262143	107953	262143	148343	151757	124426	142157	106990	207915	4942	2836	83506	185524	83512	131902	96713	92993	102364	96381	50435	96208	121214	104512	169885	5584	104160	89951	185473
1658	168903	99188	158462	136737	151404	159086	3489	99181	83182	94346	1042	12249	112307	4845	74480	8166	200209	86573	90732	102957	96898	13677	262143	94974	100619	57820	100446	79519	184606	100082	100922	91906	262143	262143	246969	101952
1659	107714	99275	85063	155263	80729	262143	152671	103964	226609	85154	166528	85414	93497	127554	4930	87618	178880	126264	5489	86531	186876	181566	262143	262143	98457	83307	119140	59974	19434	95658	104493	2204	104798	171667	99784	95644
1660	262143	262143	6104	94293	78380	3946	146626	92293	88667	1226	75453	2483	135854	95722	262143	145333	153830	115532	87361	82569	91720	1993	2589	95919	180622	86872	93169	67865	94244	262143	104610	109681	97815	1605	178351	810
1661	84852	98108	262143	87348	82957	604	80966	74468	70485	2575	83223	4197	121218	88070	262143	78301	73333	95592	179134	1277	191707	91110	164066	94340	123936	52767	102720	66542	229939	104748	96242	114107	9097	90752	262143	101163
1662	96043	193840	167109	109736	262143	92271	78578	2432	262143	66073	215460	79349	84612	112937	262143	77489	109814	93293	18428	30005	262143	104411	1161	188522	101900	5463	262143	53654	262143	114304	83020	9947	93594	88806	88285	93034
1663	262143	97238	8951	98775	19377	143938	154449	87839	262143	1963	78475	2001	89759	85411	83021	180160	103197	123270	89689	60407	89590	165085	109851	95423	99811	81184	100967	83324	262143	71782	104018	109693	262143	126229	126670	94849
1664	85951	262143	156419	175636	224725	153296	78960	1361	262143	1795	80354	78798	97645	125113	171094	95282	262143	126887	82034	90153	195105	208399	114704	96283	173502	42999	94963	165899	164661	94492	6627	94434	176237	99362	34073	90861
1665	236437	122645	79191	100541	262143	752	81832	94055	167716	106474	214814	77768	109559	169263	2989	102731	165436	137317	1966	143223	89634	80041	3096	97465	99837	51446	101833	1076	116965	91672	82319	86528	94328	3146	93821	94697
1666	84910	172900	167608	144136	159615	119876	79958	193034	82257	5621	147560	78564	121147	100020	262143	166372	150833	91609	85722	87619	181711	91195	102761	96509	101316	7420	1884	65184	92137	123207	5452	92636	165771	97742	186277	90185
1667	86544	175133	87122	102725	155846	87851	71032	97449	124515	89439	76016	223632	91707	84164	251382	101268	179529	262143	2043	7195	262143	85396	108272	102750	99250	47856	238380	77742	110005	96334	192141	90435	241905	112977	98030	999
1668	254301	2158	170416	86137	2142	1476	139469	93593	221350	1734	80398	79384	65719	98597	158545	112903	262143	89285	59989	87615	262143	89196	108380	185620	128920	51272	99146	55446	50657	100387	179635	95458	7952	76168	262143	105945
1669	169499	100083	160715	99356	1079	155681	83622	95602	167779	97258	262143	77310	162627	78095	2044	99430	97002	94902	90121	13720	174243	121938	200218	173834	262143	42869	108000	97767	94914	96140	191630	83202	85698	92148	80857	7168
1670	174677	7721	85839	163108	262143	164737	83849	85087	165069	94985	262143	75919	189236	100581	175576	89403	2325	115165	88872	91358	189923	90910	93050	180496	158373	52836	177410	145918	2407	186738	85258	92977	82149	6879	171049	887
1671	262143	2635	106321	128385	74177	85432	79171	74579	262143	87506	262143	78668	262143	172403	202779	195037	262143	102567	69422	95256	46823	175707	262143	35417	95621	261539	138020	2769	92809	98299	162597	96542	5348	91823	94580	106956
1672	262143	97555	89743	85483	262143	89992	158215	2077	86984	94916	262143	81139	159945	150748	79298	100815	262143	82651	84269	137626	12203	162420	109433	99959	97753	75123	170933	38665	28204	97078	181197	108269	169782	94129	174591	111309
1673	132108	88757	86226	88299	84499	145197	86450	95555	85563	78909	262143	80691	12029	89315	262143	5818	107003	172742	93519	91240	262143	2827	178978	96453	101624	74041	217594	74248	110008	148844	116255	97931	175722	82965	78623	99667
1674	80530	161828	84012	106060	170479	142404	2529	91515	170665	95279	2053	83938	88471	149016	83735	177162	97932	159934	84120	3186	6586	91962	103563	94264	95015	43320	262143	39789	87530	95534	70106	100950	94917	100186	101430	102377
1675	3862	169693	155040	79633	82857	146258	82292	106817	132833	85845	4791	118825	189461	105400	88605	94342	93165	186031	82363	135010	95741	168456	137714	105477	186577	73118	78478	50526	5785	189850	78761	96121	100508	81141	93653	98573
1676	262143	82236	262143	91269	155543	97056	56205	99140	80016	21740	73788	2023	90906	134625	222401	228134	187030	98357	74864	169942	87448	92735	42059	192638	173815	44648	179170	66894	90089	95710	99332	102057	180774	85714	173755	100958
1677	81565	195171	85631	86030	230604	166398	82749	5363	262143	2479	87094	85476	84512	98013	256231	161316	262143	156443	4778	85387	97509	12907	262143	92321	241432	1402	262143	45929	85086	100287	99596	5954	82618	216544	89643	262143
1678	80497	109279	143830	712	164548	161005	77342	88852	87139	161883	77072	78000	91427	97816	262143	143688	108376	170474	85699	35096	257502	129312	95753	95300	165400	78881	97877	110822	177455	103044	99103	110175	221217	112504	1554	6161
1679	85525	157570	82088	874	262143	115066	82354	85613	262143	83523	84534	83019	155612	262143	262143	98511	214233	167058	88761	79578	96464	262143	100531	98519	97186	48215	262143	135488	114036	118281	156060	96000	95070	85339	94393	262143
1680	90321	248583	98824	3229	195697	145230	76902	15230	174248	97427	156629	83211	86264	73408	262143	96589	133886	95052	21632	86218	262143	144340	262143	87776	115624	78132	187021	58798	127735	100331	90710	82266	83287	5619	95335	96460
1681	93149	97206	86077	79704	94955	87363	80367	1710	91711	88071	262143	83013	88778	86413	68472	161218	59132	108387	78239	83118	262143	93119	98679	95590	102832	72863	262143	56088	181732	112438	103276	83441	1739	85746	78689	107178
1682	79801	175701	10574	135383	110494	2246	81023	85195	87753	87597	147124	79958	94837	104835	262143	85624	143617	93377	12655	69634	167179	87235	93630	90616	196057	50528	253804	49574	88499	100140	95675	100678	13276	104121	83695	262143
1683	83917	102189	262017	104002	94069	145819	77741	106619	163574	83045	262143	71183	145218	102020	36913	185582	98807	163205	1850	83956	262143	78206	100199	100297	179132	72478	88046	3664	1091	99820	105102	109417	228516	2486	93549	95795
1684	262143	179838	90490	156723	58171	95209	81323	91144	90324	94107	82327	80764	98341	100614	178934	131110	175061	96410	86610	144809	182651	70636	262143	96776	96198	53459	100843	569	198160	101499	217587	91658	262143	76478	97420	96516
1685	248014	91845	5566	201285	5720	117587	19839	5664	232207	84029	88150	87318	146417	99296	92384	178735	100938	2195	12543	87090	262143	86523	262143	94493	99514	57422	100615	875	100207	97405	83339	83678	69892	166662	179160	81573
1686	134413	96691	103772	173561	80901	173517	86811	109852	164687	1532	83534	80146	91962	170247	91074	176716	1192	111682	154151	96309	262143	112934	153003	96554	97991	41347	91981	68635	97113	104788	101783	101273	82780	87005	85047	103154
1687	90178	94386	262143	244448	82238	124189	192711	96915	151083	84627	75977	78741	93307	93253	84975	71234	130857	106010	76903	71638	94047	216515	105513	93081	176109	53144	96755	71415	102407	98617	91444	2790	262143	87960	91703	96406
1688	78716	22167	168685	179973	136759	84996	79931	96478	3029	92854	135417	79763	86054	92975	91644	100348	20039	100761	59692	82127	262143	75987	262143	94269	221004	49663	262143	60727	196083	207131	98762	97825	98884	100117	93293	91217
1689	88787	88889	119084	1393	157569	86791	78832	79853	92790	88226	83660	76400	84660	97279	247547	1483	148127	114766	92756	83543	95025	98872	108722	94550	192839	2051	153732	2563	133607	119223	106986	121600	262143	98439	94419	91446
1690	86850	94047	104091	100421	74120	92989	78530	99641	82754	93331	262143	79450	137720	94754	81036	262143	118275	92418	575	171669	160915	89945	200796	99031	92680	69846	103581	64051	165310	191522	92402	125026	198044	98516	83235	110129
1691	262143	91671	89531	84960	262143	91804	85463	91744	90603	179674	77546	1495	199327	91347	217746	180091	238078	92568	82129	90390	98498	93521	192155	101355	118706	62177	103817	64094	262143	109783	98467	183174	92109	99052	95523	42050
1692	160454	2054	164343	5637	234443	9265	81122	217874	83096	91406	262143	159505	262143	2071	121740	1533	111662	82558	81458	166764	262143	84578	107924	98072	94570	64329	97798	139446	170941	187590	88846	108381	215922	99619	3627	144523
[truncated: 8,308 more rows]

## Sheet: FL 11-W
Sheet 2: Hoechst 33342 width (FL 11-W) measured by flow cytometry
[truncated: 10,002 more rows]

## Sheet: FL 16-A
Sheet 3: Pyronin Y area (FL 16-A) measured by flow cytometry
[truncated: 10,002 more rows]

[truncated: 3 more sheets: FSC-A, SSC-A, CellCycle_distr]
