# Supplementary material for: Sorting‐free metabolic profiling uncovers the vulnerability of fatty acid β‐oxidation in in vitro quiescence models
Source: Mol Syst Biol. 2022 Sep 12;18(9):e10716. doi: 10.15252/msb.202110716 (PMC9465820; doi:10.15252/msb.202110716)
Supplement: Supplementary file 3 — Dataset EV2 [file MSB-18-e10716-s004.xlsx]

## Sheet: Dataset description
Legend
Sheet	Description
Time_entry	Time [h] of cell confluence measurements during quiescence induction
Conf_entry_m	Cell confluence [%] during quiescence induction (mean, n=3), measured using bright-field microscopy and cell segmentation
Conf_entry_s	Standard deviation of cell confluence [%] during quiescence induction (n=3)
Time_regr	Time [h] of cell confluence measurements during regrowth
Conf_regr_m	Cell confluence [%] during regrowth (mean, n=3), measured using bright-field microscopy and cell segmentation
Conf_regr_s	Standard deviation of cell confluence [%] during regrowth (n=3)
TimeWind_entry	Time [h] (center of 24 hour windows) for instantaneous growth rate estimation during quiescence induction
GR_entry_m	Instantaneous growth rates [1/h] during quiescence induction (mean, n=3), estimated from cell confluence data
GR_entry_s	Standard deviation of instantaneous growth rates [1/h] during quiescence induction, estimated from cell confluence data
TimeWind_regr	Time [h] (center of 24 hour windows) for instantaneous growth rate estimation during regrowth
GR_regr_m	Instantaneous growth rates [1/h] during regrowth (mean, n=3), estimated from cell confluence data
GR_regr_s	Standard deviation of instantaneous growth rates [1/h] during regrowth, estimated from cell confluence data

## Sheet: Time_entry
Sheet 1: Time [h] of cell confluence measurements during quiescence induction
	Data point
Cell line_Condition	1	2	3	4	5	6	7	8	9	10	11	12	13	14	15	16	17	18	19	20	21	22	23	24	25	26	27	28	29	30	31	32	33	34	35	36	37	38	39	40	41	42	43	44	45	46	47	48	49
A549_Pro	0	1.5	3	4.5	6	7.5	9	10.5	12	13.5	15	16.5	18	19.5	21	22.5	24	25.5	27	28.5	30	31.5	33	34.5	36	37.5	39	40.5	42	43.5	45	46.5	48	49.5	51	52.5	54	55.5	57	58.5	60	61.5	63	64.5	66	67.5	69	70.5	72
CCD1070Sk_Pro	0	1.4	2.9	4.4	5.9	7.4	8.9	10.4	11.9	13.4	14.9	16.4	17.9	19.4	20.9	22.4	23.9	25.4	26.9	28.4	29.9	31.4	32.9	34.4	35.9	37.4	38.9	40.4	41.9	43.4	44.9	46.4	47.9	49.4	50.9	52.4	53.9	55.4	56.9	58.4	59.9	61.4	62.9	64.4	65.9	67.4	68.9	70.4	71.9
HCT116_Pro	0	1.5	3	4.5	6	7.5	9	10.5	12	13.5	15	16.5	18	19.5	21	22.5	24	25.5	27	28.5	30	31.5	33	34.5	36	37.5	39	40.5	42	43.5	45	46.5	48	49.5	51	52.5	54	55.5	57	58.5	60	61.5	63	64.5	66	67.5	69	70.5	72
HFL1_Pro	0	1.4	2.9	4.4	5.9	7.4	8.9	10.4	11.9	13.4	14.9	16.4	17.9	19.4	20.9	22.4	23.9	25.4	26.9	28.4	29.9	31.4	32.9	34.4	35.9	37.4	38.9	40.4	41.9	43.4	44.9	46.4	47.9	49.4	50.9	52.4	53.9	55.4	56.9	58.4	59.9	61.4	62.9	64.4	65.9	67.4	68.9	70.4	71.9
MCF7_Pro	0	1.5	3	4.5	6	7.5	9	10.5	12	13.5	15	16.5	18	19.5	21	22.5	24	25.5	27	28.5	30	31.5	33	34.5	36	37.5	39	40.5	42	43.5	45	46.5	48	49.5	51	52.5	54	55.5	57	58.5	60	61.5	63	64.5	66	67.5	69	70.5	72
SKOV3_Pro	0	1.5	3	4.5	6	7.5	9	10.5	12	13.5	15	16.5	18	19.5	21	22.5	24	25.5	27	28.5	30	31.5	33	34.5	36	37.5	39	40.5	42	43.5	45	46.5	48	49.5	51	52.5	54	55.5	57	58.5	60	61.5	63	64.5	66	67.5	69	70.5	72
A549_S-	0	1.5	3	4.5	6	7.5	9	10.5	12	13.5	15	16.5	18	19.5	21	22.5	24	25.5	27	28.5	30	31.5	33	34.5	36	37.5	39	40.5	42	43.5	45	46.5	48	49.5	51	52.5	54	55.5	57	58.5	60	61.5	63	64.5	66	67.5	69	70.5	72
CCD1070Sk_S-	0	1.4	2.9	4.4	5.9	7.4	8.9	10.4	11.9	13.4	14.9	16.4	17.9	19.4	20.9	22.4	23.9	25.4	26.9	28.4	29.9	31.4	32.9	34.4	35.9	37.4	38.9	40.4	41.9	43.4	44.9	46.4	47.9	49.4	50.9	52.4	53.9	55.4	56.9	58.4	59.9	61.4	62.9	64.4	65.9	67.4	68.9	70.4	71.9
HCT116_S-	0	1.5	3	4.5	6	7.5	9	10.5	12	13.5	15	16.5	18	19.5	21	22.5	24	25.5	27	28.5	30	31.5	33	34.5	36	37.5	39	40.5	42	43.5	45	46.5	48	49.5	51	52.5	54	55.5	57	58.5	60	61.5	63	64.5	66	67.5	69	70.5	72
HFL1_S-	0	1.4	2.9	4.4	5.9	7.4	8.9	10.4	11.9	13.4	14.9	16.4	17.9	19.4	20.9	22.4	23.9	25.4	26.9	28.4	29.9	31.4	32.9	34.4	35.9	37.4	38.9	40.4	41.9	43.4	44.9	46.4	47.9	49.4	50.9	52.4	53.9	55.4	56.9	58.4	59.9	61.4	62.9	64.4	65.9	67.4	68.9	70.4	71.9
MCF7_S-	0	1.5	3	4.5	6	7.5	9	10.5	12	13.5	15	16.5	18	19.5	21	22.5	24	25.5	27	28.5	30	31.5	33	34.5	36	37.5	39	40.5	42	43.5	45	46.5	48	49.5	51	52.5	54	55.5	57	58.5	60	61.5	63	64.5	66	67.5	69	70.5	72
SKOV3_S-	0	1.5	3	4.5	6	7.5	9	10.5	12	13.5	15	16.5	18	19.5	21	22.5	24	25.5	27	28.5	30	31.5	33	34.5	36	37.5	39	40.5	42	43.5	45	46.5	48	49.5	51	52.5	54	55.5	57	58.5	60	61.5	63	64.5	66	67.5	69	70.5	72
A549_Q-	0	2	4	6	8	10	12	14	16	18	20	22	24	26	28	30	32	34	36	38	40	42	44	46	48	51.4	53.4	55.4	57.4	59.4	61.4	63.4	65.4	67.4	69.4	71.4	73.5	75.5	77.5	79.5	81.5	83.5	85.5	87.5	89.5	91.5	93.5	95.5
CCD1070Sk_Q-	0	1.4	2.9	4.4	5.9	7.4	8.9	10.4	11.9	13.4	14.9	16.4	17.9	19.4	20.9	22.4	23.9	25.4	26.9	28.4	29.9	31.4	32.9	34.4	35.9	37.4	38.9	40.4	41.9	43.4	44.9	46.4	47.9	49.4	50.9	52.4	53.9	55.4	56.9	58.4	59.9	61.4	62.9	64.4	65.9	67.4	68.9	70.4	71.9
HCT116_Q-	0	2	4	6	8	10	12	14	16	18	20	22	24	26	28	30	32	34	36	38	40	42	44	46	48	51.4	53.4	55.4	57.4	59.4	61.4	63.4	65.4	67.4	69.4	71.4	73.5	75.5	77.5	79.5	81.5	83.5	85.5	87.5	89.5	91.5	93.5	95.5
HFL1_Q-	0	1.4	2.9	4.4	5.9	7.4	8.9	10.4	11.9	13.4	14.9	16.4	17.9	19.4	20.9	22.4	23.9	25.4	26.9	28.4	29.9	31.4	32.9	34.4	35.9	37.4	38.9	40.4	41.9	43.4	44.9	46.4	47.9	49.4	50.9	52.4	53.9	55.4	56.9	58.4	59.9	61.4	62.9	64.4	65.9	67.4	68.9	70.4	71.9
MCF7_Q-	0	1.5	3	4.5	6	7.5	9	10.5	12	13.5	15	16.5	18	19.5	21	22.5	24	25.5	27	28.5	30	31.5	33	34.5	36	37.5	39	40.5	42	43.5	45	46.5	48	49.5	51	52.5	54	55.5	57	58.5	60	61.5	63	64.5	66	67.5	69	70.5	72
SKOV3_Q-	0	1.5	3	4.5	6	7.5	9	10.5	12	13.5	15	16.5	18	19.5	21	22.5	24	25.5	27	28.5	30	31.5	33	34.5	36	37.5	39	40.5	42	43.5	45	46.5	48	49.5	51	52.5	54	55.5	57	58.5	60	61.5	63	64.5	66	67.5	69	70.5	72
[truncated: 18 more columns]

## Sheet: Conf_entry_m
Sheet 2: Cell confluence [%] during quiescence induction (mean, n=3), determined in bright-field microscopy images
	Time [h]
Cell line_Condition	1	2	3	4	5	6	7	8	9	10	11	12	13	14	15	16	17	18	19	20	21	22	23	24	25	26	27	28	29	30	31	32	33	34	35	36	37	38	39	40	41	42	43	44	45	46	47	48	49
A549_Pro	17.5	18.5	19.5	20.5	21.5	23	23.5	25	26.5	28	30	31	33	35	37	38.5	40.5	43	44	47.5	50.5	52.5	55	57.5	60.5	62.5	65	67.5	69.5	72	74	76.5	78.5	80.5	82.5	84.5	86	87	89	90	91.5	92.5	93	94	94.5	95.5	96	96.5	97
CCD1070Sk_Pro	32.5	31.2	32.7	34.2	35.3	36.4	37.3	38.1	39.8	40.3	40.3	41.1	41.6	43.2	43.8	44.8	46.3	47.6	48.3	50.5	51.8	54.3	56.1	57.6	58.6	60.2	62.9	63.8	65.5	66.4	67.5	69.2	69.7	69.5	70.9	71.5	72.6	73.8	73.2	74	74.5	75	75.2	75.6	75.5	76.3	74.7	72.8	74.7
HCT116_Pro	21.5	22.5	23	23.5	24.5	26	27.5	29.5	30.5	31.5	33.5	35	37.5	39.5	42	44	47	49.5	52.5	55	58	60.5	63.5	66.5	69	71.5	73.5	75.5	78	80	81.5	83	85	87	88	89.5	91	92	92.5	94	95	95.5	96.5	96.5	97	97.5	98	98.5	98.5
HFL1_Pro	34.3	33.2	34.2	34.7	35.5	36.5	37.3	38	38.8	39.8	40.8	41	41.7	43.3	43.1	44.7	45.6	45.7	46.7	47.6	48.5	49.7	50.6	51.4	52.2	53.5	54.6	55.6	56.2	56.8	57.9	58.5	59.6	60	61.3	62.7	64	65.2	65.7	66.6	67.3	67.8	68.7	70.1	70.8	67	67.3	67.2	69.1
MCF7_Pro	13.3	15	15.3	17	17.7	18	18.3	18.7	20	21	22	22.3	23	24.7	25.7	26.3	27	28.3	29	30.7	32	33.3	35.3	36.3	38.3	39.7	41.3	43	44.3	46.3	47.7	50	51.7	53.7	56	57.7	59.3	61	62.7	64.3	65.7	67.7	69	70.7	72	73.3	74.7	75.7	76.7
SKOV3_Pro	23.7	24.3	25	25.3	26.3	27	28	28.7	29.7	31	31.7	33	34.7	35.7	37	37.7	39.3	40.3	42.3	43	44.7	46	47	48	49.3	51	52	53.3	54.7	56	57.7	59	59.7	61	61.7	63	64.3	65.3	66.7	68	69	70	71.3	71.7	73.3	74	74.7	76	76.7
A549_S-	19.3	20.3	21.3	21	22.3	22.7	23.3	24	24.3	25	25.7	26	26	26.7	27	27.7	28	28	28	28.7	29	29	29.7	29.7	29.7	30.3	30.7	31	30.7	31.7	31.3	31.7	31.7	32.3	32.3	32.7	32.7	32.7	33	33.3	33.3	33.7	33.7	34	33.7	33.7	34	34.3	34.3
CCD1070Sk_S-	38.6	31.9	34.4	35.7	38.1	38.2	39.1	40.4	40.9	42.6	43.8	44.2	45.6	47.8	47.7	47.8	48.7	48.6	49.8	50.5	51.8	51.5	51.7	53	53.7	53.8	54.2	56.2	54.9	56.6	55.9	57.1	57.5	57.4	57.5	57.4	57.5	57.1	57.1	58.8	58.1	58.8	58.9	56.7	58.8	59.4	58.1	55.5	58.7
HCT116_S-	17	19.3	21	23	23.7	25.3	26.3	27	27.7	27.3	27.7	27.3	28	28	28.3	29	29	29.3	30	30	30.7	30.7	31	31	32	32	32.3	33.3	33.3	34	34.3	34	34.7	35	36	36.3	36.7	37	37.3	38.3	38.7	39.3	39.7	40.3	40.7	41	41.7	42	42.3
HFL1_S-	38.6	36	37.2	37.8	38.4	39.5	39.8	40.8	41.7	42.4	43	44	44.4	46.2	45.8	46.4	47	47.9	48	48.4	48.6	49.1	50	50	50.5	51.5	50.9	50.9	52.3	51.5	52.3	52.1	53.2	54.1	52.4	54.3	54.1	54.2	54.5	55.1	55.1	55.1	55.8	55.7	55	56.7	55.2	53.2	55.4
MCF7_S-	17.3	19	20.3	20.7	21.7	21.7	21.7	22	22.3	23.7	24	24.3	24.7	25.7	26.3	27	27.7	28	28.3	29	29.3	30	30.3	30.3	31.3	31.3	32.3	32.3	33.3	33.3	33.7	34.7	35	35	35.7	36	36.3	36.3	37.3	37.7	38	38.3	38	38.7	39	39	39.3	39.7	39.7
SKOV3_S-	30.3	31.7	32	32.3	33	33.7	33.7	34.3	34.7	35	36	36	36.7	37	37.7	38.3	38.3	39.3	40	40.3	41.3	41.3	42.3	43.3	44	44.3	45	45.7	46	46.3	47.3	47.7	48	48.3	49	49.3	50	50.3	51	51	51.3	51.3	52.3	52.3	52.7	53	53.3	53.7	54
A549_Q-	28.3	29	28	28.7	28.7	28.7	28.7	28.7	28.7	28.7	28.7	28.7	28.3	28.7	29	28.7	28.7	28.7	28.7	28.7	29	29	29	28.7	28.7	28	28	28.3	28	28	28	27.7	27.7	27.7	27.3	27.7	26.7	26.7	26.7	26.7	26.3	26.3	26	26	25.7	25.7	25.7	25.7
CCD1070Sk_Q-	30.7	26.7	26.3	26.4	26	25.8	25.6	25.4	25.7	24.8	25.3	25.2	24.7	26	24.9	24.9	24.7	24.1	24.2	24.1	24.2	24.1	24.1	22.9	22.8	22.8	22.9	22.5	22.1	21.6	21.6	21.7	20.9	21	20.5	20.6	20	19.7	19.6	19.3	19.6	19.3	18.9	18.5	18.6	20.5	19.2	18	18.9
HCT116_Q-	24.7	27	28	29	29	29	29	29.3	29	29	29	29.3	29	28.7	29	28.7	28.7	28.7	29	29.3	29	29	29.3	29.3	29.3	30	29.7	29.7	29.7	29.7	30.3	30.3	30.7	30.3	30.7	31	31	31.3	31	31	31	31.7	31.7	32	32	32	32	32
HFL1_Q-	40.7	37.2	36.6	35.9	35.3	34.8	34	33.8	33.5	32.8	32.4	32.1	32	32.3	32	31.9	31.9	31.4	31.1	30.5	30.4	30.1	29.3	29.2	28.6	28.6	28.3	27.3	27.6	26.6	26.6	26.4	26.2	26.1	25.7	25.7	25.5	24.8	24.2	24.4	24.4	23.7	23.3	22.8	22.7	25.8	23.3	21.9	23.9
MCF7_Q-	22	22.7	24	24.7	25	25.3	25.7	25.7	26	25.7	25.3	25.3	25.7	25.7	25.3	25.3	25.3	25.3	25	25.3	25.3	25	25	24.7	24.3	25	24.3	24.7	24.7	24.7	24.7	24.7	25	25	25.3	25.3	25	25.3	25.3	25.3	25.3	25.3	26	26.3	26	26.3	26.3	26.7	26.7
SKOV3_Q-	28	28.3	27.7	27.7	27	27	26.7	27	27	27.3	27.7	27.7	28	28.3	28.3	29	28.7	29	29	29	29	29	29.3	29.3	29.7	29	29.3	29.3	29	29	29	29	29.7	29.3	29	29	29	28.7	28.7	28.7	28.7	28.7	28.7	28.7	28.3	28.3	28.7	28.3	28.3
[truncated: 18 more columns]

## Sheet: Conf_entry_s
Sheet 3: Standard deviation of cell confluence [%] during quiescence induction (n=3), determined in bright-field microscopy images
	Time [h]
Cell line_Condition	1	2	3	4	5	6	7	8	9	10	11	12	13	14	15	16	17	18	19	20	21	22	23	24	25	26	27	28	29	30	31	32	33	34	35	36	37	38	39	40	41	42	43	44	45	46	47	48	49
A549_Pro	0.7	0.7	0.7	0.7	0.7	1.4	0.7	1.4	2.1	1.4	1.4	1.4	1.4	1.4	1.4	2.1	2.1	1.4	0	2.1	2.1	2.1	2.8	3.5	3.5	3.5	4.2	3.5	4.9	4.2	4.2	4.9	4.9	4.9	4.9	4.9	4.2	4.2	4.2	4.2	3.5	3.5	2.8	2.8	2.1	2.1	1.4	2.1	1.4
CCD1070Sk_Pro	1.6	1	0.2	1.2	0.9	1.1	0.6	0.7	0.8	1.4	1.1	0.5	0.8	1.1	0.9	0.6	0.9	1.2	0.9	0.4	1	0.9	1.8	1.6	1.6	2	1.9	2.8	2.1	2.3	3.1	3.2	2.9	3.3	2.7	3.3	2.2	2.6	3.1	2.6	2.4	2.1	2.6	2.4	3.3	3.2	2.7	2.5	3
HCT116_Pro	0.7	0.7	0	0.7	0.7	0	0.7	0.7	0.7	0.7	0.7	1.4	0.7	0.7	1.4	1.4	1.4	2.1	2.1	2.8	2.8	3.5	3.5	4.9	4.2	4.9	4.9	6.4	5.7	5.7	6.4	5.7	5.7	5.7	5.7	4.9	5.7	5.7	4.9	4.2	4.2	3.5	3.5	3.5	2.8	2.1	2.8	2.1	2.1
HFL1_Pro	3.5	3.3	3.6	4.1	4.2	4.6	4	4.2	4.4	4.6	5	4.6	4.8	4.5	4.1	4.5	4.3	4.7	4.6	4	4.3	4.5	5.3	5.1	5.1	5.5	5.3	5.6	4.9	5.6	5.9	5.9	5.7	6.1	6.4	6.5	5.8	6.2	6.2	6.4	6.3	6.2	5.9	6.3	5.5	6.1	6.3	6.7	6.1
MCF7_Pro	0.6	1	0.6	1	1.5	1	1.5	0.6	1	1	1	0.6	1	0.6	0.6	1.2	1	1.2	1	1.5	1	1.2	1.2	1.2	1.2	0.6	1.2	1	1.2	1.2	0.6	1	0.6	0.6	1	0.6	0.6	1	1.2	1.5	1.2	1.2	1.7	1.2	1.7	1.5	1.2	1.2	1.2
SKOV3_Pro	0.6	1.5	1	0.6	1.2	1	1	1.2	1.2	1	1.2	1	1.2	1.2	1	1.2	0.6	0.6	0.6	1	1.2	1	1	1	0.6	1	1	1.5	0.6	1	0.6	1	1.2	0	0.6	0	1.5	0.6	0.6	1	1	1	1.2	0.6	0.6	1	0.6	1	0.6
A549_S-	1.2	1.2	1.2	1.7	1.2	0.6	1.2	1.7	1.2	1.7	1.5	1.7	1.7	2.3	1.7	1.5	1.7	1.7	2.6	2.3	1.7	1.7	2.3	2.3	2.3	2.1	2.3	1.7	2.3	2.3	2.1	2.3	2.3	2.1	2.9	2.3	2.3	2.3	1.7	2.1	2.1	2.3	2.3	1.7	2.3	2.3	1.7	2.1	2.1
CCD1070Sk_S-	6.1	6	6	6	6.6	6.5	7.1	6.9	7.3	7.3	6.5	7.7	7.7	6.6	6.4	7.4	7.9	5.8	6.3	6.8	5.9	7.6	5.9	7.4	7.5	5.7	8.2	6.6	7.1	4.6	6	5.1	5.1	5.7	5.4	5.7	4.6	5	5.3	4.8	4.1	6.3	5.6	4.1	4.9	5.2	5.1	4.8	5
HCT116_S-	1.7	1.2	0	0	0.6	1.5	1.2	1	0.6	1.2	0.6	1.2	1	1	1.2	1	1	1.2	1	1	0.6	0.6	1	1	1	1	1.2	1.2	1.2	1	1.2	1	0.6	1	1	1.2	1.5	1	1.2	1.2	1.5	1.2	1.5	1.2	1.5	1.7	1.5	1	1.2
HFL1_S-	5.9	4.7	4.9	4.9	4.6	5.6	5.4	6.4	6.4	6.6	5.7	6.4	5.9	6.6	6.3	7	6.9	7.1	7.3	6.9	7	7.6	7	7.5	7	7	7.5	6.7	8.1	7.3	8.2	7	8.4	7.7	8.5	7.5	8.3	8.3	7.5	8.3	6.8	8.1	7.3	8.1	8.1	8.6	7.5	7	8.1
MCF7_S-	0.6	0	0.6	0.6	0.6	0.6	0.6	0	0.6	0.6	1	0.6	0.6	0.6	0.6	0	0.6	1	0.6	1	0.6	1	0.6	0.6	0.6	0.6	0.6	0.6	0.6	0.6	1.2	1.2	1	1	1.2	1	1.5	1.5	1.5	1.2	1	1.5	1	1.2	1.7	1.7	1.5	2.1	1.2
SKOV3_S-	1.5	0.6	1	1.2	0	0.6	0.6	1.2	0.6	1	1	0	0.6	1	0.6	0.6	0.6	0.6	1	0.6	0.6	0.6	0.6	0.6	0	0.6	1	1.2	1	0.6	0.6	0.6	1	0.6	1	1.5	1	1.5	1	1	1.2	1.2	1.2	1.2	0.6	1	1.2	1.5	1
A549_Q-	0.6	0	1	0.6	1.2	0.6	0.6	0.6	0.6	0.6	0.6	0.6	0.6	0.6	0	0.6	0.6	0.6	0.6	0.6	0	1	1	0.6	0.6	0	0	0.6	0	0	0	0.6	0.6	0.6	0.6	0.6	0.6	0.6	0.6	0.6	0.6	0.6	0	0	0.6	0.6	0.6	0.6
CCD1070Sk_Q-	3.1	2.6	2.2	2.5	2.3	2.1	1.5	2.1	2.2	2.1	2.7	2.2	1.9	1.9	2.1	1.8	2.4	2.1	1.5	1.8	1.2	1.6	1.6	1.6	2.3	2.4	2.1	2.2	2.5	2.6	2.3	2.3	2	2.4	2.5	2.7	1.8	2	2.3	2	2.3	2.7	1.8	2.2	2.1	2.6	2.1	2.6	2.2
HCT116_Q-	0.6	3.6	4.6	4.6	4.6	4.6	4.6	5	4.6	4.6	4.6	4	4.6	4.5	4	4.5	4.5	4.5	5	5	5	5	5	5	5	4	4.5	4.5	4.5	4.5	5	5	4.5	5	4.5	5	5	5	5	5	5	5.5	4.5	5	5	5	5	5
HFL1_Q-	3.8	2.8	3	3.2	3.1	2.7	2.9	3.1	2.9	2.8	2.7	2.8	2.5	2.6	3	3.2	3.6	2.9	2.9	2.5	2.6	3	3.2	3.1	2.3	2.3	2.9	2.4	2	1.9	1.6	1.7	2.2	1.6	2.1	1.8	1.7	1.2	1.7	2	2.3	2.3	1.8	2	1.5	3.1	2	1.6	1.6
MCF7_Q-	1.7	1.2	1	1.2	1	1.5	1.2	1.2	1	1.2	1.5	1.5	2.1	1.5	1.5	1.5	1.5	1.5	2	1.5	1.5	1	2	1.5	1.5	2	1.5	2.1	2.1	2.1	1.5	1.2	1	1	1.5	1.5	1.7	1.5	1.5	1.5	1.5	1.5	1.7	1.5	2	1.5	1.5	1.2	1.2
SKOV3_Q-	3.6	3.8	3.2	3.2	2.6	2.6	3.2	2.6	2.6	2.9	3.2	3.2	3.6	3.1	3.8	3.6	3.2	3.6	3.6	3.6	3.6	3.6	3.1	3.8	3.2	3.6	3.8	3.1	3.6	3.6	3.6	3.6	3.2	3.1	3.6	3.6	3.6	3.2	3.2	3.2	3.2	3.2	3.2	3.2	3.1	3.1	3.2	3.1	3.1
[truncated: 18 more columns]

## Sheet: Time_regr
Sheet 4: Time [h] of cell confluence measurements during regrowth
	Data point
Cell line_Condition	1	2	3	4	5	6	7	8	9	10	11	12	13	14	15	16	17	18	19	20	21	22	23	24	25	26	27	28	29	30	31	32	33	34	35	36	37	38	39	40	41	42	43	44	45	46	47	48	49
A549_Pro	0	1.5	3	4.5	6	7.5	9	10.5	12	13.5	15	16.5	18	19.5	21	22.5	24	25.5	27	28.5	30	31.5	33	34.5	36	37.5	39	40.5	42	43.5	45	46.5	48	49.5	51	52.5	54	55.5	57	58.5	60	61.5	63	64.5	66	67.5	69	70.5	72
CCD1070Sk_Pro	0	1.5	3	4.5	6	7.5	9	10.5	12	13.5	15	16.5	18	19.5	21	22.5	24	25.5	27	28.5	30	31.5	33	34.5	36	37.5	39	40.5	42	43.5	45	46.5	48	49.5	51	52.5	54	55.5	57	58.5	60	61.5	63	64.5	66	67.5	69	70.5	72
HCT116_Pro	0	1.5	3	4.5	6	7.5	9	10.5	12	13.5	15	16.5	18	19.5	21	22.5	24	25.5	27	28.5	30	31.5	33	34.5	36	37.5	39	40.5	42	43.5	45	46.5	48	49.5	51	52.5	54	55.5	57	58.5	60	61.5	63	64.5	66	67.5	69	70.5	72
HFL1_Pro	0	1.5	3	4.5	6	7.5	9	10.5	12	13.5	15	16.5	18	19.5	21	22.5	24	25.5	27	28.5	30	31.5	33	34.5	36	37.5	39	40.5	42	43.5	45	46.5	48	49.5	51	52.5	54	55.5	57	58.5	60	61.5	63	64.5	66	67.5	69	70.5	72
MCF7_Pro	0	1.5	3	4.5	6	7.5	9	10.5	12	13.5	15	16.5	18	19.5	21	22.5	24	25.5	27	28.5	30	31.5	33	34.5	36	37.5	39	40.5	42	43.5	45	46.5	48	49.5	51	52.5	54	55.5	57	58.5	60	61.5	63	64.5	66	67.5	69	70.5	72
SKOV3_Pro	0	1.5	3	4.5	6	7.5	9	10.5	12	13.5	15	16.5	18	19.5	21	22.5	24	25.5	27	28.5	30	31.5	33	34.5	36	37.5	39	40.5	42	43.5	45	46.5	48	49.5	51	52.5	54	55.5	57	58.5	60	61.5	63	64.5	66	67.5	69	70.5	72
A549_S-	0	1.5	3	4.5	6	7.5	9	10.5	12	13.5	15	16.5	18	19.5	21	22.5	24	25.5	27	28.5	30	31.5	33	34.5	36	37.5	39	40.5	42	43.5	45	46.5	48	49.5	51	52.5	54	55.5	57	58.5	60	61.5	63	64.5	66	67.5	69	70.5	72
CCD1070Sk_S-	0	1.5	3	4.5	6	7.5	9	10.5	12	13.5	15	16.5	18	19.5	21	22.5	24	25.5	27	28.5	30	31.5	33	34.5	36	37.5	39	40.5	42	43.5	45	46.5	48	49.5	51	52.5	54	55.5	57	58.5	60	61.5	63	64.5	66	67.5	69	70.5	72
HCT116_S-	0	1.5	3	4.5	6	7.5	9	10.5	12	13.5	15	16.5	18	19.5	21	22.5	24	25.5	27	28.5	30	31.5	33	34.5	36	37.5	39	40.5	42	43.5	45	46.5	48	49.5	51	52.5	54	55.5	57	58.5	60	61.5	63	64.5	66	67.5	69	70.5	72
HFL1_S-	0	1.5	3	4.5	6	7.5	9	10.5	12	13.5	15	16.5	18	19.5	21	22.5	24	25.5	27	28.5	30	31.5	33	34.5	36	37.5	39	40.5	42	43.5	45	46.5	48	49.5	51	52.5	54	55.5	57	58.5	60	61.5	63	64.5	66	67.5	69	70.5	72
MCF7_S-	0	1.5	3	4.5	6	7.5	9	10.5	12	13.5	15	16.5	18	19.5	21	22.5	24	25.5	27	28.5	30	31.5	33	34.5	36	37.5	39	40.5	42	43.5	45	46.5	48	49.5	51	52.5	54	55.5	57	58.5	60	61.5	63	64.5	66	67.5	69	70.5	72
SKOV3_S-	0	1.5	3	4.5	6	7.5	9	10.5	12	13.5	15	16.5	18	19.5	21	22.5	24	25.5	27	28.5	30	31.5	33	34.5	36	37.5	39	40.5	42	43.5	45	46.5	48	49.5	51	52.5	54	55.5	57	58.5	60	61.5	63	64.5	66	67.5	69	70.5	72
A549_Q-	0	2	4	6	8	10	12	14	16	18	20	22	24	26	28	30	32	34	36	38	40	42	44	46	48	50	52	54	56	58	60	62	64	66	68	70	72	74	76	78	80	82	84	86	88	90	92	94	96
CCD1070Sk_Q-	0	1.5	3	4.5	6	7.5	9	10.5	12	13.5	15	16.5	18	19.5	21	22.5	24	25.5	27	28.5	30	31.5	33	34.5	36	37.5	39	40.5	42	43.5	45	46.5	48	49.5	51	52.5	54	55.5	57	58.5	60	61.5	63	64.5	66	67.5	69	70.5	72
HCT116_Q-	0	2	4	6	8	10	12	14	16	18	20	22	24	26	28	30	32	34	36	38	40	42	44	46	48	50	52	54	56	58	60	62	64	66	68	70	72	74	76	78	80	82	84	86	88	90	92	94	96
HFL1_Q-	0	1.5	3	4.5	6	7.5	9	10.5	12	13.5	15	16.5	18	19.5	21	22.5	24	25.5	27	28.5	30	31.5	33	34.5	36	37.5	39	40.5	42	43.5	45	46.5	48	49.5	51	52.5	54	55.5	57	58.5	60	61.5	63	64.5	66	67.5	69	70.5	72
MCF7_Q-	0	1.5	3	4.5	6	7.5	9	10.5	12	13.5	15	16.5	18	19.5	21	22.5	24	25.5	27	28.5	30	31.5	33	34.5	36	37.5	39	40.5	42	43.5	45	46.5	48	49.5	51	52.5	54	55.5	57	58.5	60	61.5	63	64.5	66	67.5	69	70.5	72
SKOV3_Q-	0	1.5	3	4.5	6	7.5	9	10.5	12	13.5	15	16.5	18	19.5	21	22.5	24	25.5	27	28.5	30	31.5	33	34.5	36	37.5	39	40.5	42	43.5	45	46.5	48	49.5	51	52.5	54	55.5	57	58.5	60	61.5	63	64.5	66	67.5	69	70.5	72
[truncated: 18 more columns]

## Sheet: Conf_regr_m
Sheet 5: Cell confluence [%] during regrowth (mean, n=3), determined in bright-field microscopy images
	Data point
Cell line_Condition	1	2	3	4	5	6	7	8	9	10	11	12	13	14	15	16	17	18	19	20	21	22	23	24	25	26	27	28	29	30	31	32	33	34	35	36	37	38	39	40	41	42	43	44	45	46	47	48	49
A549_Pro	99	99.5	99.5	99	99.5	99.5	99.5	99.5	99.5	99.5	99.5	99.5	99.5	99	99.5	99.5	99.5	99.5	99.5	99.5	99.5	99.5	99.5	99.5	99.5	99.5	99.5	99.5	99.5	99.5	99.5	99.5	99.5	99.5	99	99.5	99.5	99.5	99.5	99.5	99.5	99	99	99.5	99	99.5	99.5	99	99.5
CCD1070Sk_Pro	81	81.8	83.1	83.4	84.6	84.4	84.3	84.6	86	85.2	84.6	85.7	85.2	85.5	85.2	85	85.3	85	85	85.8	85.3	85.1	85.8	84.9	85.4	85.2	84.9	85.5	86.2	85.2	85.6	85.3	85.4	85.4	85.6	85.4	85.4	85.6	86.2	85.9	86.7	86.3	85.5	85.6	86.6	85.7	86.6	86.6	86.8
HCT116_Pro	100	100	100	100	100	100	100	100	100	100	100	99.5	100	99.5	99.5	99.5	99.5	99.5	99.5	99.5	99.5	99.5	99.5	99.5	99.5	99.5	99.5	99.5	99.5	99	98.5	99	99	98.5	98	98	98	98	98	97.5	97	97	96.5	96.5	96.5	95.5	95.5	95.5	94.5
HFL1_Pro	83.5	83.4	83.6	83.6	84	84	84.1	84.4	84.5	84.5	84.2	84.2	84.2	84.6	84.5	85	85.1	85.4	85.7	86	86.5	86.5	87	87.4	87.6	87.8	88.3	88.9	89.4	89.6	90.1	90.4	90.7	91.2	91.6	91.9	92.3	92.6	92.9	93.2	93.4	93.6	94.1	94.1	94.4	94.8	95	95.3	95.4
MCF7_Pro	91	92.7	93.3	93.3	93.7	94.3	95	95.3	95.7	95.7	96.3	96	96.3	97	97	97	97	97.3	97.3	97.3	97.3	97.7	98	97.7	97.7	97.7	98	98	98	98	98	98	98	98	98	98	98	98.3	98.3	98.3	99	98.3	99	99	99	99	99	99	99
SKOV3_Pro	84.7	85	84.7	85	85	85.7	85.7	87.3	87.7	88.7	89.3	90.3	91	92	92.3	93.3	94	94.3	94.3	95.3	95.3	95.3	95.3	95.3	95.3	95.7	95.7	95.7	95.7	95.3	95.7	95.7	95.7	96	96.3	96	96.3	96.3	96.3	96.3	96.3	96.3	96.3	96.3	96.7	97	97.3	97.3	97.3
A549_S-	34.7	36	36.7	37.7	38.3	40	41	42.3	44.3	46	47.3	48.7	50	51.3	52.7	54	55	56	57	58	59	60.3	61.7	63	64.3	66.3	67.3	69	70.7	72	74	75	76.7	78	80	81.3	83.7	84.3	85.7	87	88.3	89.7	90	91.3	92.7	93.3	93.3	94.7	94.3
CCD1070Sk_S-	55.4	58	58.2	57.7	58.7	59	60.2	58.4	59.3	59.3	59	59.7	59.7	59.4	60.3	60.3	60.1	59.5	60	58.9	58.9	59.3	59.8	61.3	62.4	63.8	65.4	65.9	67.5	68.3	70.3	72.9	73.1	74.8	76.3	77.5	79.1	79.8	80.8	81.2	82.2	83	83.4	83	83.7	83	83.1	83.7	84
HCT116_S-	35.3	39	41	42	43.3	44.7	45.7	46.7	48.7	49.7	50.3	51.3	53	53.7	55	56.3	58	59	60.3	61	62	62	62.7	63.7	65	66.3	67.7	69	70.3	72	73	74	75.3	76.3	77	78.3	80	81	82.3	83.7	84.7	85.7	86.7	88	88.3	89.3	90.3	91	92
HFL1_S-	53.9	52.6	52.1	50.7	51.8	50.9	50.5	50.2	50.5	50.4	48.3	49	48.5	48.1	47.2	47.4	47.1	46.6	46.5	46.7	46.6	46.3	46.2	46.5	46.6	46.2	46.3	46.8	46.6	47.9	48.1	48.6	48.4	49.6	50.6	50.8	51.6	52.6	52.9	54.1	54.5	55.7	56.4	56.7	57.5	58.6	59.6	60.5	60.7
MCF7_S-	37	38.3	38.3	38.7	39	39.7	39.7	40.7	41.7	42.3	43.3	43.7	45	46	47	48	48.7	49.7	50.7	51.3	52	53	54	55	56.3	57.7	59.3	60.7	62	64	65	66.3	67.3	68.3	69.3	70.3	71.3	72.3	73.7	74.7	75.7	76.3	77.3	78.3	79.3	79.7	80.3	81.3	82.3
SKOV3_S-	48.3	51.7	54	56	57.3	58.3	59.7	60.3	61.7	62.3	63.7	64.7	65.3	66	66.7	67.7	68	69.3	69.7	70.7	71.3	72	72.7	74	75	75.7	76.7	77	78	78.7	79.3	79.3	80	80.7	80.7	81.3	82	82.7	82.3	82.7	83.3	84	85	85	85.3	86	86.3	87	87.3
A549_Q-	20	20	20.3	20.7	20.3	21	21.3	22	21.7	22	22.3	22.7	23	22.7	23.7	24	24	24.7	25.3	26	27	28	29	30.3	31.3	33	34.3	35.7	37.7	39.7	42	44	46	48.3	50.3	53	55.3	58	60.3	62.7	65.7	68	70	72.3	75	77.3	79.3	81.3	83.3
CCD1070Sk_Q-	16.5	16.1	15.6	15.5	15.5	15.3	14.4	14.3	14.1	13.6	13.6	13.3	13.6	13.5	13.2	13.5	13.2	13.3	13.6	14	14	14.1	14.9	15.1	15.8	16.3	16.2	17	17.4	17.8	17.8	19.4	19	19.8	20.4	21	21.2	21.6	22.6	23	23.9	24.2	25	25.2	26.3	26.8	26	26.9	28.3
HCT116_Q-	22	23.7	24	24.3	25	25.7	26	26.7	27.7	28	29.3	29.7	30.3	31.7	32	32.7	33	34.3	35.3	37.3	38.7	40.3	41.7	44	46	48	50.7	52	54.7	56.7	58.3	61	63	65.3	67.3	69.3	71.3	73.3	75.3	77	79.3	80.3	82.3	84	85.7	87.3	88.7	90.3	91
HFL1_Q-	20.2	20.2	19.9	19.1	19.2	19.3	19.7	19.6	20.4	20.5	21.2	22.5	22.9	23.4	24.9	26	27.2	27.2	28.9	30.5	31.4	33	33.6	34.8	36.7	37.2	38.8	40	41	42.3	43.4	44.7	45.8	46.8	48.2	49.5	49.9	51.2	53	54.5	55.1	56.6	57.6	58.9	59	60.4	60.3	62.3	63.2
MCF7_Q-	24.7	25.7	27	28.3	29.3	29.7	31	32	33	33.7	35	35.7	37	37.7	38.3	39	40	40.7	41.3	42.3	43	44	45.3	46.3	47.7	49	50	51.3	52.3	53.3	55	56.3	57	58.3	59.7	60.7	62	63.3	64.7	65.7	66.7	67.7	68.3	70	70.7	72	73	73.7	74.7
SKOV3_Q-	24.3	25.3	26	27.3	28.7	29	30.3	31	32	32.7	33.3	34	34.7	35.3	36.3	37.3	38	38.3	39.3	40.3	40.3	41	41.7	42	43.3	44	44.7	45.3	45.7	46.7	47.3	48	49	49.3	51	51.3	51.7	52.7	53	53.3	54	54.7	55.7	56.3	56.7	58	58.3	59.7	60.3
[truncated: 18 more columns]

## Sheet: Conf_regr_s
Sheet 6: Standard deviation of cell confluence [%] during regrowth (n=3), determined in bright-field microscopy images
	Time [h]
Cell line_Condition	1	2	3	4	5	6	7	8	9	10	11	12	13	14	15	16	17	18	19	20	21	22	23	24	25	26	27	28	29	30	31	32	33	34	35	36	37	38	39	40	41	42	43	44	45	46	47	48	49
A549_Pro	1.4	0.7	0.7	1.4	0.7	0.7	0.7	0.7	0.7	0.7	0.7	0.7	0.7	1.4	0.7	0.7	0.7	0.7	0.7	0.7	0.7	0.7	0.7	0.7	0.7	0.7	0.7	0.7	0.7	0.7	0.7	0.7	0.7	0.7	1.4	0.7	0.7	0.7	0.7	0.7	0.7	1.4	1.4	0.7	1.4	0.7	0.7	1.4	0.7
CCD1070Sk_Pro	0.5	0.5	1.1	0.9	0.1	0.5	1.6	1.1	1.1	1.4	0.6	1.9	1.1	1.3	0.8	2.2	2.2	1.3	0.6	1.8	2.7	2	1.5	1	1.9	1.4	2.1	0.4	1.2	0.5	1.1	2.5	1	1.8	1.2	1.6	1.4	2.1	1.8	2	1.4	1	0.6	1.6	1.7	1.8	0.7	1.5	1.6
HCT116_Pro	0	0	0	0	0	0	0	0	0	0	0	0.7	0	0.7	0.7	0.7	0.7	0.7	0.7	0.7	0.7	0.7	0.7	0.7	0.7	0.7	0.7	0.7	0.7	1.4	0.7	1.4	1.4	0.7	1.4	1.4	1.4	1.4	1.4	2.1	1.4	1.4	2.1	2.1	2.1	2.1	2.1	2.1	2.1
HFL1_Pro	6.4	6.4	6.1	6.5	6.5	6.5	6.6	6.5	6.5	6.3	6.5	6.6	6.4	6.4	6.3	6.3	6.4	6.1	5.9	5.6	5.8	5.5	5.3	5.2	5	4.7	4.5	4.5	4.2	4.3	4	4.1	3.8	3.8	3.6	3.3	3.1	3.1	2.8	2.5	2.7	2.8	2.7	2.4	2.2	2.1	2.2	2.2	2.2
MCF7_Pro	1	0.6	1.2	1.2	0.6	1.2	1	1.2	0.6	0.6	1.2	1	0.6	0	0	0	0	0.6	0.6	0.6	0.6	0.6	0	0.6	0.6	0.6	0	0	0	0	0	0	0	0	0	0	0	0.6	0.6	0.6	0	0.6	0	0	0	0	0	0	0
SKOV3_Pro	0.6	0	0.6	1	1	0.6	0.6	0.6	1.2	1.2	0.6	0.6	1	1	0.6	0.6	1	0.6	0.6	0.6	0.6	0.6	0.6	0.6	0.6	0.6	0.6	0.6	0.6	0.6	0.6	0.6	0.6	0	0.6	1	0.6	0.6	0.6	0.6	0.6	0.6	0.6	0.6	0.6	0	0.6	0.6	0.6
A549_S-	2.5	3	3.5	2.5	2.5	3	3	3.1	3.1	3	2.5	3.5	3	3.5	2.5	3	3	3	3	2.6	3	2.5	3.1	3	3.1	3.1	3.1	3.6	3.2	2.6	2.6	2.6	3.2	2.6	2.6	2.9	1.5	1.5	2.3	2.6	2.1	2.3	1.7	2.1	0.6	0.6	1.2	0.6	1.2
CCD1070Sk_S-	7.1	6	7.5	6.1	5.2	5.4	6.1	5.5	5.1	6	5.2	5.3	5.1	5.3	6.9	5.3	5.9	6	5.1	4.7	4.9	5.3	5.6	6.5	5.5	6.1	6.6	5	6.2	5	5	4.8	4.6	4.6	4.6	5.4	4.6	4.8	5.5	4.9	5.1	5.5	4.4	5.2	4.4	5.1	4.3	4.6	4.6
HCT116_S-	2.5	3.6	3	3.6	3.5	3.8	4	3.8	4	5	4.2	4.2	4.4	4.7	4.4	4.2	4.6	4.6	4.5	4.6	4.6	4.6	4	5	4.6	5.1	5	4.6	4.5	4.6	4.6	4.6	4.5	5.1	4.6	5.1	4.6	4.6	5.1	5	4	4	5	4.6	4.5	4.5	4.5	4	4
HFL1_S-	8.6	8.7	8.4	7.6	7.5	7.4	6.9	6.3	5.8	6	5.5	6	5.7	5.2	5.3	5.9	5.4	5.1	5.2	5.6	5.7	5.2	5.1	5.2	5.2	4.3	4.2	4.5	4.5	5.7	5.5	4.9	5.1	5.5	4.6	5.4	5	5.2	4.4	5.5	4.6	5.1	5.7	4.3	4.4	5.4	5	5.2	5.3
MCF7_S-	3	3.1	3.1	3.5	3	3.5	3.5	3.5	3.5	3.5	3.5	3.5	4	4.6	4.6	4.6	4.5	4.5	4.5	5	4.6	4.6	4.6	4.6	5	5.1	5	5.1	5.6	5.6	5.6	6	6	6	6	6	6	6	5.5	5.5	5.5	5.5	5.5	5.5	5.5	6	5.5	5.5	5.5
SKOV3_S-	5.1	7.4	7.9	8.9	8.7	8.7	9.3	8.7	9.3	8.7	8.3	8.3	8.7	8.9	8.3	8.6	8.2	7.8	9.3	8.3	7.8	7.9	8.3	8.2	8.2	7.6	7.6	7.2	7.2	7.6	6.8	6.8	7.2	6.7	7	7.1	7.2	6.7	6.1	6.7	7.1	6.2	6.2	6.2	6.1	6.2	7.1	6.2	6.1
A549_Q-	0	1	0.6	0.6	0.6	0	0.6	1	0.6	0	0.6	0.6	1	0.6	0.6	0	0	0.6	0.6	0	0	0	0	0.6	0.6	0	0.6	0.6	0.6	0.6	0	1	1	1.2	1.2	1.7	1.2	1.7	1.2	1.5	1.5	1.7	1.7	1.2	1.7	1.2	1.2	1.2	1.2
CCD1070Sk_Q-	1.5	1.3	1.3	1.5	1.3	1.4	1.2	1.6	1.8	1.4	1.6	1.8	2	2	2	2.6	2.5	2.3	2.7	3.1	2.9	3.4	3.8	3.8	3.6	4.3	4.3	4.7	4.2	4.1	4.5	5.8	4.9	5	4.4	5.2	5.6	6.5	6.2	6.6	7.2	6.8	7.4	7.9	8.3	8.6	7.8	7.8	8.7
HCT116_Q-	4.4	4.5	4.6	4	4.6	5.1	4.6	5.1	5.1	5.6	5	6.1	6.7	6.1	5.6	6.1	7.2	7.6	7.6	7.6	8.1	8.6	9.7	9.2	10.1	10.8	10.7	11.8	11.7	11.7	12.2	12.1	12.1	11.6	11.6	11.6	11.6	11.6	10.6	10.5	10.6	10.6	10.6	10.1	9.1	8.6	8.1	7.6	7.5
HFL1_Q-	2.9	2.7	2.9	2.5	2.6	2.4	2.8	2.6	2.6	3.5	2.7	3	3.1	2.1	3	2.9	3.4	2.5	3.1	3.4	2.7	4.2	3.4	3.6	2.8	3.6	3.6	3.4	3.3	4.1	3.4	4.1	4.1	5	4.1	4.8	5.5	4.7	5.6	4	4.3	5.2	4.4	4.3	4.1	5	4.8	5.2	4.4
MCF7_Q-	1.5	1.5	2	2.1	2.1	2.3	2.6	2.6	2.6	2.3	2.6	2.3	2.6	2.3	2.9	2.6	2.6	3.2	2.1	2.9	2.6	2.6	2.9	2.9	3.2	2.6	2.6	3.1	3.1	3.1	2.6	3.1	2.6	3.1	2.5	2.5	2.6	2.1	2.5	2.5	2.5	2.5	2.1	2.6	2.3	1.7	1.7	1.5	1.5
SKOV3_Q-	2.9	2.9	2.6	3.1	3.2	3.6	3.1	3.6	3.6	3.2	4	4.6	4.2	4	4.7	5	4.6	5	5	5	5	5.6	5.1	5.6	5.7	5.6	5.1	5.7	5.1	5.1	5.7	5.6	5.6	6	5.6	5.7	6.1	5.1	5.6	5.7	5.6	5.1	6.1	5	6.1	5.6	5.7	6.1	5.7
[truncated: 18 more columns]

## Sheet: TimeWind_entry
Sheet 7: Time [h] (window center) for estimation of instantaneous growth rates during quiescence induction
	Data point
Cell line_Condition	1	2	3	4	5	6	7	8	9	10	11	12
A549_Pro	10.5	18	25.5	33	40.5	48	55.5	63	70.5	78	85.5	89.3
CCD1070Sk_Pro	10.4	17.9	25.4	32.9	40.4	47.9	55.4	62.9	70.4	77.9	85.4	90.6
HCT116_Pro	10.5	18	25.5	33	40.5	48	55.5	63	70.5	78	85.5	89.3
HFL1_Pro	10.4	17.9	25.4	32.9	40.4	47.9	55.4	62.9	70.4	77.9	85.4	90.6
MCF7_Pro	10.5	18	25.5	33	40.5	48	55.5	63	70.5	78	84
SKOV3_Pro	10.5	18	25.5	33	40.5	48	55.5	63	70.5	78	84
A549_S-	10.5	18	25.5	33	40.5	48	55.5	63	70.5	78	85.5	89.3
CCD1070Sk_S-	10.4	17.9	25.4	32.9	40.4	47.9	55.4	62.9	70.4	77.9	85.4	90.6
HCT116_S-	10.5	18	25.5	33	40.5	48	55.5	63	70.5	78	85.5	89.3
HFL1_S-	10.4	17.9	25.4	32.9	40.4	47.9	55.4	62.9	70.4	77.9	85.4	90.6
MCF7_S-	10.5	18	25.5	33	40.5	48	55.5	63	70.5	78	84
SKOV3_S-	10.5	18	25.5	33	40.5	48	55.5	63	70.5	78	84
A549_Q-	14	24	34	44.5	54.9	65.4	75.5	83.5
CCD1070Sk_Q-	10.4	17.9	25.4	32.9	40.4	47.9	55.4	62.9	70.4	77.9	85.4	90.6
HCT116_Q-	14	24	34	44.5	54.9	65.4	75.5	83.5
HFL1_Q-	10.4	17.9	25.4	32.9	40.4	47.9	55.4	62.9	70.4	77.9	85.4	90.6
MCF7_Q-	10.5	18	25.5	33	40.5	48	55.5	63	70.5	78	84
SKOV3_Q-	10.5	18	25.5	33	40.5	48	55.5	63	70.5	78	84

## Sheet: GR_entry_m
Sheet 8: Instantaneous growth rate [1/h] during quiescence induction (mean, n=3), estimated from cell confluence data
	Data point
Cell line_Condition	1	2	3	4	5	6	7	8	9	10	11	12
A549_Pro	0.0353695	0.0352412	0.0338083	0.0301297	0.0235002	0.0174261	0.0114637	0.00663189	0.00349703	0.00169638	0.000569565	0.000569565
CCD1070Sk_Pro	0.0150965	0.0145271	0.0187652	0.0195254	0.0146398	0.0087922	0.00528928	0.00161861	-0.000379754	-0.000510472	0.000140424	0.000140424
HCT116_Pro	0.0325175	0.0358025	0.0353148	0.0282757	0.0194741	0.0129515	0.00829237	0.0044401	0.00220647	0.00092069	0.000490029	0.000490029
HFL1_Pro	0.013541	0.0126807	0.012234	0.0120865	0.0108295	0.0104637	0.00986661	0.00369751	0.00315407	0.00553471	0.00392636	0.00392636
MCF7_Pro	0.0271286	0.025424	0.0268889	0.027735	0.0261105	0.0234872	0.0191067	0.0144375	0.0105423	0.00798404	0.00798404
SKOV3_Pro	0.021754	0.0228587	0.0208872	0.0182932	0.0159714	0.0135055	0.0114685	0.00964731	0.00748807	0.00606176	0.00606176
A549_S-	0.0152415	0.0105231	0.00729051	0.0061027	0.00535596	0.00428901	0.0036864	0.00290904	0.00256948	0.0023624	0.00236911	0.00236911
CCD1070Sk_S-	0.0186275	0.0135647	0.00917934	0.00792309	0.00594702	0.00282974	0.00158566	0.00074567	-0.000475617	-0.00238396	-0.00173886	-0.00173886
HCT116_S-	0.0169911	0.00635443	0.00719188	0.00755408	0.0076498	0.0079889	0.00882186	0.00805628	0.00680188	0.00536715	0.0036334	0.0036334
HFL1_S-	0.0122879	0.0102425	0.00703749	0.00523046	0.00409712	0.00366379	0.00324641	0.00091286	-0.00119381	-0.0021606	-0.0011273	-0.0011273
MCF7_S-	0.0152052	0.0150779	0.0126377	0.00998157	0.00931141	0.00815312	0.00657653	0.00468984	0.00294373	0.00250718	0.00250718
SKOV3_S-	0.00902766	0.00898883	0.00981027	0.00974083	0.00823319	0.00672237	0.00525499	0.00423499	0.00335193	0.00228138	0.00228138
A549_Q-	-2.40805e-17	-2.55222e-18	-2.83176e-17	-0.000927086	-0.0019094	-0.00217192	-0.00297225	-0.00297225
CCD1070Sk_Q-	-0.00323756	-0.00291781	-0.00436671	-0.00613563	-0.00799244	-0.00832586	-0.00738321	-0.00385536	-0.00513922	-0.00935667	-0.00734392	-0.00734392
HCT116_Q-	0.000297826	-0.000546722	0.000540391	0.00133127	0.00196408	0.00208436	0.00193979	0.00193979
HFL1_Q-	-0.0082275	-0.0049315	-0.00575286	-0.00837764	-0.00799695	-0.00719185	-0.00788928	-0.00483689	-0.00384528	-0.00896619	-0.00806714	-0.00806714
MCF7_Q-	0.00377994	-0.000810568	-0.00128047	-0.00179999	0.000143095	0.00171122	0.00177608	0.0032463	0.00339178	0.00388717	0.00388717
SKOV3_Q-	0.000416853	0.00425535	0.0029929	7.78096e-18	0.000103621	-0.000442065	-0.00070202	-0.000634672	-0.00120286	-0.00221068	-0.00221068

## Sheet: GR_entry_s
Sheet 9: Standard deviation of instantaneous growth rates [1/h] during quiescence induction (n=3)
	Data point
Cell line_Condition	1	2	3	4	5	6	7	8	9	10	11	12
A549_Pro	0.0003269	0.00106114	0.000287971	0.00137611	0.000752407	0.000704162	0.00199646	0.00216354	0.00163044	0.00107304	0.000805486	0.000805486
CCD1070Sk_Pro	0.001446	0.000305761	0.000607943	0.00127884	0.00134812	0.000596596	0.000834135	0.000331555	0.000499217	0.000168132	0.000577744	0.000577744
HCT116_Pro	0.00180866	0.00156966	0.00259169	0.00231507	0.000495847	0.00119403	0.00204186	0.00245724	0.00178395	0.00130205	0.000693006	0.000693006
HFL1_Pro	0.000686137	0.00209096	0.00162438	0.000850835	0.00080432	0.000177168	0.000918477	0.000575157	0.000589683	0.000389901	0.000355785	0.000355785
MCF7_Pro	0.0023057	0.00186481	0.00059712	0.00101215	0.00115797	0.00106058	0.000995774	0.000454649	0.000206557	0.000469409	0.000469409
SKOV3_Pro	0.00148556	0.00108182	0.00102287	0.00038622	0.000667661	0.000439551	0.000537256	0.000236261	0.000380656	0.000536695	0.000536695
A549_S-	0.00082627	0.00144003	0.000603576	0.000588994	0.000448702	0.000600529	0.000778599	0.000685795	0.000508682	0.000811136	0.000860586	0.000860586
CCD1070Sk_S-	0.00191495	0.00243439	0.00171299	0.00168478	0.00249222	0.00239529	0.00146255	0.0011466	0.000794949	0.00051245	0.00141997	0.00141997
HCT116_S-	0.00447135	0.00087168	0.000626012	0.000335446	0.000137392	0.000112573	0.000485993	0.000125991	0.000389735	0.000800227	0.000982023	0.000982023
HFL1_S-	0.00191261	0.00205622	0.001757	0.00105068	0.00090636	0.000869971	0.000916412	0.000331333	0.000636727	0.000806131	0.000708742	0.000708742
MCF7_S-	0.000691084	0.000694471	0.00125497	0.000632258	0.000768262	0.00116584	0.000243068	0.000498741	0.000203949	0.00075297	0.00075297
SKOV3_S-	0.000737129	0.000879697	0.000619937	0.000410407	0.000404983	0.00041965	0.000685696	0.00133096	0.000419789	0.000596977	0.000596977
A549_Q-	9.66761e-18	2.24638e-17	3.43942e-17	0.000813757	0.000177447	0.000910362	0.000244373	0.000244373
CCD1070Sk_Q-	0.000953826	0.000176516	0.0007593	0.00195772	0.00267062	0.000898286	0.000566743	0.000970951	0.00126378	0.000651095	0.000842303	0.000842303
HCT116_Q-	0.00116687	0.00094695	0.000821057	0.000436265	0.000696027	0.000414131	0.00060962	0.00060962
HFL1_Q-	0.00028757	0.000542166	0.00103991	0.00135177	0.00207693	0.000994154	0.000979573	0.000464091	0.000886117	0.00274106	0.00237828	0.00237828
MCF7_Q-	0.00172207	0.00140394	0.001109	0.00113	0.000856993	0.00100237	0.00179273	0.000939127	0.00184129	0.00153925	0.00153925
SKOV3_Q-	0.000367545	0.00138621	0.000196946	3.6913e-17	0.000179477	0.000765679	0.00121593	0.00109928	0.00104471	0.000134348	0.000134348

[truncated: 3 more sheets: TimeWind_regr, GR_regr_m, GR_regr_s]
