# Supplementary material for: Sorting‐free metabolic profiling uncovers the vulnerability of fatty acid β‐oxidation in in vitro quiescence models
Source: Mol Syst Biol. 2022 Sep 12;18(9):e10716. doi: 10.15252/msb.202110716 (PMC9465820; doi:10.15252/msb.202110716)
Supplement: Supplementary file 4 — Dataset EV3 [file MSB-18-e10716-s001.xlsx]

## Sheet: Dataset description
Legend
Sheet	Description
TrypsVSinsitu_raw	Comparison of metabolite abundance measurements in cell extracts generated after enzymatic detachment of live cells (trypsinized) against in situ extraction of adherent cells.
TrypsVSinsitu_groupnorm	Comparison of trypsinized vs. in situ extraction (see Sheet 2): Data centered to the group mean to account for systematic differences in extracted biomass.
Linearity_basemodel	Evaluation of linearity of ion intensity measurements: Linear regression of measured ion intensities for metabolites spike into extracts of three different cell lines and cell-free extraction solvent (base model).
Linearity_Rsquared	Evaluation of linearity of ion intensity measurements: Goodness of fit (R²) of the base model in other sample matrices.
Deconv_benchmark	Validation of the deconvolution method. Extracts of five different cell lines were mixed and subjected to deconvolution. Deconvoluted relative metabolite abundances in the five cell lines were benchmarked against previous measurements (Ortmayr et al., 2019, Nat Commun 10, 1841, https://doi.org/10.1038/s41467-019-09695-9)

## Sheet: TrypsVSinsitu_raw
Sheet 1: Ion intensity [a.u.] in detached- vs. in situ cell extracts
				Raw ion intensity [a.u.]
Annotation	Annotation ID	Ion m/z	Ionization	A549, trypsin, 1	A549, trypsin, 2	A549, trypsin, 3	IGROV1, trypsin, 1	IGROV1, trypsin, 2	IGROV1, trypsin, 3	OVCAR8, trypsin, 1	OVCAR8, trypsin, 2	OVCAR8, trypsin, 3	UO31, trypsin, 1	UO31, trypsin, 2	UO31, trypsin, 3	A549, insitu, 1	A549, insitu, 2	A549, insitu, 3	IGROV1, insitu, 1	IGROV1, insitu, 2	IGROV1, insitu, 3	OVCAR8, insitu, 1	OVCAR8, insitu, 2	OVCAR8, insitu, 3	UO31, insitu, 1	UO31, insitu, 2	UO31, insitu, 3
Acetone	C00207	57.0341	[M-H]-	5972.65	6252.15	5735.67	5888.2	4401.38	5114.2	6548.71	5898.32	8931.23	5109.18	5115.15	6708.96	4902.28	4219.61	5766.63	6005.99	5030.16	3936.34	5021.97	5329.3	4561.87	5695.85	5166.62	3691.13
Guanidine		58.0385	[M-H]-	661.923	760.376	772.622	647.59	374.823	711.826	342.286	746.505	935.415	744.674	444.454	383.392	961.256	671.236	493.878	956.796	799.993	769.288	419.358	406.671	349.021	863.102	319.704	270.588
Glycolaldehyde ; Acetate	C00266 ; C00033	59.0142	[M-H]-	54832.3	52149.9	60704	38692.6	44422.9	53107.4	89642.1	82258.2	75313.9	88847.3	48543	41589.9	172374	191919	185419	155015	141640	171316	355475	289908	174895	157381	343755	332520
Urea	C00086	59.0222	[M-H]-	5732.73	5730.2	6195.16	4001.28	5060.83	6011.08	9983.37	8955	7802.53	9005.09	5355.38	4272.23	18103.6	19995.4	19081.9	15681.3	14359	18173.2	36018.3	29762.9	18695.1	15613	36874.6	35219.7
Isopropyl alcohol	HMDB0000863	59.049	[M-H]-	2084.55	1646.51	2312.43	2190.6	2378.34	2996.16	2174.3	2647.86	1667.56	1777.53	2923.45	2337.27	4216.27	4075.27	2771.12	2862.92	4213.5	4005.32	4422.47	3483.44	4083.97	4340.14	4162.1	4470.97
Bicarbonate	C00288	60.9926	[M-H]-	3565.62	3185.72	3605.47	4258.79	3834.24	3380.33	3676.01	3651.69	3192.39	4113.73	4535.86	3982.76	10287.4	9771.71	10334.6	12185.5	8714.3	10377.7	10754.6	9104.9	9004.18	9244.66	8739.24	10142.5
Peroxynitrite	C16845	61.9885	[M-H]-	31358.2	29755.1	30191.8	23774.9	37966.7	34912.7	46076.4	35008.7	37101.1	38563.2	26141.1	24523.5	56816.8	56772.5	69504.9	54181.7	50522.8	58505.3	60972.8	57734.7	61564	54912	67141.3	58631.6
1-Pyrroline	C15668	68.0503	[M-H]-	717.823	380.945	443.721	481.532	278.65	569.691	427.083	415.308	424.92	434.437	547.936	569.049	1157.52	476.642	361.447	917.519	1132.56	1085.77	513.528	388.578	732.178	366.652	892.948	397.824
Methylglyoxal ; N-Acetyl-Beta-D-Glucosaminyl-1,2-Alpha-D-Mannosyl-1,3-(N-Acetyl-Beta-D-Glucosaminyl-1,2-Alpha-D-Mannosyl-1,6)-(N-Acetyl-Beta-D-Glucosaminyl-1,4)-Beta-D-Mannosyl-1,4-N-Acetyl-Beta-D-Glucosaminyl-R	C00546 ; G00019	71.0142	[M-H]-	17491.3	13882.5	17054.1	17608.7	11625.9	19121.7	16898.7	14363.8	17612.1	21347.4	15935.9	17600.7	27173.7	30534.9	28970.5	46600	46472.6	41539.6	23518.4	28558.7	26546	33077	29852.7	30749.4
Ammonioacetone ; Beta-Aminopropion Aldehyde	C01888 ; C05665	72.0454	[M-H]-	1477.92	1678.68	1121.72	492.142	478.469	599.322	1341.44	1027.59	1307.45	694.449	389.883	497.286	2339.45	2093.44	1993.57	1106.6	1199.56	776.901	1656.59	1895.92	2141.06	671.866	409.905	708.83
Glyoxylate	C00048	72.9927	[M-H]-	851.413	897.869	695.798	1022	934.131	1102.14	1683.99	931.355	1026.92	1036.21	1113.43	1026.13	1675.85	2296.28	2268.31	3151.2	3695.57	3155.6	2923.35	1765.4	2170.32	3138.21	2393.14	2656.39
(R)-Lactaldehyde ; (S)-Lactaldehyde ; Hydroxyacetone ; Propionate	C00937 ; C05999 ; C05235 ; C00163	73.0297	[M-H]-	3733.67	5088.07	4851.55	5987.51	3881.64	5370.02	5000.52	4041.07	5013.07	5581.93	4030.16	5836.65	3528.66	3064.09	4328.4	4108.08	4897.33	4934.5	4261.67	3733.54	4577.34	5946.13	3541.03	3808.09
Glycine	C00037	74.0248	[M-H]-	15891.8	17004.1	12851.6	8088.96	4064.43	7545.46	10834.1	8500.21	11921.4	15344.4	10591.9	13561	20612.2	21402.5	19855.5	27746	28802.6	28714.6	17500.7	20598.1	20511.9	16466.8	15906.8	15907.2
Glycolate	C00160	75.0087	[M-H]-	3647.59	3333.36	3366.03	3320.64	2128.02	1596.35	2404.11	2115.16	2570.46	2534.52	2121.1	4069.78	4974.1	4307.5	6718.41	4697.86	4480.33	4472.74	4399.79	4601.6	4000.2	4749.15	4537.03	5630.04
Nitryl Chloride		79.9569	[M-H]-	8537.05	6883.15	7584.54	7622.04	7060.97	7427.46	8956.71	7558.92	7523.88	8017.83	7654.51	7557.36	6396.75	5541.09	7102.27	5440.65	6672.92	8321.44	6301.93	7072.22	8343.74	7803.29	8117.74	7701.2
Sulfite	C00094	80.9634	[M-H]-	7046.97	5342.02	5537.51	5734.38	5964.25	6445.95	5064.26	6078.79	6590.47	7048.47	6097.19	6279.05	5627.02	5310.99	6384.73	5284.75	5210.34	5566.06	4971.93	4639.09	4873.27	5687.94	3997.48	4819.39
3-Methyl-2-butenal ; Tiglic aldehyde	HMDB0012157 ; HMDB0031512	83.0499	[M-H]-	2327.69	2454.83	2094.6	2828.53	1710.64	2851.29	2175.8	2187.25	2202.98	2690	2427.61	2491.89	2310.35	2291.8	2333.49	2141.42	2123.8	1686.84	2632.1	2055.19	2297.77	2416.6	2351.74	2322.81
2-Aminoacrylic Acid	C02218	86.0253	[M-H]-	2322.2	2325.39	1807.82	1814.5	646.039	1133.58	1247.37	1550.22	1167.66	2390.72	2063.03	1228.45	1291.14	2817.66	1921.1	2395.88	1479.63	2721.32	1404.88	1064.87	1410.02	1727.13	2073.73	1572.08
4-Aminobutanal	C00555	86.0612	[M-H]-	286.428	294.4	143.955	144.297	199.75	130.008	447.97	90.7637	222.822	321.655	42.9651	52.6131	202.815	92.0769	77.994	69.9957	155.727	128.857	195.582	85.1604	226.845	67.0529	77.689	182.293
3-Oxopropanoate ; Pyruvate	C00222 ; C00022	87.0084	[M-H]-	12682.4	11119.8	12878.3	14866.6	9545.27	12952.1	12613.5	12244.5	13492.4	14990.5	12632.4	13178.2	7299.17	7953.19	7719.53	12005.3	11920.5	11017	8397.05	8119.21	8717.63	9353	6870.76	7696.58
Butyric acid ; Butyrate	C00246 ; HMDB0000039	87.0453	[M-H]-	999.311	834.633	988.091	656.91	695.875	977.751	534.337	868.658	783.197	1180.07	565.06	730.814	805.138	955.628	916.846	538.683	785.84	807.271	882.094	755.281	599.199	517.503	1188.03	1090.44
Beta-Alanine ; D-Alanine ; L-Alanine ; Sarcosine	C00099 ; C00133 ; C00041 ; C00213	88.0402	[M-H]-	14376.4	15213.4	17302.4	16151.4	6630.53	15349.1	13664.6	10716.5	17421.7	12596.2	9751.53	14590.4	16650.9	21119	20609.5	28528.7	27025	26159.9	12653.1	15284.8	15280.4	13687.7	14070.5	12722.3
Oxalate	C00209	88.9883	[M-H]-	104.988	234.395	222.321	396.673	152.076	245.132	166.657	599.606	355.525	145.806	229.645	293.104	437.071	480.65	461.262	552.561	544.673	368.373	316.344	442.839	486.659	526.34	184.158	98.0175
D-Glyceraldehyde ; Glycerone ; (R)-Lactate ; (S)-Lactate ; 3-Hydroxypropionate	C02154 ; C00184 ; C00256 ; C00186 ; C01013	89.0243	[M-H]-	16565.9	16528.3	16671.3	18800.9	13338	19139.4	14096.7	16033.1	17640.6	35543.9	23418.6	22594	52377.1	50257.9	49337.9	55423.7	45410.9	49671.2	36691	39728.8	38787	43439.2	48029.8	44109.1
Glycerol	C00116	91.0421	[M-H]-	589.803	458.013	1207.89	429.695	527.263	737.002	640.446	623.664	849.313	987.877	720.362	724.699	2529.53	3268.45	1895.87	2009.32	1980.8	2163.79	1720.78	1656.9	2375.53	1503.55	1972.01	1570.68
Sulfate	C00059	96.9601	[M-H]-	23429.9	23155	25088.4	20705.3	21235.7	21653.3	19899.5	20869.9	23733.5	25759.2	19888.6	21055.2	17049.4	16555.9	17204.9	17850.8	16875.1	18108.9	16071.3	16258.2	16643.9	18334.9	16318.5	17841.7
Orthophosphate	C00009	96.9702	[M-H]-	58761.1	55538.9	67526.7	59728.8	49181.4	61468.2	63920	57687.2	68109.4	75643.1	50952	56781.2	57982.3	60373.8	59948.4	76459.2	79271.6	76150.6	48291.6	55216.9	52982.6	52328.9	49444.5	52031.5
4-Pentenoic acid ; Senecioic acid	HMDB0031602 ; HMDB0000509	99.0447	[M-H]-	5006.91	5405.92	7020.61	4353.28	4156.16	5104.29	6795.51	6446.36	7933.31	5677.53	5415.36	4650.32	5355.79	6190.86	5431.75	4152.93	4759.59	4015.55	8235.56	7339.35	6999	4229.75	4856.24	4432.4
4-Methylpentanal ; Ethyl isopropyl ketone	C02373 ; HMDB0005846	99.0812	[M-H]-	1763.05	1381.97	1320.77	1473.36	1753.34	1687.64	1459.53	1329.1	1535.23	1489.88	1529.71	1519.1	1175.36	1444.67	1473.41	1221.45	1347.33	1298.08	1192.99	1708	1610.76	1570.09	1559.7	1566.1
Valeric Acid	C00803	100.05	[M-H]-	1094.78	1185.33	776.796	985.055	1015.81	844.023	1596.02	1211.38	1109.96	1855.68	1454.59	1424.19	1088.02	1145.29	1150.17	1467.86	1877.7	1537.09	1531.44	1177.24	1636.83	1458.09	1683.22	1770.79
Betaine Aldehyde	C00576	100.076	[M-H]-	834.803	782.101	663.002	1006.72	752.83	627.037	972.917	587.934	847.116	649.096	601.839	644.472	820.767	1068.28	963.784	1170.46	586.877	741.692	599.025	1006.24	584.682	547.028	461.398	504.133
Succinic acid semialdehyde ; 2-Methyl-3-Oxopropanoate ; 2-Oxobutanoate ; Acetoacetate ; Succinic Semialdehyde	C00349 ; C00109 ; C00164 ; C00232 ; HMDB0001259	101.025	[M-H]-	15778.6	16255.3	19096.2	18910.8	14343.7	17600.4	17392.3	17368.1	18235.9	23563.2	21278.4	23694.3	23384.5	22787.2	21332.4	26512.8	26102.1	24115	18842.7	20486.8	19021.8	23445.3	20432.5	21895.7
(S)-2-Methylbutanoic acid ; Ethylmethylacetic acid ; Isovaleric acid ; Methyl butyrate ; Valeric acid	HMDB0033742 ; HMDB0002176 ; HMDB0000718 ; HMDB0033890 ; HMDB0000892	101.06	[M-H]-	6127.9	5077.56	5579.95	6003.35	6267.1	5565.82	6105.23	5566.68	5751.46	5858.12	6000.61	5462.79	6716.23	6049.24	6011.27	5906.64	6461.35	6613.85	6408.47	7054.02	6618.88	6427.85	5327.8	5381.82
(S)-2-Aminobutanoate ; (S)-3-Aminoisobutyric Acid ; 4-Aminobutanoate ; D-3-Amino-Isobutanoate ; N,N-Dimethylglycine	C02356 ; C03284 ; C00334 ; C01205 ; C01026	102.056	[M-H]-	154969	140012	121491	240098	99348.2	207489	263071	209778	283944	520926	408214	469236	126295	140436	139955	403951	431666	456564	251503	300908	302542	421332	426974	449151
3-Hydroxypyruvate ; Malonate	C00168 ; C00383	103.004	[M-H]-	2655.98	2424.46	2378.35	1927.45	1411.53	1639.66	2259.71	1508.85	1614.99	1982.39	1845.04	1789.63	2222.95	2637.75	3084.19	1641.93	1813.01	2001.38	2440.3	1761.69	1626.15	1993.06	1808.07	1724.97
(R)-3-Hydroxybutyrate ; 2-Hydroxybutyrate ; 3-Hydroxy-2-Methylpropanoate ; 4-Hydroxy-Butyrate	C01089 ; C05984 ; C06001	103.04	[M-H]-	1999.15	1855.59	3297.14	2528.84	2648.14	2955.74	2642.82	1855.92	2690.16	3882.68	3125.59	3764.2	1617.87	1598.28	1834.97	3780.18	3189.85	3295.33	1548.06	1850.05	1654.98	2632.01	3069.53	2311.29
D-Serine ; L-Serine	C00740 ; C00065	104.035	[M-H]-	5782.6	5418.08	5047.7	8182.94	3629.59	7615.14	8721.87	4827.83	7406.9	6509.97	6056.37	5722.72	31607.8	37342.6	34183.7	71718	67069.4	72425.8	35146.9	39651.7	40042.1	27658	25552.3	25467.6
D-Glycerate	C00258	105.019	[M-H]-	8088.94	10456	9448.73	7773.21	8313.45	10626.9	23923.6	6954.64	9413.29	8996.19	10568	8902.76	6185.14	6183.52	10749.1	5478.7	5455.71	6428.29	8761.77	6055.62	5910.82	5729.29	5053.75	4765.76
m-Cresol ; p-Cresol ; P-Cresol	C01468 ; HMDB0002048 ; HMDB0001858	107.05	[M-H]-	9250.18	11261.5	12419.9	9464.62	9271.6	9756.4	12413.1	10111.4	10822.2	10834.6	9708.62	10652.6	10283.9	10516.5	11492.2	9746.94	9543.22	8859.49	10988.5	9767.69	11777.5	9858.22	10282	11669.8
Imidazole-4-Acetaldehyde	C05130	109.04	[M-H]-	24842.3	24802.9	24144.7	24072.3	24789.7	24928.1	24151.4	22617.6	26457.6	22941.8	20436.4	23231.3	26191.7	26181.5	28438.6	42728.7	43270.5	48865.5	28909.3	32101.1	35230.9	25400.4	26073.1	27639.8
2-Ethyl-5-methylfuran	HMDB0029728	109.066	[M-H]-	2321.67	2610.91	2785.21	2473.17	2390.02	2738.7	2728.36	2378.03	2400.49	2559.27	2115.81	2249.11	2865.23	2285.74	2481.07	2784.68	2832.96	3204.19	2218.39	2127.09	2346.17	2375.82	2549.11	2121.25
Cytosine	C00380	110.033	[M-H]-	14130.9	13156.8	15840.1	12768.4	12678	14124.1	13002.1	11952.1	12015.6	11358.4	11186.5	13493.7	9354.19	8916.78	11072.4	8868.8	8944.88	10666.4	9991.86	10089.8	9698.06	8850.47	10196.3	10952.2
Histamine	C00388	110.072	[M-H]-	2230.85	1992.26	1578.65	2092.51	1423.76	1816.9	2987.91	1715.38	2755.35	2925.61	1393.21	2658.18	7091.91	8099.23	8229.51	9016.16	9033.98	9050.33	6010.23	5622.82	5999.32	4869.2	5190.65	5132.22
Uracil	C00106	111.019	[M-H]-	36158.9	39164	39227.5	29324	17392.7	26942.4	47757.9	40700.5	52748.8	34171	25097.7	33918.2	14204.7	12938.8	13099.8	22430.3	21145.4	21555.2	12743.4	14123.3	13413.9	12801.9	11229.1	13851.4
L-3-Cyanoalanine	C02512	112.025	[M-H]-	2079.21	1891.83	1741.4	1566.44	1000.52	1420.46	2464.1	2758.14	2844.49	1782.89	1274.61	1690.86	793.898	661.128	947.655	959.655	1531.99	1475.81	736.705	566.696	911.973	1162.22	736.623	1103.55
1-Pyrroline-5-Carboxylate	C03912	112.041	[M-H]-	15604.1	12531	16401	13487.1	7881.82	11993.2	11773.8	10652	14115.9	11412.4	9944.04	10097.3	14237.7	15103.5	15175	18502.7	18349	17357.2	10650.4	12199.8	10830	8307.96	7101.04	9368.48
Creatinine	C00791	112.05	[M-H]-	2965.57	2391.69	2655.71	2834.18	1635.77	2438.15	2165.53	2301.6	2779.62	2089.21	1723.14	1970.73	2812.19	2920.92	2481.06	2695.65	3063.81	3069.35	1919.04	2241.05	2839.36	1642.88	1374.25	1660.68
Thiosulfate	C00320	112.938	[M-H]-	2169.77	855.849	943.168	619.76	1653.37	978.003	410.82	975.271	1138.57	610.603	988.961	1062.5	1200.12	1069.47	657.457	940.033	824.658	753.797	842.435	1030.71	898.441	1103.72	954.012	697.03
5,6-Dihydrouracil	C00429	113.036	[M-H]-	11068.3	11987.5	10464.6	16488.2	8048.75	16877.9	18035.8	15994.3	19633.6	15735.2	14665.4	13918.1	38827.1	39997	39134.2	89512.3	86146.8	87722.3	42792.1	45680.5	48385.6	40709.4	37642.3	39213.4
D-Proline ; L-Proline	C00763 ; C00148	114.056	[M-H]-	78399.9	71400.1	65400.2	119136	56663.8	109567	84139.2	78639.2	99076.2	229327	190733	217118	127248	126179	131224	333780	341522	336342	135709	148344	149061	286519	259632	269646
Fumaric acid ; Maleic acid ; Fumarate	C00122 ; HMDB0000134 ; HMDB0000176	115.004	[M-H]-	23415.3	21898.7	21200	34323.5	13471.3	37756.8	25198.9	24271	31665.2	41957.7	28963	37754.3	32636.3	33921.5	33711	123313	129086	119065	40660.7	48683.7	51674.3	74807.2	61712.3	66413.9
2-Methylacetoacetic acid ; Alpha-ketoisovaleric acid ; 3-Methyl-2-Oxobutanoate	C00141 ; HMDB0003771 ; HMDB0000019	115.04	[M-H]-	9854.49	7330.08	8559.08	4111.18	5832.33	6905.91	9139.96	9979.46	10217	12003.3	6829.13	6089.45	5561.53	7324.73	8361.6	5674.81	6188.67	8767	8134.31	10030	7603.35	5335.47	9940.42	6908.55
(±)-2-Methylpentanoic acid ; 3-Methylpentanoic acid ; Caproic acid ; Ethyl butyrate ; Isocaproic acid ; Methyl (S)-2-Methylbutanoate ; Methyl 3-methylbutanoate ; Methyl pentanoate ; Caproic Acid ; Hexanoate (N-C6:0)	HMDB0031580 ; HMDB0033774 ; HMDB0000535 ; HMDB0033889 ; HMDB0000689 ; HMDB0029762 ; HMDB0030027 ; HMDB0031207	115.077	[M-H]-	6012.46	5527.38	5124.55	5335.08	4962.25	4093.61	4992.81	4171.16	4658.81	6740.17	5130.02	3870.26	7136.98	6365.86	6461.37	6001.84	5716.45	6173.8	11235.7	8226.03	5940.59	7879.41	10828.5	10439.5
Homocysteine Thiolactone		116.017	[M-H]-	9181.15	6934.03	5888.02	3663.93	2281.03	3600.43	4225.29	3327.25	4348.27	6186.34	5621.52	5619.86	5695.68	5788.39	5192.07	6018.83	5612.54	5478.92	2486	3393.5	3095.46	4216.83	4555.22	4476.42
L-2-Amino-3-Oxobutanoic Acid ; Acetyl-Glycine	C03508	116.035	[M-H]-	7087.58	6171.41	7468.6	3315.93	2147.14	2973.09	6078.07	5357.24	6682.62	3988.79	3571.33	4202.21	6354.7	8733.89	7546.96	5721.26	4863.75	3323.12	8221.08	8605.77	9469.79	3810.13	3662.14	3557.84
Guanidinoacetic Acid	C00581	116.049	[M-H]-	3180.22	4512.4	4581.21	3966.67	2944.79	3303.06	5262.59	3848.72	3782.33	4321.03	3458.94	3775.93	8665.43	9226.88	9579.38	7225.94	8432.42	8846.28	6751.53	6823.32	7099.96	4922.01	5519.2	5781.31
Beta-Hydroxy-Beta-Methylbutyrate		116.05	[M-H]-	3180.22	4512.4	4581.21	3966.67	2944.79	3448.74	5262.59	4462.74	3782.33	4321.03	3458.94	3775.93	9795.65	11203.3	9579.38	8991.57	9443.74	8846.28	6751.53	6823.32	7099.96	4922.01	5519.2	5781.31
Indole	HMDB0000738	116.051	[M-H]-	3195.51	4599.95	4581.21	4252.95	3421.68	3448.74	5310.97	4462.74	3782.33	4321.03	3475.67	4441.94	9795.65	11203.3	10998.5	8991.57	9443.74	9021.21	7963.84	7298.21	7812.99	5464.89	5666.3	6390.06
Glycine Betaine ; L-Valine	C00719 ; C00183	116.072	[M-H]-	47914.6	47982.5	49026.1	53538	39658.4	57084.4	56149.3	45433.8	53752.4	53529.4	47712.3	51527.1	112055	114401	115949	111190	104203	113145	86507.2	80236.4	76671.6	65986.6	63374.5	63747.3
Methylmalonate ; Succinate	C02170 ; C00042	117.019	[M-H]-	16049.1	17836.9	17373.3	26019.5	14192.4	28028	26726	15905.2	21019.1	23079	18527.5	22234.2	13282.7	13502	13389.4	22217.9	22922.7	25554.4	15670.9	14303.2	14859.6	18924.8	16084.1	15754.6
2-Hydroxy-2-methylbutyric acid ; 2-Hydroxy-3-methylbutyric acid ; 4-Hydroxyisovaleric acid ; 2-Hydroxy-Isovalerate ; 2-Methyl-3-Hydroxy-Butyrate ; 3-Hydroxyisovaleric Acid	HMDB0001987 ; HMDB0000407 ; HMDB0002011	117.055	[M-H]-	2847.96	3253.83	3018.35	2405.39	2250.73	2671.58	2977.67	2301.06	2528.21	2447.61	2072.7	2832.17	6099.15	5181.85	5880.55	4645.46	4664.28	5086.38	5009.86	4627.47	4639.25	4777.93	4197.01	3494.04
L-Homoserine ; L-Threonine	C00263 ; C00188	118.051	[M-H]-	6834.68	6403.86	6116.69	13366.8	5266.57	11160	11653.7	8320.22	10662.1	10385.9	10389.3	6873.44	41807.5	39101.5	44245.6	82847	79359.3	77703.5	39734.1	43669.1	48310.8	36971	31674.5	33802.6
3-Mercaptopyruvate	C00957	118.981	[M-H]-	8336.36	8629.41	7892.21	8791.26	9386	8324.28	8257.31	9397.21	7702.98	6292.5	7524.09	7999.08	11674.8	10433	11110.8	7415.84	8667.94	7573.72	10102.4	10208.1	10415.5	10324.6	9309.51	9089.57
3-Methylthiopropionic acid	HMDB0001527	119.016	[M-H]-	1649.82	1417.99	2023.34	1849.88	1573.53	1728.76	1822.36	1599.91	1351.66	980.813	1717.91	1755.37	1719.29	2171.49	1556.99	1548.12	1345.69	1324.55	1883.85	1945.41	1588.07	1392.73	1564.93	1231.4
Phenylacetaldehyde	C00601	119.05	[M-H]-	67637.6	51585.5	46775.6	21711.8	36197.5	42263.1	62067.1	75540.3	66044.6	90633.5	38855.6	35222.3	41758	53302.6	58348.7	36366.5	40265.5	61354.8	57778.6	60502.5	55441.5	40043.3	64418.4	46527.8
1,2,4-Trimethylbenzene	HMDB0013733	119.085	[M-H]-	2091.69	2001.96	2252.6	1808.68	1687.71	2110.09	2140.68	2096.3	2194.42	2194.69	1719.96	1768.71	1630.56	2100.29	2030.27	1543.38	1721.52	1917.91	1795.69	1732.46	1990.74	1813.95	1854.1	1620.37
L-Cysteine	C00097	120.012	[M-H]-	1524.71	2628.18	2159	2940.35	1494.62	2425.21	2301.33	1945.92	1850.13	1747.56	1290.39	1830.33	10561.7	11131.6	11177.4	11757.3	10453.4	10230.8	5950.21	6758.17	6450.78	8094.23	6165.76	7107.52
3-Mercaptolactate	C05823	120.996	[M-H]-	1407.73	1547.34	1677.44	2355.43	1855.86	2435.36	1530.42	1666.63	2169.48	3202.15	2846.43	2105.65	6642.83	5947.99	4791.44	9262.55	9464.55	8868.83	3325.27	5254.66	7731.07	7058.92	5750.69	6307.31
Benzoate	C00180	121.03	[M-H]-	17143.3	17200.9	18800.1	18184.6	25866.1	23280.4	18275.2	19421.8	21621.2	17365.5	15871.2	19252.1	27226.5	25327.3	32466.8	28726.6	25156.5	27361.1	44452.4	35890.9	31819.3	29520.3	39258	43154.1
Nicotinamide	C00153	121.04	[M-H]-	5340.93	5831.3	5182.76	4705.87	5579.89	5225.53	4091.51	5242.65	4961.52	5431.01	4767.24	6150.47	6643.21	5686.88	6857.58	5637.04	5669.78	6908.84	7596.52	6516.2	6403.74	7580.19	8085.31	8329.47
1-Methoxy-4-methylbenzene ; 4-Ethylphenol	HMDB0032076 ; HMDB0029306	121.065	[M-H]-	2991.68	2770.08	2428.38	2727.67	2872.94	3216.25	2987.4	2586.68	2008.75	3178.77	2431.15	2595.85	2849.43	2324.89	2539.27	2350.86	2680.34	2493.25	2991.71	2420.6	2386.99	3026.8	2514.6	2521.12
Nicotinate ; Picolinic Acid	C00253 ; C10164	122.024	[M-H]-	10919.8	10668.9	12736.4	11547.2	10735.6	14066	15468.4	11738	11689.9	11172.7	10146.7	10704.2	9584.48	10478.5	11126.5	9599.89	10574.6	10734	11383.2	10764.1	10246.9	8955.98	9046.36	9082.22
1-Methylimidazole-4-Acetaldehyde	C05827	123.056	[M-H]-	9122.64	9864.09	10662.7	7069.16	7789.76	8330.85	5839.86	7011.84	8581.55	9499.77	7295.83	8607.57	6422.45	7143.01	6572.11	5357.77	7213.4	5973.33	5119.57	5968.38	4934.17	6479	6037.08	5931.88
Taurine	C00245	124.008	[M-H]-	7654.63	6791.98	5980.41	3809.42	3764.68	3782.26	5834.84	5006.98	5592.39	5662.05	5192.1	4783.18	9625.37	10063.4	9376.75	5125.07	4540.42	5342.26	8415.59	8219.14	8462.51	5618.2	6148.75	5781.42
Thymine ; Imidazol-4-Ylacetate	C00178 ; C02835	125.035	[M-H]-	4119.68	4316.77	5634.85	4317.47	3674.04	4187.35	5159.56	4135.77	5612.26	5706.18	5251.95	5418.84	5634.89	4454.5	4357.55	5521.19	6399.12	5390.07	5129.44	5170.97	5375.72	5328.65	4599.58	5235.91
(E)-2-octenal ; 2-Octenal ; Sulcatone	HMDB0013809 ; HMDB0030961 ; HMDB0035915	125.097	[M-H]-	2432.61	2771.11	2129.5	1784.32	2199.41	2591.88	3180.68	2882.26	2047.19	2502.28	2823.39	3096.74	2467.26	2714.86	2693.11	2972.89	2623.11	1861.47	3956.26	2388	2594.82	3206.83	4266.71	3617.98
1-Piperideine-2-Carboxylate ; 1-Piperideine-6-Carboxylate	C04092 ; C00450	126.057	[M-H]-	3950.46	3887.73	4532.07	3772.65	2760.15	4189.18	3980.39	3032.51	3919.23	4297.96	2476.57	2679.24	3670.73	2991.95	2854.88	3101.19	2807.81	2749.54	2964.79	2905.49	2678.58	2867.29	2104.2	2831.52
5,6-Dihydrothymine	C00906	127.052	[M-H]-	25256.5	27474.3	24293.6	38129.1	21383.8	38843.1	39415.3	35941.3	47854.6	28634.1	28143.2	25950.7	101943	98161.8	99630.2	273335	273079	271448	130076	150515	150457	100133	91273.8	92443.1
Naphthalene	C00829	127.053	[M-H]-	21425.5	22895.8	20473	33105.7	20210.7	36407.9	34829.4	32661.3	42058.9	26559.2	24716.3	22029.6	93122.6	87124	89432.3	247452	246299	224515	115962	125097	124967	86061.2	72582.3	80547.6
(R)-1-Octen-3-ol ; Ethyl pentyl ketone ; Octanal	HMDB0031299 ; HMDB0031295 ; HMDB0001140	127.112	[M-H]-	965.417	931.225	978.909	497.756	677.807	789.632	859.303	775.681	611.542	695.828	631.251	789.691	1485.88	748.3	1232.76	1283.07	1091.38	1399	2599.34	1850.6	1157.79	1907.02	2989.38	2326.88
5-L-Gamma-Glutamyl Amino Acid ; 5-Oxoprolinate ; L-1-Pyrroline-3-Hydroxy-5-Carboxylate	C01879 ; C04281	128.036	[M-H]-	536163	540301	511159	644097	351062	567138	563934	564597	645759	1004952	827754	895745	1.37589e+06	1.31349e+06	1.10486e+06	1.65246e+06	1.50892e+06	1.34299e+06	1.11781e+06	1.19277e+06	1.20518e+06	1.42574e+06	1.24001e+06	1.22327e+06
4-Acetamidobutanal ; L-Pipecolic Acid	C05936 ; C00408	128.07	[M-H]-	7588.61	7200.27	7743.49	8363.4	4469.47	7159.86	6976.14	6790.18	7930.7	12949.1	10117.8	11202.5	19306.9	17787.3	14479.9	23982.4	21860.4	20559.7	14677.2	16009.1	17510.7	19711	16927.7	16519.5
Heptylic Acid	C17714	128.084	[M-H]-	4014.75	4443.51	4296.59	4925.12	2537.07	4701.31	4153.13	4039.35	4852.97	8264.78	6322.01	7243.28	11306	10942.6	9291.17	14242.8	13619.7	12098.6	8807.44	9976.24	10376.6	12052.2	10416.6	10043.6
Citraconic acid ; Glutaconic acid ; Glutaconate ; Itaconic Acid ; Mesaconate	C00490 ; C01732 ; HMDB0000634 ; HMDB0000620	129.019	[M-H]-	28803.2	30391.4	36939.6	38615.8	24020.9	43091.5	56715.5	32049.2	43352.6	55824.7	40717.2	46477.2	62052.1	24931.9	26308.5	41679.3	37617.5	36037.2	25396.1	20410.6	18040.6	28046.6	22577.8	23660.8
2-Methyl-3-ketovaleric acid ; 3-Methyl-2-oxovaleric acid ; Ketoleucine ; Mevalonate-Lactone ; 2-Methyl-3-Oxo-Valerate ; 3-Methyl-2-Oxopentanoate ; 4-Methyl-2-Oxopentanoate	C03465 ; C00233 ; HMDB0000408 ; HMDB0000491 ; HMDB0000695	129.055	[M-H]-	14608.9	14510.8	13726.1	11995.7	8341.93	11269.7	10320.3	11801.8	11855.1	15018.4	12432.6	14161.9	27609.3	30426.6	27748.5	21231	19544.9	16313.5	26335.1	25572.9	26668.3	24503	21463.1	20606
Ethyl 2-methylbutyrate ; Ethyl isovalerate ; Ethyl pentanoate ; Heptanoic acid ; Isopropyl butyrate ; Propyl butyrate	HMDB0033745 ; HMDB0030028 ; HMDB0040297 ; HMDB0000666 ; HMDB0039619 ; HMDB0039618	129.092	[M-H]-	4396.61	4382.29	3771.79	4549.51	4049.58	4605.41	4085.35	3767.07	4628.34	5029.78	3734.51	3642.74	4892.55	5195.61	5490.16	5345.38	5453.76	4198.3	5007.48	5723.86	4738.02	5433.4	6341.05	5069.49
N-Acetylputrescine	C02714	129.103	[M-H]-	1136.93	1219.21	1167.12	1300.32	625.78	1063.42	2439.42	2008.71	2535.47	1267.62	1288.17	926.923	1281.2	1554.56	1360.47	1572.9	1312.33	1239.16	2006.32	1941.4	2369.14	1315.18	1240.06	1514.65
(S)-3-Octanol ; 2-Ethyl-4-methyl-1-pentanol ; Octanol ; xi-2-Ethyl-1-hexanol	HMDB0030070 ; HMDB0013818 ; HMDB0001183 ; HMDB0031231	129.128	[M-H]-	216.527	283.435	267.09	245.96	217.779	324.574	381.191	349.681	304.872	318.126	386.31	302.955	495.463	408.092	362.105	539.949	543.701	281.128	555.395	457.044	455.151	574.727	681.703	590.198
5-Amino-2-Oxopentanoic Acid ; 5-Amino-4-Oxopentanoate ; L-Glutamate 5-Semialdehyde ; Trans-4-Hydroxy-L-Proline ; Propionyl-Glycine	C01110 ; C00430 ; C01165 ; C01157	130.051	[M-H]-	149074	143685	159710	184393	77109.2	167483	139360	118602	169580	126694	98680.1	118650	211346	230050	218060	397172	394119	375356	182534	199040	207032	141635	129804	137191
Creatine	C00300	130.064	[M-H]-	19335.8	17305.5	19296.2	21852.3	10044.4	20080.5	17537.9	14185.9	21025.6	16512.4	12530	14971.5	27826.8	29219.2	27899.3	49510.5	47280.7	45989.6	24309.4	25792.2	28039.1	19719.2	16408.8	17986.6
3-Methylindole	HMDB0000466	130.064	[M-H]-	19335.8	17305.5	19296.2	21852.3	10044.4	20080.5	17537.9	14185.9	21025.6	16512.4	12530	14971.5	27826.8	29219.2	27899.3	49510.5	47280.7	45989.6	24309.4	25792.2	28039.1	19719.2	16408.8	17986.6
L-Isoleucine ; L-Leucine	C00407 ; C00123	130.088	[M-H]-	262662	266377	255930	346026	200733	315677	301833	265766	316919	304963	261815	270099	1.14842e+06	1.15146e+06	1.0812e+06	1.27705e+06	1.21646e+06	1.13736e+06	701152	733351	752815	664178	588808	597445
Oxaloacetate	C00036	130.999	[M-H]-	2481.52	2676.54	2216.65	2670.58	2555.79	2685.86	1983.75	2074.55	2353.35	3014.02	2403.16	2899.89	2146.79	2206.25	2108.09	2691.62	2137.64	2514.85	1960.54	2065.79	2260.34	2004.88	1754.35	1694.76
Ethylmalonic acid ; Ethylmalonic Acid ; Glutarate ; Methyl-Succinate	C00489 ; HMDB0000622	131.035	[M-H]-	5729.86	6057.25	7719.44	6334.25	5476.48	7334.05	6095.23	5922.67	6831.97	8295.59	7267.11	6173.29	11906.4	8838.46	9166.61	8430.06	6617.6	6881.92	7421.41	6945.43	6439.11	7649.06	6849.94	6125.79
Glycyl-Glycine ; L-Asparagine ; Protein Asparagine ; N-Carbamoyl-Beta-Alaninate	C00152 ; C03021 ; C02642	131.047	[M-H]-	17083.7	17452.9	15088.8	27619.4	14106	31642.1	29201.8	25519.2	35300.4	30207	23817.6	23200.8	83517.3	84845.2	93401.1	213389	202810	206613	98013.9	103350	107197	82925	77664.4	82304.2
Atropaldehyde	HMDB0060671	131.048	[M-H]-	15279.2	15725.3	12977.7	22984	12615.5	29591.8	25173.4	23382.2	28860.8	27684.5	20078.6	19828.1	74075.1	76879.7	79810.1	188749	180367	172219	85043.3	87081.7	88103.8	71526.4	63316.5	71162.8
2-Hydroxy-3-methylpentanoic acid ; Hydroxyisocaproic acid ; Leucinic acid ; 2-Hydroxy-3-Methyl-Valerate ; 2-Methyl-3-Hydroxy-Valerate ; 5-Hydroxyhexanoic Acid	HMDB0000317 ; HMDB0000746 ; HMDB0000665	131.071	[M-H]-	4162.32	4792.87	4523.79	5077.83	4186.04	5345.21	5520.1	3733.52	5558.02	5284.32	4223.15	4706.06	7388.09	8810.86	8363.38	13421.7	13755.4	13627.1	7887.66	7422.52	8976.93	6817.99	6921	7294.09
D-Ornithine ; Ornithine	C00515 ; C00077	131.082	[M-H]-	72115.9	75680	69179	86944	63066.9	90485.2	122878	74808.2	73213.3	72090.2	75341	67283.1	176687	163132	199233	190309	161946	203856	179456	146472	134879	122278	119641	127166
p-Mentha-1,3,5,8-tetraene	HMDB0029641	131.089	[M-H]-	29189.7	28277.5	30640.2	40814	22921.8	36666.5	43034.3	30011.4	33920.8	32332.4	30325.2	30124.5	97757.7	94472.2	103721	113557	103963	110848	77540.4	71334.2	73068.6	65631.3	60213.8	60999.2
D-Aspartate ; L-Aspartate	C00402 ; C00049	132.03	[M-H]-	23958.8	20843	21176.2	39636.7	19368.1	34233.4	42823.4	40010.6	53069.5	54240.1	42162.8	48549.3	54183.7	54974.2	55765.2	83705.6	81848.3	77254.1	60643.7	66062.7	68902.2	107033	103463	112684
(S)-Malate	C00149	133.014	[M-H]-	42582.8	33328.7	29729.1	80463.8	33751.4	93281.9	58247.8	49165.1	63944.2	113112	81886	106110	69706.7	66705.3	68580.8	376740	383404	363071	107442	130468	133777	223957	191031	208815
2-Deoxy-D-Ribose	C01801	133.05	[M-H]-	4139	3198.8	3859.82	3695.82	3146.66	3783.8	3137.88	4001.26	3730.17	4492.24	3716.36	4168.25	4097.98	4793.05	4841.68	7567.77	8228.79	8206.09	4726.58	4032.51	4522.33	6165.41	5324.36	5945.79
p-Mentha-1,3,8-triene	HMDB0037013	133.1	[M-H]-	883.252	881.935	749.314	809.742	650.224	757.032	883.059	808.217	1034.33	893.831	872.381	927.541	1528.5	1692.68	1440.08	1883.21	2235.82	2041.53	1263.09	1372.24	1318.37	1572.65	1145.57	1358.02
L-Homocysteine	C00155	134.026	[M-H]-	2522.47	2173.38	2199.08	2370.83	2086.26	1961.94	3739.61	2995.95	2682.68	2899.59	2859.11	2735.08	1976.43	1879.74	2675.54	4406.08	4372.11	4953.57	2745.94	2768.99	2368.4	3523.9	2560.01	3200.48
Adenine	C00147	134.047	[M-H]-	281211	305873	247599	171048	137191	236970	1.51275e+06	699270	894604	356558	385980	348677	176995	168324	311306	184802	163119	228768	311375	184489	175441	176922	146439	170245
2-Phenylacetamide	C02505	134.06	[M-H]-	39164.4	42519.6	34345.3	25487.1	19029.3	32046.2	180959	87150	110365	60590.9	64021.1	57693.4	28334.9	28903.8	44527.3	31452.6	28971.3	36919.4	42892.1	27934.6	26284.3	48056.5	40935.7	45256.4
Amphetamine	HMDB0014328	134.098	[M-H]-	2062.36	2171.84	1903.63	1505.59	1205.7	1572.88	13527.2	5428.33	7464.23	2904.43	3206.74	2811.26	1440.83	1699.47	2299.9	1523.38	1704.18	1735.47	2156.8	1371.89	1640.45	1719.4	1698.1	1746.03
L-Threonate	C01620	135.03	[M-H]-	95263.3	93242.2	101840	42767.9	20867.2	38408.6	30758.8	28193.4	34904.6	44430.6	31470.2	46012.2	93736.4	103908	100231	50167.8	50402.2	47462.9	16679.9	17758.5	22257.5	31134.1	26458.3	28216.6
Hypoxanthine ; allopurinol	C00262	135.03	[M-H]-	95263.3	93242.2	101840	42767.9	20867.2	38408.6	30758.8	28193.4	34904.6	44430.6	31470.2	46012.2	93736.4	103908	100231	50167.8	50402.2	47462.9	16679.9	17758.5	22257.5	31134.1	26458.3	28216.6
(4-Hydroxyphenyl)Acetaldehyde ; Phenylacetate	C03765 ; C07086	135.045	[M-H]-	69556.9	62835.6	57885.1	30348	36231.5	46975.8	85472.2	74327.1	77117.8	128080	45767.3	47214	41199.1	48058.1	53570.9	33388.2	37375.3	48433.9	49973.6	49535.8	44025.5	37234.6	45825.8	47719.9
1-Methylnicotinamide	C02918	135.055	[M-H]-	25775.8	23266.9	22140.9	13010.2	11143.7	14842.7	56983.3	33727.4	37658.6	34136.7	22692.7	21337.7	18748.4	18369.9	23166.2	11568.6	15332.8	18416.7	19740.5	15831.1	14568.6	15376.2	15102.4	17027.9
(+)-Alpha-Pinene ; (+)-a-Pinene ; (-)-alpha-Pinene ; (-)-beta-Pinene ; (R)-alpha-Phellandrene ; (S)-alpha-Phellandrene ; D-Limonene ; Limonene ; Terpinolene ; alpha-Carene ; alpha-Phellandrene ; beta-Phellandrene ; beta-Pinene	C09880 ; C00521 ; HMDB0006525 ; HMDB0035658 ; HMDB0036559 ; HMDB0035851 ; HMDB0034970 ; HMDB0003375 ; HMDB0036994 ; HMDB0035619 ; HMDB0035850 ; HMDB0036081 ; HMDB0036560	135.119	[M-H]-	652.261	666.746	689.748	462.571	365.225	564.84	852.185	594.436	643.854	644.218	646.063	577.45	453.783	466.619	787.15	319.895	417.959	597.023	390.046	451.788	405.302	543.228	540.05	498.338
Anthranilate	C00108	136.041	[M-H]-	6908.94	6127.45	8036.28	4777.63	4526.36	5564.57	5932.19	5892.14	5226.6	6980.61	6578.14	6729.25	7066.49	6238.92	6833.62	7618.45	5884.8	5539.13	5576.75	6608.12	5689.39	4751.77	6106.99	6223.84
Tyramine	C00483	136.076	[M-H]-	2018.59	2030.13	2219.82	1906.16	1718.32	2136.99	2803.96	2032.13	2657.99	1793.44	2038.93	2554.44	1177.3	1162.97	1217.94	1403.69	1708.3	1429.94	1348.65	1512.07	1257.22	1426.31	1584.29	1670.46
Gentisate Aldehyde ; 4-Hydroxybenzoate	C05585 ; C00156	137.027	[M-H]-	87491	83253.8	84382.6	78124.9	77561.8	84096.7	77208.8	77492.8	74660.5	67753	77224.3	71903.1	65489.4	66317.4	66867.2	58244.2	67785.2	67536.7	70219.4	67094.6	68345.8	64779.1	67051.1	68299.5
Urocanate	C00785	137.036	[M-H]-	42777.1	43596.3	48871.5	46997.7	48730.3	47764.7	45024.9	45404.1	46905.1	45156.5	43725.4	45662.6	43175.6	44235.4	44901.8	41180.9	40775.1	43429.6	40930	39685.6	42419.6	38958.1	36604.4	35838.5
2-Pentylfuran	HMDB0013824	137.097	[M-H]-	1427.98	1496.89	1487.28	1643.29	1449.66	1537	1773.52	1296.03	2063.48	1480.18	1199.35	1465.19	1628.53	1460.67	1230.83	1376.12	1349.56	1750.05	1545.48	1763.16	1305.77	1642.38	1831.21	1456.94
4-Nitrophenolate	C00870	138.022	[M-H]-	2.6646e+06	2.65599e+06	2.72167e+06	2.55307e+06	2917559	3.17171e+06	3290693	3.30755e+06	2.58292e+06	3.28324e+06	2.50367e+06	2.50744e+06	3.08662e+06	3.09737e+06	3.38097e+06	2.93877e+06	3.06305e+06	2800552	3219390	2.57103e+06	2569431	3.19764e+06	2.71203e+06	3.29848e+06
Alloxan	C07599	138.98	[M-H]-	3367.41	2836.68	3181.46	3281.68	2728	3574.2	5642.25	2931.54	4007	3446.94	3143.87	3294.99	2589.66	3018	4014.89	5131.51	4976.01	5468.29	4573.19	4247.93	4024.77	3400.93	3201.91	3734.09
2-Propyl-2,4-pentadienoic acid	HMDB0060682	139.076	[M-H]-	4798.46	5857.38	5006.85	4809.97	5220.15	5738.99	5361.85	4996.74	5063.27	5171.22	4923.21	4928.88	5286.52	5195.04	5906.85	5721.27	4609.32	4729.59	6132.5	5244.7	5526.44	5132.15	5076.9	5758.07
2-Nonenal	HMDB0031269	139.113	[M-H]-	1825.05	2075.85	2345.36	2128.36	2288.58	1771.26	2487.48	1822.12	2323.19	1628.91	1805.18	2097.25	1946.75	1947.6	2073.42	2371.64	1779.28	2175.69	2038.21	2044.02	2501.26	2329.69	2471.6	2244.06
Carbamoyl Phosphate	C00169	139.976	[M-H]-	6556.98	6882.73	5630.2	6076.36	7395.64	6047.81	6153.49	6280.93	6030.3	6153.83	6318.1	5617.24	5260.71	4659.85	6110.32	5036.63	5159.96	5786.03	5610.91	6777.64	5810.17	5569.36	5365.84	6087.26
2-Aminomuconate 6-Semialdehyde	C03824	140.034	[M-H]-	39832.1	39428.1	43369.9	40399.2	41233.7	41389.4	41290.2	43082.3	43060.2	38702.2	40907.6	41628	35506.8	33196.8	36549.5	31791.3	34131	34759	31923.9	32704.5	35252.7	34263.7	31276.5	31559.7
trans-trans-Muconic acid	HMDB0002349	141.02	[M-H]-	23313.2	25647.7	23432.7	26888	25150.1	25011.6	29740.9	28028.7	27230.7	27991.2	26958.9	28399.6	122043	124180	104674	98627.1	83642.8	79038.2	86452.3	87201.9	80047	72053.4	67421	56458.5
(3E)-2-Propylpent-3-enoic acid ; (3Z)-2-Propylpent-3-enoic acid ; 2-ene-Valproic acid ; 4-ene-Valproic acid	HMDB0013904 ; HMDB0013903 ; HMDB0013902 ; HMDB0013897	141.092	[M-H]-	3999.19	4002.19	4897.46	5522.06	4368.88	4612.28	4970.41	4850.49	4271.06	3847.39	4013.25	4194.58	7310.81	5301.56	6646.2	4953.24	4691	4466.81	6613.29	7892.12	6631.98	5186.95	4930.84	5200.8
2,6-Dimethyl-4-heptanone ; 2-Methyl-4-heptanone ; 2-Nonanone	HMDB0031417 ; HMDB0013821 ; HMDB0031266	141.128	[M-H]-	872.519	671.026	731.888	680.656	465.676	508.182	972.308	902.435	737.022	533.057	708.737	742.721	1028.03	1012.52	1625.82	941.521	1184.91	842.98	1151.59	804.808	677.929	778.776	1025.15	992.308
Spermidine Dialdehyde		142.088	[M-H]-	422.756	448.563	711.636	589.528	714.555	512.476	631.986	794.095	703.152	649.559	498.386	459.533	658.365	715.336	844.273	645.428	530.076	731.833	697.134	925.002	653.067	573.389	781.149	591.465
(E)-2-Methylglutaconic acid ; 3-Methylglutaconic acid ; trans-2-Hexenedioic acid ; 3-Methyl-Glutaconate	HMDB0002266 ; HMDB0000522 ; HMDB0013311	143.035	[M-H]-	8032.3	7966.19	9292.01	11813.4	9791.2	8438.41	9246.26	9838.76	9066.65	10844	7663.41	9180.89	14018.7	12998.6	12214	11611.7	9029.78	8571.53	10507.7	10519.9	9921.83	10554.3	9770.63	9715.25
1-Naphthol ; 2-Naphthol ; Naphthalene Epoxide ; Peptidyl-L-Lysine	C14786 ; C02188 ; HMDB0012138 ; HMDB0012322	143.048	[M-H]-	36061.5	28400.4	26980.9	16617.3	6782.57	14282.5	12780.4	10695.4	13912.7	22221.8	15701.1	19172.4	19445.2	22533.5	23848.1	19040.7	20774.1	20390.5	8616.24	11403.5	13562.5	15485.9	14399.3	15586.1
2-Ethylhexanoic acid ; 2-Methylpropyl butanoate ; Butyl butyrate ; Caprylic acid ; Ethyl 4-methylpentanoate ; Ethyl hexanoate ; Hexyl acetate ; Methyl heptanoate ; Pentyl propanoate ; Propyl 3-methylbutanoate ; Propyl pentanoate ; Octanoate (N-C8:0)	C06423 ; HMDB0031230 ; HMDB0034161 ; HMDB0039620 ; HMDB0000482 ; HMDB0032272 ; HMDB0040209 ; HMDB0029980 ; HMDB0031478 ; HMDB0031638 ; HMDB0032047 ; HMDB0040296	143.108	[M-H]-	13506.5	11943.9	13347.6	12345.3	12615.9	14390.8	28356.9	12664.2	13363.8	12579.8	13309.2	12833.6	14953.5	16869	20723.3	14729.2	15305.6	16868	53102.6	36830.4	19732.6	23841.8	49235.1	60293.5
Spermidine Monoaldehyde 1 ; Spermidine Monoaldehyde 2		143.119	[M-H]-	2431.6	2206.22	2409.98	2075.03	1889.51	2254.61	4264.08	2016.66	2046.11	1855.71	2548.12	2095.32	2286.95	2441.06	3043.22	2667.13	2245.86	2786.34	7215.59	5651.74	3422.81	3372.84	6962.54	7746.32
1-Nonanol ; 2-Nonanol	HMDB0031265 ; HMDB0033916	143.141	[M-H]-	316.662	297.134	235.082	268.141	324.531	285.798	439.743	286.511	329.641	249.882	264.34	266.471	241.495	358.167	549.479	270.549	278.72	413.315	694.655	586.213	513.756	363.659	778.519	666.189
2-Oxoglutaramate	C00940	144.03	[M-H]-	1479.79	1234.99	2090.29	1293.35	1023.13	1647.52	1427.67	1362.45	1365.66	1858.11	2033.02	1963.69	1966.56	1570.63	1045.68	1463.02	1714.85	1845.37	846.988	1163.69	1255.74	1522.61	1166.59	1305.86
4-Acetamidobutanoic acid ; 6-Amino-2-Oxohexanoic Acid ; L-Allysine ; 4-Acetamidobutanoate ; Isobutyrylglycine	C03239 ; C01475 ; C02946 ; HMDB0003681	144.066	[M-H]-	4580.64	5411.65	5593.42	6006.89	3989.86	5827.57	7800.16	6609.62	9007.64	5072.44	3227.7	4613.7	6267.96	5440.35	5282.62	8388.63	6728.05	7870.4	5941.39	6129.12	6991.77	3319.48	2873.34	3177.07
4-Trimethylammoniobutanoic acid ; Acetylcholine ; 4-(Trimethylammonio)Butanoate	C01996 ; C01181 ; HMDB0001161	144.105	[M-H]-	613.034	944.865	540.843	800.607	1035.73	859.279	1187.9	867.569	963.536	1112.02	610.683	1050.66	1117.75	1471.56	1424.83	1130.62	959.983	1024.13	1399.86	1303.07	1250.57	990.848	1151.29	1462.56
2-Oxoglutarate	C00026	145.015	[M-H]-	3956.03	5170.42	5049.4	5478.16	3484.83	6057.15	4022.49	3354.83	3409.68	6888.32	5734.96	5830.8	6178.07	6456.03	5228.55	10298.5	10373.4	9171.91	3411.92	3927.01	3803.15	5360.03	5108.14	4606.11
Coumarin	C05851	145.03	[M-H]-	1542.63	1587.4	1633.35	1516.59	1140.64	2322.65	1338.71	1564.46	1876.31	2253.73	1331.12	1544.51	2781.07	3060.81	5167.31	4706.25	5200.62	4456.14	3262.03	3373.42	3429.94	4981.25	3630.09	3672.29
2-Methylglutaric acid ; Methylglutaric acid ; Monomethyl glutaric acid ; 3-Methyl-Glutarate ; Adipic Acid	C06104 ; HMDB0000422 ; HMDB0000752 ; HMDB0000858	145.051	[M-H]-	33146.9	25222.6	25989.4	20483.5	20255.8	25987.9	33214	32461	33690.1	43473.9	24794.9	24506	25581	23860.2	26947.9	28790.8	27030.2	38665.4	24351.2	31338.5	27705.9	22979.6	32032	22912.6
Glycylsarcosine ; L-Glutamine ; 3-Ureidoisobutyrate	C00064 ; C05100	145.061	[M-H]-	105645	113607	103201	182775	106184	200656	179623	165993	229546	122008	108363	109515	510916	496353	512902	1.53609e+06	1.48576e+06	1.50081e+06	686762	774772	814680	517129	482601	498269
L-Lysine	C00047	145.099	[M-H]-	49624.2	57860.4	59338.7	57266.9	42388.5	78096.4	148971	54797.4	59833.2	63169.4	73035.9	50814.1	109502	106816	170164	134189	110425	160097	166062	114101	103380	92165.2	82957.5	91335.3
Indole-5,6-Quinone		146.025	[M-H]-	4003.72	3346.84	3873.55	4585.52	3311.76	6308.81	3443.56	4190.59	4574.41	5996.04	4544.76	5969.68	4605.8	4832.74	4515.62	6212.37	7339.27	7080.06	5066.54	5328.24	5176.57	5936.12	4965.42	4791.28
L-4-Hydroxyglutamic Semialdehyde ; L-Glutamate	C05938 ; C00025	146.046	[M-H]-	718486	647002	556932	1.12849e+06	446973	1.0255e+06	1.24287e+06	1.03365e+06	1.42381e+06	2560779	1973804	2.29271e+06	608277	677956	686632	2.14577e+06	2186548	2.19733e+06	1.26505e+06	1.49243e+06	1.52115e+06	2.13319e+06	2.02997e+06	2.24312e+06
2-Oxo-4-methylthiobutanoic acid ; 2-Keto-4-Methylthiobutyrate ; 4-Methyl-Thio-Oxo-Butyrate	C01180 ; HMDB0001553	147.013	[M-H]-	579.03	434.18	499.196	517.404	437.424	506.161	687.125	526.732	808.229	1096.38	734.793	862.252	738.165	410.379	588.54	954.339	1017.6	1071.02	639.011	783.392	730.382	594.002	957.747	959.301
2-Hydroxy-Glutarate ; 3-Hydroxy-Glutarate		147.03	[M-H]-	18380.6	18936	21053	33219.5	18674.8	28689	15794.1	18214	24649.6	47404.3	34310.7	43457.9	16580.7	13795	14041.8	33807.8	32147.7	29658	11055.9	13214.6	12540	25605.4	21020.2	22930.9
Cinnamic acid	HMDB0000567	147.046	[M-H]-	34675.2	32338.4	29935.2	50266.3	22888.2	61163.5	54743.1	40558.4	58926.6	100583	80515.6	90970.5	49246.1	51724.4	44512.3	125173	133123	101362	56190.6	71132.4	68661.6	85786	92591.1	93381.6
(R)-Mevalonate	C00418	147.066	[M-H]-	10066.8	10266.8	9724.85	13140.8	7304.84	13327.4	16360.3	12963.6	14162.5	20556.5	15411.6	17764.6	14402.6	14138.7	14680.2	31657.9	33747.3	33905.2	20122.5	20465.3	23527.5	21648.6	20277.5	21512.9
Anethole	HMDB0030837	147.082	[M-H]-	4745.01	3835.45	3790.51	3571.42	2427.71	3742.06	4594	3886.89	5397.99	5841.13	4597.55	4468.46	4015.81	4608.97	5502.05	6833.49	7413.2	8152.96	6531.63	5723.31	6133.5	5654.39	5842.08	5866.95
2,3-Dihydro-1H-Indole-5,6-Dione ; Dopaminochrome ; NAPQI	C05578	148.042	[M-H]-	19224.2	20581.7	26229.2	20939.3	16742.7	26007	21111.6	15689.1	24822.9	22122.7	19296.1	20967.2	36367.4	36072.3	38908.7	59799.5	45271.6	47020.8	30736.5	34161.1	33998.9	28045.1	29668.7	26477.2
L-Methionine	C00073	148.044	[M-H]-	22281.6	24168.3	28000.1	24875.8	19745.5	26007	26956.2	20515.2	29878.1	27249.6	22939.8	25094.9	46408.1	47359.8	48396.5	59799.5	58199	57003.3	38560.3	40215.7	40375.9	36371.1	34503.7	33577.4
Aldehydo-D-Xylose ; D-Ribose ; D-Ribulose ; D-Xylulose ; L-Arabinose ; L-Xylulose	C00181 ; C00121 ; C00309 ; C00310 ; C00259 ; C00312	149.045	[M-H]-	15022.2	12587.6	15318.5	7461.84	5429.8	7317.69	5814.14	4746.06	6353.51	6707.85	5560.44	7207.94	21189.5	20910.4	19533.8	12357.1	11611.8	10514.2	7037.81	7720.99	8626.45	8479.38	7482.3	8826.4
Dipropyl disulfide	HMDB0031472	149.045	[M-H]-	15022.2	12587.6	15318.5	7461.84	5429.8	7317.69	5814.14	4746.06	6353.51	6707.85	5560.44	7207.94	21189.5	20910.4	19533.8	12357.1	11611.8	10514.2	7037.81	7720.99	8626.45	8479.38	7482.3	8826.4
2-Methoxy-4-vinylphenol ; 2-Phenylpropionate ; Hydrocinnamic acid	HMDB0013744 ; HMDB0011743 ; HMDB0000764	149.06	[M-H]-	17761.3	15707.6	17340	11157.9	13162.8	14550.5	16590.2	16936.8	18094.7	20211.3	13945.9	12900.9	13315.3	13209.7	15455.2	11442.2	12738.1	13865.4	12346.3	14251.2	11963.9	11753.9	15346	12410.8
(+)-(S)-Carvone ; (R)-Carvone ; 4-tert-Butylphenol ; 5-Isopropyl-2-methylphenol ; Carvone	HMDB0004487 ; HMDB0035089 ; HMDB0032063 ; HMDB0035770 ; HMDB0035824	149.096	[M-H]-	4307.08	4264.32	4757.12	4144.98	4164.76	4785.46	3712.91	4046.59	4716.77	4151.2	3987.81	4152.03	3258	3678.92	3634.1	2672.43	3451.6	3042.14	3389.75	2952.9	3154.45	3493.71	3108.12	3985.25
Guanine	C00242	150.042	[M-H]-	5081.42	5392.6	5600.16	4174.6	3163.93	5128.24	17599.6	4803.54	7620.68	8118.62	6942.61	5825.81	4265.12	4833.57	6189.72	5435.49	4812.89	6084.1	7832.3	4290.29	3886.25	4836.92	4003.09	4402.88
Dopamine O-Quinone ; Leukoaminochrome ; acetaminophen/paracetamol		150.056	[M-H]-	5677.77	7486.77	8686.62	10618.6	6662.98	7278.94	10385.5	8770.92	8503.29	11416.8	13172	9278.42	33764.4	34787.8	28993.3	28918	22869.5	20872.8	29425.3	29315	28673.5	31371	27877.9	23410.1
Phenylpropanolamine	HMDB0001942	150.094	[M-H]-	1100.19	1122.47	967.651	787.934	795.673	926.836	1059.9	805.085	938.006	864.112	799.432	889.124	895.167	898.514	1158.35	879.8	961.558	822.096	1104.91	1350.69	960.925	952.537	726.083	715.173
Mercaptopurine	HMDB0015167	151.006	[M-H]-	1836	1873.16	1446.74	1667.83	1803.86	1542.47	1712.86	1354.86	1101.05	1510.3	1242.72	1568.17	1930.55	1428.02	1165.1	1391.12	1063.98	1305.37	1605.32	1133.01	1512.49	1252.85	1279.68	1363.82
Xanthine ; oxypurinol	C00385	151.025	[M-H]-	10200	14175.7	12091.9	20955.7	9123.64	17129.4	19004.2	14390	18566.9	3908.07	3027.61	3077.61	3238.16	2842.86	2992.96	6508.77	6889.49	6384.69	2396.72	2869.71	2600.25	2202.04	2482.81	2390.72
3,4-Dihydroxyphenylacetaldehyde ; 2-Hydroxyphenylacetate ; 4-Hydroxyphenylacetate	C04043 ; C05852 ; C00642	151.04	[M-H]-	9138.14	9447.79	8685.98	8871.62	7886.95	8024.37	9758.17	8125.19	8186.79	8025.35	6795.38	7858.88	7793.56	6205.77	6175.98	6802.54	7177.59	7230.1	7524.81	6460.42	7265	7423.15	6724.72	7323.54
D-Arabitol ; D-Ribitol ; L-Arabinitol ; Xylitol	C00474 ; C00532 ; C00379	151.06	[M-H]-	6524.89	5409.51	5797.63	4523.57	2462.53	3319.08	4286.53	3721.88	3945.58	4225.92	4157.81	4410.4	9983.99	10501.4	9421.24	5162.43	5512.87	5482.57	6027.49	6633.8	5746.94	5837.53	5833.74	5667.15
(-)-Trans-Carveol ; Alpha-Pinene Oxide ; Apocarboxlase (No Lys Residue) ; Perillyl Alcohol ; Piperitone	C00964 ; C02759 ; C02452 ; HMDB0034975	151.113	[M-H]-	1109.82	700.837	882.725	761.063	660.355	844.55	670.672	924.307	664.62	960.553	1109.4	516.537	1046.45	806.194	1095.99	826.67	880.278	962.878	1476.9	678.294	866.629	1090.02	1110.58	913.285
3-Sulfino-L-Alanine	C00606	152.004	[M-H]-	514.732	429.899	963.061	737.329	657.109	715.854	944.791	900.835	667.734	850.504	522.731	625.275	362.058	634.775	650.607	623.62	598.931	664.745	363.088	401.851	458.02	884.387	700.166	730.221
3-Hydroxyanthranilate ; 3-Hydroxyanthranilic acid ; Mesalazine	C00632 ; HMDB0001476 ; HMDB0014389	152.036	[M-H]-	7199.72	6667.39	6234.52	6429.13	5776.51	5823.23	7701.35	7463.45	7551.86	6220.51	6363.08	6454.93	6175.78	6304.13	7268.59	7406.85	6314.16	6313.19	6145.76	6731.64	7499.36	6507.64	6318.14	6997.27
Dopamine	C03758	152.071	[M-H]-	1809.95	1738.92	2127.87	1796.13	1633.9	2248.99	2373.82	1727.67	1940.63	2096.69	2084.56	1966.7	2199.1	2034.47	2165.12	1982.76	1713	2230.81	2810.14	2047.53	1596.57	1644.47	2151.26	1905.5
2,6-Dihydroxybenzoic acid ; 2,5-Dihydroxybenzoate	C00628 ; HMDB0013676	153.018	[M-H]-	6766.85	6772.46	8639.16	7664.07	7518.8	7850.3	7330.13	7382.24	7833.69	8670.47	7771.02	7233.33	10890.3	11228.7	10840.7	9432.18	7367.53	8670.87	10532.9	8639.62	9856.54	9084.94	7605.53	7403.22
3,4-Dihydroxyphenylethanol		153.055	[M-H]-	3366.42	3142.18	3294.8	3179.97	2562.08	3517.43	2929.48	3281.18	2828.89	3482.34	3147.2	3180.76	3433.8	3517.82	3402.43	3873.04	3565.6	3130.74	3932.11	3609.98	3774.58	3433.12	3177.97	4077.93
4-Oxo-2-Nonenal		153.092	[M-H]-	3719.06	4091.48	3488.89	3228.23	2674.71	2861.12	2681.68	2804.98	3260.05	3521.97	3335.71	2720.24	3205.14	3024.19	3676.56	2740.9	3002.5	2870.41	3271.47	3415.16	3568.19	3623.45	3877.27	3804.7
(R)-3,7-Dimethyl-1,6-octadien-3-ol ; 3,7-Dimethyl-1,6-octadien-3-ol ; D-Linalool ; p-Menth-1-en-4-ol	HMDB0036101 ; HMDB0036100 ; HMDB0036102 ; HMDB0035833	153.128	[M-H]-	673.74	804.041	601.71	811.992	415.656	668.987	558.136	634.728	371.026	658.85	357.811	756.473	923.324	669.634	944.922	572.803	1018.34	1060.53	1103.84	778.242	1121.89	817.997	955.899	1668.89
2-Hydroxy-4-Nitrophenolate	C02235	154.014	[M-H]-	11972.2	11578.2	9888.26	18434.6	11884.3	16899.4	22667.7	17228	19009.6	22147.9	20216.6	17234.2	91119.8	57255.3	181515	100816	63939	57368.3	149564	66196	93526.6	118189	53893.1	52160
N-Methylethanolaminium Phosphate	C01210	154.027	[M-H]-	2505.08	2396.45	2289.92	3060.54	2334.32	3143.84	3607.43	2926.52	3050.43	3498.05	3218.49	2709.68	13485.2	8265.15	24292.7	15184.2	10090.1	9125.73	20599.5	10309.6	13592.9	16354.6	7893.54	8400.16
4-Imidazolone-5-Propanoate	C03680	154.038	[M-H]-	1301.74	1130.37	1193.36	1081.47	831.935	1459.27	1516.44	1295.62	1453.43	1451.61	1554.97	1335.84	4589.53	3904.08	8897.95	5343.41	3971.94	3827.47	6770.85	3433.69	4201.41	5896.57	2832.32	2729.04
L-Histidine	C00135	154.062	[M-H]-	64070.4	61788.8	58241.5	66984.2	35636	68436.4	111084	54060.7	72315.1	81814.9	73281	63195.9	257783	273881	321961	386357	361793	413135	218250	207573	205250	196906	172396	191260
Orotate	C00295	155.011	[M-H]-	1792.87	1582.99	1922.01	1832.58	1410.14	1710.79	2072.29	2065.15	2518.21	2468.14	1939.89	2031.83	2832.33	2229.66	4210.57	3048.92	3030.94	3398.55	3591.72	2611.26	2760.96	2878.28	2702.44	2327.45
3,4-Epoxynonanal ; 4-Hydroxy-2-Nonenal ; 4-Hydroxynonenal	HMDB0004362	155.107	[M-H]-	2210.28	2028.73	2530	2062.04	2084.69	2145.13	2184.38	2203.93	2574.66	2331.84	1863.36	2216.83	2992.5	2716.37	2824.76	3050.1	2735.31	3756.32	4314.45	3239.41	2830.63	3196.67	3317.5	3846.47
(-)-Neoisomenthol ; (E)-3-decen-1-ol ; 2-Decanone ; D-Citronellol ; Decanal ; L-Citronellol ; p-Menthan-1-ol ; p-Menthan-3-ol	HMDB0035764 ; HMDB0013810 ; HMDB0031409 ; HMDB0035093 ; HMDB0011623 ; HMDB0035094 ; HMDB0037020 ; HMDB0035765	155.144	[M-H]-	625.673	464.004	702.799	907.314	581.542	766.533	695.218	577.584	483.265	882.194	831.946	451.149	751.984	952.011	1298.23	647.886	808.706	1187.84	868.686	1044.82	777.065	1265.19	676.004	837.625
Undecane	HMDB0031445	155.181	[M-H]-	100.416	106.742	116.831	180.913	75.9604	323.977	249.706	126.469	267.382	236.33	154.766	217.692	386.891	342.756	198.216	250.16	159.541	330.946	289.664	247.576	200.516	248.1	139.561	256.791
2-Aminomuconate	C02220	156.03	[M-H]-	16122.3	16863.2	21491.4	17372.9	11241.8	16507.2	14205.8	12131	17258.7	13129.7	11373.8	11665.7	16847.8	17686.4	17515.9	19416.9	20129.5	18749.6	13061.3	14125	16051.7	9000.87	8751.83	8733.46
3-Methylcrotonoylglycine ; Tiglyl Glycine		156.066	[M-H]-	2918.27	2045.3	2303.38	2150.71	1622.61	2362.92	2443.65	2377.2	2584.34	2741.57	3164.47	2243.41	3961.85	4133.89	5407.59	5136.68	4877.54	5959.16	3873.2	3050.71	3729.77	3877.31	2934.31	3549.06
(S)-Dihydroorotate	C00337	157.028	[M-H]-	1518.12	1352.19	2363.31	1826.67	1387.34	1933.24	1789.78	1400.18	2464.75	2288.89	1423.72	1488.57	2141.7	2644.44	2558.37	3355.9	3074.64	3379.58	2189.95	2491.49	2512.93	2151.95	2190.91	2415.37
Allantoin	C01551	157.039	[M-H]-	970.242	901.416	1382.99	1090.72	879.679	976.71	1062.57	2014.53	1123.56	1049.88	831.101	644.234	1088.33	2496.8	1461.31	1248.39	2487.97	1660.51	910.948	842.053	1211.48	824.869	962.97	1035.01
Succinylacetone		157.05	[M-H]-	2871.64	2957.75	3847.56	2833	2386.96	3094.86	2927.94	2805.73	3731.82	3121.71	2922.59	3276.47	2938.38	3055.17	2466.91	3460.48	2607.68	3304.77	2739.86	3598.78	2812.74	3040.03	3325.23	2841.94
3-Oxovalproic acid	HMDB0060685	157.087	[M-H]-	10357.5	9547.41	9924.52	8468.78	8987.87	10989.2	9071.5	10546.5	10343.7	8968.75	10947	10192.4	10458.7	9416.03	12596.6	10892.4	8696.18	11608.1	11637.6	11548.1	10511.6	11912.7	12734.6	11941
Butyl 2-methylbutanoate ; Butyl 3-methylbutanoate ; Butyl pentanoate ; Isoamyl butyrate ; Oenanthic ether ; Pelargonic acid ; Propyl hexanoate ; xi-2-Ethylheptanoic acid ; Nonanoic Acid	C01601 ; HMDB0039216 ; HMDB0032042 ; HMDB0040295 ; HMDB0040221 ; HMDB0000798 ; HMDB0000847 ; HMDB0034165 ; HMDB0030331	157.124	[M-H]-	23155.9	19293.2	19184.5	18089.6	17921.8	18782.1	27304.3	21307.2	19412.8	18754.1	19092.2	18888.6	51573.6	50393.7	76543.1	44933.7	44377.9	54111.9	42500.2	49859.2	50758.6	51172.2	50277.4	53111.9
Decyl alcohol	HMDB0011624	157.159	[M-H]-	398.5	373.431	286.093	461.503	312.795	376.135	521.073	324.309	465.246	375.93	482.259	298.179	851.345	669.057	997.845	674.042	623.202	864.534	535.173	666.611	729.063	667.143	763.852	811.99
Indol-3-Ylacetaldehyde	C00637	158.06	[M-H]-	4951.14	4937.88	4906.54	4626.25	4633.44	4787.64	5736.29	4928.87	5326.04	5442.92	4921.34	4793.45	12092.1	11580.1	12722.5	10613.8	8472.48	9894.16	11721.4	9509.23	9573.82	9540.74	8098.48	9308.89
2-Methylbutyrylglycine ; Isovalerylglycine		158.082	[M-H]-	3701.2	4703.45	3527.75	3432.58	2741.75	3854	3123.06	3942.43	4123.57	3603.1	3868.52	2838.87	3897.6	3323.36	3158.28	3532.31	2929.63	3263.1	3561.26	4259.2	3548.01	3233.76	3210.42	2781.58
2-Oxoadipate	C00322	159.03	[M-H]-	5054	4315.8	4746.48	6058.09	4485.66	4926.89	6343.37	5002.5	6432.8	8687.13	6556.4	6753.43	4580.4	4865.03	5657.03	5915.45	5065.94	6420.39	6747	6729.84	6779.96	6530.11	7119.74	6302.05
Acetylhomoserine		159.056	[M-H]-	2132.58	1871.56	2508.59	1951.08	1602.81	2046.52	2904.6	2489.8	2215.5	2300.06	1814.34	2248.86	3426.71	3029.56	3781.01	2999.16	3002.68	4154.2	3457.29	3638.69	3315.26	3628.37	3601.23	3935.66
3-Methyladipic acid ; Pimelic acid	HMDB0000555 ; HMDB0000857	159.065	[M-H]-	5899.16	5948.63	7279.7	7762.3	6283.65	5657.3	5877.93	7114.59	7249.46	7286.24	6660.7	6733.97	6999.96	6916.69	7741.17	6511.42	5565.04	7250.25	6793.36	7264.75	7019.56	6894.12	5962.99	7013.24
D-Alanyl-D-Alanine		159.08	[M-H]-	3337.41	2985.93	2978.54	2074.27	2076.33	2579.43	3005.28	3632.43	4087.26	3569.47	3139.32	2759.73	3592.84	3869.39	4159.77	3221.03	2945.71	4307.88	3619.9	4844.23	4098.66	4070.87	3985.54	4028.86
Tryptamine	C00398	159.093	[M-H]-	1662.82	1425.71	1579.72	1253.62	1450.97	1460.55	1646.95	1467.47	1300.57	1509.13	1588.27	1687.29	1867.8	1706.67	1555.45	1791.59	1704.7	2306.7	1932.56	1860.46	1880.27	1558.49	1960.16	1856.31
4-Hydroxyvalproic acid ; 5-Hydroxyvalproic acid ; 7-Hydroxy-Octanoate	HMDB0013900 ; HMDB0013898	159.102	[M-H]-	3411.3	4006.09	3222.61	3179.99	3388.93	3225.22	3582.29	2959.95	3597.03	2868.69	3595.2	2745.29	3254.56	3229.65	3025.41	3844.85	2861.56	2700.31	4241.17	3936.18	3983.86	3127.82	4201.43	4555.42
Acetyl-Threonine ; L-2-Aminoadipate	C00956	160.061	[M-H]-	8633.29	6859.75	9259.23	6927.42	4616.85	6748.31	9612.89	6993.79	9792.07	9127.61	7659.54	9063.23	9102.38	8575.88	9023.32	11222.3	11307.5	11838.2	9849.43	9535.84	10562.1	8390.67	7520.07	8620.46
2,4-Dichlorophenol	HMDB0004811	160.954	[M-H]-	8239.45	9133.52	12054.3	10501.9	11064.6	10503.5	13435.7	10346.2	9595.95	9990.89	9507.07	9826.86	14136.9	13719.5	12461.1	9154.96	8555.53	7282.14	12490.3	10727.7	10973.1	8853.63	8574.65	8374.09
4-Hydroxy-2-Oxoglutarate	C01127	161.009	[M-H]-	2205.02	2630.78	2854.76	3196.55	1909.45	2636.45	2303.88	2459.89	3213.11	2968.09	2937.7	2883.59	3941.56	4208.17	3307.92	6184.91	5403.15	5364.47	2706.39	4142.78	4063.36	3710.66	4046.25	4408.75
Umbelliferone	C09315	161.024	[M-H]-	2718.91	2805.1	2876.67	3581.61	2501.62	3671.84	2784.86	2292.56	2243.33	2624.06	2606.6	2834.12	3596.43	3270.97	3753.57	4239.53	3621.62	4483.34	3351.73	3417.25	3589.91	3428.36	4345.85	4457.27
1,2-Dihydroxy-5-(Methylthio)Pent-1-En-3-One	C15606	161.025	[M-H]-	2718.91	2805.1	2876.67	3581.61	2501.62	3299.36	2784.86	2028.15	2243.33	2624.06	2606.6	2834.12	3284.8	3270.97	3550.72	3717.93	3621.62	4483.34	3351.73	3417.25	3589.91	3428.36	4345.85	3863.23
2-Hydroxyadipic Acid ; 3-Hydroxy-3-Methyl-Glutarate ; 3-Hydroxy-Adipate		161.046	[M-H]-	57648.4	58531.7	61552.6	62728.4	40955	56196	99809.7	80417.9	96209.7	100910	86067.1	86368.4	62422.5	67530.9	65841.2	91702.4	87843.2	92102.2	100603	106844	110453	97041.3	91525.4	94543.5
Norcotinine	HMDB0001297	161.072	[M-H]-	8165.86	7677.44	8472.78	7713.2	6075.7	6711.97	8135.94	7970.71	9554.91	10263.6	9132.22	8849.14	6599.72	7801.11	6896.66	9421.72	10560.3	10005	8062.8	8402.91	8980.4	7913.32	8798.63	9208.85
Erythro-5-Hydroxy-L-Lysine	C16741	161.095	[M-H]-	1817.62	2230.33	1656.06	1656.43	1421.11	1654.92	2260.58	1823.08	2023.45	1981.89	2188.73	1607.56	1975.78	1425.82	1948.33	1875.92	1714.03	1974.02	1880.43	2426.93	2133.3	1843.91	1989.93	2447.94
1,3-Diisopropylbenzene	HMDB0013806	161.133	[M-H]-	913.179	769.131	968.289	902.069	644.88	759.982	724.371	799.083	832.508	899.177	771.504	697.393	639.368	582.993	546.573	448.68	721.411	567.076	645.167	707.311	733.037	595.083	597.554	635.94
N-Acetyl-L-Cysteine		162.022	[M-H]-	1355.08	1442.01	1994.49	1699.06	1044.11	2654.75	1595.38	1496.81	797.694	1421.75	991.108	1232.77	2026.53	1763.11	1984.71	1616.36	2183.77	1852.72	1802.95	1268.15	1776.66	1738.43	1565.09	1241.45
S-(2-carboxypropyl)-Cysteamine	HMDB0002169	162.057	[M-H]-	2260.72	2168.87	2028.65	2491.68	1876.74	2352.55	3655.96	2518.13	2669.17	2720.21	2575.74	2405.58	2912	2677.73	2721.95	2997.47	3536.15	3118.82	2719.38	3027.53	3118.03	3263.5	2711.81	3418.8
Keto-Phenylpyruvate ; Trans-4-Coumarate	C00166 ; C00811	163.04	[M-H]-	7586.79	7243.3	7051.81	6416.7	5530.16	7755.4	12946.9	6209.12	6657.99	7342.26	6770.61	6033.47	9778.05	9009.66	11770.6	7584.58	9526.2	7560.44	10645.4	9384.51	9391.29	7487.99	8413.94	8287.96
PHderiv_Glyoxylate; Glyoxalate; Glyoxylic acid	C00048	163.051	[M-H]-	3466.63	4100.13	2793.13	3562.26	3078.49	3398.06	5769.33	3545.1	4302.83	4353.95	3804.51	3321.84	4261.9	3225.77	4235.01	4028.32	3816.71	4321.54	4242.95	4961.83	4523.46	3485.14	4693.43	4472.62
L-Fucose	C01019	163.061	[M-H]-	5512.44	4643.07	3591.56	3268.13	3015.56	3858.58	4816.44	4716.45	5501.64	8209.99	5591.34	5754.06	4648.52	5379.93	4939.05	3453.01	3508.26	5411.83	3234.49	4135.87	4090.91	7354.59	6683.53	5943.77
Methyl 3-phenylpropanoate	HMDB0030060	163.076	[M-H]-	6387.32	8480.25	8252.7	6821.44	6761.14	7120.79	7645.04	7062.61	8181.45	8060.54	7484.07	7288.7	6069.12	6606.48	6086.9	6187.9	6485.7	7840.44	5263.83	7072.55	5982.81	7049.27	7518.55	6529.12
N-Formylanthranilate	C05653	164.037	[M-H]-	11027.2	11080.5	11727.8	10292.7	11025.7	11647.2	10770.5	9340.97	11103.6	10611.6	9353.42	10948.5	25437.3	27586.9	36218.9	26437.8	26168.3	34946	30129	29995	31471.1	31697.9	28396.8	31060.8
6,7-Dihydroxy-1,2,3,4-Tetrahydroisoquinoline ; L-Phenylalanine	C00079	164.072	[M-H]-	61885.1	65569.3	57972	70722.8	40869.2	66342.5	97608.8	58079.5	77811.9	70051.9	65962.8	61575.6	228419	237100	238859	245194	242648	248192	161999	161412	169967	142587	127617	132436
(4-Hydroxy-3-Methoxyphenyl)Acetaldehyde ; Ethyl salicylate ; 3-(3-Hydroxy-Phenyl)Propionate ; Phenyllactate	C05581 ; HMDB0029817	165.055	[M-H]-	19437.9	18466.5	21411.3	16673.4	17885.1	17147.5	16323.6	15185.4	19747.5	17922	14468	18385.5	14205.6	16287.3	16315.1	10900.6	12399	13165.9	11645.2	13046.6	13182.8	11534.1	12297.7	13487.6
Perillic acid	HMDB0004586	165.092	[M-H]-	3550.55	4037.14	3386.08	3186.06	3114.43	4188.96	3854.98	3291.19	3040.18	3972.56	3017.94	3414.12	6870	6183.4	7388.54	6213.25	6550.77	6672.25	5603.99	5819.21	5450.88	5571.38	5802.78	6183.92
Urate Radical		166.015	[M-H]-	1070.33	1068.2	1381.08	1421.26	1600.96	1407.55	1629.65	832.451	1527.91	1291.13	1431.74	1122.09	2799.39	2417.55	5295.55	3468.01	3762.24	4036.45	3008.77	3313.16	3797.09	3553.4	3773.87	3892.85
Quinolinic Acid	C03722	166.015	[M-H]-	1070.33	1068.2	1381.08	1421.26	1600.96	1407.55	1629.65	832.451	1527.91	1291.13	1431.74	1122.09	2799.39	2528.86	5295.55	3468.01	3762.24	4036.45	3008.77	3313.16	3797.09	3553.4	3773.87	3892.85
Thioguanine	HMDB0014496	166.022	[M-H]-	1332.23	1087.55	1822.97	1289.19	2419.49	1513.26	1331.71	1426.95	2057.22	1829.26	1503.45	1653.29	1906.37	2528.86	2743.44	2318.03	2138.71	1719.18	1839.85	1808.52	2380.56	2318.5	2154.85	1624.01
Apoa1		166.028	[M-H]-	769.337	897.536	912.052	1016.32	1194.71	995.328	1176.64	879.633	900.829	1178.03	780.226	540.557	1646.88	1591.55	2111.78	1701.65	1883.47	1727.2	1368.3	1270.99	1379.73	1630.1	1423.02	1473.46
3-hydroxy-acetaminophen ; Pyridoxal	C00250	166.051	[M-H]-	6593.36	6668.06	7498.07	7421.15	5935.09	7831.16	8744.96	7107.54	9451.8	10693.1	8363.02	8048.06	14546.7	14182.1	14901.8	13863.7	12226.3	12225	12878.5	13529.2	13235.3	13044.4	13316.2	12089.9
3-Sulfonatopyruvate	C05528	166.965	[M-H]-	640.652	706.722	1101.74	1217.9	1252.43	1054.7	1215.89	832.086	902.657	766.052	1116.57	915.56	2226.3	1201.83	1268.7	1056.67	944.417	738.401	1414.25	1269.76	1300.1	1144.31	985.057	818.722
Phosphoenolpyruvate	C00074	166.976	[M-H]-	2778.94	2682.43	2435.76	3039.65	2265.79	3640.57	6341.28	1763.79	2706.31	4562.39	3985.02	3224.87	2620.71	2489.99	2951.41	3424.62	3547.4	3915.57	3508.81	2075.1	1900.53	2673.26	2496.58	2940.03
Urate	C00366	167.021	[M-H]-	9135.98	11586.2	12565.4	12501.1	10221.1	11855.2	10898.1	11057.5	12729.7	10054.2	11374	11014.2	11081.3	9792.62	11541.2	10413.4	10445.9	11196	10392.8	9540.89	10747.7	9610.48	9515.46	10059.6
3,4-Dihydroxymandelaldehyde ; p-Hydroxymandelic acid ; (3,4-Dihydroxyphenyl)Acetate ; Homogentisate	C05577 ; C01161 ; C00544 ; HMDB0000822	167.037	[M-H]-	9738.02	11011.5	9852.79	13241.6	10170.4	11885.3	13839.1	11259.2	12593.6	9846.06	9283.2	10511.5	15136.9	16717.5	16353.9	21977.8	21287.4	24584.3	32282.9	29256.6	24179.4	16919.1	30645.8	28997.4
Pyridoxamine	C00534	167.082	[M-H]-	3534.96	3359.4	3843.8	4013.98	2866.06	3334.7	2364.56	2453.97	2782.43	3835.16	3341.72	2799.51	4021.5	3807.91	4373.47	4978	4956.49	4353.67	3776.45	4101.68	4603.36	3618.67	3384.72	3993.51
3-Methoxytyramine	C05587	167.096	[M-H]-	959.343	878.443	973.768	869.377	773.03	982.893	759.234	853.226	746.665	995.911	877.256	1020.49	1311.41	1278.37	1799.88	2039.74	1628.17	1766.84	1476.26	1424.68	1565.99	1274.18	1278.42	1374.08
L-Cysteic Acid	C00506	167.999	[M-H]-	1391.4	1115.13	1408.61	1330.97	953.89	1251.2	1500.2	985.425	1258.42	1479.42	1867.91	1625.96	1346.52	1257.46	1333.03	2420.22	1898.81	2085.72	1493.04	1609.98	1517.89	1469.95	1768.24	1679.89
Phosphodimethylethanolamine	C13482	168.043	[M-H]-	558799	515754	465258	450429	197498	407651	380439	312754	400735	541639	430965	491033	417679	445956	444362	605900	639766	643585	294227	352732	356542	411670	400930	413813
Norepinephrine ; Pyridoxine	C00547 ; C00314	168.066	[M-H]-	31435	31312.9	30026.7	37233	19683.8	29751	32054.5	28469.8	30281.3	45058.8	39745.6	39445.1	73044	69966.8	63266	78786	73812	66765.2	63448	69643.7	68603.6	76792.3	66919.7	59391.3
3-Methylhistidine		168.077	[M-H]-	10313.1	10086.4	8456.75	10377.2	5287.55	9332.18	10156.8	8789.96	10420.4	13871.6	12236.5	12333.2	17000.6	17083.1	14723.7	21771.7	20621.6	19410.9	15035.3	16291.7	16052.8	18731.3	15741	15929.2
(S)-3-Sulfonatolactate	C11499	168.979	[M-H]-	15786.4	12885.4	5787.15	7680.26	8520.34	9205.25	5582.03	10696.7	7421.93	7507.33	5972.4	7077.97	2285	1604.83	2822.73	3703.26	3448.2	2713.92	2441.85	2168.17	2816.11	2738.27	2169.34	4440.45
Dihydroxyacetone Phosphate ; Glyceraldehyde 3-Phosphate	C00111 ; C00118	168.99	[M-H]-	9363.97	8263.96	5897.97	6486.12	6109.1	8227	5485.02	6471.32	6357.01	13118	8085.98	10296.3	6939.89	6317.22	5507.53	16954.5	19842.1	18988.2	5308.86	5047.08	5087.61	7894.06	6654.15	7259.31
3,4-Dihydroxyphenylethyleneglycol	C05576	169.051	[M-H]-	16448.8	14294.6	11401.6	12817	7367.33	14923.4	13355.1	11560.6	12284.7	18100.5	14256.6	14185.7	14886.3	14588.7	15181.6	21750.4	21712.8	15864.4	12152.2	13773.4	12457.9	14329.2	14173.1	16691.1
2-Biphenylol	HMDB0032582	169.065	[M-H]-	15490	12651.8	11776.5	7316.36	6455.37	8972.04	10074.5	11798.7	11238.8	15895.6	10502.2	10175.3	11720.8	12594.3	15399.8	11683.1	11989.2	16038.7	13668	12223.9	12574.4	10416.6	16062.4	13007.5
Linalyl oxide	HMDB0035907	169.123	[M-H]-	2835.36	1627.98	1415.4	1891.34	2034.1	2302.27	1927.64	2214.19	2029.9	2192.65	1718.89	2250.53	2862.73	2737.15	3778.38	2870.36	2793.94	3200.64	4326.84	3587.48	3531.61	3526.4	4002.17	4801.14
Undecanal	HMDB0030941	169.16	[M-H]-	846.776	617.231	812.898	683.286	298.906	556.852	633.534	629.914	400.744	761.683	682.324	918.043	1278.2	823.818	1422.17	1218.33	916.474	1341.84	659.193	1107.16	851.784	1034.3	1551.26	1197.42
Glycerol 2-Phosphate ; Glycerol 3-Phosphate	C00093	171.007	[M-H]-	18878	18876.8	15085.1	25014.8	11760	24323.9	38023.5	28346.9	37978.8	25551.6	22225.5	22354.1	10608.1	9690.44	14498.8	37163.6	41302.5	42233.9	37203.2	38617.6	41288.5	22602.5	22742.9	24142.9
2-Octenedioic acid ; cis-4-Octenedioic acid ; trans-3-Octenedioic acid	HMDB0000341 ; HMDB0004982 ; HMDB0013312	171.066	[M-H]-	11411.8	9658.4	11543.1	9555.26	8210.16	10287.5	7051.79	8689.89	8745.77	10545.5	10292.3	9952.63	10186.8	9596.22	10265.7	9625.57	8851.77	7786.87	9601.5	9061.72	9302.23	10277.4	9130.29	7502.8
Glycylproline ; L-Prolinylglycine		171.077	[M-H]-	32221.4	26432	24881.2	14307.6	7923.23	12645.4	14038	11677.5	16156.1	23571.7	17644.7	22095.9	18867.8	20483	22086.1	16788.8	16612.2	16980.9	9600.92	12377.9	12310.7	14407.1	14642	15729.8
4-Hydroperoxy-2-Nonenal		171.102	[M-H]-	20488.4	19836.9	16489.7	13828	15611.7	14940.5	15530.1	15673	16812.2	16245.6	16590.4	14565.4	16129.1	15493.4	21198.3	15309.1	13322.3	18077.1	30954.1	27355.8	20656.8	20710.3	34176.7	33086.4
2-Methylpropyl hexanoate ; Butyl hexanoate ; Capric acid ; Hexyl butyrate ; Octyl acetate ; Pentyl 3-methylbutanoate ; Decanoate (N-C10:0)	C01571 ; HMDB0036228 ; HMDB0040211 ; HMDB0000511 ; HMDB0033620 ; HMDB0038602 ; HMDB0032045	171.139	[M-H]-	19292.6	20102.4	18748	20700.6	19693.4	20018.7	20418.4	18497.8	18057.5	17658.8	19149.5	17432.4	19884.8	20473.7	21786.6	17393.5	18202.9	20668.6	24244.3	22415	21685.7	21729.9	25141.6	25334.4
2-Oxoarginine ; 5-Guanidino-2-Oxopentanoic Acid	C03771 ; HMDB0004225	172.075	[M-H]-	9591.17	11194.9	10486.8	12934.9	9027.77	12092.6	10221.7	9491.46	11097.1	12465.2	9335.73	10625.9	38516.7	38248.3	36609	35300.2	30832.4	30561.9	24666.4	25246.4	26188.4	20963.8	20248.7	19089.3
Hexanoylglycine ; Acetyl Isoleucine (Chemspider Id: 9964364) ; Hexanoyl-Glycine ; N-Acetylleucine	HMDB0000701	172.098	[M-H]-	2481.68	2954.63	3051.65	2475.89	1940.82	2846.46	2996.93	2394.24	2723.78	4125.75	2979.42	3108.03	3313.27	3661.65	4176.15	3441.75	3543.54	4134.26	3117.55	2824.24	3422.5	2596.16	3910.36	3051.23
Dehydroascorbide ; Cis-Aconitate	C00425 ; C00417	173.008	[M-H]-	23326.9	27371.3	31431.9	24621.6	17827.4	30479.1	50079.1	25601.4	35587.7	31797.5	25286.5	29200.9	12299.8	9885.81	16161.4	19135.5	16580.4	19337.4	14018.5	10653.9	9837.58	8123.42	6921.6	7926.28
N-Acetyl-L-Asparagine ; N-Formimidoyl-L-Glutamate	C00439	173.059	[M-H]-	5182.25	5176.15	5732.65	3400.87	3161.56	4351.27	6178.61	5086.53	5589.64	5416.4	3424.57	3865.91	5488.01	5086.09	6437.75	5137.55	4233.59	6064.14	5115.11	5935.78	5344.93	3842.69	4623.83	4341.95
Demethylated Antipyrine	C13008	173.07	[M-H]-	4363.97	3966.58	4688.24	4570.36	2841.51	5505.66	7054.62	3315.91	4513.2	4150.85	4429.9	3863.39	4801.08	4716.64	6874.95	5770.93	4370.75	6940.54	6281.78	5164.16	5742.96	4403.76	4772.62	3859.02
Suberic Acid	C08278	173.082	[M-H]-	20849.8	22441.5	19550.6	19238	18370	19988.8	21483.4	18592.1	22192	23543.8	19766.6	23885.8	19464.5	19663.2	20497.4	18245	19170.3	18741.9	20066.3	18060.6	18429.3	19017.1	19798.8	20223.3
D-Arginine ; L-Arginine	C00792 ; C00062	173.104	[M-H]-	119842	119851	113168	151585	103046	137823	124000	119097	109107	106035	104654	99026.5	305660	290947	312329	322616	294981	337331	273902	242040	240418	215314	211245	212975
Monodehydroascorbate	C01041	174.014	[M-H]-	2364.32	2749.55	2928.26	2770.03	1656.49	3113.39	4742.33	3042.7	3178.54	3456.9	3193.46	3329.81	3424.09	3594.82	3297.79	5704.18	5307.19	3969.23	3819.41	2778.87	2827.12	3419.74	3187.62	3337.3
2-Amino-3-Oxoadipate ; N-Acetyl-L-Aspartate	C05520 ; C01042	174.04	[M-H]-	876139	897266	1.05997e+06	891236	281312	721487	606838	545210	864260	452879	326632	432585	844350	928683	844133	1.09365e+06	1.1048e+06	1.01096e+06	479133	608492	672636	270340	230978	254551
(5-Hydroxyindol-3-Yl)Acetaldehyde ; Indole-3-Acetate	C05634 ; C00954	174.056	[M-H]-	106766	107427	123193	108025	35365.1	91472.8	75520.1	69476.2	106534	58098.8	42273.1	53931.7	105915	115167	108789	133505	134360	124692	62976.4	78364.1	85944.5	37035.8	29249	33672.7
L-Citrulline	C00327	174.088	[M-H]-	8693.99	8511.84	10398.6	9994.55	3529.82	7832.48	9554.71	5558.41	9036.47	5490.45	4419.51	5003.11	8811.41	8911.09	9596.71	11592.4	10977.6	10074.7	5745.27	6643.05	6925.04	3975.65	4362.74	3282.65
Debrisoquine	C13650	174.106	[M-H]-	12065.2	11511.8	13340.3	14892.1	7891.12	13221.3	10676.8	9998.29	10979.1	10123.6	8605.41	9882.66	25518.4	22750.9	24294.5	27465.3	23319.5	26973.4	20295	20015.1	19942.5	15507.8	15781.3	15938.4
D-Glucurono-6,3-Lactone ; Glycogen, Structure 1 (Glycogenin-11[1,4-Glc]) ; L-Ascorbate	C02670 ; C00072	175.024	[M-H]-	9263.39	9635.21	10479.1	7095.11	5218.01	6176.57	4338.9	5017.84	6337.81	9688.43	6470.99	7961.12	7832.89	8857.33	8166.5	5029.21	4677.12	5247.92	3499.09	3675.16	3920.42	4886.6	3921.37	4836.29
N-Carbamoyl-L-Aspartate	C00438	175.037	[M-H]-	14063.4	14805.7	17330.4	13161.6	5565.12	9595.52	9554.75	8902.07	11969	8120.83	6896.18	9406.7	11838.5	13582.2	13789	13496	13959.9	15648.5	8122.39	11302.9	12743.1	7047.29	6732.76	6638.12
Serotonin	C00780	175.088	[M-H]-	5808.36	6270.39	5424.73	4291.74	4631.13	5206.71	5425.97	5099.31	6698.69	6931	3633.01	4667.53	4281.56	4482.1	4572.17	3989.67	3987.8	4900.9	4363.96	4303.5	5037.57	3296.26	4050.32	4218.17
N-Methylnicotinium	HMDB0001009	175.123	[M-H]-	6605.27	5122.57	8040.32	3517.03	3461.61	3947.31	3985.2	3719.97	3032.08	5146.09	4203.52	5296.99	3169.38	4573.94	3706.79	2932.86	2831.84	3066.59	3115.69	4005.7	4343.89	3421.55	3380.85	3421.17
1,2-Dehydrosalsolinol ; 5-Hydroxytryptophol		176.07	[M-H]-	1798.05	2237.62	2624.02	2083.57	1659.69	1935.55	2119.62	2119.12	2440.23	1642.92	1621.15	1599.65	2292.34	2174.31	2479.54	2866.07	2736.78	2755.51	2043.62	1791.84	1808.04	1482.73	2082.94	1686.61
Diphosphate	C00013	176.935	[M-H]-	56515.1	48406.1	57048.4	44093.3	45324.2	49066	44333.1	50543.1	56499.1	41764.7	32888.5	43327.2	19798.9	18819.5	21592.9	17065.1	17507.7	18735	18169.2	20895.3	22682.1	20328.9	18514.8	20594
L-Cysteinylglycine	C01419	177.035	[M-H]-	59700.1	59937.8	51343.6	28648.8	11066.8	22583.1	11971.7	9240.42	14276.9	21212.9	16514.4	18909.5	27399.3	29845.5	30231.9	23073	25026.6	21202.1	7493.12	10006	10852.4	11634.2	11520.2	11657.8
3-Keto-Beta-D-Galactose ; L-Gulono-1,4-Lactone	C05394 ; C01040	177.041	[M-H]-	21441.2	20962.2	19468	14076.2	9277.16	14339.2	10401.6	11076.3	14949.5	13968.7	11437.7	14366.6	13153.2	14228.1	13750.4	12987.1	13257.9	12410.5	10092.4	11200.8	11490.3	8334.14	7818.98	9806
4-Methoxycinnamic acid	HMDB0002040	177.055	[M-H]-	16872.6	15912.9	12785.7	7229.58	6867.2	9775.48	17318.1	15625.9	14687.4	19363.6	9746.8	9116.62	10156.6	12648.9	13803.1	8225.32	10799.3	13402.1	12610	14585.5	11012	9032.08	14763.3	10970.4
PHderiv_Pyruvate; Pyruvic acid; 2-Oxopropanoate; 2-Oxopropanoic acid; Pyroracemic acid	C00022	177.067	[M-H]-	50753.6	35060	34143.3	31290.4	16130.7	27146.2	26209.4	22446.6	20789.7	38007.4	32081.3	35515.2	157286	203898	138523	108279	146135	125083	94043	111993	116097	103901	123868	117242
Propofol	HMDB0014956	177.128	[M-H]-	1434.44	1361.42	990.405	541.161	617.015	537.087	1120.87	805.042	1123.31	871.285	1109.06	902.39	1562.88	1647.65	1967.78	1507.63	1586.67	1398.54	1365.77	1174.22	1539.27	1348.86	1743.03	1482
N-Benzoylglycinate	C01586	178.052	[M-H]-	32473.4	27905.7	22467.2	23265.4	10263.1	19418.4	25145.4	25892.4	19139.1	93589.5	107009	76707.4	36372.2	43277.7	42184.8	44380.3	44413.8	41793.3	19056.4	20723.4	21330.3	131512	119535	118250
PHderiv_Oxamate; Oxamic acid; Oxalic monoamide	C01444	178.06	[M-H]-	18880.6	19731.3	18931.2	20632.3	13558.2	17258.8	22280.7	18402.6	15643.3	30834.1	35087.6	28215	50449.2	47076.3	49171.6	49442.2	40119.7	40940.8	42856.3	35226.3	37660.5	56045.9	51916.9	49279.9
D-Glucosamine ; D-Galactosamine ; Glucosamine	C00329 ; C06377 ; HMDB0001514	178.071	[M-H]-	8472.36	8065.74	7336.46	8118.88	4864.65	6426.28	8149.74	6904.52	5357.64	13600.7	12102.4	10834.3	27868	33927.5	23289.5	20016.6	23465.9	22155.8	17201.8	16875.1	18302	24883.1	22904	24269.1
(-)-Salsolinol	C09642	178.087	[M-H]-	4516.98	5081.63	4725.76	3847.45	4172.96	4001.28	4883.38	4592	4395.11	4829.34	5439.94	5497.67	7255.64	7232.39	6667.35	5523.7	6620.29	6087	5773.26	5949.24	6288.47	6993.84	7378.31	6651.7
3-(4-Hydroxyphenyl)Pyruvate	C01179	179.036	[M-H]-	6067.81	6595.16	5964.28	5596.77	4204.7	5654.61	4873.22	4319.68	5938.14	5508.84	5438.53	5873.4	5072.37	5346.55	5087.4	4927.18	4885.11	5344.78	5469.81	4491.81	4397.94	5503	4819.9	4309
PHderiv_Oxalate; Oxalic acid; Ethanedioic acid	C00209	179.046	[M-H]-	19980.5	19488.5	16944.7	13912.5	7611.93	10958.2	15847.7	11314	17150	25648.2	18784.7	21578.5	14439.5	15432.3	17445.8	17075.9	17885.9	20002.1	13529.1	15565.7	16445.2	19564.4	21467.1	19765.3
(Gal)2-Xyl-L-Ser (Protein) ; D-Fructose ; D-Galactose ; D-Glucose ; D-Mannose ; D-Tagatose ; Gal-Xyl-L-Ser (Protein) ; Keratan Sulfate I ; Keratan Sulfate I, Degradation Product 1 ; Keratan Sulfate Ii (Core 2-Linked) ; Keratan Sulfate Ii (Core 4-Linked) ; Myo-Inositol ; Xyl-L-Ser (Protein)	C04825 ; C02336 ; C00984 ; C00031 ; C00159 ; C00795 ; G00155 ; C00137 ; C02399	179.057	[M-H]-	233831	215269	181920	297532	155400	280547	501574	366898	469298	603284	535417	529912	328329	328422	334062	660273	644755	635400	566541	627476	633350	732631	692124	699410
3-(3-Hydroxyphenyl)-2-methylpropionic acid ; Propylparaben	HMDB0060734 ; HMDB0032574	179.073	[M-H]-	44582.2	42355.9	37385	49843.8	33659.8	49233.7	73514.9	57010.5	67084.8	82460.4	75837.4	72130.3	54370.7	54676.7	55421.7	89267.4	87810.8	83060.5	77058.6	86286.6	85264.1	99101.1	89024.4	93661.1
3-(3-Hydroxy-Phenyl)Propionate Hydroxy Derivative		180.043	[M-H]-	1802.47	2809.51	1948.08	1692.21	1532.52	1856.05	2222.19	1759.58	1429.35	2163.69	1927.11	1922.49	2355.77	3495.98	3226.23	3048.38	3000.42	3026.17	2942.73	2924.58	3142.75	2654.04	2428.23	2597.16
3-methoxy-acetaminophen ; L-Tyrosine	C00082	180.066	[M-H]-	60751.3	61541	58619.5	70298.2	41301.1	65403.7	83281.3	60420.2	83140.1	81894.7	66126.2	71616.1	193667	200535	203380	207418	208000	207013	144246	153234	153775	136225	126005	126047
3-Methoxy-4-Hydroxyphenylglycolaldehyde ; 3-(4-Hydroxyphenyl)Lactate ; Homovanillate	C05583 ; C03672 ; C05582	181.051	[M-H]-	6205.86	6686.42	6521.83	5962.03	3738.83	4939.13	5969.77	4932.77	5898.6	8100.02	6379.26	6707	5274.31	6433.8	6211.63	5796.89	5237.62	5223.3	6135.66	7412.06	6674.86	6576.92	7239.69	6845.35
2-Hydroxyfluorene ; Benzophenone	HMDB0013163 ; HMDB0032049	181.063	[M-H]-	12183	12746.1	11944.3	9277.06	5806.36	9833.32	13267.9	9929.07	11896	21248.8	17341.8	17066.1	15821.9	23512.2	19617.8	21931.8	16446.8	18221.7	16559.8	15133.2	17011.3	23677.2	22842.6	22875.1
D-Sorbitol ; Galactitol ; L-Iditol ; Mannitol ; Sorbitol	C00794 ; C01697 ; HMDB0011632 ; HMDB0000765 ; HMDB0000247	181.071	[M-H]-	92816.8	77100.8	72306.8	27642.8	15924.5	23620.2	52709.5	33543.5	35335	170685	145955	148029	122724	137626	148024	63916.6	58063.2	63700.3	50157.3	50956.8	49389.2	204014	190630	199961
PHderiv_3-Methyl-2-oxobutanoic acid; 3-Methyl-2-oxobutyric acid; 3-Methyl-2-oxobutanoate; 2-Oxo-3-methylbutanoate; 2-Oxoisovalerate; 2-Oxoisopentanoate; alpha-Ketovaline; 2-Ketovaline; 2-Keto-3-methylbutyric acid	C00141	181.098	[M-H]-	4849.68	4192.59	3421.72	1860.74	1366.15	1628.22	3056.33	2283.83	2534.26	7398.87	6337.19	6782.6	5895.01	6892.65	7104.68	3437.01	3580.14	3395.47	3268.55	3467.93	3200.82	8735.95	7995	9819.74
Methyl 4,8-decadienoate	HMDB0034708	181.123	[M-H]-	1515.94	1321.28	1344.99	1377.92	785.431	787.399	1455.71	1173.66	1337.44	1996.28	1969.05	1867.81	1798.9	2110.12	2622.36	1435.05	1521.69	1920.58	2785.64	1914.89	1919.79	2434.52	2980.11	2414.26
1-Tridecene	HMDB0030930	181.196	[M-H]-	245.949	329.61	313.024	195.437	214.521	205.95	313.669	248.284	199	422.013	373.215	408.369	492.731	595.9	523.414	434.48	311.189	338.744	337.242	319.069	285.847	571.955	464.027	563.575
4-Pyridoxate	C00847	182.045	[M-H]-	4914.5	3899.47	3712.13	5480.85	3505.82	4241.99	4566.33	4148.56	3664.53	4109.21	4535.65	3895.52	7057.38	6786.43	8980.6	8359.07	7757.98	7606.21	7032.97	7340.2	8474.1	7862.87	7941.98	7562.91
Choline Phosphate	C00588	182.059	[M-H]-	16914	18314.6	16869.4	15913.7	6946.07	13784.3	10820.6	10267.6	14008.4	16213	13382.9	14966.5	15687.1	15974.1	16240	21281.4	19920.4	21359.8	8881.07	11940	11911.8	12605.4	12830.3	13547.2
Adrenaline	C00788	182.082	[M-H]-	3080.08	3132.02	2615.6	2211.01	1369.75	2318.04	2305.51	1629.89	2090.83	4437.15	5167.37	4463.29	5237.23	5288.14	5151.91	3798.5	3124.35	3660.13	3707.86	2757.93	2355.09	6630.98	5320.21	6097.15
3-Phosphonatooxypyruvate	C03232	182.971	[M-H]-	1776.81	1716.22	2013.93	1513.44	1626.79	1649.6	1879.89	1532.86	1267.29	3039.95	2141.62	2083.86	4433.02	4591.41	4053.3	9151.65	10291.8	9407.49	3299.48	3882.67	2770.2	4719.54	4263.94	4094.3
5-Hydroxyisourate	C11821	183.016	[M-H]-	4619.57	4765.93	4141.77	7713.55	7653.22	9446.13	9562.47	7820.04	9532.81	5603.61	6951.14	5228.96	28639.7	28573	27227.9	85310.6	88637.4	97720.4	37852	43209.5	45568.2	34092.3	32915.5	32651.5
3,4-Dihydroxymandelate	C05580	183.03	[M-H]-	3410.41	3586.86	3154.73	4470.45	3635.95	4801.27	3818.68	3818.79	4095	3577.11	2810.95	3428.84	8566.33	7967.31	7886.75	17667.3	16311	17022.8	8774.86	10060.8	10598.1	8559.97	8699.04	7497.31
Azelaic Acid	C08261	183.067	[M-H]-	6434.12	5985.37	5622.93	5324.95	5498.99	6164.49	5718.15	5602.69	4935.45	6170.14	4881.72	5508.81	4852.55	5175.8	5455.88	5657.35	5999.82	5482.41	6507.73	4862	6098.06	4571.12	6055.89	5746.25
L-Normetanephrine	C05589	183.092	[M-H]-	1097.36	1387.03	1260.27	1147.56	1145.11	1378.88	1001.73	1141.34	913.728	1127.9	1343.97	818.577	5065.83	4906.91	6946.47	5983.91	5074.59	6722.19	5032.5	5203	6290.45	7174.3	6231.76	6169.46
2-Dodecanone ; Lauric aldehyde	HMDB0031019 ; HMDB0033933	183.176	[M-H]-	1017.81	699.209	873.338	626.573	526.959	738.448	824.816	926.774	613.779	439.695	454.787	464.447	1147.03	1019.61	1021.52	951.415	801.262	993.565	893.747	1264.97	940.287	1350.07	1307.13	1087.27
6-hydroxychlorzoxazone	HMDB0060998	183.982	[M-H]-	863.554	978.701	780.453	1210.53	716.503	1273.41	785.174	645.634	695.577	1343.18	790.46	1166.6	2474.87	1980.13	2386.62	3006.53	2436.3	1923.95	1832.82	1970.4	2281.57	1981.25	2284.85	2067.3
O-Phospho-L-Serine	C01005	184.001	[M-H]-	78104.2	59411.1	45551.6	94691.9	34535	96435.2	129010	102166	131224	265067	233205	232355	80781.8	96902.6	100624	451544	484718	521792	203813	279350	268667	452420	510809	542255
Cis,Cis-2-Amino-3-(3-Oxoprop-1-Enyl)But-2-Enedioate	C04409	184.025	[M-H]-	5141.54	3772.5	3557.34	4885.69	4741.91	6724.32	7377.25	6147.01	9666.38	13412.9	12066.5	11783	5526.85	5856.89	6843.45	26638.6	26883	26820.6	11614.4	14605.5	14579.2	22890.5	23240.6	26631.2
2-Phospho-D-Glycerate ; 3-Phospho-D-Glycerate	C00631 ; C00197	184.985	[M-H]-	20424.7	19387.6	21114.3	25601.9	15001.7	28467.7	22652.9	16075.3	18336.7	44946.9	33669.4	33592.1	20910.3	22022	22878.6	21607.1	19214.5	21829.4	20386.7	19084.3	18103.6	25148.7	22695.2	25308.2
Undecanoic acid	HMDB0000947	185.155	[M-H]-	6052.47	4978.62	6753.28	4884.8	5473.73	4861.78	5456.62	4944.71	5471.14	4972.11	4499.4	5345.91	7939.61	8406.66	9461.51	7444.66	7781.3	9478.9	7372.52	8558.42	8141.97	7310.64	9079.4	9150.1
Indoleacrylic acid	HMDB0000734	186.056	[M-H]-	2758.17	2037.91	1436.95	1404.81	910.791	1164.5	934.447	1306.6	1193.05	2282.28	1443.29	1628.75	1875.63	1500.97	1714.22	2106.13	2183.1	2298.37	1325.81	2272.03	2108.19	1803.74	2749.63	2378.35
N(1)-Acetylspermidine ; N(8)-Acetylspermidine	C00612 ; C01029	186.158	[M-H]-	1308.97	901.839	1026.97	1181.32	848.609	872.379	1214.96	1091.8	1131.4	1002.9	929.035	851.124	1282.84	1196.56	1549.55	1693.04	1679.97	1765.01	1405.66	1051.09	1146.35	1691.16	1754.08	1451.89
P-Cresol Sulfate		187.006	[M-H]-	3133.02	3503.06	3696.65	3236.52	3219.22	4153.67	2838.12	3254.68	3153	3906.42	4451.39	3809.28	8054.33	7334.72	7152.94	6842.41	6794.01	6617.69	7112.34	6722.41	6735.75	6249.17	7659.67	6127.77
Antipyrine	C13244	187.087	[M-H]-	5486.63	7472.76	6823.85	5808.13	5647.26	7872.23	12964.9	6330.44	7257.11	7218.85	6670.88	4758.7	10715	9285.9	12800.2	8740.31	7319.82	9414.23	13396.4	10163.5	7710.71	6411.69	7135.93	7076.26
Acetyl-L-Lysine ; Glycylleucine ; Leucyl-Glycine	C02155	187.108	[M-H]-	7709.1	9101.25	7965.34	8220.27	7145.43	8203.53	10972.9	9580.88	10666	9072.18	9384.33	8183.13	6366.32	6266.34	8156.87	7274.12	6362.67	6930.45	7947.49	7349.03	8050.84	6817.32	8375.84	6413.56
Dimethyltryptamine	HMDB0005973	187.123	[M-H]-	1953.37	2043.16	2017.52	2142.79	1857.63	2011.59	2508.12	2407.38	2187.98	2241.34	2082.67	2054.17	2151.09	2149.98	2651.61	2030.84	1846.2	1724.96	2328.15	2222.44	2388.71	2351.67	2874.98	2251.46
3-Hydroxycapric acid ; W-Hydroxydecanoicacid	HMDB0002203	187.133	[M-H]-	4253.13	3907.32	3555.93	2973.32	3118.62	3456.81	3839.83	3429.8	3656.78	3510.36	3024.39	3598.64	4782.15	3631.38	3996.25	4227.74	3621.51	3486.09	3976.78	3657.29	3789.35	3600.33	5331.65	4561.15
N6,N6,N6-Trimethyl-L-Lysine	C03793	187.146	[M-H]-	929.26	930.912	591.357	710.262	633.226	812.878	993.632	917.379	905.972	991.506	905.41	884.655	1196.53	1129.97	1110.4	1053	1073.23	794.104	1114.44	948.773	1019.9	995.659	1139.3	976.747
Kynurenic Acid	C01717	188.036	[M-H]-	1908.56	1557.54	1366.36	1957.1	1218.82	1572.61	2176.32	1351.31	1829.59	2101.84	2244.12	1893.74	3299.67	3438.43	3029.1	4236.01	4159.95	4764.84	3236.77	2948.44	3111.1	3422.2	3183.53	2792.4
N-Acetyl-L-Glutamate	C00624	188.057	[M-H]-	45774.5	49961.5	56637.2	73747.6	23754.2	59462.8	58876.6	52903.9	78027	41063.9	30056.4	38775.2	65301.5	70226	64877.6	108886	103328	87615.5	58457.4	67167.8	73575.9	30339.6	23475.1	24890.1
3-Indolepropionic acid ; Indole-3-methyl acetate	HMDB0002302 ; HMDB0029738	188.071	[M-H]-	6779.26	7131.28	8849.69	10211.3	3527.13	9514.94	8670.06	7728.13	11398.1	7382.65	5300.09	5846.86	10004.7	11273.6	10254.8	16140.8	15496.6	13231.5	9059.1	10417	11166.8	5632.94	3645.82	4614.75
Homocitrulline		188.102	[M-H]-	2942.34	3111.6	2896.86	2796.9	3095.61	3047.66	4471.71	2825.76	2616.99	3063.61	3393.27	2881.72	3212.58	3416.3	3463.4	4023.79	3596	3387.24	3620.93	2852.58	2632.49	3235.92	4768.71	2403
Oxalosuccinate	C05379	189.005	[M-H]-	1308.8	1211.1	1565.91	2831.34	1429.71	2818.22	2661.57	2004.17	2166.79	2261.42	2295.24	2277.81	11541.6	13099.8	9968.84	21371.4	17349.6	15675.2	12481.7	11176.7	12524.7	6974.93	7479.3	6430.41
3-Hydoxy-Suberic Acid		189.077	[M-H]-	5018.77	4015.39	3942.26	4345.19	3773.43	3856.28	4723.43	3798.85	4673.36	5294.74	4479.04	3635.08	4796.11	3846.19	4915.7	5245.58	5963.65	4066.23	4910.13	4936.8	4640.93	4629.91	3732.25	4721.01
N-(Omega)-Hydroxyarginine	C05933	189.102	[M-H]-	16784.5	14969.7	18103.6	16147.8	15167.4	13494	16022.5	15007.4	14746.5	15645.5	13770.4	14089.4	10329.4	10364	11744.9	8970.09	11767.1	10523.3	10913	12368.4	12849.9	10484.3	11610.6	9946.34
beta-Damascenone	HMDB0013804	189.128	[M-H]-	1923.72	1880.89	1868.25	1878.16	1424.49	1488.2	1853.69	1686.64	1583.82	2212.87	1952.3	1500.15	1922.35	1526.12	2228.89	2464.46	2237.12	2424.49	2350.94	2156.44	1951.21	2234.63	2362.81	1920.91
5,6-Indolequinone-2-Carboxylate	C17938	190.017	[M-H]-	968.786	883.778	1040.55	973.712	608.196	960.417	939.622	1175.46	1185.56	1979.65	1078.66	1414.71	2051.35	2088.39	1868.39	2580.26	2912.52	2558.2	2063.36	2419.44	1695.36	2128.63	1962.48	2039.39
5-Hydroxyindoleacetate	C05635	190.053	[M-H]-	31743.5	30069.7	31140.4	11211.6	5559.06	9982.55	20609.2	13944.7	17973.5	10084.1	8620.39	9296.74	53368.3	60826	57109.1	26888.1	30358.2	29466.3	33180.8	38349.1	40266.4	13749.4	11627.3	13502.2
N-Acetylmethionine	C02712	190.053	[M-H]-	33745.2	33026.6	31140.4	11466.3	5559.06	11421.7	22453.4	16927.1	19836.5	10084.1	9089.55	9560.06	61141.5	71214.1	63233.9	31549	34441.4	32971.6	36131.6	40176.4	42262.2	14511.3	11776.7	14415.9
5-Methoxytryptophol		190.086	[M-H]-	1835.84	1949.15	1478.96	1373.27	1312.85	1335.02	1931.81	1338.44	1379.77	1324.27	1178.07	1197.07	2848.54	3064.7	2534.84	2123.56	1880.47	2377.03	2212.63	2126.63	1723.4	1682.53	1619.22	1954.48
4-Hydroxy Debrisoquine		190.1	[M-H]-	2167.33	1470.85	1514.48	1550.03	1707.3	1004.14	1575.45	1318.58	1465.1	1569.13	1360.34	1447.57	2239.32	1706.6	1877.48	1738.98	1555.7	1241.71	1858.26	1436.87	1918.09	1272.45	1349.54	1440.71
(4R,5S)-4,5,6-Trihydroxy-2,3-Dioxohexanoate ; Citrate ; Isocitric Acid	C04575 ; C00158 ; C00311	191.02	[M-H]-	891361	885319	1.03498e+06	1.03023e+06	651659	987080	714371	954393	1.25683e+06	1.11068e+06	713858	1.10449e+06	216803	199603	217550	448780	454882	449647	162118	178222	197191	150257	106100	160865
((N-Acetyl-D-Glucosaminyl)5-(Alpha-D-Mannosyl)2-Beta-D-Mannosyl-Diacetylchitobiosyl)-L-Asparagine (Protein) ; Melanin		191.02	[M-H]-	891361	885319	1.03498e+06	1.03023e+06	651659	987080	714371	954393	1.25683e+06	1.11068e+06	713858	1.10449e+06	216803	199603	217550	448780	454882	449647	162118	178222	197191	150257	106100	160865
O-Methylhippurate		191.059	[M-H]-	19978.9	19823.6	25494.5	23000.9	13745.5	20434.9	14192.7	20962.2	30045.6	26106.9	13912.7	25083.4	9864.13	10655.1	10818.6	12490.9	11575	10833.6	7255.97	7919.28	8372.11	4013.42	4111.51	5763.73
PHderiv_2-Oxobutanoate; 2-Ketobutyric acid; 2-Oxobutyric acid; 2-Oxobutyrate; 2-Oxobutanoic acid; alpha-Ketobutyric acid; alpha-Ketobutyrate	C00109	191.082	[M-H]-	113111	107471	124002	162162	69961.8	136556	74982.1	74421.9	92129	198076	167771	183570	235910	302475	227274	521995	590312	467483	119304	151624	147909	217892	215979	212600
4-(2,6,6-Trimethyl-1,3-cyclohexadien-1-yl)-2-butanone	HMDB0037139	191.143	[M-H]-	3439.47	2840.16	3696.66	4165.09	1990.34	3128.99	2361.69	2651.28	3434.9	3940.88	3061.58	4333.05	3178.57	2948.08	2684.61	5351.13	5926.68	5703.85	1952.17	2124.75	2339.22	2380.05	2652.96	2619.66
Glycogen, Structure 3 (Glycogenin-7[1,4-Glc]) ; Phosphorylase-Limit Dextrin (Glycogenin-1,6{4[1,4-Glc], 4[1,4-Glc]})		192.027	[M-H]-	39255.7	39754.6	40895.4	44719.3	31401.2	48359.7	34284.9	46624.6	50944.1	51852.3	30400.7	47710	16419.1	14851.6	16697.7	29109.8	27633.8	25543.3	14017.4	14615.9	15295.4	13803.3	10777.3	11533
5,6-Dihydroxyindole-2-Carboxylate ; L-Dopachromate	C04185 ; C01693	192.031	[M-H]-	17528.7	17719.7	19264.1	18820.4	11612.5	19683.8	14861.6	17595.7	20832.1	22288.3	13998.9	20230.8	14614.7	14662.8	16129.2	19845.4	19676.1	19691.5	10921.8	12221.9	12768.1	11728	10777.3	11215.6
Phenylacetylglycine		192.065	[M-H]-	11189.8	13984.2	15085.6	17953.2	12749.1	14291.9	14204.7	16729.8	14306.5	21679.4	21993.6	18795.4	64993.7	59575.4	44990.2	54667.3	44532.3	34848.9	49673.8	50860.7	49411.8	55114.3	47531.4	46254.5
N-Methylsalsolinol		192.102	[M-H]-	2876.82	2486.76	2805.94	3307.21	2576.86	3066.76	2109.5	2365.39	2334.66	3856.41	3609.96	3970.64	7214.65	7823.24	5629.77	11381.4	10783.8	8332.13	4992.18	5532.53	5083.64	6621.96	5922.87	5066.86
3-Dehydro-L-Gulonate ; D-Glucuronate ; L-Iduronate	C00618 ; C00191 ; C06472	193.035	[M-H]-	9126.79	9249.39	10801.6	8048.55	6523.22	9918.73	17490.3	8377.6	11485.5	12815.5	8542.4	10419.1	4683.03	4455.1	6411.9	5900.07	6250.2	7243.36	7472.69	5127.25	6137.74	5314.15	3906.49	5408.12
PHderiv_Hydroxypyruvate; Hydroxypyruvic acid; 3-Hydroxypyruvate; 3-Hydroxypyruvic acid	C00168	193.062	[M-H]-	4521.6	4032.87	4789.81	4702.87	3173.78	4555.97	4288.06	4083.4	3966.17	3995.55	4580.17	4077.01	12855.2	13336.1	12202.2	12425.8	9437.89	9008.78	10847.2	10328.8	11199.2	9911.99	9660.71	8852.31
Butylparaben	HMDB0032575	193.087	[M-H]-	8466.39	7711.35	7335.36	7811.58	7427.19	7097.75	8504.48	8248.95	6764.16	9997.33	7516.59	6633.31	16450.6	19961.7	21321.7	22513.5	20060.5	21799.2	15815	19758.7	18216.8	20087.2	20543.9	18965.7
4-(2,6,6-Trimethyl-1-cyclohexen-1-yl)-2-butanone ; Theaspirane	HMDB0032913 ; HMDB0036823	193.16	[M-H]-	1000.17	1062.58	864.123	696.396	1108.57	950.929	1243.41	1178.84	790.024	713.952	1052.63	920.294	1651.73	1405.64	1134.31	1560.29	1088.29	1503.58	1501.94	1070.74	1729.06	1369.73	1533.42	1460.42
L-Dopaquinone ; 2-Carboxy-2,3-Dihydro-5,6-Dihydroxyindole	C00822 ; C05604	194.044	[M-H]-	7198.8	6477.41	8589.93	9249.03	7379.21	8404.72	9554.66	7674.62	7706.89	9107.8	8572.88	7670.78	29497	25783.1	22235.6	24318.7	19411.2	17660.7	22662	22041.4	20930.5	22565.5	19109.9	17115
Selenomethionine	C05335	195.029	[M-H]-	17783.6	14856	15009.8	6560.05	4455.8	5056.76	6891.65	5579.98	6174.61	5099.58	4699.02	5312.57	23222.2	27554.3	26649.8	7332.12	6618.84	6712.99	7841.39	7070.81	7124.29	5897.38	5394.23	4637.81
D-Gluconate ; L-Gulonate	C00257 ; C00800	195.051	[M-H]-	79678.6	83317.6	81271.1	72333.4	52683.1	69418.3	210613	175847	238749	109439	92367.5	104393	66118.2	74491.8	85505.8	75387.2	79450.7	85838.5	183011	213253	226497	72643.5	71542.7	86177.2
m-chlorophenylpiperazine (m-CPP)	HMDB0061008	195.067	[M-H]-	12517.7	12641.2	12557.2	11873.6	9067.58	11555.5	27845.2	25974.3	31590.2	15757.9	13597.3	15411.1	12790.4	13093.7	14643.3	13384.1	13611.4	13821.3	26448.7	30311.2	29479.6	12474.5	13606.5	15573.6
thiomethyl-conjugate-acetaminophen		196.041	[M-H]-	3499.74	3321.18	2902.71	2487.79	1586.68	2239.78	2826.37	1864.14	2821.09	1588.19	1600.17	1535.24	4963.94	5080.37	5509.44	4295.71	4415.55	4688.82	3554.72	3733.64	3308.02	2647.92	2783.49	2442.03
L-Dopa	C00355	196.061	[M-H]-	8613.37	9147.83	8539.25	8277.35	5925.32	8814.04	11779.1	11302.5	13568.9	10907.1	9932.07	10704.9	11118.8	12042.3	13446	19838.2	16893	16538.1	14055.6	14973.5	15839.9	13351.8	12062.4	13447.9
Metanephrine	C05588	196.097	[M-H]-	1544.02	1136.8	1560.21	1714.96	1430.38	2150.92	1817.85	1445.05	1605.19	2460.31	2390.54	1860.36	2976.94	3367.68	3413.19	4356.46	3829.07	3939.55	3591.35	3251.53	3150.67	4448.08	2932.42	3935.43
3-Methoxy-4-Hydroxymandelate	C05584	197.046	[M-H]-	3804.78	2778.41	3129.37	3500.57	2846.18	2868.42	2860.31	3037.63	3636.42	3255.19	2964.66	2945.9	2919.75	3847.39	3766.6	3203.5	2559.28	3489.27	3526.77	3720.34	3335.52	2804.65	3576.74	2478.28
5-Dodecenoic acid	HMDB0000529	197.154	[M-H]-	4172.58	3112.45	2649.17	2801.36	2520.15	2850.11	2956.41	3198.54	2798.42	2667.85	2811.94	2375.37	4436.38	5535.54	5887.09	4625.16	4220.61	5771.74	6127.34	5852.98	5827.43	5191.53	5813.84	5425.96
Tridecanal	HMDB0030928	197.191	[M-H]-	569.562	476.454	439.73	463.588	286.583	180.803	360.903	391.3	386.827	547.463	516.462	337.839	536.179	875.746	632.609	668.33	602.942	537.15	503.826	837.518	777.055	486.435	834.548	600.898
O-Phosphonato-L-Homoserine	C01102	198.016	[M-H]-	539.157	409.364	550.997	600.048	789.403	919.206	661.954	540.216	655.856	1245.94	659.3	735.638	1037.81	1490	1405.4	1646.24	2110.48	1872.51	1529.82	1639.96	1427.26	1308.7	1042.23	1248.73
Gamma-Glutamyl-3-Aminopropiononitrile ; Gm1-Pool ; Gm2-Pool	C06114 ; C04911 ; C04884	198.088	[M-H]-	5396.9	5300.3	5763.82	2898.72	2510.58	2728.04	3360.27	2645.49	2778.33	4953.81	4149.44	4891.97	5390.68	5309.77	5192.34	5105.24	4565.52	6003.56	3350.94	4294.6	3210.42	5084.54	4420.17	4437.16
Ecgoninium Methyl Ester	C12448	198.111	[M-H]-	889.839	682.354	1035.53	910.244	832.561	710.518	1004.88	876.951	594.265	875.147	1127.72	1118.66	2419.01	1987.31	1801.09	1544.31	1705.76	1872.46	1600.55	1650.83	1173.53	1360.59	1575.83	1141.96
D-Erythrose 4-Phosphate	C00279	199.001	[M-H]-	2471.91	3239.77	3211.31	2563.42	2058.76	2241.93	4160.12	2737.39	3162.43	4040.51	2880.68	2790.56	5570.4	6050.92	8019.27	7098.22	7201.74	7876.55	5940.12	6528.22	6429.02	6464.75	5577.84	6485.09
4-Fumarylacetoacetate ; 4-Maleylacetoacetate	C01061 ; C01036	199.022	[M-H]-	7241.32	8002.6	7166.72	6199.45	6345.18	6924.21	6257.56	5596.4	6174.01	5198.02	5656.91	5478.86	5989.65	5065.71	5970.48	5040.98	4712.27	5449.94	5271.83	5115.48	5675.15	5538.59	4739.39	4650.94
cis-4-Decenedioic acid ; cis-5-Decenedioic acid	HMDB0000603 ; HMDB0013227	199.096	[M-H]-	5977.21	5048.05	5541.03	4300.75	3940.65	4595.58	4485.17	5085.54	5340.96	6097.58	5717.36	4536.46	5284.03	5791.68	5712.5	4779.56	5388.3	5420.67	7364.55	6369.67	6370.11	6054.92	8139.54	7313.54
Spermine Dialdehyde		199.146	[M-H]-	1501.5	1218.99	1066.81	1050.99	1082.71	928.143	1399.96	1272.55	924.18	978.845	1350.31	1113.16	987.912	1252.45	1312.74	1233.89	1177.74	1192.59	1238.38	1682.69	1526.48	1354.09	1408.67	1587.02
3,4-Dihydrocadalene	HMDB0036453	199.148	[M-H]-	1181.45	1014.53	870.363	874.372	979.521	928.143	1092.66	1272.55	855.744	885.325	1238.62	882.367	987.912	1252.45	1312.74	1233.89	1177.74	1178.59	1238.38	1416.54	1377.97	1398.44	1361.58	1587.02
Dodecanoic acid ; Ethyl decanoate ; Octyl butanoate ; Dodecanoic Acid	C02679 ; HMDB0000638 ; HMDB0030998 ; HMDB0034136	199.17	[M-H]-	28043.3	33359.3	24670.4	38025.7	27109	26390.4	25001.6	23527.2	23414.1	34939.7	21039.9	21009.4	37390.5	34195.8	34010.5	38935.2	28947	29455.3	25921.1	24831.4	29685.2	30677	32798	34422.4
Tridecanol	HMDB0013316	199.209	[M-H]-	527.357	671.379	501.256	607.834	482.662	628.727	424.544	597.595	486.762	623.808	425.816	455.215	843.523	587.553	676.667	604.221	538.807	483.858	438.891	516.579	601.43	766.345	688.308	681.086
Capryloylglycine	HMDB0000832	200.128	[M-H]-	793.623	823.251	666.48	632.631	655.368	733.914	875.334	630.998	710.553	671.174	545.961	713.798	683.895	717.351	793.09	809.105	551.048	757.619	1107.84	815.018	744.899	1089.21	1226.19	819.834
Spermine Monoaldehyde		200.175	[M-H]-	4323.85	4039.6	3626.83	4535.9	3632.29	3013.35	3177.6	3568.51	3455.8	4802.73	3457.21	2448.02	4988.29	4379.48	5102.8	4948.78	5033.09	4151.57	3508.23	3547.12	3167.98	3750.39	3520.59	4300.22
Succinyl-Acetoacetate		201.038	[M-H]-	28397.2	28397.9	26084.9	25894.4	27300.3	25312.9	29955.6	27569.8	26940.2	25087.8	29271.4	23891.3	19382.4	19532.6	22782.1	20096.2	21901.1	24487.4	22645	21213.7	22038.9	24586.9	21716.5	21965
Sebacic acid ; Sebacicacid	C08277 ; HMDB0000792	201.112	[M-H]-	11150.6	10435.3	11240.9	10352.9	10393.5	11527.9	11084.6	9760.83	12071.8	10558.8	11673.4	10385	8133.5	9055.87	9341.84	8624.45	8233.4	8081.04	11144.7	9480.25	8941.29	10101.9	11377	10814.5
3-Indolebutyric acid	HMDB0002096	202.086	[M-H]-	2605.52	3080.8	2580.95	2698.47	1738.18	2505.95	2819.72	2500.32	2284.04	3607.63	3105.21	3016.28	2631.77	2141.57	2980.86	2972.18	4083.72	3259.52	2870.01	2894.47	2612.64	2989.64	2254.19	2496.63
L-Acetylcarnitine ; O-Acetylcarnitine	C02571 ; HMDB0000201	202.11	[M-H]-	3021.87	2861.54	2480.31	2449.95	1520.53	2543.85	2287.52	2259.08	2248.7	2319.92	2410.35	2342.18	5134.77	6619.91	6533.19	10239.6	8650.71	7949.08	2911.64	2957.25	2764.46	3757.05	3622.41	4103.1
L-Tryptophan ; S-nirvanol	C00078 ; HMDB0060967	203.082	[M-H]-	22738.2	23459.6	20665.8	25641.4	14898.6	24925.1	40401.4	23200.9	26888.1	29500	23007.4	24577.9	67669.1	73571.1	74820.4	68332.5	64400.6	63648	51165.5	52358.8	52786.2	42183.9	39747.7	39577.7
3-Hydroxy-N6,N6,N6-Trimethyl-L-Lysine	C01259	203.143	[M-H]-	1238.84	847.167	990.834	875.559	654.704	770.307	1045.26	907.797	1014.7	910.533	1025.67	988.021	2084.71	1902.66	1779.41	1801.7	1861.03	1783.54	1864.2	1569.89	1696.94	1525.3	1687.86	1646.44
2,4-Di-tert-butylphenol	HMDB0013816	203.144	[M-H]-	1238.84	847.167	990.834	875.559	654.704	770.307	1045.26	907.797	1014.7	910.533	1025.67	988.021	2084.71	1902.66	1779.41	1801.7	1861.03	1783.54	1864.2	1569.89	1696.94	1525.3	1687.86	1646.44
alpha-Bergamotene ; alpha-Cubebene ; alpha-Farnesene ; alpha-Humulene ; beta-Caryophyllene ; beta-Farnesene ; beta-Selinene ; beta-Sesquiphellandrene	HMDB0036678 ; HMDB0036413 ; HMDB0036065 ; HMDB0036467 ; HMDB0036792 ; HMDB0035913 ; HMDB0034997 ; HMDB0036163	203.181	[M-H]-	338.751	334.708	497.131	402.86	394.432	425.418	742.346	604.571	437.348	379.613	568.478	453.337	817.842	946.301	1025.7	789.039	501.477	850.075	949.014	768.009	732.284	550.21	579.105	667.12
Xanthurenic acid ; Xanthurenic Acid	C02470 ; HMDB0000881	204.032	[M-H]-	2738.46	2446.67	2057.93	2571.88	1073	2167.11	2190.07	1776.75	1821.02	2504.67	3323.92	2861.4	4212.24	4676.36	4218.79	6698.61	6057.23	5797.52	4488.21	5537.39	5009.41	5128.77	4154.05	4464.7
Lipoamide	C00248	204.052	[M-H]-	2606.57	2555.31	2594.47	1896.32	1491.8	2042.3	1763.1	2439.06	2480.76	3449.44	2100.89	2487.41	2941.68	3019.68	2526.27	3319.45	2918.02	2727.49	1938.34	2520.69	2474.6	2805.52	3608.54	3232.12
ibuprofen-R ; ibuprofen-S		204.114	[M-H]-	915.965	996.915	714.437	772.111	680.348	603.113	794.065	704.727	1095.46	824.539	574.827	1065.15	1047.73	2010.57	1756.07	1503.52	1744.76	1524.91	1309.99	1004.3	1555.38	1204.6	1179.95	1264.36
2-Hydroxy-4-trifluoromethyl benzoic acid	HMDB0060715	205.01	[M-H]-	1522.65	1526.47	1889.32	3001.68	2336.94	2138.64	2331.06	2495.78	2461.2	3662.8	3211.18	3570.06	4382.67	4902.44	3754.37	7935.96	6853.07	7035.69	5462.33	7191.46	7239.19	6129.77	6245.94	5441.69
2-Methylcitrate	C02225	205.035	[M-H]-	5459.47	3873.95	5471.4	6924.32	4645.55	6287.18	2261.5	3358.14	3600.47	3824.59	2276.04	3436.16	3994.4	4397.18	3979.13	8540.82	7479.62	6872.48	3170.89	3364.56	4376.76	3191.93	2705.2	3137.64
(R)-lipoic acid ; Lipoate	C00725 ; HMDB0001451	205.035	[M-H]-	5459.47	3873.95	5471.4	6924.32	4645.55	6287.18	2261.5	3358.14	3600.47	3824.59	2276.04	3436.16	3994.4	4397.18	3979.13	8540.82	7479.62	6872.48	3170.89	3364.56	4200.59	3191.93	2705.2	3137.64
PHderiv_2-Oxopentanoic acid; 2-Oxovalerate; 2-Oxopentanoate; alpha-Ketovaleric acid	C06255	205.098	[M-H]-	3225.18	2041.15	2246.72	2085.16	1812.08	2007.52	3347.64	3420.27	2456.69	3117.26	1926.46	2074.53	2794.49	3233.3	3514.28	2894.77	3221.77	3341.27	4107.24	3315.72	3801.98	3353.79	3247.35	3559.53
Monoethylglycinexylidide	HMDB0060656	205.135	[M-H]-	1437.15	1355.37	1099.68	957.655	887.852	923.907	1217.64	1706.53	1158.78	1207.78	1199.06	1037.05	1068.13	1977.05	1645.15	1272.32	1630.87	1918.77	1537.97	1558.63	1708.5	1355.46	1799	1778.78
4-(1,1,3,3-Tetramethylbutyl)-phenol	HMDB0013825	205.16	[M-H]-	145267	126878	128306	114355	124397	124302	150254	164398	130472	157368	130400	137501	213442	237107	290237	246658	262594	300520	263610	268598	281025	256041	300027	290064
4-(2-Aminophenyl)-2,4-Dioxobutanoate	C01252	206.048	[M-H]-	18957.4	20700.4	18566.4	17933.8	15130	16730.8	18050.6	16033.6	16798.8	16907.7	19586	17956.7	15306.6	16260.3	17725.9	16344.6	16973.4	19949.9	14865.2	15938.1	17729.6	16886.4	18142	16905.1
Carbamazepine iminoquinone	HMDB0060675	206.06	[M-H]-	6688.97	7251.27	5505.84	7520.04	4928.19	6809.04	7118.64	6582.38	5876.65	7041.28	6240.48	6079.79	14216.2	12893.1	14363.2	13026.6	10976	10949.8	10973.2	10831.3	10991.9	8258	8222.68	8638.96
Dihydrolipoamide ; Dihydrolipolprotein ; Lipoylprotein ; S-Aminomethyldihydrolipoylprotein	C00579 ; C02972 ; C02051 ; C01242	206.068	[M-H]-	4108.05	4188.66	4550.08	4698.98	2992.44	4327.21	3957.61	4160.87	3469.06	4027.99	3745.23	3925.58	6407.65	5525.78	6753.57	7219.93	6298.21	6068.62	4574.27	4623.34	5204.55	4246.73	4455.53	4170.45
PHderiv_Oxomalonate; Oxomalonic acid; Ketomalonic acid; Mesoxalic acid	C00830	207.041	[M-H]-	7799.05	7480.02	9509.71	9685.73	9613.09	8556.13	7085.39	7693.36	8478.91	8615.45	8283.25	8326.21	5500	7098.23	6510.28	6474.99	7505.62	6166.11	5459.31	6791.31	6058.95	5479.53	5704.87	5607.7
L-Kynurenine	C00328	207.078	[M-H]-	3594.59	2969.13	4464.64	3493.76	3068.6	3909.35	4099.45	3282.12	3342.64	4250.3	3219.95	3199.83	6770.4	6209.92	12770.9	7663.05	7577.34	9225.45	11114	7238.2	9085.14	12413.4	9460.91	10991.9
2-Hydroxyiminostilbene	HMDB0060652	208.079	[M-H]-	1252.31	1208.89	989.819	1059.1	1070.14	1038.93	1463.03	979.289	1021.36	804.525	1116.12	1094.85	1864.35	1393.69	2274.72	1248.4	1610.64	2300.12	1798.41	1627.59	1954.22	1789.44	2055.11	1647.41
Phosphocreatine	C02305	209.018	[M-H]-	2005.09	1593.42	1682.89	1420.51	2385.09	1987.04	1934.85	1506.4	1741.9	2171.78	1902.29	2057.05	2795.6	2150.51	3022.61	2696.76	2476.48	2817.7	3001.28	3465.89	2227.79	2274.05	2936.44	2048.16
D-Glucarate	C00818	209.031	[M-H]-	9108.5	8275.91	7887.35	14902.6	11210.6	14098.9	12629.4	10062.4	13414.4	7432.42	7282.11	7882.99	33415.4	31840.5	32511	56790.4	49932	45848.1	46241.2	42685.5	42245.8	23975.1	22061.2	20239
PHderiv_Mercaptopyruvate; 3-Mercaptopyruvic acid; 3-Mercaptopyruvate	C00957	209.036	[M-H]-	5190.56	4776.23	4391.64	8157.78	6407.56	9927.37	9041.53	7559.47	9848.69	4623.12	5055.16	4814.03	24016.5	24144.5	23767.4	42446.8	37672.3	31124.3	33425.2	29504	27039	16996.4	13448.4	14707
Vanilpyruvic Acid		209.044	[M-H]-	4598.19	5238.98	4784.58	5556.33	4974.22	6156.09	8884.23	5960.81	14112.5	6392.64	5039.23	5607.73	8280.86	7988.53	16707.4	11819.5	15327.4	10607	11159.6	10900.4	9156.87	7336.64	6911.74	6258.98
3-(4-Hydroxy-3-methoxyphenyl)-2-methylpropionic acid	HMDB0060737	209.082	[M-H]-	4113.44	4162.61	4537.3	4449.21	3680.34	4314.3	4844.03	3594.53	4293.42	3960.64	3530.42	4500.65	6216.03	5704.8	6602.63	5495.49	6312.38	6441.91	7614.73	6876.95	5866.38	5669.98	7951.76	8809.32
N-Hydroxylorcaserin	HMDB0060844	210.068	[M-H]-	2011.46	2256.18	2263.1	2413.58	1769.25	1758.69	2264.74	1638.47	2187.64	2744.03	2657.18	2471.48	3200.19	3341.18	3972.05	3447.44	3655.52	3811.96	3938.77	3598.22	3396.44	4065.8	3502.91	3990.26
3-O-Methyldopa		210.077	[M-H]-	2868.45	3261.93	2688.93	2898.28	1930.84	2625.94	2927.15	2227.08	2514.39	3638.82	2743.3	3302.48	5100.42	4738.17	6474.38	6801.08	5753.51	5684.82	5082.44	5753.41	5226.62	5240.51	7289.22	5590.3
Urolithin B	HMDB0013696	211.041	[M-H]-	2548.67	2433.25	2514.05	2131.76	2449.45	3185.95	3281.65	3003.19	3537.21	2487.53	2399.25	3098.23	3633.01	3936.37	3708.1	3457.06	4407.76	3959.07	3706.42	3118.88	3073.22	3249.71	3630.18	4386.39
Vanil-Lactate		211.061	[M-H]-	7908.32	8101.71	7282.7	8278.11	6522.07	7676.52	7603.08	7743.04	7091.74	8332.1	8176.31	7745.4	15703.3	15755.7	14490.8	19485.5	18754	19240.3	14384.7	14029.7	14784.2	13859.1	14640.8	15564.3
Tetradecanal	HMDB0034283	211.206	[M-H]-	452.017	564.09	438.89	490.021	319.974	141.144	425.956	531.86	376.877	561.899	394.358	373.115	469.065	457.405	847.959	745.407	882.467	765.036	685.167	804.248	1091.5	963.604	811.801	1377.58
thiomethyl-sulphoxide-conjugate-acetaminophen		212.039	[M-H]-	1516.42	1619.7	1666.3	1478.24	1346.89	1148.57	1421.24	1472.6	1587.26	1910.06	1541.1	1958.07	2320.39	2649.86	2382.06	2687.93	3255.02	3812.66	2614.73	2271.33	2433.95	2885.71	2352.29	2469.38
Tridecanoic Acid	C17076	212.175	[M-H]-	270.079	335.055	379.819	301.672	230.961	266.999	712.039	350.142	412.419	230.155	296.897	206.618	693.839	703.716	742.211	913.142	570.534	673.188	1281.34	667.793	964.265	1026.68	1442.34	1222.87
2-Deoxy-D-Ribose 1-Phosphate ; 2-Deoxy-D-Ribose 5-Phosphate	C00672 ; C00673	213.017	[M-H]-	3112.75	3057.17	3717.1	3531.59	4294	4052.63	3911.59	3699.1	4789.47	4797.67	3922.98	3740.99	4690.94	5310.02	4688.88	5626.19	4640.8	5157.99	4803.15	4594.03	4234.78	3908.57	5710.31	4768.23
Tridecanoic acid	HMDB0000910	213.185	[M-H]-	8529.71	8104.78	6900.99	8442.68	7497.99	7821.98	6512.84	6550.72	8677.88	7231.38	8113.92	7347.25	8809.99	9520.47	9819.19	8574.11	9459.39	9733.71	10237.4	9870.16	8782.42	8992.4	10166	9723.68
2-Amino-5,6-dichloro-3,4,-dihydroquinazoline	HMDB0060712	213.994	[M-H]-	610.219	864.947	755.228	954.965	607.272	739.64	994.261	816.833	1039.96	693.921	788.741	600.714	1248.62	1169.96	1085.42	2014.6	2035.92	2368.7	1510.05	1038.46	1068.04	1094.04	1284.15	1092.28
Propenoylcarnitine	HMDB0013124	214.106	[M-H]-	1588.97	1136.57	1233.92	948.735	945.985	964.704	1320.8	1013.37	1185.29	1201.65	1207.2	793.875	1183.21	1503.46	1610.32	1198.16	1286.83	1535.82	1404.92	1358.84	1318.36	1098.39	1360.25	1511.53
Bisnorbiotin	HMDB0004821	215.052	[M-H]-	29129	34065.9	48723.4	53334.5	48627.5	48918	35336.7	47652.9	45648.1	49341.9	45930.1	47737.9	142265	118346	98883.2	79137	62158.8	46444	92309.1	90650.2	91437.9	90403.5	69701	60907.5
Undecanedioic acid	HMDB0000888	215.128	[M-H]-	5054	5522.5	6033.25	5543.99	5801.4	5070.07	5243.74	5821.43	6414.65	5171.7	5537.59	5369.63	7776.92	7514.66	8704.78	6470.92	5873.2	6235.9	8971.95	7905.54	7875.12	7638.76	9069.63	8533.5
Valyl-Valine		215.141	[M-H]-	2709.73	3105.76	3585.68	3594.28	3309.79	3074.84	3742.18	3967.89	3310.63	3493.04	4718.43	3342.05	4066.3	3886.14	3627.61	2922.9	2605.06	2563.67	3876.32	2985.87	3530.9	3559.01	3504.68	2993.64
3-Hydroxydodecanoic acid ; Omega Hydroxy Dodecanoate (N-C12:0)	C08317 ; HMDB0000387	215.164	[M-H]-	3553.95	2953	2860.65	2834.21	3123.68	3242.47	3393.98	2723.49	2985.11	3187.19	3428.46	3102.28	5232.74	5169.57	6187.96	4923.45	4296.3	4230.25	5630.17	5790.61	4803.58	4984.18	5739.78	4568.24
Tyr-194 Of Apo-Glycogenin Protein (Primer For Glycogen Synthesis) ; Tyramine O-Sulfate		216.035	[M-H]-	17777.5	21757.7	33259.4	35058.1	29075.1	26770.8	19986	25992.4	27470.2	32461.5	27771.4	29849.8	78519.9	68713.7	56759	43554.4	34629.1	31269.3	54477.8	56457.2	56291.5	55492.6	48458	35512.1
O-Propanoylcarnitine ; Propionylcarnitine	C03017 ; HMDB0000824	216.125	[M-H]-	804.851	1292.85	1005.4	988	764.491	831.999	1239.7	920.693	1061.93	1196	993.225	927.973	1153.54	1064.31	1123.12	915.393	840.077	1135.94	988.399	1149.59	1107.04	1204.51	1344.72	950.173
Prolyl-Cysteine		217.062	[M-H]-	11053.3	11586.3	11817.8	9557.59	6978.28	9708.67	10085	8665.83	8792.04	20071.9	17632.8	18386.7	25754.6	24598.2	21847	10516.3	11240.6	10283.6	14763.7	14936.7	14593.6	23771.6	19799.6	20210.6
5-L-Glutamyl-L-Alanine	C03740	217.085	[M-H]-	10996	10334.2	10417.5	10069.7	6677.55	10295.5	10451.1	9499.46	11506.2	13390.3	9023.02	9442.06	13585.7	15686.8	15232.7	24297.4	23462.4	23846.3	11447.2	12398.8	13444.7	12519.3	12999.3	11862.4
N-Acetylserotonin	C00978	217.098	[M-H]-	4073.91	3167.78	4641	3462.51	3048.35	3771.67	3995.66	3390.99	4295.77	4867.89	4248.72	4079.56	6767.87	6282.5	6359.96	6847.7	6294.87	6970.09	5183.94	5092.14	5575.24	5804.37	5510.46	4496.26
3-Hydroxy-Sebacic Acid		217.108	[M-H]-	5546.94	6226.61	6219.08	5051	4727.27	6776.71	5197.46	5167.01	5677.87	6610.69	5973.52	5183.82	6166.86	7022.48	6929.57	6526.32	5571.09	6300.64	5991.75	6452.23	6416.37	6977.73	7091.97	5430.84
5-Methoxydimethyltryptamine	HMDB0002004	217.135	[M-H]-	1412.49	1661.38	2112.7	2032.99	1616.58	1902.98	2294.85	2096.98	1926.25	2009.12	2139.84	2077.21	1892.61	2351.84	2310.15	1729.85	1961.89	1400.99	1795.49	1983.08	2167.44	2052.88	1977.91	2026.3
4-Nitrophenyl Sulfate		217.978	[M-H]-	1141.24	736.978	660.304	1454.72	850.005	1333.81	1198.99	907.328	920.014	1104.08	1097.52	860.905	1403.06	1394.78	1243.22	2370.87	1794.36	1710.14	1136.03	680.086	796.282	981.057	826.069	606.365
4-Nitrophenyl-Phosphate	C03360	217.985	[M-H]-	566.334	992.728	804.536	2387.63	996.258	1671.62	424.968	567.052	895.044	721.693	912.348	596.948	1052.5	769.84	1050.66	1391.53	973.396	1479.25	801.328	494.704	860.2	730.432	712.001	862.405
ID11614 ; benzisothiazole piperazine	HMDB0060827 ; HMDB0061056	218.078	[M-H]-	2147.66	1933.95	2213.98	3454.5	1755.06	2827.06	3381.79	2007.28	2395.81	6293.78	4738.27	5141.34	3348.61	3610.17	3829.48	6241.75	5716.09	5417.13	3260.53	2931.47	2941.05	5319.56	4236.21	4704.54
(R)-Pantothenate	C00864	218.104	[M-H]-	124923	146502	129662	271080	95479	276389	456716	131733	227527	431408	388637	325888	301482	337128	411340	891182	869430	827151	382634	336817	312100	466965	419593	429174
2,4-Dichlorophenoxyacetic acid	HMDB0041797	218.961	[M-H]-	2807.31	2158.13	2606.8	2684.41	2253.17	2722.28	3016.86	2597.24	2617.39	2582.37	2818.09	2400.62	4058.35	3599.09	3387.82	3170.45	3975.87	3552.82	3264.8	4077.71	3504.61	3630.28	3450.12	3532.83
5-Hydroxy-L-Tryptophan ; PHderiv_2,5-Dioxopentanoate; 2-Oxoglutarate semialdehyde ; PHderiv_Acetylpyruvate; Acetylpyruvic acid; 2,4-Dioxopentanoate	C01017 ; C00433 ; C02132	219.077	[M-H]-	4456.49	3515.75	3121.51	2848.42	2483.9	3529.55	4671.47	2944.15	2905.87	5053.22	4890.88	4466.21	9534.7	8372.49	12548.7	7838.03	9220.98	12347.9	11313.5	9767.69	11634	11919.1	11219.3	10843.3
1-Hydroxypyrene	HMDB0013139	219.082	[M-H]-	5655.23	4318.88	4356.38	4295.75	3372.72	4604.25	5615.03	4463.79	5108.75	5935.99	5808.35	5428.84	19493.1	16323.1	23592.4	19223.1	17673.3	23828.9	19391.6	19928.3	22541.1	24008.7	21145	22471.2
PHderiv_(S)-3-Methyl-2-oxopentanoic acid; (S)-3-Methyl-2-oxopentanoate; (3S)-3-Methyl-2-oxopentanoic acid; (3S)-3-Methyl-2-oxopentanoate ; PHderiv_2-Oxohexanoic acid; 2-Oxohexanoate; alpha-Ketocaproic acid ; PHderiv_4-Methyl-2-oxopentanoate; 2-Oxoisocaproate	C00671 ; C00902 ; C00233	219.113	[M-H]-	10992.6	10086.5	8695.88	13553.7	6701.59	16469.1	23054.7	9766.29	11614.6	23565.1	20318.3	17620.2	29917.7	34321.6	31362.5	54240	52664.2	42347.1	29912.8	31836.3	30431.1	31399.2	25915.6	30601.2
2,6-Di-tert-butylbenzoquinone	HMDB0013817	219.138	[M-H]-	1845.98	1837.92	1809.49	2416.36	1548.33	2232.2	2815.84	1864.56	2098.03	3195.85	2847.12	2335.44	3280.1	4199.43	4133.88	5438.37	5448.84	4874.13	3513.09	4244.98	3539.5	4213.21	4285.03	3753.04
N-Acetyl-D-Galactosamine ; N-Acetyl-D-Glucosamine ; N-Acetyl-D-Mannosamine ; N-Acetyl-D-glucosamine	C01074 ; C00140 ; C00645 ; HMDB0000215	220.083	[M-H]-	6398.9	5503.62	7469.1	6637.23	6000.47	6106.86	7473.92	5978.49	7111.58	8099.79	6977.62	6855.97	7161.36	9040.26	11369.9	10519.2	10113.6	11665.9	8801.54	8512.13	10032.8	10357.6	9620.63	10394.6
PHderiv_5-Amino-2-oxopentanoic acid; 5-Amino-2-oxopentanoate; 2-Oxo-5-amino-pentanoate; 2-Oxo-5-aminopentanoate; alpha-Keto-delta-aminopentanoate; 2-Oxo-5-aminovalerate	C01110	220.108	[M-H]-	3194.61	3254.59	3214.49	5259.18	2688.76	4897.58	9191.16	3228.57	4325.79	7450.51	6220.96	5885.59	6183.34	6795.67	8440.06	15496	15868.9	14914.4	6749.23	7040.82	6115.71	7879.77	8311.15	7812.33
1-hydroxy S-ibuprofen ; 2-hydroxy-R-ibuprofen ; 2-hydroxy-S-ibuprofen ; 3-hydroxy R-ibuprofen ; 3-hydroxy S-ibuprofen		220.108	[M-H]-	3194.61	3254.59	3214.49	5259.18	2688.76	4897.58	9191.16	3228.57	4325.79	7450.51	6220.96	5885.59	6183.34	6795.67	8440.06	15496	15868.9	14914.4	6749.23	7040.82	6115.71	7879.77	8311.15	7812.33
PHderiv_Oxaloacetate; Oxalacetic acid; Oxaloacetic acid; 2-Oxobutanedioic acid; 2-Oxosuccinic acid; keto-Oxaloacetate	C00036	221.059	[M-H]-	7019	7341.97	5770.57	14098.6	7555.5	14457.3	22641	13457.9	18558.9	19176.6	14998.5	15089.8	7101.23	6545	8434.72	21895.9	23777.4	26648.2	19627.1	20424.4	21130.5	17241.3	16735.5	17852.4
L-Cystathionine	C02291	221.06	[M-H]-	7304.28	7510.47	5770.57	14098.6	7746.95	15365.2	22641	14040.2	18558.9	19180.9	14998.5	15089.8	7101.23	6545	8434.72	23631.4	24086.1	26648.2	19627.1	20424.4	21130.5	17241.3	16735.5	18252.8
PHderiv_Oxalureate; Oxaluric acid; Monooxalylurea; Oxalurate	C00802	221.067	[M-H]-	6224.96	6444.61	6192.96	8896.67	5893.1	9952.66	12297	9323.85	10225.4	12092.4	10355.1	10056.8	4761.37	5966.62	5931.1	14694.6	12548	13939.7	9840.22	9906.03	10814.1	9340.34	8118.98	10307.4
Monobutylphthalate ; Monoisobutyl phthalic acid	HMDB0013247 ; HMDB0002056	221.082	[M-H]-	4271.4	4185.73	3981.02	4141.05	3561.75	4389.08	4772.71	4745.83	4592.02	6935.51	5389.63	5300.27	4418.23	4246.38	6573.77	6363.19	6166.56	7543.03	6403.85	5382.63	6314.4	6659.8	6657.74	7604.76
Glycyl-Phenylalanine ; PHderiv_3-Hydroxy-3-methyl-2-oxobutanoic acid; 3-Hydroxy-3-methyl-2-oxobutanoate; 2-Oxo-3-hydroxyisovalerate ; PHderiv_4-Hydroxy-2-oxopentanoate; 4-Hydroxy-2-oxovalerate	C04181 ; C03589	221.095	[M-H]-	3665.49	2997.76	3633.06	3244.6	2945.79	3682.75	4651.38	4158.22	3428.16	4339.83	3995.36	3646.64	6992.39	5371.38	9534.95	7392.8	7655.88	9265.75	7697.13	7524.61	8887.47	8600.35	7529.81	9081.77
1-Hydroxyibuprofen ; 2-Hydroxyibuprofen ; 3-Hydroxyibuprofen	HMDB0060565 ; HMDB0060920 ; HMDB0060921	221.119	[M-H]-	3499.99	4307.78	3760.66	2935.85	3120.23	3667.23	3293.8	4117.94	3779.78	5403.8	4069.3	3702.33	3546.48	3780.95	3979.7	3903.06	3967.95	4298.44	4469.69	4507.47	4473.58	3843.25	4342.62	3966.71
Farnesol	HMDB0004305	221.189	[M-H]-	1380.61	1347.02	1000.52	1526.6	1091.96	1452.08	1362.92	1357.03	998.494	1042.14	1505.92	1115.45	1664.32	1717.42	1819.62	2218.79	1870.46	1749.19	1984.33	1990.07	1891.19	2102.52	1964.35	2103.06
4-(2-Amino-3-Hydroxyphenyl)-2,4-Dioxobutanoate	C05645	222.043	[M-H]-	4548.31	3357.3	3372.53	3806.71	3130.49	3683.19	2858.57	2915.66	4817.63	4966.72	4767.95	4541.72	4431.46	5376.31	6059.09	5936.93	6324.33	5661.83	4532.55	4879.26	5647.63	5024	4296.57	4738.58
Norketamine	HMDB0060549	222.07	[M-H]-	6600.86	6990.02	5539.02	4691.74	3701.26	5007.35	4702.5	3445.08	5005.03	5749.28	5015.58	5553.4	4782.18	4881.11	5524.04	5782.88	6455.4	6434.86	3003.05	4543.38	4177.19	4211.08	3535.45	4201.24
Salsolinol 1-Carboxylate ; N-Acetyl-Tyrosine		222.075	[M-H]-	6112.77	6013.61	5416.93	3945.24	3491.84	3493	4634.38	2638.09	4276.97	5360.91	4561.74	5090.61	4163.57	4283.45	5049.79	4009.08	5599.96	4984.67	3158.47	4094.3	3477.3	4031.26	3835.34	4024.58
3-Hydroxy-L-Kynurenine	C03227	223.074	[M-H]-	3482.8	3706.59	3932.12	4428.94	2792.06	3133.98	3927.83	2945.05	4383.87	3440.68	3404.15	4073.79	11170.3	11434.3	18951.5	13125.3	12210.3	16239.7	14239.3	12880.4	15548.1	14642	15176.1	14826.2
Cia-5,8, Tetradecadienoic Acid		223.17	[M-H]-	1549.61	1328.2	1456.96	1356.71	791.622	1432.06	1125.26	1277.37	1207.16	1421.89	901.238	1300.18	1904.97	1967.71	1998.97	2078.17	1351.62	1572.25	2801.54	2343.33	2174.41	1586.01	3152.22	2670.4
Terbutaline	HMDB0015009	224.129	[M-H]-	1100.16	699.503	1004.21	544.595	600.899	662.421	751.888	642.239	487.264	754.116	594.914	481.638	1247.01	1294.76	1564.66	1362.24	886.29	1359.02	1240.98	1039.64	878.729	1150.02	1154.28	1295.8
5Z-Tetradecenoic Acid ; 7Z-Tetradecenoic Acid		224.175	[M-H]-	406.842	334.148	243.717	413.433	348.058	417.51	548.928	382.276	491.717	281.509	530.74	469.401	624.979	708.922	575.203	647.945	516.758	678.063	747.645	701.619	592.034	606.531	837.942	766.129
Porphobilinogen	C00931	225.09	[M-H]-	3190.19	3416.6	2544.83	2207.27	2831.42	3908.94	3628.72	3957.41	2812.33	3291.12	3675.89	3458.69	13037.2	13811.5	19083.3	14630.1	12354.7	16640.6	14362.8	15311.6	16142.7	18370	16388.2	16462.5
Carnosine	C00386	225.099	[M-H]-	2703.76	2013.39	1975.18	1761.73	2080.61	1717.92	2877.84	2410.58	2066.16	5546.92	5019.21	4018.6	5041.32	5272.63	6459.06	5578.04	5264.62	9149.4	5187.79	7601.44	8129.87	10364.8	11682.2	10427.3
5-Tetradecenoic acid ; 5Z-Tetradecenoic acid ; Myristoleic acid ; 9E-Tetradecenoic Acid (N-C14:1)	HMDB0000499 ; HMDB0000521 ; HMDB0002000	225.185	[M-H]-	5820.37	6823.8	4804.31	5817.03	3871.49	4892.61	4153.26	3545.49	3910.64	4818.19	4332.42	4797.98	4752.53	9536.24	4683.71	5667.43	5226.12	5627.92	4515.45	4745.68	3810.51	4618.48	5518.98	6719.16
Pentadecanal	HMDB0031078	225.221	[M-H]-	1390.73	997.986	593.552	805.502	987.253	844.114	985.734	723.63	1203.25	1687.81	1445.49	944.018	1452.45	1599	2086.06	2301.02	1860.2	2247.66	1744.73	1752.7	1457.45	2329.06	2380.66	2121.47
L-Glutamate 5-Phosphate	C03287	226.013	[M-H]-	3826.5	3324.9	3912.16	5070.11	2812.54	4914.88	5497.83	4740.88	5266.11	8339.71	6782.84	6730.02	6432.28	7116.41	6989.73	16122.1	15167	13819.6	11244.1	11940	10751.1	13485.1	12758.5	12331.3
Deoxycytidine	C00881	226.083	[M-H]-	2767.31	2917.83	2381.96	2027.62	1756.76	2115.88	1863.89	1403.75	1844.81	2682.08	2139.99	2731.68	2382.15	3246.61	3133.47	3282.8	3394.36	3892.92	2852.14	2253.82	2630.62	3228.82	2894.64	2886.28
(R)-5-Phosphonatomevalonate	C01107	227.034	[M-H]-	1965.13	1917.05	2293.09	1903.58	2467.49	2062.71	1956.95	2220.08	1861.21	1700.11	2061.13	2256.56	3130.4	3429.44	3736.2	2502.94	3048.03	3498.09	3512.13	3223.39	3832.13	2547.72	3513.95	3591.88
Urolithin A	HMDB0013695	227.035	[M-H]-	1965.13	1917.05	2293.09	1903.58	2523.13	2383.2	2054.07	2571.2	1861.21	2108.34	2022.06	2256.56	3130.4	3429.44	3930.57	2502.94	2735.79	3498.09	3512.13	3005.52	3832.13	2726.32	3513.95	3591.88
Deoxyuridine	C00526	227.068	[M-H]-	3126.65	2920.31	3398.16	4444.61	3598.86	3653.7	3545.92	3507.38	4438.19	4339.92	3424.44	3002.13	19173.3	18525.5	16416.9	32889.7	30175.3	29596.7	20578.4	19863.2	20536.9	12337.2	10328.1	10674.5
Bisphenol A	HMDB0032133	227.105	[M-H]-	7305.53	6985.65	6369.92	6314.57	7543.9	12899.6	6146.17	6363.98	7858.51	7450.57	6432.74	6008.67	7934.41	9290.67	8589.58	9191.47	7939.71	9630.09	8726.72	7967.39	7716.29	7225.32	6580.14	6587.68
Traumatic acid	HMDB0000933	227.129	[M-H]-	6768.95	6098.45	5680.04	4445.68	4456.36	5495.13	5508	4813.89	4997.55	7108.19	6481.19	4962.8	5910.85	6303.75	7700.1	6639.4	6282.94	7663.32	9853.83	9422.97	8562.53	8112.48	9057.65	9470.82
Leucyl-Proline		227.139	[M-H]-	2749.28	2767.31	2345.79	2714.95	2219.49	3154.01	3134.37	2520.95	2383.51	3655.71	2925.78	2765.44	3226.82	3014.44	4388.32	5747.4	4062.87	5041.75	4550.22	3769.33	3426.19	3875.23	3985.57	4398.53
12-Methyltridecanoic acid ; Ethyl dodecanoate ; Myristic acid ; Tetradecanoic Acid	C06424 ; HMDB0031072 ; HMDB0033788 ; HMDB0000806	227.202	[M-H]-	128726	142648	118676	130497	154862	122634	121779	113597	118169	174595	107284	99417.1	123992	121531	104106	96848.6	96531.7	106919	95304.3	84367.8	87754.2	96052.2	101825	94466.2
5-Phospho-Beta-D-Ribosylamine	C03090	228.028	[M-H]-	962.806	1479.87	1446.2	1319.82	1946.66	1803.65	1569.78	1618.56	1195.75	1734.54	1457.38	1563.92	3749.56	2947.01	4432.51	5165.14	4803.59	4470.23	3910.92	3800.17	3906.13	3727.18	2462.83	3047.34
Butenylcarnitine	HMDB0013126	228.126	[M-H]-	3518.82	3340.34	2923.67	3174.74	2159.35	2135.53	2596.31	2224.71	2652.46	3345.79	3393.52	3620.87	5868.3	5999.79	4835.39	4933.18	5306.09	4297.28	4912.05	5798.23	4542.29	4684.95	5408.11	4353.41
sulphate-conjugate-acetaminophen		229.008	[M-H]-	6948.14	7726	6448.19	4659.89	3249.08	6230.62	17230.3	5037.78	8066.01	6963.44	7471.65	5401.88	5167.22	5902.71	8298.3	10686.7	11177	14329.2	9721.08	8929.16	8100.33	7173.68	7782.4	7466.77
Alpha-D-Ribose 1-Phosphate ; Alpha-D-Ribose 5-Phosphate ; D-Ribulose 5-Phosphate ; D-Xylulose 1-Phosphate ; D-Xylulose 5-Phosphate	C00620 ; C00117 ; C00199 ; C00231	229.013	[M-H]-	11057.9	12045.9	9543.11	7321.65	5649.92	12117.5	30334.1	7658.56	12390.1	11819.2	11203	8955.27	8894.42	9434.74	13523.2	20242.7	23008.3	22648.9	16763.9	14671.1	13197.4	12935	11167.9	14060.5
Dodecanedioic acid ; Dodecanedioic Acid	HMDB0000623	229.144	[M-H]-	5657.1	5323.45	5889.09	5549.54	4788.89	5129.97	6968.44	4910.09	5078.99	5472.59	5459.16	4610.06	11705.8	12184	11627	10032	9419.22	9162.77	11532.5	12503.3	11434.4	10330.4	11064.5	11067.3
Leucyl-Valine		229.158	[M-H]-	4250.49	4297.54	2484.73	4322.8	3323.85	3599.42	5002.08	4759.45	4754.98	4681.01	5526.77	3459.42	4120.29	4319.71	4177.14	4456.76	4005.33	3622.41	4342.98	4403	4096.27	4390.82	4175.31	4813.54
Suberyl-Glycine		230.102	[M-H]-	1658.34	1882.91	1332.88	885.349	851.428	1145.34	1490.52	1204.55	1253.39	1259.51	1355.13	1672.7	1314.75	2186.21	1345.1	1454.48	2009.29	1503.52	1678.67	1317.46	1414.55	1398.92	2093.12	1654.54
Butyryl Carnitine ; Butyrylcarnitine ; Isobutyryl-L-carnitine	C02862 ; HMDB0002013 ; HMDB0000736	230.139	[M-H]-	1285.71	1028.59	1111.04	1814.11	1360.49	1064.08	1062.07	1546.14	1308.41	725.98	1132.71	811.705	5240.5	4864.84	3877.64	3648.59	2545.36	2306.39	3523.27	3310.41	4290.3	3122.29	2905.76	3665.38
Phenobarbital	HMDB0015305	231.077	[M-H]-	3714.69	4178.64	3181.23	2315.03	1757.17	2029.36	3578.88	2732.49	3138.74	3670.46	2463.11	2091.48	5738.77	4782.65	5259.37	4257.85	3556.85	4340.71	4516.96	4430.99	4064.11	3242.05	2926.74	3594.04
Melatonin	C01598	231.113	[M-H]-	1403.28	1290.13	1768.6	1360.67	1143.9	1171.6	1196.41	1192	1514.66	1410.88	1516.32	1294.34	1393.05	1662.78	2234.94	1679.46	1973.83	1886.59	1658.85	2120.88	1666.01	1768.09	1727.65	1643.73
Dopamine 3-O-Sulfate ; Dopamine 4-O-Sulphate	C13690	232.028	[M-H]-	2061.87	2653.22	2380.84	1783.31	2200.32	1914.15	2382.89	2059.44	1752.26	2289.75	1960.49	1844.98	4731.06	5278.38	4986.32	5541.14	3784.71	3959.62	4310.77	4133.61	3411.7	3239.79	2988.68	3291.33
Hydroxypropionylcarnitine	HMDB0013125	232.118	[M-H]-	866.308	511.164	612.491	557.075	494.706	561.712	593.039	722.331	724.445	537.07	425.579	512.765	601.514	628.572	932.231	1018.33	766.123	707.743	1079.73	741.05	737.737	884.583	694.032	928.488
4,4''-methanol-bisbenzonitrile	HMDB0061037	233.073	[M-H]-	2628.74	3449.72	3275.35	3256.39	1921.3	2237.07	2780.05	2497.28	2610.58	3576.56	2680.89	2697.2	3548.1	3521.58	3816.89	3319.48	3163.59	3900.39	3417.77	3994.42	4374.05	2944.04	2831.94	2828.23
R-carboxy ibuprofen ; S-carboxy ibuprofen		233.081	[M-H]-	3970.51	3913.16	3120.62	3824.62	2506.22	3405.82	4620.71	3776.62	3564.95	4927.21	3665.63	3739.62	6021.14	6371.3	5789.29	8025.98	7707.38	7566.71	6706.55	6964.18	7212.92	5874.31	6449.5	5871.75
4''-hydroxymephenytoin	HMDB0060968	233.092	[M-H]-	2572.86	2913.7	2774.83	2494.21	2593.7	2850.01	2657.13	2618.44	1755.05	2835.74	3420.3	2968.8	3580.27	3850.76	5142.84	4924.43	5049.44	5052.15	4031.52	4210.33	4439.09	3704.54	3189.97	3832.63
PHderiv_2-Oxoglutaramate; 2-Oxoglutaramic acid; alpha-Ketoglutaramate; 2-Ketoglutaramate	C00940	234.089	[M-H]-	643.003	833.207	791.819	844.462	641.622	911.964	1131.9	584.69	1088.98	918.663	1045.29	738.17	1324.88	1494.98	1719.56	2147.2	2326.41	2097.21	1729.67	1120.98	1574.6	2098.49	1405	1780.54
PHderiv_6-Amino-2-oxohexanoate; 2-Oxo-6-aminocaproate	C03239	234.126	[M-H]-	383.838	628.289	438.328	424.864	443.575	647.338	580.902	253.911	427.066	358.167	473.117	382.231	908.133	423.111	632.372	537.834	720.578	839.202	645.518	684.222	520.26	661.624	542.577	836.585
N-Formyl-L-Kynurenine ; PHderiv_2-Oxoglutarate; Oxoglutaric acid; 2-Ketoglutaric acid; alpha-Ketoglutaric acid ; PHderiv_Methyloxaloacetate	C02700 ; C00026 ; C06030	235.073	[M-H]-	264498	253800	275609	357865	138525	295450	157802	135849	178124	413073	365309	394669	578529	753863	578892	1.34166e+06	1.58553e+06	1295260	311284	381646	361605	556031	555894	540127
S-Aminomethyldihydrolipoamide		235.097	[M-H]-	17743.4	15438.9	16569.2	20909.9	9069.92	19081.6	10961.8	11173.8	11971.7	26619.2	21112.8	23407.9	39779.2	51662.3	38805.7	89713.2	100976	79850.3	22433.6	25713.9	24283.7	36252.5	34990.3	36896.6
Carboxy-ibuprofen	HMDB0060564	235.097	[M-H]-	17743.4	15438.9	16569.2	20909.9	9069.92	19081.6	10961.8	11173.8	11971.7	26619.2	21112.8	23407.9	39779.2	51662.3	38805.7	89713.2	100976	79850.3	22433.6	25713.9	24283.7	36252.5	34990.3	36896.6
8-[(Aminomethyl)sulfanyl]-6-sulfanyloctanoic acid	HMDB0013639	236.077	[M-H]-	36999.7	31491.6	37941.8	46221.3	18626.7	38786.1	23562.8	21730.8	22962.3	52366.5	46942	48515.5	74499.9	100487	73978.3	163861	190361	149445	41610.3	50826.9	47986.3	69306.1	72864.3	69247.8
6-Pyruvoyl-5,6,7,8-Tetrahydropterin	C03684	236.077	[M-H]-	36999.7	31491.6	37941.8	46221.3	18626.7	38786.1	23562.8	21730.8	22962.3	52366.5	46942	48515.5	74499.9	100487	73978.3	163861	190361	149445	41610.3	50826.9	47986.3	69306.1	72864.3	69247.8
2-Amino-5-benzoylbenzimidazole	HMDB0060711	236.083	[M-H]-	15733.8	14247.6	16311.2	19608.7	9851.22	19507.6	11922.8	11730.9	10816.5	23162.8	22071.8	22415.5	39497	47763.6	40107.3	83474.2	89579.8	65277.3	22316.4	26646.1	24784	36130	32225.3	36901.2
PHderiv_2-Oxo-4-hydroxy-5-aminovalerate	C05941	236.104	[M-H]-	8473.17	8922.08	6559.17	6781.43	5578.31	6728.91	6713.33	6380.24	5923.51	7646.39	8642.55	6360.81	15450.9	17880.8	19049.4	19934	21742.6	19583.2	13574.5	13710.2	15134.4	16073.9	17415.3	14486.1
PHderiv_2-Hydroxy-3-oxosuccinate; Oxaloglycolate	C03459	237.054	[M-H]-	1666.84	1368.15	1976.45	1675.36	1338.6	1346.85	2088.16	1341.85	1876.75	2148.69	1720.53	1602.79	2555.7	2322.51	3028.34	2867.81	2606.76	2777.94	3020.48	3076.84	3006.12	3014.87	3139.75	3176.73
PHderiv_2-Dehydro-3-deoxy-D-xylonate; 2-Dehydro-3-deoxy-D-arabinonate; 2-Dehydro-3-deoxy-D-pentonate; (4S)-4,5-Dihydroxy-2-oxope...' <Preview truncated at 128 characters>	C03829	237.091	[M-H]-	9170.96	7440.56	6291.5	7028.83	7048.19	8527.91	5706.91	8190.32	6728.54	8147.39	10808.2	7029.89	25663.8	27199.4	40760.9	32304.3	30756.8	39050.4	29125	27830.7	34859.8	37472.7	28191.4	36474.4
Hexadecenal	C06123	237.223	[M-H]-	1415.62	1745.67	1147.82	1035.64	2631.18	1412.38	1379.08	1152.77	1725.71	1148.57	1715.93	1352.93	1229.87	1304.2	1882.45	1727.99	1418.77	1716.56	2364.55	1958.92	2210.94	1901.03	2127.2	1799
6,7-Dihydrobiopterin ; 6-Lactoyl-5,6,7,8-Tetrahydropterin ; O2-4A-Cyclic-Tetrahydrobiopterin ; Quinonoid Dihydrobiopterin	C00268 ; C04244 ; C02953	238.095	[M-H]-	2902.36	2599.97	2123.5	2174.02	2212.69	2019.35	2184.5	1912.67	2120.95	2208.23	2596.05	2192.96	7363.06	7113.95	9804.56	7566.92	7889.36	8483.28	6691.53	5440.86	7126.61	8343.14	7098.88	7610.97
Homocarnosine	C00884	238.108	[M-H]-	1926.59	1817.05	1211.35	1566.1	894.226	1224.65	1596.37	1230.51	1311.17	1463.2	1464.67	1252.04	2637.37	2774.27	2943.79	2754.65	2993.35	2831.79	2348.55	2298.71	2553.46	2713.18	2670.58	2813.98
L-Cystine	C00491	239.017	[M-H]-	6650.17	6133.62	7180.7	9806.29	8014.47	6912.98	10410.1	8640.79	8243.31	7428.23	8209.62	6839.14	16987.6	14772.7	15990.2	17232.8	11776.5	12478.9	23613.4	21226.1	22310.8	21070	19322.7	15906.8
Trans-Delta-2-Heptadecanoic Acid		239.202	[M-H]-	3463.34	2848.07	2790.72	3519.02	2978.36	2674.63	3126.01	3058.36	2800.1	3579.02	2785.91	2617.27	3317.17	8085.7	3656.49	3457.99	3295.75	3647.59	3393.34	2713.5	3833.31	3644.81	3084.18	4067.83
Hexadecanal	C00517	239.237	[M-H]-	7405.58	5621.27	3223.9	2305.64	2513.84	1932.19	10941.1	6031.45	5067.31	3218.29	5849.66	2851.63	3668.52	5101.48	5700.61	3247.11	3024.44	3535	12833.1	12620.2	11743.2	7410.61	7832.28	9425.56
3-Mercaptolactate-Cysteine Disulfide		240	[M-H]-	596.682	489.154	416.628	620.735	538.629	609.486	712.958	591.275	444.803	597.799	814.561	448.536	1337.21	1278.73	1596.15	2145.53	1656.24	1717.25	1137.39	1240.4	1450.97	1028.74	1013.41	1330.57
5-Phosphonooxy-L-Lysine	C03366	240.05	[M-H]-	22381.6	21132	17820.6	14394.4	6930.02	12524.5	8921.35	9232.43	12500.8	23252.3	15079.9	20891.6	10896.2	12525.8	13178.7	14657.3	15204.1	15830.7	6839.25	7347.48	8334.27	12315.9	12796	13304.3
5,6,7,8-Tetrahydrobiopterin	C00272	240.113	[M-H]-	1696.29	1253.24	1343.64	1504.2	1377.15	1307.25	2134.14	1636.06	1327.05	7329.55	1404.69	1801.26	2647.67	3193.15	3403.84	3397.68	2644.38	3247.25	2544.92	2366.57	2690.99	3204.39	2830.53	3210.66
2,3-Diketo-5-Methylthio-1-Phosphopentane	C15650	240.992	[M-H]-	937.081	1465.91	922.934	1163.11	897.812	1189.14	5396.29	3967.56	5065.03	1092.35	859.271	968.583	2290.99	2061.03	2287.77	4116.44	3485.59	3684.53	7925.55	8187.08	7178.56	2101.28	2380.41	2246.67
Thymidine	C00214	241.084	[M-H]-	4902.97	3647.57	2989.41	3947.44	3372.49	3987.67	7606.91	5214.66	6985.9	5138.18	4052.48	3801.98	10398.3	11287.2	17989.5	12332.4	12335.8	16536.2	13172.3	13791.2	16062.5	14160.3	13816.5	15355.1
Equol	HMDB0002209	241.086	[M-H]-	4902.97	3647.57	2957.25	3947.44	3238.56	3817.61	6550.15	3989.73	6985.9	4066.92	3659.65	3235.43	11743.4	12847.5	20395.2	14398.2	14317.8	18447.6	14545.4	15118.7	17639.9	16415.5	15133.1	17483.3
3-Oxotetradecanoic acid	HMDB0010730	241.181	[M-H]-	3668.87	3844.21	3152.79	3805.41	2690.57	2952.8	3896.65	2949.73	3332.2	3375.28	3154	2683.03	5376.54	5229.47	6566.02	5534.98	4909.91	5806.47	4442.68	4906.05	6419.15	5702.97	5992.22	6233.1
Pentadecanoic acid ; Pentadecanoic Acid	C16537 ; HMDB0000826	241.217	[M-H]-	72072.6	73341.4	68927.6	66175.9	71407.5	63178.7	69591.7	64620.3	69135.1	69819.2	60756.5	58349.4	63930.8	74853.2	58883.2	51118	51856.6	59443.4	59741.7	55047.5	57010.9	57829.6	62859.9	55768.8
Cytarabine ; Cytidine ; Gamma-Glutamyl-Beta-Cyanoalanine	C00475 ; C05711 ; HMDB0015122	242.079	[M-H]-	41030.9	45075	36149.1	58159.4	24198	52009.6	61296.4	43696.1	60668.7	30935.2	27543.7	28107.4	61230.5	70236.6	75894.7	140580	145064	148730	140514	158902	155414	59264.1	58410.2	67604.6
Tiglyl Carnitine ; Tiglylcarnitine	HMDB0002366	242.139	[M-H]-	912.45	1103.92	1176.38	1076.75	1179.85	1086.56	1284.18	1097.11	1103.5	1247.29	1139.26	799.933	1304.02	1473.66	1460.01	2392.83	2002.75	1861.55	2365.76	2142.01	1793.36	1868.51	1664.44	1602.69
Lysyl-Proline		242.15	[M-H]-	1511.37	1846.04	1379.16	2083.95	1692.14	1790.27	1890.71	1460.59	1408.46	1886.13	1504.89	1302.23	2453.98	2155.15	1927.07	3806.71	4153.91	4662.89	3685.49	3587.1	3315.96	3229	3124.91	3495.62
C12:0-Ethanolamide, Didecanoyl Ethanolamide		242.213	[M-H]-	3280.11	2719.08	3163.13	2345.49	2612.4	2052.19	3081.6	1820.97	2134.29	2247.62	2419.65	2082.59	2480.9	2211.7	2479.07	2170.14	2383.32	2444.83	2708.5	2145.61	2392.63	2916.15	3345.88	2559.01
L-Fucose 1-Phosphate	C02985	243.028	[M-H]-	3423.14	3420.88	3873.69	3827.75	2840.33	3177.54	5070.12	3713.49	5126.25	3985.4	3581.92	3785.42	4526.74	4158.44	5252.61	5353.97	4636.07	5727.69	6066.79	5377.01	5531.38	5393.77	5686.49	5011.56
Urolithin C	HMDB0029218	243.031	[M-H]-	3962.82	3420.88	3873.69	4048.33	2971.25	3468.4	5337.66	3713.49	5126.25	4155.55	3868.89	3939.8	5090.53	4638.75	5252.61	6062.33	5117.75	6806.58	6155.02	5729.78	5540.3	5393.77	5686.49	5585.66
4-phenylbutanic acid-O-sulphate	HMDB0059983	243.033	[M-H]-	4013.54	3272.1	3722.42	4848.21	3265.93	3668.01	6162.4	4022.78	5196.84	4274.36	4102.32	3939.8	5627.96	4819.3	5144.49	7470.15	6779.54	9125.98	6669.13	6641.98	6707.38	5414.03	5283.19	6337.93
Uridine	C00299	243.063	[M-H]-	55626.8	56915.9	46112.3	23256.3	10936.1	19476.8	134772	86460.4	111268	29591.2	27530.7	31114.5	9401.57	10077.6	12951.8	14802.4	14361	14925.5	16258.5	12149.9	13074.8	10466.7	10833.4	11298.2
Biotin	C00120	243.082	[M-H]-	13183	12951.7	11744.4	11044	5687.55	9414.7	21881.1	17875.8	21097.9	10000.2	9208.75	10106.6	12159.3	13470.5	12631.8	19877.8	20227.8	20343.5	20478.2	20089.4	20668.3	11942.2	11364	12561.9
1,11-Undecanedicarboxylic acid	HMDB0002327	243.161	[M-H]-	4825.28	4499.67	5068.26	4114.15	4973.6	5131.5	6065.37	5517.06	4150.82	4261.22	4774.9	4246.81	6696.79	6252.3	7768.75	6642.38	5627.47	6152.63	11203.2	9034.27	7084.24	8830.01	14625.6	13610.2
Leucylleucine		243.172	[M-H]-	4633.44	6306.98	7605.95	7140.21	5899.31	6855.92	10691.4	10689.7	9197.39	7703.94	11553	6862.47	4074.2	3924.14	3900.41	3971.77	3307.92	3295.67	4885.04	3854.92	4368.45	5289.46	8284.72	6533.48
2-Hydroxymyristic acid ; Omega Hydroxy Tetradecanoate (N-C14:0)	HMDB0002261	243.196	[M-H]-	4716.01	4316.42	3881.93	4074.73	3485.32	4103.29	4475.94	3632.77	3861.65	3491.18	4120.75	3500.44	4668.76	4545.97	4900.05	4140.36	3993.98	4824.66	5253.75	4650.91	4878.01	5079.54	5058.19	5986.63
Dimethylallyl Diphosphate ; Isopentenyl Diphosphate	C00235 ; C00129	244.998	[M-H]-	1459.58	1347.02	1541.4	1784.94	1160.5	1604.18	1546.25	1353.22	1471.11	1564.77	1581.54	1432.91	2450.16	2715.82	2783.99	2934.27	2993.45	3335.42	2309.89	2639.41	2183.4	2424.38	2880.25	2291.84
sulphate-conjugate-3-methoxy-acetaminophen		244.999	[M-H]-	1459.58	1347.02	1541.4	1784.94	1160.5	1604.18	1546.25	1353.22	1471.11	1564.77	1581.54	1432.91	2450.16	2715.82	2783.99	2934.27	2993.45	3302.23	2309.89	2639.41	2183.4	2424.38	2880.25	1942.1
Isolecyl-Aspartate		245.116	[M-H]-	4610.87	5226.9	4683.83	5093.94	3444.44	5166.21	6137.71	4614.05	5432.56	6771.29	6308.08	6631.88	4616.5	5064.69	5246.45	6096.94	5531.26	6302.27	5460.45	6252.37	6768.19	4909.4	4207.65	4350.18
3-Hydroxydodecanedioic acid	HMDB0000413	245.138	[M-H]-	3601.25	3584.17	3123.88	3329.24	2765.22	3105.35	2941.69	2640.22	3687.6	3621.61	3777.7	3177.92	4136.01	4381.15	4397.47	3725.66	3225.12	4115.99	4577.96	4926.71	4505.97	3702.86	4097.93	3374.43
Pyridoxal 5-Phosphate	C00018	246.017	[M-H]-	1648.08	1590.71	1563.64	1313.09	1174.85	1441.96	1639.52	1780.37	1880.3	1560.19	1541.72	2088.48	2617.65	2281.14	2310.85	3719.17	3394.41	4158.69	2710.12	2222.39	2579.34	2658.45	2381.32	1875.53
Malonyl-Carnitin ; Malonylcarnitine ; Malonyl Carnitine	HMDB0002095	246.096	[M-H]-	1944.92	2346.85	2372.78	2746.17	1383.05	3058.89	2682.71	2317.55	2299.34	2894.54	2799.45	3217.48	1993.81	2216.49	1894.16	2402.59	2487.1	2990.14	2105.66	2527.74	2084.32	2071.75	2077.04	2598.1
3-Hydroxy Butyryl Carnitine ; Hydroxybutyrylcarnitine	HMDB0013127	246.133	[M-H]-	931.097	733.831	612.751	619.16	561.446	766.334	914.569	585.673	702.392	691.33	810.024	693.257	979.39	899.441	759.631	730.255	1050.41	1118.58	894.884	693.051	692.886	682.122	1116.38	711.774
Pyridoxamine 5-Phosphate	C00647	247.046	[M-H]-	2432.45	3238.73	3418.36	3170.78	2562.52	2982.72	3082.2	2212.12	4281.14	3659.09	3305.87	3223.24	5004	3847.11	3752.6	4345.19	4744.25	4525.83	3396.29	3572.92	4202.26	3793.9	3641.65	3246.69
Glutamyl-Threonine		247.095	[M-H]-	4752.78	4163.02	4616.37	2585.42	2026.07	3040.23	3180.96	2938	3351.32	4298.45	2772.94	3200.64	2761.8	4164.12	4018.33	2922.57	3652.81	3595.9	3615.93	2991.42	3622.1	3188.31	3594.95	3004.99
6-Hydroxymelatonin	C05643	247.109	[M-H]-	1825.39	2050.74	1914.82	1416.89	1595.86	1851.94	2202	1622.46	1883.03	1836.92	1835.75	1673.34	2783	2811.67	3384.04	2346.37	3901.89	3771.89	3496.73	2221.77	2780.26	3116.74	3634.72	3234.91
Gamma-CEHC	HMDB0001931	247.134	[M-H]-	1229.27	1702.04	1470.04	1402.64	1210.5	1213.49	1188.81	1021.22	1442.96	1037.47	1484.84	1780.31	1591.66	1833.92	1432.96	1332.51	1771.21	1714.47	1828.14	1772.87	1631.57	1803.18	2403.21	1820.55
Sulfate Derivative Of Norepinephrine		248.022	[M-H]-	3062.36	3157.83	3868.77	4200.16	2055.91	2848.46	2051.12	1861.21	2001.84	3193.71	2632.02	3524.87	2871.72	2956.56	2791.17	3498.16	3025.34	3438.32	2245.68	2369.46	1864.1	2625.48	2284.84	2053.43
Pyridoxine 5-Phosphate	C00627	248.034	[M-H]-	1480.5	968.11	1422.61	1605.17	1152.95	1095.22	1195.77	860.469	990.285	1418.39	1443.96	1424.88	1762.46	1578.22	1415.8	1533.21	1702.22	1651.26	1204.07	1605.48	1427.3	1024.83	892.65	1108.22
S-Acetyldihydrolipoamide	C01136	248.078	[M-H]-	5569.75	10956.3	4371.72	5402.68	43589.4	11572.6	5563.19	7136.11	6882.8	9053.72	9585.73	10192.3	3973.74	3670.29	3597.63	3559.65	3140.09	3484.55	2495.75	2645.29	3072.25	6160.75	13517.3	2736.31
N-Desmethyltramadol	HMDB0061007	248.166	[M-H]-	1529.96	1053.33	861.676	986.896	776.512	774.925	1385.89	1704.15	915.629	850.176	858.409	917.937	1129.42	1239.08	1198.2	1396.03	1478.31	1393.6	1427.6	1195.05	1593.04	1284.8	1348.26	1313.41
Sialyl-T Antigen	C04901	249.033	[M-H]-	3523.14	3510.48	3440.19	2011.22	2652.42	2663.55	2429.66	2316.78	2594.08	3406.31	2537.45	2698.16	3702.41	3621.48	3909.25	3657.1	3435.2	3354.09	3195.74	2984.13	2884.82	3642.46	3070.04	3624.1
Gamma-L-Glutamyl-L-Cysteine	C00669	249.055	[M-H]-	30447.4	25628.3	23695.8	8049.52	4075.76	6942.54	5773.49	3222.13	5294.67	5198.02	4477.85	6136.81	19719.1	20725.4	21499.1	10033.5	8666.2	9577.13	8357.09	6199.73	6435.75	5509.68	5489.67	5418.4
Ubiquinone-1	HMDB0002012	249.113	[M-H]-	2240.97	2271.06	1816.12	1647.75	2168.35	2006.16	2242.68	2407.65	1951.7	2159.37	2026.7	1873.89	2323.12	2589.56	2436.44	3790.44	2785.17	3440.25	2630.06	2989.07	3044.94	2311.54	2859.97	2652.2
(Z,Z,Z)-7,10,13-Hexadecatrienoic Acid		249.185	[M-H]-	1628.57	2113.4	2394.27	1050.11	1488.52	1569.82	2382.53	2336.12	2485.63	1781.05	1596.68	1028.44	1499.96	2031.25	2020.41	1672.31	2229.8	1983.77	3520.44	3687.01	2692.15	2690.13	2913.14	2831.42
5-Chloro-1,3-dihydro-1-(4-piperidinyl)-2H-benzimidazol-2-one	HMDB0061025	250.072	[M-H]-	9224.09	8426.31	11619.7	16135.3	8999.22	13944.7	19314.2	13365.4	12524.9	18289.4	21251.7	17692.1	13511.5	11826.5	13251.9	21430.7	17890.1	15895.3	21279.8	20062.8	18897.9	20900	17687.5	18048.2
cycloguanil	HMDB0060974	250.088	[M-H]-	11107	10132.8	12150.6	10247.2	6440.74	7852.24	10088.6	8072.04	9188.73	11431.6	10350	9566.46	9692.06	9824.39	10562.6	11627.5	11055.1	12524	10877.5	10673.9	12630.5	10937	10379.9	11205.4
2-Deoxyadenosine	C00559	250.092	[M-H]-	14145.5	12634.9	14394.4	13428.6	9766.94	11749.9	12632.4	11305.4	11733.3	14202.7	12503.9	11544.4	11755.6	13223.3	13563.7	14637.3	14668	17545.2	12966	13087.7	14364.3	13185.2	13793.7	14008.7
Didesmethyl doxepin	HMDB0060816	250.121	[M-H]-	1224.94	1306.9	1437.21	1027.52	950.946	1314.3	1365.65	851.762	1102.48	1299.97	1182.19	1013.26	1345.52	1437.56	2110.1	1785.26	1687.09	2191.17	2420.96	1641.31	1881.44	1787.61	1678.67	2044.58
Deoxyinosine	C05512	251.077	[M-H]-	2867.33	2687.96	3231.97	3107.14	1915	4004.86	3789.04	3241.08	3435.86	5304.98	3373.15	3836.12	5845.96	5996.57	7884.61	7869.66	7676.01	6638.87	6177.47	5952.82	6152.29	6825.01	4996.72	7213.43
2-Hydroxycarbamazepine ; 3-Hydroxycarbamazepine	HMDB0060651 ; HMDB0060653	251.082	[M-H]-	2051.02	1869.96	2878.49	2668.88	2436.86	2513.18	2535.56	2482.25	2201.21	3947.91	2964.26	2818	3710.01	3377.33	4993.92	3818.6	4102.31	4474.16	3418.42	3440.08	3815.59	4026.18	3341.41	4112.29
Tyrosyl-Alanine		251.103	[M-H]-	9742.8	8627.6	12061	9349.92	8807.16	9667.25	8216.67	8478.27	10595.4	11738.1	11282.2	10799	9829.8	10259.2	10912.4	8660.08	10299.8	11818.5	10091.6	10141.3	9879.73	10962.9	11215.1	12169.7
Prolyl-Histidine		251.116	[M-H]-	3013.47	2537.96	3185.25	2696.73	2464.4	2973.42	2774.56	2772.11	3027.28	3907.31	3050.97	3289.03	3748.15	3714.57	4558.97	4348.02	3545.19	4655.77	3719.91	3140.44	3352.2	4327.41	3684.45	4563.12
7Z,10Z-Hexadecadienoic acid ; 7Z,10Z-Hexadecadienoic Acid	HMDB0000477	251.202	[M-H]-	4647.98	4970.99	4103.57	3202.52	2442.01	2967.23	3938.3	2549.38	2276.54	3789.59	3995.75	3237.46	3031.77	3915.76	4252.79	3138.58	2485.4	3067.5	3513.17	3087.76	2928.53	3341.91	2786.74	2726.28
6-Hydroxyketamine	HMDB0060550	252.079	[M-H]-	1689.95	1253.55	1299.38	1557.58	665.834	1478.58	1551.92	1410.98	1491.31	1738.29	1449.64	1260.89	2905.39	2923.92	4895.41	3141.43	2789.33	3223.08	3017.91	2966.86	2829.92	3218.67	3083.67	2966.06
N-Acetylvanilalanine		252.088	[M-H]-	2052.16	1926.67	2728.41	2374.31	1479.48	2125.39	2390.58	2002.17	2656.67	2530.22	1955.53	1655.75	4568.1	4089.09	4776.26	4085.67	3947.76	4111.58	3468.96	2902.72	2857.95	3111.51	3025.05	2050.81
N-Ribosylnicotinamide	C03150	253.086	[M-H]-	3691.95	3613.04	2503.28	3420.21	2104.96	4344.54	5685.28	5694.26	5987.93	3729.38	3232.19	3085.59	28724.8	25059.1	46404.9	34808	30141.6	42978.2	33722	32212.9	38399	42327.8	31691.3	36716
Galactosylglycerol	C05401	253.091	[M-H]-	3224.02	3152.73	2288.23	4089.89	2585.18	3919.58	10800	7424.09	9702.94	4668.7	4270.22	3759.54	19469	17343.6	30815	26644.1	21785	26507.2	27500.1	25906.9	29396.4	26967.8	19674.8	25824.6
Hypogeic acid ; Palmitoleic acid ; Hexadecenoate (N-C16:1)	C08362 ; HMDB0002186 ; HMDB0003229	253.216	[M-H]-	102308	93110.1	61074.4	83636.6	64964.4	80932.4	61459.8	52931.7	49796.6	50550.4	59595.6	50321.7	46268.8	103190	58583.4	63755.2	69460.2	74248.8	37711	38865.6	46288.8	44382	43955.5	46328
Nicotinate D-Ribonucleoside	C05841	254.065	[M-H]-	3019.54	2753.02	3211.96	2468.18	2286.37	1720.83	2532.24	2187.37	2474.82	2965.82	2716.44	2906.31	3122.55	3120.45	4753.06	3822.98	4201.01	3657.53	2348.85	3170.63	3174.75	3184.38	3336.68	3093.51
Hydroxybupropion	HMDB0012235	254.098	[M-H]-	6410.4	5075.53	4337.14	3225.31	2161.96	3344.19	4119.35	3626.54	3714.87	5884.81	4644.11	4932.01	8341.37	9194.87	11184.5	10589	9038.39	9734.73	7225.93	6790.71	8467.9	8796.38	7208.22	8352.02
Palmitic amide	HMDB0012273	254.248	[M-H]-	2325.67	1859.43	1888.14	1445.35	1507.07	1668.3	1640.66	1279.19	1337.36	1303.87	1451.1	1357.82	1597.79	2036.47	1759.56	1690.84	1832	2356.93	1584.13	1589.36	1392.54	1464.02	1725.15	1648.18
Dihydrodaidzein	HMDB0005760	255.067	[M-H]-	3497.43	3076.05	2525.56	2345.33	3157.64	2064.36	2847	2860.54	2953.74	3069.39	2784.4	1997.42	4551.37	5073.48	6758.72	5507.46	4511.78	5419.37	4937.14	4716.49	5765.15	5004.12	4330.66	4835.87
2-Hydroxyhexadecanal ; Isopalmitic acid ; Palmitic acid ; Hexadecanoate (N-C16:0)	C00249 ; HMDB0031068 ; HMDB0000220	255.233	[M-H]-	3.25708e+06	6.6633e+06	2272551	2350311	10283209	2.29016e+06	5063052	3.00056e+06	5209012	3.8643e+06	5.11914e+06	2.63075e+06	2.39983e+06	2259752	2.30358e+06	1.84647e+06	1.78303e+06	2.10051e+06	2.0196e+06	1.79279e+06	1.87603e+06	3.13175e+06	3.4927e+06	2.15674e+06
PHderiv_3-Phosphonopyruvate	C02798	256.025	[M-H]-	2333.08	4011.46	1831.45	1789.97	5782.3	1804.79	3759.88	2367.19	3278.1	2964.03	3428.7	1816.55	2865.07	2857.18	2710.54	2781.97	2397.08	2434.66	2628.52	2244.33	2426.18	3228.24	3198.01	2617.91
Glycerophosphocholine	C00670	256.096	[M-H]-	4767.81	6676.42	4414.23	5176.91	6867.5	5505.59	7591.77	3938.6	6037.12	5592.26	5768.61	4633.62	7966.43	8783.87	11373.2	11512.5	12078.8	13663.3	11805.1	12422.3	12367.1	9559.07	9673.19	9493.06
4A-Hydroxytetrahydrobiopterin	C15522	256.107	[M-H]-	4013.27	4785.38	2920.49	5522.91	6584.03	4796.62	8139.55	5087.48	6161.06	8210.32	9781.4	6598.7	12303.2	14696.2	15699.6	18482.1	17487.4	18275.9	14688.4	15286.6	16688	17847.9	17194.1	16076.1
2-Hexenoylcarnitine	HMDB0013161	256.154	[M-H]-	2607.15	3452.18	1695.63	1467.09	4400.03	1815.16	3251.76	2004.86	3620.43	2184.5	2917.18	1689.68	2056.09	1652.49	2313.8	2195.7	1776.21	2149.75	2489.07	2125.78	1669.32	2408.14	3065.77	2480.9
Dextrorphan	HMDB0060552	256.169	[M-H]-	2122.28	3505.61	1279.55	1427.05	4530.35	1853.03	2356.09	1813.51	2787.37	2072.45	2803.89	1869.08	1618.63	1895.46	1775.02	1693.26	1879.41	2101.33	3144.48	2611.66	1836.22	2300.6	3365.82	2950.58
Triphosphate	C00536	256.902	[M-H]-	3248.39	3639.17	3051.97	2828.85	4592.22	2848.79	3673.57	3106	3538.67	2910.83	3522.47	2778.21	2862.83	2981.49	2906.67	3144.18	3420.03	3669.62	2904.48	3223.04	3165.72	3147.84	3405.1	2766.6
Beta-D-Glucose-6-Phosphate ; 6-Phospho-D-Glucono-1,5-Lactone	C01172 ; C01236	257.007	[M-H]-	2256.63	3329.91	2224.92	1608.9	3348.9	2795.05	6179.02	2040.57	3602.01	2593.77	3144.5	2035.07	2547.91	1850.53	3238.82	2591.83	2273.74	2650.64	3531.03	2465.84	2709.77	2696.72	2505.21	2458.44
PHderiv_3-Sulfopyruvate; 3-Sulfopyruvic acid	C05528	257.024	[M-H]-	3295.3	3185.83	2314.03	3274.57	3810.72	4135.36	4450.6	3841.68	3957.1	6407.5	5112.67	4746.46	3180.05	3298.61	3040.27	6336.22	7177.35	6769.38	4765.01	5855.36	5029.96	6724.25	6806.52	7977.53
O-Desmethylangolensin	HMDB0004629	257.08	[M-H]-	4994.15	5783.6	5099.06	5367.37	4986.56	5471.15	7615.01	4819.88	5321.69	6043.39	5701.53	5377.52	7859.9	9058.89	9829.05	15842.6	12707.9	13367.3	8608.33	9897.86	9510.92	9105.93	8477.33	8410.18
Tetradecanedioic acid	HMDB0000872	257.175	[M-H]-	23242.6	24120.6	22540.2	21496.2	20826.7	20110.2	21309.6	18681.3	19732.9	18544.6	18653.5	20648.2	28273.5	26847.4	30013.3	21816.2	21694.2	23230.7	25065.1	24615.5	23610.4	24988.9	26854.7	25319.9
D-Glucosamine-6-Phosphate	C00352	258.038	[M-H]-	10139.5	11569.4	11559.8	6736.96	7542.46	11908.1	30531.4	7894.49	12680.1	11164.6	13904.3	8766.34	7539.99	7411.33	15105.3	7780.61	7025.54	11114.5	15443.7	9663.62	8077.26	7733.54	6908.66	8119.6
S-[2-Carboxy-1-(1 H-Imidazol-4-Yl)Ethyl]-L-Cysteine		258.057	[M-H]-	9830.96	10563.1	13682.9	11447.8	6061.13	15883	43836.7	8458.98	14776.1	20612.1	18255.5	13765.4	10548.4	10866.4	23476.6	18834.6	18328.3	18926.5	22868.5	12510.4	10110.7	13512.5	11076.5	12483.5
Hexanoyl Carnitine ; Hexanoylcarnitine ; L-Hexanoylcarnitine	HMDB0000705 ; HMDB0000756	258.169	[M-H]-	1860.56	2081.02	2137.62	1253.11	1440.44	1118.9	1457.85	1207.46	1280.31	1159.08	1949.81	1295.75	2781.08	2587.92	3051.05	1431.65	1169.11	1472.74	1160.85	1402.52	1092.6	1424.11	1832.04	963.594
5-Methylthio-5-Deoxy-D-Ribose 1-Phosphate ; 5-Methylthio-5-Deoxy-D-Ribulose 1-Phosphate	C04188 ; C04582	259.006	[M-H]-	3439.88	8733	3217.1	3866.87	2791.54	3855.53	65950.3	47773.1	63751.1	6923.28	4088.65	4398.13	2830.32	2206.13	5014.55	4287.37	4010.66	5564.28	75233.9	82710.4	83535.8	3514.86	3529.81	5914.38
(2R,3R,4S,5R,6R)-3,4,5-Trihydroxy-6-(Hydroxymethyl)Oxan-2-Yl Phosphate ; 1D-Myo-Inositol 1-Phosphate ; 1D-Myo-Inositol 3-Phosphate ; 1D-Myo-Inositol 4-Phosphate ; D-Fructose 1-Phosphate ; D-Fructose 6-Phosphate ; D-Glucose 1-Phosphate ; D-Glucose 6-Phosphate ; D-Mannose 1-Phosphate ; D-Mannose 6-Phosphate ; D-Tagatofuranose 6-Phosphate ; D-Tagatose 1-Phosphate	C03384 ; C01177 ; C04006 ; C03546 ; C01094 ; C00085 ; C00103 ; C00092 ; C00636 ; C00275 ; C01097	259.023	[M-H]-	40744.8	40594.8	32411.7	35070.2	22955.8	44177.6	97256.1	37319.6	47780.9	48080.2	47408.8	37642.6	37675.7	40621.6	54441.7	68129	67112.2	74235.8	66347.8	54118.7	53598.1	51815.4	53072.4	62475.6
4''-Hydroxyflurbiprofen	HMDB0060917	259.079	[M-H]-	20446.3	20492.1	24451.3	5520.76	3591.17	3415.08	4915.45	3762.69	4363.4	5091.06	4882.09	5456.82	42196.3	45845.1	42583.8	6210.79	7826.13	6426.17	4118.34	4870.74	5593.3	4544.97	5040.48	4864.12
Glutamyl-Leucine		259.13	[M-H]-	7206.88	7445.86	5546.8	5323.11	2879.44	4762.37	4577.01	3912.87	5099.14	4806.86	5246.74	4455.16	7026.11	7985.74	8038.2	6078.94	7240.58	7319.48	5306.98	6911.83	6438.36	4996.95	4730.44	5392.33
Methylmalonylcarnitine ; Succinyl Carnitine	HMDB0013133	260.114	[M-H]-	2847.08	2785.38	2871.57	1302.18	1330.89	1533.81	1538.72	1136.77	1239.26	1894.6	1622.44	1634.3	3964.2	4003.83	3619.1	2041.43	2145.63	1864.52	1390.92	1396.23	1803.04	2376.11	1830.2	2016.15
desmethylcyclobenzaprine	HMDB0060948	260.144	[M-H]-	1438.02	1407.98	1548.92	981.662	1125.86	1076.53	912.402	824.506	1276.65	1320.56	1208.34	963.144	1876.44	2047.56	2124.65	1028.38	990.83	1466.17	994.163	1227.19	1114.92	955.204	1144.49	1719.95
3-Hydroxy-Isovaleryl Carnitine		260.15	[M-H]-	1433.08	1303.59	1051.24	808.366	1061.6	952.768	1022.67	647.094	843.348	976.694	919.466	788.401	1598.76	1710.57	1610.35	1103.6	1321.31	1467.75	839.652	1228.3	1341.41	1221.04	1161.54	1709.35
Aspartyl-Glutamate ; N-Acetyl-Seryl-Aspartate		261.074	[M-H]-	14613.8	14322.2	15059.8	6015.13	2939.78	5219.26	6780.93	5604.16	6562.09	7833.25	6346.75	7491.99	19063.6	22549.8	24561.9	11048.6	10215.3	10897.1	8720.49	10405.5	11452.5	8764.94	8224.04	9040.87
Prolyl-Phenylalanine		261.122	[M-H]-	1883.54	2259.74	2576.04	2548	2221.31	2309.26	2825.82	2098.84	2045.94	3278.61	3409.62	2975.27	2343.68	2472.97	2457.31	2914.04	2737.87	3749.89	2371.87	2174.48	2337.71	3123.6	3551.57	3037.27
2-Ethyl-5-methyl-3,3-diphenyl-1-pyrroline ; Nortriptyline ; demethylmaprotiline	HMDB0060672 ; HMDB0014680 ; HMDB0060993	262.163	[M-H]-	560.853	533.085	330.514	355.209	373.259	552.356	516.916	329.132	365.236	392.802	314.641	396.035	764.537	757.32	1197.02	735.084	684.031	1020.12	2292.92	2184.5	985.498	1203.85	2727.65	3448.18
Thiamin	C00378	263.096	[M-H]-	2988.05	2440.55	3641.62	3488.52	2498.54	4191.95	4253.25	4323.88	4726.26	3054.91	2748.78	2841.27	10737.9	11636.9	14316.7	28561.2	27846.1	28669.2	15931.4	16567	15468.6	11887.9	9565.92	13385.3
(2S)-4-Carbamoyl-2-(2-Phenylacetamido)Butanoate ; Formyl-N-Acetyl-5-Methoxykynurenamine	C04148 ; C05642	263.103	[M-H]-	2616.64	2080.95	1955.75	2722.66	2234.08	3100.07	3355.05	3211.96	2676.78	2141.86	2079.01	1983.39	7543.51	8620.24	10795.5	19367	17985.9	17846.4	10473.7	9929.23	10639.7	8755.76	7708.63	9249.33
Gama-Carboxyethyl-Hydroxychroman		263.128	[M-H]-	3794.05	2470.32	3064.49	2620	2853.46	3106.15	2978.73	3244.98	2801.89	3563.91	3282.16	3082.86	3819.22	2864.54	3818.27	4069.71	3906.84	4327.23	3801.5	4067.49	3394.82	3275.56	4256.27	3375.13
Desacetyl-nitazoxanide	HMDB0060597	264.009	[M-H]-	1077.13	991.746	1022.76	1042.69	1245.53	1131.42	1419.38	1412.19	1209.54	1406.02	1244.45	1361.95	1570.26	2181.37	2079.32	2374.31	1830.27	2235.77	1616.42	1618.05	2199.02	1710.47	1794.65	2010.43
3-Phospho-D-Glyceroyl Phosphate ; 2,3-Bisphosphonato-D-Glycerate	C00236 ; C01159	264.952	[M-H]-	10269.4	10461.2	8221.33	9030.82	6245.45	10636.5	19437.8	5938.39	7033.92	10250.7	11111.1	8269.33	7347.49	7509.81	9932.21	12711.6	12944.3	15622.4	10083.3	7069.72	6713.96	8063.33	6991.12	8229.95
Carbamazepine-O-quinone	HMDB0060566	265.062	[M-H]-	3094.15	2693.23	3325.94	3103.64	2735.27	3518.38	4262.15	2990.69	2831.57	3433.65	3994.01	3129.19	5307.78	6215.98	5504.7	6449.63	5531.46	6320.19	5709.34	4854.39	5528.86	3921.2	3569.7	4048.42
Deoxyartemsinin	HMDB0060569	265.147	[M-H]-	66132.2	73710.1	56759.2	52543.5	66388.2	59819.2	97117.3	67978.9	64109	67915.4	72789.1	51811.9	54881.3	1.19626e+06	50120.5	75638.8	77601.1	60688.8	87251.9	45370	82433.9	69390.9	408739	100644
M3Gacpail Prot Heparan Sulfate		266.066	[M-H]-	3398	3009.68	2527.65	3212.99	2416.47	3437.57	3842.77	3935.81	3747.76	4205.08	4480.25	4304.33	3540.7	4282.37	3918.52	4335.87	4937.69	4801.28	4271.07	4440.14	5336.27	4820.55	4684.34	5495.25
Adenosine ; Deoxyguanosine	C00212 ; C00330	266.089	[M-H]-	4194.32	4500.88	3759.03	3578.01	3054.62	3943.01	24973.7	18095.2	24075.7	12600.5	7295.78	8867.44	4585.64	4708.6	5333.48	6069.92	5589.56	5892.07	5411.75	5382.03	5782.21	6144.79	4757.86	6352.1
4-amino-MX	HMDB0061009	266.112	[M-H]-	18653.9	14900.2	13065.5	3917.65	8323.66	10650.2	21550.6	23101.1	20792.3	28265	11079.9	8613.76	7009.46	10520.8	10386.8	6668.49	7458.95	12764.8	14040.2	15137.7	12933.1	7406.05	19343.3	10449.4
L-Homocystine		267.049	[M-H]-	3733.81	3827.46	5550.98	4769.64	3538.21	4583.03	6530.38	3727.1	4087.89	4741.56	5268.68	4135.74	5884.88	5439.36	5729.81	5519.99	5706.63	5603.67	6362.15	6625.74	6257.29	4875.5	5040.53	4942.46
2-Keto-3-Deoxy-D-Glycero-D-Galactononic Acid		267.072	[M-H]-	25673.5	29399.3	22756.8	8652.18	5216.14	5784.46	16140.6	15249	17599.1	20041.8	13200.4	16905.2	8425.45	7854.97	7954.07	7732.15	8053.93	7694.6	8418.42	7132.06	8176.45	9270.14	8707.45	8145.32
Inosine	C00294	267.072	[M-H]-	25673.5	29399.3	22756.8	8652.18	5216.14	5784.46	16140.6	15249	17599.1	20041.8	13200.4	16905.2	8425.45	7854.97	7954.07	7732.15	8053.93	7694.6	8418.42	7132.06	8176.45	9270.14	8707.45	8145.32
2,3-Dihydroxycarbamazepine	HMDB0060673	267.075	[M-H]-	25673.5	29399.3	22475	8652.18	6413.38	6177.92	16140.6	15249	17599.1	20041.8	13200.4	16905.2	8425.45	7615.6	7622.66	9427.43	7795.89	7082.03	8520.64	6799.02	7332.7	12359.2	11401.8	10703.1
Deoxydihydro-artemisinin	HMDB0060570	267.16	[M-H]-	2948.71	3655.06	2847.88	2172.12	2733.67	3350.14	4279.82	3071.17	3561.73	3673.02	3109.92	3117.51	3296.02	20074.6	3857.75	4077.02	3569.78	3571.34	5951.84	4583.74	3566.64	4421.37	10851.3	8284.84
Oleyl alcohol ; Stearaldehyde	HMDB0029632 ; HMDB0002384	267.268	[M-H]-	4790.37	3714.79	1909.16	1638.34	1355.24	1711.18	7050.14	3952.85	2000.03	1850.26	2404.71	1215.23	2911.93	3502.91	3095.93	1733.23	2039.38	1608.32	5710.37	5860.18	5539.7	3169.55	3265.21	3993.79
Heparan Sulfate Proteoglycan		268.238	[M-H]-	3036.31	2314.36	2016.85	2362.47	2068.52	2920.94	2297.45	2327.61	1926.01	1764.72	1934.25	1832.86	1794.68	3993.75	2282.2	2612.2	2527.31	2875.78	1853.56	2032.9	2292.32	2088.53	2059.39	1953.78
6-Hydroxydaidzein	HMDB0031715	269.045	[M-H]-	1173.43	2247.99	1789.83	2791.77	2311.86	2005.94	2928.64	2938.58	3021.15	2795.73	2571.77	2198.17	2840.84	3407.58	3809.33	4586.39	3493.06	4355.04	4264.14	4624.6	4333.87	3330.06	3468	3203.03
Nordiazepam	HMDB0060538	269.046	[M-H]-	1173.43	1956.56	1792.91	2791.77	2311.86	2005.94	2928.64	2855.22	3021.15	2795.73	2571.77	2198.17	2798.68	3407.58	3809.33	4586.39	3493.06	4355.04	4264.14	4624.6	4333.87	3330.06	3171.76	3203.03
A771726	HMDB0060945	269.054	[M-H]-	2985.42	2822.91	3638.32	3432.75	2297.2	2695.67	5569.6	4990.39	6486.78	4625.5	4447.23	4803.35	5188.18	4303.02	4851.68	6414.46	6259.44	6320.95	7042.88	7481.49	8471.82	4532.93	4224.27	4543.56
cysteine-conjugate-acetaminophen		269.063	[M-H]-	4833.53	5405.93	4852.73	4909.42	4602.11	5903.9	5481.4	4545.23	6022.89	5235.05	3805.43	4270.25	5707.41	5058.14	5603.64	6779.91	5591.38	6025.25	5420.4	7255.57	6459.82	5896.02	5358.29	4711.51
Histidyl-Aspartate		269.088	[M-H]-	5478.38	5785.63	6380.36	6871	3475.11	6381.34	4776.11	5031.86	4611.38	13403.8	10096.7	8042.99	26387.6	26139.3	26697.2	39259.3	28329.2	28366.1	21353.7	22201.9	20293.7	32813.2	27599	29028.7
Tolbutamide	C07148	269.097	[M-H]-	3307.96	3225.13	2969.85	3679.79	2332.84	3256.44	3027.08	2782.46	3035.78	4800.01	4670.81	4243.72	12077.2	12192.8	14063.1	16299.8	12914.4	14459.7	11488.3	11362.3	11709	15736.7	14387.6	15198.5
Estrone	C00468	269.158	[M-H]-	2368.58	2197.84	2258.59	2094.73	1620.19	1623.95	1751.69	1770.74	1741.7	2207.91	2359.41	1818.93	4021.02	4262.98	4160.85	4352.83	3606.06	4019.68	4432.84	3653.35	3875.11	4128.79	4411.56	3734.77
(S)-14-Methylhexadecanoic acid ; Margaric Acid	HMDB0031067	269.249	[M-H]-	78626.1	86850.1	66527.4	65936.9	94320.6	71441.3	84900.2	84097.7	80779	84684.7	75536	62836.1	103817	100257	85520.2	71034.9	66508.9	76882.2	75635.2	69838.1	71551.4	73305.6	76767.4	73086.2
4-Hydroxyatomoxetine	HMDB0060766	270.149	[M-H]-	1512.97	2060.25	1770.71	1832.67	1544.2	1799.56	1825.99	1351.05	1583.02	1727.39	1261.75	1118.66	2907	2167.51	2580.62	3359.35	2382.13	3025.39	2601.01	2649.25	2438.07	2762.55	2185.37	2502.47
Dihydrogenistein	HMDB0005897	271.062	[M-H]-	2780.35	2918.26	2850.11	2540.19	2339.33	2457.63	3799.67	2378.78	3329.55	3052.06	3375.79	2628.18	5376.75	4733.73	6112.49	4915.77	4503.21	4363.32	5913.28	4669.49	4627.14	4199.87	6026.82	4358.54
5-S-Cysteinyldopamine		271.079	[M-H]-	3959.03	4965.39	4864.3	3636.01	3877.15	3878.52	3930.65	3770.81	4009.68	4410.25	3408.21	3645.31	9843.12	8404.67	11252.2	9879.55	8811.76	10057.5	9428.28	8763.68	8045.68	7490.59	8079.51	9215.98
5C-aglycone	HMDB0004810	271.097	[M-H]-	4065.93	3418.53	2871.01	2486.02	2113.31	3064.1	2813.93	2634.3	3710.8	3338.73	2754.51	3161.75	8451.09	8064.57	11354.9	9548.73	9775.7	11145	9040.86	9642.91	8926.42	11081.3	9394.07	10605.8
17a-Estradiol ; Estradiol	C00951 ; HMDB0000429	271.171	[M-H]-	1573.85	1964.71	1456.38	1437.32	1172.12	2011.54	1815.81	2242.23	1781.09	1899.78	2064.62	1496.46	2494.81	1880.37	2396.88	1378.01	2150.07	2367.16	3565.12	2386.33	1937.96	2543.31	3706.42	2622.52
(R)-2-Hydroxyhexadecanoic acid	HMDB0031057	271.228	[M-H]-	27435.3	29294.6	20389	16456	16828.2	18906.6	19110.8	15165	16771.5	27323	31490	23366.2	26567.6	28147	34524.9	27443.5	25820.1	32474.4	28396.6	25888.6	30038.8	28813.8	28138.3	35824.3
Linalyl anthranilate	HMDB0030433	272.163	[M-H]-	3633.92	3591.81	2776.89	1922.87	1619.61	2375.41	2393.82	1900.41	2033.2	3241.75	2880.3	2964.51	2065.54	2914.25	3468.23	3237.59	2521.88	3355.11	2644.25	2442.13	2288.85	3317.32	3415.94	3687.99
D-Glucuronate 1-Phosphate	C05385	273	[M-H]-	2186.83	2337.69	2288.53	1336.16	1007.14	822.34	2784.08	2157.62	1662.92	2389.99	1940.08	1641.38	2873.95	2105.03	2911.21	2444.27	2154.75	2643.44	2674.31	2500.9	1851.37	1681.75	2216.11	1760.13
modafinil acid	HMDB0061039	273.058	[M-H]-	2741.14	2997.22	3791.53	3671.62	1920.36	3250.65	3295.56	2800.71	2721.16	4279.34	3390.01	2989.31	4757.29	4951.8	5378.11	5910.52	5834.89	6599.71	4614.75	4283.6	5353.18	4056.36	5323.74	4519.32
3-Hydroxytetradecanedioic acid	HMDB0000394	273.17	[M-H]-	3969.03	3180.62	2981.91	2319.28	2478.74	2382.75	2445.62	2855.16	2272.31	2533.26	2648.06	2169.25	3058.62	3568.02	3749.34	3463.31	4058.28	4457.92	3697.29	3578.63	4270.12	3935.13	4165.63	5083.43
Nandrolone	HMDB0002725	273.189	[M-H]-	60341.5	47632.8	43427.8	32320	45907.8	44816.7	46971.8	107852	79859.6	70299.8	37600	56116.9	25119.1	25106.6	28998.2	17242.5	21275.7	33265.2	40130.1	31860.6	27658.4	22318.3	52451.9	22383.2
Lorcaserin sulfamate	HMDB0061153	274.033	[M-H]-	1821.51	1451.64	1611.5	1415.07	1380.23	1750.16	1906.88	1195.1	1482.65	2266.7	1842.26	1731.81	3181.79	2958.23	2929.46	5255.92	4634.23	5672.97	3514.15	3417.11	3364.25	3376.83	4236.21	3310.49
Glutaryl Carnitine ; Glutarylcarnitine	HMDB0013130	274.128	[M-H]-	1845.88	1871.01	1912.19	1928.54	1341.63	1500.95	1573.32	1361.96	1311.22	1710.82	1696.37	1234.59	3283.15	3442.8	3161.75	3771.93	2677.6	3086.84	2526.45	2293.07	3199.35	2206.45	2442.07	2509.44
Alanyl-Glycyl-Lysine		274.165	[M-H]-	832.571	542.747	800.799	773.611	836.998	859.459	891.067	546.007	580.417	783.24	643.238	723.135	974.493	531.955	687.389	867.811	1005.63	893.227	903.414	812.99	1094.47	772.153	892.287	849.725
sulphate-conjugate of thiomethyl-acetaminophen		274.993	[M-H]-	7573.23	4732.19	1908.13	2138.13	1812.91	2288.97	2036.91	2858.34	2913.89	3573.22	3043.05	2906.08	2000.3	2732.76	2016.5	3072.22	2688.12	2746.43	3991.35	4012.07	3612.26	2576.27	2200.51	2150.78
6-Phospho-D-Gluconate	C00345	275.017	[M-H]-	6944.28	6351.65	6020.84	4994.87	3633.48	6344.45	17271.2	5245.67	7670.98	8179.81	8552.53	7095.87	5584.41	5806.16	8430.21	8067.7	6171.39	8778.87	11477	9737.87	8989.02	11913.4	11830.3	15333.4
Thiophene-4,5-epoxide	HMDB0060925	275.039	[M-H]-	1849.42	2461.21	2280.34	2396.89	1722.46	2526.51	3146.76	1718.78	2116.15	2979.55	2527.27	2242.59	2250.25	3048.34	2709	3771.08	3017.34	2849.84	2622.43	2697.74	3074.51	2959.26	2909.05	3321.84
Glutamyl-Glutamate		275.09	[M-H]-	15035.4	15260	10606.5	14416.2	6692.97	11498.8	6762.59	6678.98	6883.23	7943.79	6940.12	6665.91	6478.11	6500.07	6830.47	8700.36	8675.54	9526.91	6039.13	6251.24	8863.8	6664.21	7152.08	7471.24
L-Saccharopinate	C00449	275.126	[M-H]-	2437.18	2923.74	3313.2	4529.3	2733.72	5022.24	1795.46	2843.76	2500.23	2526.6	2940.41	2286.49	3271.76	2430.25	2856.52	6610.93	6539.04	6794.88	3046.54	2605.31	2615.92	2812.93	2441.15	2794.38
19-Norandrosterone ; 19-Noretiocholanolone ; Stearidonic acid ; Stearidonic Acid C18:4, N-3	C16300 ; HMDB0002697 ; HMDB0005886 ; HMDB0006547	275.201	[M-H]-	2797.22	2848.48	1464.74	1404.64	3772.18	2389.79	2483	3238.46	2498.57	2713.69	2978.1	2097.58	1691.33	1427.56	2582.47	1758.72	1553.29	1868.58	2252.65	1999.52	2334.8	1891.24	2712.83	2685.86
S-(2-Methylpropanoyl)-Dihydrolipoamide	C04424	276.108	[M-H]-	1608.99	2481.5	2177.26	3031.42	1660.48	3559.07	3365.81	2475.57	2637.84	1621.25	1566.48	1670.37	2586.2	2499.78	3108.04	4979.06	5295.13	5767.89	5632.65	6162.58	6687.35	2674.35	2187.7	2650.85
Glutamyl-Methionine		277.085	[M-H]-	3514.59	3364.48	3531.22	3243.63	2700.75	2867.74	2522.45	2850.64	2585.56	2653.3	2545.7	2970.7	4544.42	5062.09	5744.24	4096.78	4621.96	5123.08	4969.46	3754.58	4740.26	4501.51	4264.15	4084.96
Pantetheine	C00831	277.123	[M-H]-	2326.28	2052.5	2560.33	2287.28	1832.92	1964.62	1899.84	2111.43	1947.22	3211.43	2131.09	2376.13	3150.34	3813.32	4394.66	3951.32	4073.35	3163.88	2738.28	3534.57	3651.63	3890.33	3209.65	3808.45
Alpha-CEHC ; Diisobutyl phthalate ; Monoethylhexyl phthalic acid ; 3'-Carboxy-Alpha-Chromanol	HMDB0001518 ; HMDB0013835 ; HMDB0013248	277.144	[M-H]-	3649.04	3667.55	2842.82	2810.53	2710	3028.26	3347.89	3349.29	3224.54	3743.82	3302.59	3148.7	13689.9	12600.3	14769.9	17059.1	14677.5	15327.7	14998.9	16146.1	16522.3	18542.8	17551.2	19323.1
Phenylalanyl-Leucine		277.158	[M-H]-	2534.94	2519.26	2541.23	2061.76	2289.47	2395.84	3076.62	2878.76	2574.25	2446.03	3115.58	2489.43	4342.92	4617.24	5769.07	5666.23	5363.06	5031.95	5224.01	6042.59	5117.64	6709.66	5556.23	6675.83
(12S)-12-hydroxyheptadeca-5,8,10-trienoic acid (12S-HHT)		277.182	[M-H]-	11532.3	11220.2	10410.5	9200.03	12746.8	10444.9	23780.6	12005.1	10313	16971.4	10369.6	14251.5	7216.9	7336.93	7769.4	9144.06	8171.96	7684.44	7977.33	7469.7	8651.38	8866.66	9610.69	9792.21
Alpha-Linolenate ; Gamma-Linolenate	C06427 ; C06426	277.216	[M-H]-	5639.31	6583.32	3721.1	3675.33	4750.64	4160.52	5293.66	5000.45	3838.11	3685.96	4803.07	3123.5	3716.8	4657.5	4114.78	2956.04	3327.86	3448.76	5086.21	4198.67	3174.89	3606.67	6592.19	6677.45
Ticlopidine N-oxide	HMDB0060899	278.04	[M-H]-	2791.45	3127.02	3372.62	2504.45	2674.8	3045.88	2741.63	3523.46	3159.63	2349.15	1968.77	2395	4957.71	3809.57	4047.9	4198.29	4031.72	4161.71	3506.9	4064.28	4356.91	3190.56	3173.45	3172.05
Phenylalanyl-Aspartate		279.1	[M-H]-	2353.03	2273.77	2182.99	2576.01	1620.65	1982.48	2521.78	2532.14	3108.85	2540.32	2347.56	2183.46	2816.29	3505.01	3797.71	3672.85	3980.06	4649.97	3972.81	3305.77	3687.32	4420.81	3001.49	3851.1
12S-HHT	HMDB0012535	279.196	[M-H]-	1475.42	1488.09	1599.38	1110.66	1434.73	941.031	1632.62	1965.42	1313.54	1665.51	1496.29	1375.79	1325.75	1302.49	1782.66	1486.98	1402.73	1714.42	1739.64	1568.51	1877.27	1444.74	2134.57	1591.11
9E,11E-Octadecadienoic acid ; Bovinic acid ; Linoelaidic acid ; Linoleic acid ; Linoelaidic Acid (All Trans C18:2) ; Linoleate	C01595 ; HMDB0005047 ; HMDB0003797 ; HMDB0006270 ; HMDB0000673	279.233	[M-H]-	55602.4	77480.9	31709.7	39811.2	84282	43002.5	54202.8	44285.4	46690.1	36681.8	64443.1	30517.5	24838	36616.2	29949.1	25544.1	26025.5	28009.3	43592.6	32188.1	27607.3	39355.4	69852.7	80022.8
8-Isoprostane	HMDB0004659	279.307	[M-H]-	724.307	733.694	443.586	443.541	640.171	440.564	869.278	524.17	822.394	414.24	628.634	444.762	480.274	362.118	401.773	523.699	391.43	391.195	514.776	431.895	436.397	481.902	579.476	701.281
Albendazole sulfoxide	HMDB0060560	280.077	[M-H]-	2263.23	2147.91	2179.49	2161	1569.24	2174.55	2501.71	2173.63	3556.51	2351.21	2018.8	1830.57	2678.25	2525.22	2881.59	2501.02	2737.27	2676.84	2275.77	2951.2	2050.54	2102.87	2213.09	2811.12
(E)-2-Hydroxy-N-desmethyldoxepin	HMDB0060699	280.135	[M-H]-	1536.21	886.569	1169.2	1163.12	733.787	1375.62	1418.25	1245.57	1857.02	1666.54	1447.79	1097.81	2201.44	1679.18	1726.35	2303.42	1639.28	2718.65	2250.57	1617.65	2188.66	1716.77	1497.51	2552.22
8-hydroxymirtazapine ; mirtazapine-N-oxide	HMDB0060957 ; HMDB0060955	280.148	[M-H]-	835.279	1006.28	861.8	694.393	606.345	760.661	864.502	838.886	884.301	971.995	1069.64	750.959	1385.37	1399.87	2096.85	1574.24	1435.46	1751.06	1305.02	1099.07	1971.3	1296.49	1494.81	1507.09
13Z-Octadecenoic Acid ; 7Z-Octadecenoic Acid ; Vaccenic Acid	C08367	280.238	[M-H]-	10152	15380.3	5776.31	7003.17	18428.4	8345.26	11931.8	8646.49	10170.8	8829.17	11823.1	6380.97	5477.15	6476.46	5729.19	5258.75	5903.89	5465.52	9221.91	6275.64	4976.05	7448.58	14434.6	16168.3
Oleamide	HMDB0002117	280.264	[M-H]-	2246.79	2233.21	1281.64	1323.9	2017.21	1281.98	3077.45	1715.36	1460.95	2325.35	3175.6	1217.96	1206.21	1994.17	2279.59	1811.33	2112.48	2412.1	2186.11	2111.02	2782.3	2752.62	2602.91	3088.63
Hexachlorobenzene	HMDB0032566	280.803	[M-H]-	309.27	300.111	93.7207	130.146	278.399	162.243	234.68	122.989	205.641	237.329	125.441	88.0187	121.511	308.004	203.171	277.002	231.101	256.625	165.888	307.736	299.457	166.462	363.674	399.519
Tyrosyl-Threonine		281.116	[M-H]-	4313.03	3074.65	3179.55	3071.18	2601.75	3547.97	3471.06	3493.08	3661.21	3907.53	3124.87	2820.14	12242.2	12553.2	18338.5	14950.3	12942.4	16530.1	11784.7	12821.1	14836.5	13895.2	12205.6	13180.8
Elaidic acid ; Oleic acid ; Vaccenic acid ; (9E)-Octadecenoic Acid ; Octadecenoate (N-C18:1) ; Petroselinic acid	C00712 ; C00712 ; HMDB0000573 ; HMDB0000207 ; HMDB0003231 ; HMDB0002080	281.249	[M-H]-	452766	610309	257876	369380	707119	380394	412370	329748	363966	262434	446092	229203	233613	288123	219865	251134	250380	263489	181294	167348	187850	249681	283322	228483
Pristanal		281.282	[M-H]-	18991.1	26682.1	10543.3	15914.3	31611.3	15429.3	17270.2	13876.9	15163.2	10793.8	19133.4	9286.29	9496.42	11774.8	8948.81	10308.3	9815.25	10659.9	7517.84	7047.44	7771.5	9952.16	11723	9379.04
Guanosine	C00387	282.083	[M-H]-	8931.95	9439.48	7469.39	4159	3151.86	5163.52	32406.2	21974.3	31562.9	13287.1	9151.98	11741.6	15018.5	16100.1	21211	17065.7	16694.9	30381.6	25122.2	25920.2	26113.2	30245.2	23336.7	18644.5
N-Phenylacetylphenylalanine	HMDB0002372	282.115	[M-H]-	2318.41	2396.37	1729.97	2394.61	1876.11	1868.58	3743.29	2783.23	3444.02	2822.04	2519.94	2810.53	4464.8	4775.88	4701.73	5422.9	5996.7	6061.05	4792.88	4864.51	4235.73	4685.01	4696.09	4599.16
Alpha-dihydroartemisinin ; Dihydroartemisinin (DHA)	HMDB0060593 ; HMDB0061088	283.153	[M-H]-	5966.13	5598.59	4789.8	4346.57	4658.43	4554.71	5408.15	4523.8	4584.03	5627.38	5580.31	4081.88	6205.3	4992.81	7179.99	6581.76	5662.46	7735.81	7333.29	6565.23	6021.06	6938.9	7850.72	6921.57
11-Cis-Retinal ; 13-Cis-Retinal ; All-Trans-Retinal ; Retinal	C02110 ; C00376	283.207	[M-H]-	4514.09	6840.12	3486.31	3958.22	7531.18	3468.35	5540	4298.63	4562.99	4510.19	5203.03	3493.77	5977.45	5124	6777.5	5757.21	4468.94	4836.91	4575.69	4420.37	4811.53	5470.79	6232.34	5084.5
Ethyl hexadecanoate ; Stearic acid ; Octadecanoate (N-C18:0)	C01530 ; HMDB0029811 ; HMDB0000827	283.264	[M-H]-	3.57806e+06	6.07268e+06	2577806	2.43105e+06	8578448	2.55651e+06	4998108	3.38491e+06	4.86683e+06	3360692	4642019	2.66334e+06	3.74158e+06	3.32428e+06	3.51509e+06	2650213	2.56305e+06	3.01348e+06	2.73265e+06	2.52796e+06	2.67392e+06	3.63579e+06	3.99935e+06	2.78558e+06
Morphine ; Piperine	HMDB0014440 ; HMDB0029377	284.132	[M-H]-	4232.55	5269.97	2386.76	3004.02	5193.33	3007.72	4865.22	3755.14	4417.38	4117.25	4233.58	2571.19	5956.08	6066.18	7261.01	8136	7408.49	8069.27	6212.23	6131.38	6510.96	7245.27	7651.83	6192.62
2-Octenoylcarnitine ; Octenoyl Carnitine	HMDB0013324	284.187	[M-H]-	2404.11	3441.15	1510.53	1309.53	4515.64	1740.65	2961.59	2146.28	2756.44	2619.23	2889.65	1797.73	3042.09	2861.37	2878.62	2725.66	2491.4	2873.5	2262.2	2603.12	2360.49	2547.67	2663.39	2680.6
Oxazepam ; norclobazam ; p-Hydroxynordiazepam	HMDB0014980 ; HMDB0060970 ; HMDB0061175	285.041	[M-H]-	3739.73	4311.98	4585.71	5144.54	5717.6	4588.9	5150.57	4253.21	4454.62	5170.52	5176.17	4884.06	4047.81	4382.81	4373.94	4056.21	4038.51	4264.27	3381.53	3697.72	3329.38	3833.04	3304.74	3323.45
N1-(5-Phospho-D-Ribosyl)Glycinamide	C03838	285.047	[M-H]-	3908.12	4163.09	3499.28	3843.97	4864.96	3314.94	4701.98	3901.94	4331.73	3967.65	4058.72	3755.76	4047.81	4382.81	3772.33	4026.81	3785.84	3943.39	4055.6	3349.09	3541.73	3698.73	3645.81	3495.64
4-Hydroxy Tolbutamide		285.094	[M-H]-	14915.9	15169.8	14779.9	7726.4	5582.01	7037.88	8204.29	7696.98	8380.93	12285.1	9823.8	11444.7	18113.3	16563.3	18974.5	14911.6	12278.2	14460.7	12132.5	12170.6	12538.2	13122.1	13529.2	13043.5
16Alpha-Hydroxyestrone ; 16a-Hydroxyestrone ; 17Beta-Estradiol-3,4-Semiquinone ; 2-Hydroxyestrone ; 4-Hydroxyestrone	C05300 ; C05298 ; HMDB0000335 ; HMDB0005895	285.15	[M-H]-	3367.27	4288.08	3487.06	3225.77	4775.37	3134.39	3889.64	3542.58	3798.43	4057.93	4990.61	3931.3	3813.74	3505.67	3906.83	4027.14	3436.06	4026.18	4238.67	4254.06	3971.59	4242.64	4914.38	4916.24
Androst-4-Ene-3,17-Dione ; Androst-5-Ene-3,17-Dione ; Androstenedione	C00280 ; HMDB0000053	285.186	[M-H]-	1853.12	2002.51	1716.84	1456.47	2500.54	2063.11	2054.11	1966.07	1969.37	1879.32	2209.26	1932.6	2134.39	1954.43	2338.27	1740.88	1723.02	2474.91	1939.14	1905.86	2109.55	2602.54	2290.36	2306.4
Hexadecanedioic acid ; Hexadecanediocacid	HMDB0000672	285.206	[M-H]-	7487.98	7579.29	5429.69	5418.5	5878.53	5499.6	6820.02	6263.95	5646.53	5004.21	5741.25	5471.43	11484.7	10204.5	13600.1	10293.7	9455.81	10385.7	9846.25	8663.58	10969.9	11973.7	10875.4	11663.7
11-Cis-Retinol ; 13-Cis-Retinol ; 13-cis Retinol ; 9-Cis-Retinol ; Retinol ; Vitamin A	C00899 ; C00473 ; HMDB0006221 ; HMDB0000305	285.22	[M-H]-	11986.3	11770.9	4914.44	5155.95	6554.31	5791.04	10127.5	5222.18	4475.9	3124.85	4785.89	3084.27	5396.97	5698.78	6486.77	6031.26	7289.81	8456.76	5347.86	4736.88	5033.62	5737.98	5073.52	6328.49
N-Ribosylhistidine	HMDB0002089	286.106	[M-H]-	3148.83	3268.19	3257.82	3312.41	2288.5	2965.86	4052.91	3571.07	3906.94	3911.62	3550.87	3919.69	5854.52	6459.16	8548.31	9833.77	10971.1	10752.7	6785.46	5931.5	6466.64	6476.94	6823.57	6628.1
Histidyl-Methionine		286.109	[M-H]-	3028.5	3326.54	2718.2	3209.83	2532.85	2778.39	3463.02	2811	3374.1	3575.94	3438.17	3062.62	5724.28	5659.75	8215.56	5807.55	8048.07	8829.29	6028.92	5821.03	5534.97	6417.26	6525.04	6087.8
N-Desalkyl flurazepam	HMDB0061161	287.037	[M-H]-	2184.19	2144.23	2888.92	2201.13	2263.9	2435.98	4098.55	2471.64	2623.12	2403.53	2346.73	2586.04	3621.96	4630.33	4581.82	3449.33	3591.77	3570.16	4902.16	3455.98	3668.68	4096.76	3537.68	3006.21
Eriodictyol	HMDB0005810	287.055	[M-H]-	7087.9	6296.77	6619.93	5331.37	3484.81	4656.77	6718.68	5565.56	6841.55	7029.24	5903.3	6068.99	7998.09	7476.55	7818.14	6458.03	6096.33	6723.31	6870.93	7149.12	6813.32	5052.95	4529.12	6070.66
Arginyl-Glycyl-Glycine		287.149	[M-H]-	7382.91	7207.46	5764.96	6883.9	5916.34	6196.11	7010.4	7463.19	6132.27	5894.25	6628.03	5881.74	9302.34	9250.06	10482.4	9386.64	8575.5	10943.2	10962.1	9691.23	11141.1	10651	10330.7	10718
16b-Hydroxyestradiol ; 2-Hydroxyestradiol ; 4-Hydroxyestradiol ; 4-hydroxystradiol ; Estriol	C05301 ; C14209 ; C05141 ; HMDB0000347 ; HMDB0060999	287.166	[M-H]-	2592.22	2138.28	2349.55	1947.76	2523.12	1808.8	2291.69	2786.69	2334.3	2391.48	2197.89	1738.01	2889.92	2478.08	2944.39	2981.21	2504.17	3214.94	2935.43	2689.73	3231.66	3187.31	3112.75	3418.91
3Beta-Hydroxyandrost-5-En-17-One ; 5Alpha-Androstane-3,17-Dione ; Androstanedione ; Dehydroepiandrosterone ; Epitestosterone ; Testosterone	C01227 ; C00674 ; C00535 ; HMDB0000899 ; HMDB0000077 ; HMDB0000628	287.201	[M-H]-	1437.58	1527.17	1058.07	923.385	1100.03	900.484	1311.63	1113.18	1120.86	906.89	1359.2	842.055	1138.39	1379.19	1469.99	1262.86	1682.13	1170.28	1454.9	1252.43	1300.66	1444.09	1279.82	1748.83
3-Methylglutarylcarnitine ; Adipoyl Carnitine	HMDB0000552	288.144	[M-H]-	2179.88	2703.07	1703.61	2364.47	2067.86	2580.72	2486.36	2277.66	2027.74	2038.06	2409.71	1737.18	3311.02	3176.69	3200.64	3362.88	3272.08	2991.03	3645.11	2671.84	3682.16	3411.23	3280.51	3273.26
Atropine	HMDB0014712	288.158	[M-H]-	1962.15	2082.32	1638.64	1854.07	2088.97	1886.8	2307.04	1817.32	1640.86	2293.89	2117.1	1443.87	1870.88	2176.64	2418.37	2314.53	2127.21	2665.56	2255.38	1900.09	2229.59	1977.94	1960.88	2483.55
Sedoheptulose 7-Phosphate	C05382	289.033	[M-H]-	5746.93	6251	5221.58	12448.6	6697.3	12546	17637.7	6924.64	10243.7	14205.2	13375.9	11908.9	4920.69	5842.96	7476.16	20199.2	22239.2	23958.1	11722.8	8924.85	8407.4	11370.5	11333.1	13036.4
Dedimethylchlorpromazine ; N-Dedimethylchlorpromazine	HMDB0061134 ; HMDB0061160	289.057	[M-H]-	4254.42	3811.49	3872.94	4368.95	2963.93	4065.23	5633.7	3532.74	3835.67	5001.7	4176.02	3852.98	3641.34	3972.07	5081.77	5552.36	6181	6142.33	4816.83	3764.84	3748.38	4604.18	4342.38	4805.64
L-Arginosuccinic Acid	C03406	289.116	[M-H]-	6623.91	8269.33	8260.03	8765.29	6730.22	7141.52	6344.39	7368.77	6779.52	8140.3	7949.14	6648.53	33524.4	32350.9	28653.3	36989	30544.2	27360	28449	28642.9	28171.9	29310.6	27247.7	24939.5
3-hydroxyropivacaine	HMDB0060962	289.192	[M-H]-	1056.03	1278.08	953.6	824.552	797.033	800.256	1219.7	984.657	890.073	1053.34	690.906	847.287	1660.03	1912.68	1721.29	1697.8	1532.1	1661.7	2230.96	1887.81	1694.94	1732.89	2116.88	2054.38
17Beta-Hydroxy-5Alpha-Androstan-3-One ; 3Alpha-Hydroxy-5Beta-Androstan-17-One ; 5-Androstenediol ; Androsterone ; Dihydrotestosterone ; Epiandrosterone ; Epietiocholanolone ; Etiocholanolone	C03917 ; C04373 ; C00523 ; HMDB0003818 ; HMDB0002961 ; HMDB0000365 ; HMDB0000546 ; HMDB0000490	289.217	[M-H]-	1606.27	1570.28	1222.42	1308.01	1081.45	1818.65	1349.77	1361.09	1301.89	941.927	1238.5	1209.28	9733.87	12941.4	14961.4	11705.9	15241.7	12855.2	11831	13978.6	14634.6	11931.8	12590	12581.3
norsertraline	HMDB0061002	290.048	[M-H]-	1283.85	1183.22	1016.07	1517.41	1039.98	967.935	1327.92	707.663	1170.04	1758.38	1173.57	1252.52	1883.75	1430.58	1673.25	1925.66	1912.96	2751.64	1536.58	2055.25	1468.62	1652.43	1747.36	1667.5
Seryl-Glycyl-Glutamate		290.102	[M-H]-	4635.11	5645.71	6484.97	6889.07	5000.57	6209.71	5756.36	7600.26	5396.42	7064.7	6731.66	5426.61	26835.3	24065	22472.5	25425.7	21254.9	17758.5	23779	23756.6	23664.6	22672.1	23225.8	17254.3
S-(2-Methylbutanoyl)-Dihydrolipoamide ; S-(3-Methylbutanoyl)-Dihydrolipoamide	C05118 ; C05119	290.124	[M-H]-	1450.45	2061.01	1972.18	2028.47	1812	1854.47	1819.98	1938.25	1930.99	2577.91	2099.65	1485.71	4693.44	5083.76	4615.72	4765.78	5065.74	5406.15	5334.65	5399.2	5760.55	5546.33	4731.19	4214.83
thiomethyl-sulphoxide-acetaminophen-sulphate		290.986	[M-H]-	2398.57	1559.48	2005.47	1580.22	1558.27	2545.42	2777.16	1723.97	2351.36	2430.97	2627.42	2306.77	2666.89	2875.82	2945.65	3335.32	2332.27	3249.63	3098.72	2592.25	3012.66	2424.39	2855.23	2323.2
2-hydroxyflutamide	HMDB0060949	291.06	[M-H]-	2205.85	1780.14	1628.99	2367.12	1625.06	2410.84	2391.95	2540.33	2243.39	2721.16	2331.45	1621.62	2289.7	3263.98	3212	3384.86	3205.59	3550.56	3549.32	2500.97	3604.36	2550.17	2938.3	2578.36
3b,17b-Dihydroxyetiocholane ; 5Alpha-Androstane-3Alpha,17Beta-Diol ; 5a-Androstane-3b,17b-diol ; Androstanediol ; Dihydroandrosterone ; Etiocholanediol	HMDB0000369 ; HMDB0000493 ; HMDB0000495 ; HMDB0000554 ; HMDB0000551	291.232	[M-H]-	1853.73	1501.06	1144.87	619.812	1347.35	1041.17	1497.81	1287.72	1232.88	850.467	1115.55	941.49	1383.2	2144.54	1790.97	1825.9	1707.3	1786.87	1185.42	2287.51	1603.33	1538.51	2186.16	1513.69
Monohydroxyperhexiline ; cis-Hydroxy Perhexiline	HMDB0061155 ; HMDB0060644	292.264	[M-H]-	166.652	166.51	193.448	210.794	169.109	140.934	205.069	159.917	353.498	139.412	182.02	267.586	289.902	305.357	341.984	345.781	279.749	398.877	324.229	266.918	388.557	287.376	332.866	250.821
Estazolam	HMDB0015346	293.062	[M-H]-	6726.3	6668.66	7985.39	8681.02	7375.65	7669.73	8141.61	6826.61	7335.32	7226.7	6506.59	7437.77	11225.5	9573.75	11645.5	9004.29	9322.31	10279.1	11319.3	10025.5	9716.57	9313.54	8444.44	7070.88
(9S,10E,12Z,15Z)-9-Hydroxy-10,12,15-octadecatrienoic acid ; 13-HOTE ; 13-OxoODE ; 15(16)-EpODE ; 9(10)-EpODE ; 9-HOTE ; 9-OxoODE ; A-12(13)-EpODE	HMDB0031934 ; HMDB0010203 ; HMDB0004668 ; HMDB0010206 ; HMDB0010220 ; HMDB0010224 ; HMDB0004669 ; HMDB0010200	293.211	[M-H]-	4202.12	4502.48	3384.08	3726.54	3992.23	3699.47	5792.32	3839.65	3246.99	3934.66	4371.3	3022.25	5192.31	19198.8	4667.83	5685.43	4524.09	4527.54	18720.8	12203.9	7207.95	8796.15	27452	26553.4
5-Amino-1-(5-Phospho-D-Ribosyl)Imidazole	C03373	294.048	[M-H]-	1885.4	1721.6	1637.41	1593.98	1611.04	2109.31	1780.6	1523.06	2269.78	1869.89	2031.08	1332.34	2113.96	2855.84	2487.21	2778.95	3569.65	4338.3	1761.26	2803.62	2729.61	2084.45	2247.12	2809.84
Citalopram aldehyde	HMDB0060462	294.094	[M-H]-	2067.86	1626.63	1978.61	1548.98	1310.26	2029.22	2338.11	1377.39	2280.05	2600.14	1848.38	2161.12	4070.95	4354.17	5106.74	4207.37	3202.28	3517.03	2972.12	3302.75	3182.55	2798.59	3173.95	2884.77
Nor-ketotifen	HMDB0060646	294.096	[M-H]-	2051.67	1343.47	1678.67	1426.46	1231.59	2029.22	1937.2	1377.39	2280.05	2275.34	1777.16	1747.39	3420.44	4354.17	4621.27	3802.62	3202.28	3517.03	2972.12	2860.94	2920.31	2539.17	2901.48	2451.44
Norfluoxetine	HMDB0060551	294.111	[M-H]-	1449.58	1683.77	1192.3	1403.34	950.98	1083.83	1332.34	1401.44	1485.68	2423.65	1697.24	1525.47	2971.49	2832.03	2788.2	4022.92	3180.26	3171.35	2718.83	3252.73	2930.81	3764.06	3377.91	2874.27
Phenytoin methylcatechol	HMDB0060867	295.07	[M-H]-	2401.83	2513.3	2529.24	3210.88	1928.8	2736.33	2207.56	2424.89	2867.15	3205.74	3184.44	3442.83	4416.54	4744.45	4583.17	4916.08	4217.72	5492.7	4415.68	4618.51	4167.89	4214.9	3947.75	3906.48
4-Carboxynevirapine	HMDB0060759	295.083	[M-H]-	2638.47	2228.3	1938.74	1685.49	1625.8	1930.17	2586.3	1848.79	2043.74	2757.35	2469.86	2268.27	3043.59	2835.67	2760.15	3346.71	2824.95	3936.44	2693.29	2573.34	3042.52	2790.99	3317.47	3724.8
4''-Hydroxy-R-phenprocoumon ; 6-Hydroxy-R-phenprocoumon ; 7-Hydroxy-R-phenprocoumon ; 8-Hydroxy-R-phenprocoumon	HMDB0060885 ; HMDB0060886 ; HMDB0060888 ; HMDB0060887	295.097	[M-H]-	1625.17	1916.24	2068.87	2206.72	1731	1887.92	1831.5	1603.3	1796.24	2354.03	2155.16	2014.01	4347.62	5070.98	5451.88	5353.08	4828.58	4980.29	4395.38	4599.08	4359.52	4289.42	5208.75	5083.26
Didemethylcitalopram	HMDB0060472	295.127	[M-H]-	2274.24	2141.85	1847.68	1717.94	2365.57	1848.35	2361.18	2444.93	2072.94	2467.55	2234.92	1697.64	10944.9	12419.5	19996.9	14430	11979.5	15709	13751.7	13174	16267.1	16453.9	17528.7	15200.2
17-alpha-ethinyl estradiol ; 17a-Ethynylestradiol	HMDB0061097 ; HMDB0001926	295.171	[M-H]-	2120.91	1946.98	1862.33	1515.29	2362.65	1841.42	3244.85	1595.31	1954.26	1419.24	1677.75	1553.71	2568.66	13387.6	3611.1	3202.22	2906.83	3644.55	3026.5	2974.32	3305.57	3603.44	7070.58	4050.9
2-hydroxyimipramine	HMDB0060952	295.183	[M-H]-	2123.25	2361.9	1601.86	1419.11	1917.57	1557.7	3126.25	1996.91	1860.6	1598.85	2296.49	1721.68	2830.51	13064.4	3059.9	2876.74	3549.06	3242.6	3095.86	2600.02	2839.84	3246.71	6418.16	4230.71
12,13-EpOME ; 13S-hydroxyoctadecadienoic acid ; 9,10-Epoxyoctadecenoic acid ; 9-HODE ; Alpha-dimorphecolic acid ; 9,10-Epoxyoctadecenoic acid (9(10)-EpOME) ; (9Z)-12,13-Epoxyoctadecenoic acid (12(13)-EpOME)	C14825 ; C14826 ; HMDB0004702 ; HMDB0004667 ; HMDB0004701 ; HMDB0010223 ; HMDB0004670	295.228	[M-H]-	7928.29	8834.63	5622.88	5385.42	6806.63	5862.37	6970.46	5995.01	6042.31	5653.44	6218.87	4817.11	8197.97	8293.64	6476.1	7259.4	6798	6579.05	31058.1	20900.8	10356.9	13518.6	41595	48432.3
Nonadeca-10(Z)-enoic acid	HMDB0013622	295.264	[M-H]-	7676.13	8389.44	4725.01	6034.88	6241.08	6025.14	6208.07	5179.48	5325.38	4265.89	5623.35	4177.41	4677.87	5419.71	4497.1	4977.81	5625.71	5284.67	5943.97	4742.83	5249.32	5023.06	5535.12	5741.39
Albendazole sulfone	HMDB0060561	296.072	[M-H]-	2422.47	1958.82	2397.87	1493.19	1229.84	1917.55	1505.41	1923.4	2491.15	1874.35	2039.44	1632.7	4109.77	4301.51	3935.31	4052.32	3369.14	3776.97	3405.59	3249.3	3607.05	3230.19	2663.02	2849.27
5-Methylthioadenosine	C00170	296.084	[M-H]-	4327.55	3917.61	3632.98	4073.47	2949.29	3144.47	3164.3	2225.93	2965.64	3776.38	2848.71	3171.4	6160.81	6283.38	6372.89	7422.1	8359.49	7785.84	5824.71	5471.38	5298.56	4656.62	4032.69	3802.38
Alanyl-Histidyl-Alanine		296.135	[M-H]-	1613.24	1395.65	1318.47	1373.52	1814.4	1950.14	2035.78	1591.75	1409.13	1688.7	1830.13	1112.92	8884.04	9074.96	12990.8	10274.8	9655.18	11209.7	8884.65	10063.7	10587	10493.3	8882.89	9793.44
Hexadecenoyl Ethanolamide, C16:1-Ethanolamide (Delta 9)		296.257	[M-H]-	1320.33	1138.9	1084.79	904.436	1068.07	885.326	1171.89	1281.44	1208.58	1291.45	1147.7	800.372	1410.48	1491.42	1545.56	1226.12	1585.61	1423.61	1645.5	1608.51	1452.6	1747.52	1845.68	2621.17
Nonadecanoic Acid	C16535	296.269	[M-H]-	1642.85	1700.68	1221.21	1105.63	1166.55	1589.42	1716.05	1410.33	1444.09	1066.46	1372.33	887.287	989.43	1502.45	1436.82	1416.43	1239.15	1436.96	1379.23	1484.95	1298.91	1474.15	1581.68	1667.11
7C-aglycone ; Enterolactone	HMDB0004808 ; HMDB0006101	297.113	[M-H]-	2419.4	2179.71	2297.91	2415.7	2623	2690.25	3325.64	2576.19	2447.96	2647.77	2312.95	2285.92	9011.02	8038.14	12341.9	9263.95	8932.9	10757.7	8387.71	9951.79	9371.04	10801.2	8596.25	10075
4''-N-desmethylolanzapine	HMDB0060959	297.118	[M-H]-	2493.39	2173.26	1884.81	2278.31	2688.38	2932.84	3287.96	2311.6	2509.32	3200.43	2515	2180.47	7443.43	6465.04	9740.31	7889.94	6851.45	8553.62	6823.33	7717.49	6367.78	7708.17	6507.55	8319.72
Ricinoleic acid	HMDB0034297	297.244	[M-H]-	52160.3	56145.9	37791.5	38587.5	57918.6	39082.1	49517.6	44200.2	43581.6	61912.1	48665.9	38179.5	87830.5	86655.8	121643	92344.6	83035.4	100989	89428.7	84968.9	93065.1	101584	105187	118890
Methyl stearate ; Nonadecanoic acid ; Pristanic acid ; Pristanic Acid	HMDB0034154 ; HMDB0000772 ; HMDB0000795	297.28	[M-H]-	15555.6	16681.2	12106.3	12130.7	17830.9	13389.1	14899.9	14639.7	13827.2	14271.1	14367.1	10950.9	19062.2	17024.1	20066.2	13840.5	12922.6	17125.9	14856.2	14950.3	14485.1	16345.7	16760.6	16557.5
D-4-Phosphopantothenate	C03492	298.072	[M-H]-	6758.3	6177.5	3211.34	6517.21	4196.32	7133.54	4694.78	6223.12	4041.45	4341.46	4610.44	4479.56	67839	69370.6	105709	71306.5	70322.9	92084	71085.1	72899.3	80018.5	83587.1	74700.9	88553.7
(2S)-1-Hydroxy-3-Oxooctadecan-2-Aminium ; Sphingosine ; 3-Dehydrosphinganine ; Palmitoylethanolamide	C02934 ; C00319 ; HMDB0001480	298.276	[M-H]-	5594.11	5073.05	3395.9	3001.11	3953.94	3375.51	5414.91	3802.38	4506.32	3381.32	5128.4	3285.12	3734.15	3686.11	5224.93	3466.08	3635.66	3741.38	5798.32	4892.77	6297.24	6394.97	6385.9	6739.45
Chrysoeriol	HMDB0030667	299.056	[M-H]-	2637.91	2222.7	2723.66	3258.92	3042.76	2814.12	3260.98	2782.77	2858.52	3403.66	3038.04	3044.33	2965.74	3157.64	3773.71	3955.07	4469.51	3887.89	3620.28	3282.07	3773.23	3916.54	3500.63	3136.65
Temazepam	HMDB0014376	299.058	[M-H]-	2374.89	2047.13	2557.87	3152.4	2377.56	2587.1	2969.82	2468.19	2296.07	3035.54	3038.04	2886.57	3071.54	3192.9	3399.2	4013.36	4244.06	4437.9	3471	3450.44	3833.24	4404.27	3759.22	3413.33
oxypurinol-1-riboside ; oxypurinol-7-riboside		299.064	[M-H]-	2392.83	2360.82	2736.56	3495.82	2583.35	2664.26	3203.1	2401.19	2382.35	3871.71	3363.91	2784.67	6234.33	5361.32	6055.59	7375.22	6293.19	8285.85	6964.6	5796.79	5950.5	7422.6	6676.45	7139.78
desmethylclomipramine	HMDB0060947	299.134	[M-H]-	2783.02	2447.11	2105.68	2542.23	1930.86	2317.01	3067.28	2151.35	2452.17	3723.79	2806.26	2134	5215.78	6167.04	6165.53	9888.87	9405.8	9577.04	5706.36	5850.98	5581.12	5690.6	5794.86	6055.18
2-Methoxyestrone	C05299	299.167	[M-H]-	2603.38	2553.71	2332.56	1947.49	4640.46	3328.29	5562.46	2654.76	2457.24	2929.19	3648.44	2474.1	3160.9	3010.01	3448.3	2873.98	2551.32	3725.82	3531.39	2985.63	2904.87	2980.77	3975.12	2978.85
13-cis-Retinoic acid ; 9-cis-Retinoic acid ; All-trans-retinoic acid ; 13-Cis-Retinoate ; 9-Cis-Retinoate ; All-Trans-Retinoate	D00348 ; C00777 ; HMDB0006219 ; HMDB0002369 ; HMDB0001852	299.2	[M-H]-	5280.45	6321.89	5150.98	5085.59	4699.15	5923.67	7060.37	5524.63	6168.54	7037.12	6384.91	6149.49	4921.9	4394.89	5836.67	4930.31	5606.19	6162.58	6760.16	5607.4	5052.34	5216.26	6699.18	6608.03
MG(0:0/14:1(9Z)/0:0) ; MG(14:1(9Z)/0:0/0:0)	HMDB0011531 ; HMDB0011562	299.221	[M-H]-	4743.53	3873.09	4508.76	3445.55	4636.46	4149.92	4771.87	3919.08	4494.49	3973.54	3971.94	3105.12	5326.43	4691.52	7479.93	5597.08	5306.17	6039.67	11442.2	8800.69	6290.02	7900.08	14221.9	13738.8
xi-10-Hydroxyoctadecanoic acid	HMDB0037396	299.258	[M-H]-	30138.3	28207.4	22303.1	19920.7	29111.4	22702.8	28098.5	23043.9	23513.5	30059.6	33348.8	24574.2	47763.5	46296.4	65546.1	48879.9	45624.8	56632.1	47091	46074.4	50566.4	51457.9	51354.5	57007.3
N-Acetyl-D-Galactosamine 1-Phosphate ; N-Acetyl-D-Glucosamine 1-Phosphate ; N-Acetyl-D-Glucosamine 6-Phosphate ; N-Acetyl-D-Mannosamine 6-Phosphate	C04256 ; C00357 ; C04257	300.049	[M-H]-	13951.5	11834	10436.1	8895.55	4094.86	7877.23	12178	10271.2	11846.1	9278.19	7585.98	8007.58	11110.6	12569.9	14108.9	14195	13764.8	13537.8	8411.32	9076.3	9108.8	7612.04	8138.96	7804.83
N-Acetyl-S-[2-Carboxy-1-(1 H-Imidazol-4-Yl)Ethyl]-L-Cysteine		300.068	[M-H]-	4003.12	3703.18	4262.57	3549.11	2214.43	2795.11	3437.3	3595.1	3639.95	3603.5	3336.67	3019.49	7065.33	6963.25	8355.37	8252.91	7360.72	7664.52	5032.6	5427.95	6951.53	5077.11	6127.93	5232.66
Oxymorphone	HMDB0015323	300.123	[M-H]-	2168.67	2312.56	1856.66	1406.98	1501.1	1888.99	2351.58	1567.32	1702.94	2352.77	2354.88	1900.13	4997.24	6262.71	6074.3	7828.42	7337.57	8959.71	5622.61	6338.34	6797.46	6381.88	6128.23	6632.61
2,6 Dimethylheptanoyl carnitine ; Nonanoylcarnitine	HMDB0006320 ; HMDB0013288	300.219	[M-H]-	1201.15	1390.68	648.567	684.415	841.27	991.728	1111.46	592.667	1020.91	982.018	1045.9	671.769	1156.15	1126.31	1683.3	1258.78	1420.82	1591.4	1398.71	1470.9	1179.62	1647.82	1671.62	2121.48
Enterodiol	HMDB0005056	301.144	[M-H]-	2937.08	2970.06	2261.18	2129.22	1770.84	2609.11	3158.95	2544.22	2379.51	2687.25	2630.92	1934.42	2935.18	2896.42	3226.26	3576.26	2915.24	3390.1	3019.88	2942.98	3366.98	3335.85	3139.63	3137
Alanyl-Arginyl-Glycine		301.163	[M-H]-	7960.87	8064.73	7288.18	6378.42	7871.98	6644.14	7447.07	6757.54	7405.77	8018.2	7468.61	6752.96	7413.04	7088.11	7772.04	8343.74	7908.45	8085.41	7869.22	7967.27	8044.94	6493.84	8418.47	7983.04
19-Hydroxyandrost-4-Ene-3,17-Dione ; 19-Hydroxyandrost-4-ene-3,17-dione ; 2-Hydroxyestradiol-3-methyl ether ; 2-Methoxyestradiol ; 2-Methoxyestradiol-17Beta	C05302 ; HMDB0003955 ; HMDB0000380 ; HMDB0000405	301.181	[M-H]-	2822.65	2000.34	2437.84	2071.02	2182.53	2166.5	2139.8	2412.6	2185.31	2375.9	2181.69	2459.89	2451.62	1751.59	2108.73	2343.29	2433.19	2782.69	2188.7	2603.16	2128.77	2267.06	2613.66	3306.23
Eicosapentaenoic acid ; Retinyl ester ; 5,8,11,14,17-Eicosapentenoic Acid ; Timnodonic Acid C20:5, N-3	C06428 ; HMDB0001999 ; HMDB0003598	301.217	[M-H]-	9507	13077.2	7338.64	9642.81	7764.77	11663.6	9833	7671.01	11151.9	12542	10569.7	10773	7141.17	7749.05	8127.65	6308.02	7452.81	7752.7	8294.4	6686.46	6358.64	5303.13	8681.65	6431.85
MG(0:0/14:0/0:0) ; MG(14:0/0:0/0:0)	HMDB0011530 ; HMDB0011561	301.236	[M-H]-	2413.62	2636.69	1918.97	2204.28	1827.26	2292.04	2282.05	2127.91	2248.64	2808.33	2169.27	2003.05	2273.79	2234.69	2861.16	2267.84	2079.36	2796.26	2308.04	2375.66	1883.75	2118.06	2704.32	2523.76
6-Hydroxyetodolac ; 7-Hydroxyetodolac ; Cocaine	C01416 ; HMDB0060543 ; HMDB0060544	302.142	[M-H]-	3097.06	3463.18	2225.14	3129.87	1057.34	2349.49	3112.35	2334.57	3207.35	2554.7	2276.13	2351.85	2444.37	2900.58	2657.07	2715.61	2530.27	2638.55	2585.26	2597.34	2193.64	2500.24	2054	2078.09
5-(3'',4'',5''-Trihydroxyphenyl)-gamma-valerolactone-4''-O-sulphate	HMDB0059987	303.018	[M-H]-	1532.7	1660.84	1411.8	2164.24	1656.58	1709.21	2861.79	1809.04	2335.92	2015.17	2095.27	1979.87	2399.43	2500.24	3079.01	3596.12	3861.01	3357.7	2850.59	2900.51	2681.49	3264.44	2682.3	2545.02
Demonomethylchlorpromazine	HMDB0061135	303.071	[M-H]-	15326.3	13971.9	18281.6	12357.5	7877.49	9028.82	31280.4	25491.1	34638.9	25992.4	18311.1	24000.7	11023.5	9269.16	11594.4	11745.4	10762.9	12085.1	10190.7	11283.3	11124.2	12065	14720	11870.7
11-Ketoetiocholanolone ; 16Alpha-Hydroxydehydroepiandrosterone ; 16a-Hydroxydehydroisoandrosterone ; 6-Beta-Hydroxy Testosterone ; 6beta-Hydroxytestosterone ; W Hydroxy Testosterone	C05139 ; C14497 ; HMDB0006031 ; HMDB0000352 ; HMDB0006259	303.196	[M-H]-	1437.4	1409.2	1295.68	1353.08	1046.21	1251.39	1549.88	1258.63	1462.79	1643.39	1431.33	1389.46	1449.09	1721.16	1478.98	1671.87	1550.6	1997.34	1770.16	1162.74	1581.98	1569.06	1894.16	1731.63
Arachidonic acid ; Cis-8,11,14,17-Eicosatetraenoic acid ; Arachidonate ; Omega-3-Arachidonic Acid	C00219 ; HMDB0001043 ; HMDB0002177	303.232	[M-H]-	61169.7	54709.3	30150.4	35431.8	29169.9	36295.4	41732.4	36800.1	27405.2	19217.1	27775	21293.1	34358.3	36769.1	39987.8	24019.6	28215.3	28435.8	17449.3	14557.7	19788.5	17372.1	17082.5	21467.9
des-isopropyl-dihydro-fluvastatin-tetranor		304.078	[M-H]-	9535.93	9750.97	9808.77	7807.06	4013.13	5655.28	20885.3	17098.9	23181.1	27618.5	20762.2	24568.7	7580.62	8091.79	7681.4	7147.06	7104.77	9471.17	8000.89	8969.43	8444.59	15145.7	15566	13918.9
11Z,14Z,17Z-Eicosatrienoic Acid	C16522	304.238	[M-H]-	11758.9	10649.3	6009.3	7333.2	4909.32	7286.51	8333.92	7085.96	5415.92	3530.46	5550.12	5009.24	7293.63	6778.82	8877.44	5991.41	5640.69	6029.58	2764.78	3327.29	4243.58	3407.46	3631.5	5192.88
2,3-Cyclic Uridine-5'-Monophosphate	C02355	305.019	[M-H]-	2093.63	2785.3	2780.72	2496.13	2027.19	2117.22	3557.32	2457.73	2637.93	4030.35	2901.31	2874.89	4828.33	3863.74	4364.9	4355.13	4127.06	4247.34	5023.61	4294.16	3971.24	4244.36	3747.56	4270.61
Dehydrowarfarin	HMDB0060575	305.083	[M-H]-	9837.77	10219.2	9464.44	8435.82	5307.53	8168.9	10014.7	8151.69	10121.4	14878.2	10301.5	11298.3	6861.92	7179.95	7923.37	8466.05	6775.66	8805.31	5922.32	6900.02	7089.11	9434.88	7400.98	7422.89
6-O-Desmethyl-mycophenolic acid	HMDB0060788	305.102	[M-H]-	4551.42	4343.23	4498.96	4189.44	3095.07	3741.09	4502.16	3915.67	4497.63	5659.81	4510.98	4797.86	4588.15	5217.83	5785.91	4878.07	4481.13	5135.58	4428.16	4797.98	4820.45	5366.01	4894.58	5374.7
Glycyl-Lysyl-Cysteine		305.131	[M-H]-	2542.14	3490.45	3425.55	2556.28	2268.14	3126.42	3200.37	2679.56	3615.55	4019.32	3403.15	2500.64	3579	3490.88	5155.15	3835.77	4267	4769.54	4868.32	3634.47	3968.58	4461.7	3581.19	4209.7
11-Hydroxyandrosterone ; 5-Androstenetriol	HMDB0002984 ; HMDB0000550	305.213	[M-H]-	3396.98	2826.54	2560.08	2354.05	1832.46	1884.4	2499.39	2115.56	2120.43	2944.14	3211.12	2245.65	2441.19	2142.88	2738.63	2886.79	2948.61	2841.12	2508.82	2961.06	2764.62	2540.88	2817.38	2750.67
5,8,11-Eicosatrienoic acid ; 5Z,8Z,11Z-Eicosatrienoic Acid ; 8,11,14-Eicosatrienoic acid ; Dihomo-Gamma-Linolenate ; Trans,Cis,Cis-2,11,14-Eicosatrienoic Acid	C03242 ; HMDB0010378 ; HMDB0002925	305.247	[M-H]-	22964.3	22213.2	13794	11612.8	9545.91	12261.4	14680.7	14402.1	9373.39	7516.21	9103.23	8497.06	13334.1	15410.3	17302	8618.13	8854.5	8976.46	6192.22	6992.04	8271.16	8075.36	8017.73	8501.55
3-Iodo-L-Tyrosine	C02515	305.962	[M-H]-	3447.41	2527.65	2354.62	3169.19	1677.88	3290.1	3669.15	2881.09	3262.69	6381.64	5182.98	5665.29	4326.39	5518.99	4904.46	9411.48	10213	10132.4	5563.87	7055.57	7063.09	8414.9	8487.34	8167.28
Reduced Glutathione	C00051	306.077	[M-H]-	8967248	8159846	6.98888e+06	4.03792e+06	1.49026e+06	3.44332e+06	3.78695e+06	3.06746e+06	4.07489e+06	7860163	6.07025e+06	6851618	6.21108e+06	7284841	7308763	6.12315e+06	6.49542e+06	6520163	2704848	3218817	3258124	5.33012e+06	5.19056e+06	5.90998e+06
Hydroxyterbinafine	HMDB0060890	306.188	[M-H]-	32496.2	28361.4	22705.8	12188.9	4509.98	10895.1	11738.8	9738.78	12356.9	27628.2	19658.6	23221.4	20998.1	27047.8	25752.6	16070.3	22418.5	21440.1	8477.1	10234.7	10419.3	17854.1	16075.6	19953.7
11Z,14Z-Eicosadienoic Acid ; 8Z,11Z-Eicosadienoic Acid	C16525	306.257	[M-H]-	33064.9	29806.3	22867.7	11290.2	4680.22	9563.89	10947.7	9515.18	11233.9	24823.9	18326.8	21121.6	18375.9	23157.4	23111	17411	18613	19194.1	7194.04	7910.66	9163.9	15270.8	15381.1	16883.6
(R)-5-Diphosphomevalonate	C01143	306.998	[M-H]-	5431.79	5374.05	4498.59	2630.05	1808.42	2477.75	2493.33	2567.8	3059.07	4502.75	3276	3883.62	6404.85	9164.96	6104.74	6654.13	7626.6	6659.62	4269.8	4847.28	4526.36	4888.21	4135.2	4646.74
Deoxyuridine-5'-Monophosphate	C00365	307.034	[M-H]-	8429.83	8053.78	6601.15	5728.74	2802.03	5007	6981.97	4859.36	6324.92	8540.49	7170.9	8238.82	7531.99	8720.21	8712.57	8114.64	8374.66	8142.29	5952.94	5308.03	5455.87	7251.49	5877.49	6680.46
Fluoxetine glucuronide	HMDB0060607	307.132	[M-H]-	26949.1	24000.9	20948.4	11724.3	7248.98	10404.1	10795.2	9854.42	11859.1	23770.7	17741	19967.2	35006	38508.4	35548.8	31001.1	26856.7	27016.9	20138.4	22474.6	22916	25841.9	24616.8	26544.8
Eicosadienoic acid ; Cis,Cis-11,14-Eicosadienoic Acid	C16525 ; HMDB0005060	307.263	[M-H]-	20360.4	17894.1	12128.5	9059.04	6548.14	10139.7	9530.19	8396.47	7260.1	8883.72	9234.23	8853.51	9226.49	13235.8	12693.9	8618.38	9743.44	9055.08	6476.25	6240.22	6900.96	7866.45	8062.24	9246.99
2,8-bis-Trifluoromethyl-4-quinoline carboxylic acid	HMDB0060726	308.017	[M-H]-	3461.12	3324.07	3185.33	3368.29	1590.19	2606.43	3053.51	2260.42	2776.14	3871.32	3692.83	3425.42	5253.46	4857.1	5883	7033.71	5493.8	6059.05	5088.93	5129.96	4266.49	4681.63	5072.72	4682.21
Hydroxylumiracoxib	HMDB0060927	308.051	[M-H]-	6459.42	6087.48	6260.28	3688.79	2227.42	3176.1	4168.58	2741.78	4382.86	6120.71	5436.9	5725.86	4825.67	6144.44	6444.81	6191.89	6236.15	7043.35	4822.07	4666.81	5210.18	5132.65	5750	6034.52
N-Acetylneuraminic acid ; N-Acetylneuraminate	C19910 ; HMDB0000230	308.097	[M-H]-	73688.9	67212.7	58501.1	47289.8	21069.2	39780.6	34879.1	31552.8	39565.5	72260.5	56286.9	61751.7	90858.4	93489.9	86082.4	89048.4	87405.8	81735	45362.8	52382.7	52509.6	75644.7	63993.2	70372.2
Prolyl-Prolyl-Proline		308.16	[M-H]-	5015.36	4759.68	3979.13	2766.15	1623.47	2624.91	2561.38	2547.78	2712.36	4573.39	3888.84	3864.2	4231.39	5170.56	5450.79	4753.56	4948.98	4825.63	2648.26	3245.1	3196.27	4103.62	4065.56	4668.04
13Z-Eicosenoic Acid ; 9Z-Eicosenoic Acid		308.271	[M-H]-	4952.88	4314.87	3072.67	2317.66	1423.99	2340.29	2385.54	2370.12	1799.1	3081.39	3316.34	2409.78	2870.76	3253.2	3481.72	2417	3214.38	3004.61	1614.1	1825.42	1946.72	2307.79	2158.55	2521.78
Tyrosyl-Glutamate		309.109	[M-H]-	7238.69	6364.05	6402.19	5424.57	4476.99	6066	5245.88	4492.79	5185.79	7526.37	6798.48	6604.81	14883.4	15911.3	14160.5	13972.3	11717.7	11339	9820.13	10418.2	11507.8	13629.6	12547.9	10602
Desloratadine	HMDB0015102	309.115	[M-H]-	5261.04	4968.14	4704.58	4418.45	3499.15	3942.05	4353.21	3154.12	3852.03	5683.52	4568.61	4827.18	13291.7	13579.4	12743.9	11133.8	9916.33	9971.69	9401.65	10466.3	10831	10237	9099.7	8693.52
Desmethylcitalopram	HMDB0060576	309.14	[M-H]-	2954.02	3008.63	2361.97	2228.66	2261.45	1887.11	2160.24	2051.25	1842.47	2357.81	2489.5	2330.49	5134.49	6584.29	6483.62	4961.23	5508.02	6323.9	5526.02	5176.33	5619.05	4845.15	4715.17	5524.72
12(13)Ep-9-KODE ; 13-L-Hydroperoxylinoleic Acid	C04717 ; HMDB0013623	309.206	[M-H]-	5863.8	4711.51	3819.73	3684.11	3464.78	3613.04	4566.74	3716.4	3291.93	4920.65	3962.35	3835.68	5362.14	22472.5	6119.94	6665.1	4902.96	6454.62	12665.1	9480.33	5952.62	8318.77	17198.2	16262.9
20-Dihydrodydrogesterone	HMDB0060729	309.258	[M-H]-	1868.77	1746.2	1350.06	1173.12	752.755	1025.96	1057.17	966.343	1000.47	1385.58	1237.22	1058.2	1487.46	3318.8	1683.72	1636.7	1535.42	2031.33	1268.7	1279.9	1295.43	1547.1	1647.15	1577.07
11-Eicosenoic acid ; Eicosenoic acid ; Paullinic acid ; 11-Cis-Eicosenoate	C16526 ; HMDB0034296 ; HMDB0002231 ; HMDB0035159	309.279	[M-H]-	29358.2	30315.9	18596	29557.1	24518.2	29815.5	18668	15688.5	16291.2	13820.5	17493	12056.9	11663.4	16950.1	14417.5	15704	16343.6	16420.1	9811.18	10587.9	11773.3	12279.8	13569.2	11820.7
5-Hydroxydiclofenac	HMDB0060542	310.004	[M-H]-	2661.99	3220.63	2566.17	2243.31	1130.36	1861.03	2964.53	1635.04	1653.9	3702.92	3726.47	3195.63	3117.96	3579.91	4168.29	4737.35	3892.99	3914.56	3713.97	3577.44	3657.26	3962.92	3787.43	3381.79
acetaminophen-mercapturate-conjugate/N-acetyl-cysteine-acetaminophen		310.063	[M-H]-	3461.18	3657.45	3047.83	2490.35	1852.76	2390.89	2615.99	2297.8	2677.52	3670.79	3515.12	3438.41	3656.67	4406.38	4785.95	4455.93	3995.85	4833.36	3477.58	3426.96	3355.87	3632.73	3569.83	3611.15
Glycyl-Valyl-Histidine		310.15	[M-H]-	3401.14	3986.18	3979.18	4229.72	3993.11	3916.22	4628.49	4372.98	4634.77	4550.76	3787	4428.77	29544	27208.6	27781.3	33848.4	29943.5	28207.5	18340.1	20138.2	20148.4	19988.4	18384	17975.2
2-trans,4-cis-Decadienoylcarnitine ; Decadienoyl Carnitine	HMDB0013325	310.204	[M-H]-	2007.93	2243.53	1343.32	1190.37	1220.06	1165.12	1635.37	1259.45	1081.46	1504.74	1470.05	1401.63	1947.8	5249.82	1964.08	2267.72	2033.61	2597.16	2256.22	2166.03	2169.99	1993.6	3513.08	3183.77
Aflatoxin B1 ; Keratan Sulfate Ii Biosynthesis, Precursor 2 ; Keratan Sulfate Ii Biosynthesis, Precursor 3 ; Keratan Sulfate Ii Biosynthesis, Precursor 4 ; Keratan Sulfate Ii Biosynthesis, Precursor 5 ; Keratan Sulfate Ii Biosynthesis, Precursor 7 ; Keratan Sulfate Ii Biosynthesis, Precursor 8 ; Keratan Sulfate Ii Boisynthesis, Precursor 2	C06800	311.056	[M-H]-	1845.87	2105.22	1956.26	1847.19	1592.53	1707.06	2061.7	1730.64	2032.52	2420.48	2960.07	1926.05	2155.39	2768.66	2393.99	2522.52	2775.2	2891.98	2357.74	2422.31	2633.13	2682.68	2299	2564.08
Norclozapine	HMDB0060536	311.109	[M-H]-	5658.3	5131.19	6429.52	6862.29	5575.58	6299.12	7307.14	4605.56	5750.67	6849.35	6605.57	5218.81	11697	12025.5	14310.2	19469.3	20195.6	18836.6	11560.1	13149.6	14360.4	13647.2	12147	11824.6
Phenylalanyl-Phenylalanine		311.137	[M-H]-	2820.82	3744.15	2746.12	2496.17	3027.61	3130.52	3355.42	2594.23	2615.47	3211.44	3433.17	2243.75	7001.89	7489.56	9952.96	9874	7910.11	10417.1	7934.13	7485.52	8879.2	8365.79	7886.38	8572.22
2-hydroxyethinylestradiol	HMDB0061027	311.168	[M-H]-	172937	187775	112903	127689	517840	195783	453966	208151	177887	192296	293452	187119	99017.5	111069	93497.4	99725.9	89033	93584.5	125852	81776.4	123016	141791	224810	100023
Ethisterone	HMDB0060580	311.205	[M-H]-	7686.84	8008.89	5347.06	5466.41	21694.3	8527.9	19033.8	8587.14	7290.1	7867.34	12349.1	7651.27	5374.55	6539.38	5300.22	5569.94	4670.64	4984.25	7203.6	4579.54	6107.35	6454.72	10470.2	5885.01
12,13-DiHODE ; 13-L-Hydroperoxylinoleic acid ; 15,16-DiHODE ; 9(S)-HPODE ; 9,10-DiHODE	HMDB0010201 ; HMDB0003871 ; HMDB0010208 ; HMDB0006940 ; HMDB0010221	311.223	[M-H]-	8336.39	8079.02	5725.52	6437.89	11994.1	8076.99	10491.3	7730.38	7238.37	6595.72	8339.77	5096.1	20948.6	19979.4	24825.2	18411.7	16657.9	19168.7	29662.6	22644.1	19370.7	20794	31938	35103
3D,7D,11D-Phytanic acid ; 3L,7D,11D-Phytanic acid ; Phytanic acid ; Arachidic Acid ; Phytanate	C06425 ; C01607 ; HMDB0000417 ; HMDB0000553 ; HMDB0000801	311.294	[M-H]-	57935.3	89014.2	45279.5	41480	114896	43998.3	77705.9	56353.8	67855.7	49311.9	77315.6	42705.9	51494.4	50115.3	54163.9	42729.8	41395.2	49022.9	46986.9	44316.6	44343.6	59864	67971.8	48887
2-(Formamido)-N1-(5-Phospho-D-Ribosyl)Acetamidine	C04640	312.059	[M-H]-	1623.32	1516.79	1322.58	1595.64	1295.65	1382.86	1875.21	1214.61	1396.16	1443.29	1202.84	1455.42	2516.91	2646.26	3358.3	4500.45	4371.97	4034.61	2276.13	2732.53	3051.51	2462.8	2891.66	2828.34
9-Decenoylcarnitine ; Decenoyl Carnitine	HMDB0013205	312.221	[M-H]-	1800.9	1858.08	1635.63	1702.47	2285.84	1808.94	2304.71	1357.5	1354.1	1232.83	1660.13	1435.78	2595.61	3516.65	4191.07	2662.32	2771.42	2838.18	4543.62	3690.36	3337.7	3119.41	5618.42	4749.81
Palmitoylglycine	HMDB0013034	312.254	[M-H]-	1762.62	1704.19	1331.26	1102.4	1839.89	1112.59	1633.05	1140.72	1247.14	1457.7	1470.71	1284.76	1774.89	1964.93	1764.99	2003.34	2184.19	2383.27	1551.38	1804.43	2277.41	1788.5	2057.38	1913.06
N2-Formyl-N1-(5-Phospho-D-Ribosyl)Glycinamide	C04376	313.045	[M-H]-	3789.5	3457.26	3507.78	6752.08	3652.29	5311.17	4882.61	5405.7	6169.53	3499.72	3359.83	2873.82	4493.3	5836.88	5633.34	12512.7	12542.8	13243.7	8218.56	8003.3	8619.59	7084.4	7736.5	7452.28
Geranyl Diphosphate	C00341	313.061	[M-H]-	2043.21	2370.93	2640.6	3419.63	2859.95	3168.61	3049.69	2949.41	2348.04	2678.7	1878.38	1921.12	2899.88	2559.61	2802.31	4294.73	4785.83	4813.12	3750.4	3008.14	3415.34	2950.48	3007.07	3085
4-oxo-Retinoic acid	HMDB0006285	313.182	[M-H]-	5321.76	6088.56	3821.93	4560.75	12277.2	5488.35	10255.5	6134.56	5297.25	5498.93	7407.74	5488.92	7939.9	7535.53	10076.5	8619.35	7144.93	10314.5	10068.3	7619.88	8601.53	10174.3	12069.3	10880.7
Pregn-5-Ene-3,20-Dione ; Progesterone	C00410	313.215	[M-H]-	1724.78	2123.08	1120.75	1390.65	2476.03	1506.66	2221.87	1761.6	1944.82	1978.3	2025.37	1607.79	2539.02	2312.26	2774.41	2965.44	2631.09	2454.21	2452.14	2134.59	2738.41	2778.33	3431.6	2719
12,13-DHOME ; 9,10-DHOME ; Octadecanedioic acid ; 12,13-Hydroxyoctadec-9(Z)-Enoate ; 9,10-Hydroxyoctadec-12(Z)-Enoate	C14829 ; C14828 ; HMDB0004705 ; HMDB0004704 ; HMDB0000782	313.237	[M-H]-	11457.5	10397.1	8766.16	7350.77	8555.91	8635.06	9790.96	9198.57	9220.62	9412.17	9515.18	8189.59	23108.5	23156.7	32650	24125.6	21900.8	26057.6	33248.9	26732.5	26871.6	27615.5	40519.9	40898.7
Protein-Linked Serine Or Threonine Residue (O-Glycosylation Site)		314.189	[M-H]-	1225.21	1689.65	1432.67	1208.06	1787.38	1260.12	1881.99	1113.55	1277.11	1611.12	1657.68	1337.34	2204.02	2629.94	2443.24	2523.04	2380.78	2345.32	2630.46	2258.64	2341.2	2722.42	3158.71	2475.77
Decanoyl Carnitine ; Decanoylcarnitine	HMDB0000651	314.235	[M-H]-	1982.39	1742.72	1877.19	1274.34	1477.5	1310.61	1261.22	1329.72	1069.57	1517.6	1240.14	1220.61	2174.84	2828.78	3934.53	3309.19	2510.86	3608.21	4560.08	3686.26	3636.19	3796.48	4464.57	5232.1
4''-Hydroxyclobazam	HMDB0060771	315.055	[M-H]-	1912.21	1502.68	1958.04	1529.44	1829.66	1776.9	2161.96	1753.54	1595.49	2668.56	2347.04	2180.27	4420.89	4105.44	4925.36	5625.27	4775.72	5707.39	4625.48	5088.47	4283.31	4172.57	4213.03	4352.26
5-S-Cysteinyldopa	C17935	315.068	[M-H]-	2559.81	3695.42	2560.9	4899.12	2175.53	3436.51	4329.5	3331.9	4742.2	10244.2	7453.61	6909.22	6398.21	5782.28	7213.37	13148.7	13188.2	14402.1	9668.58	9837.92	9721.76	10297.6	12168.7	12756.9
8-Hydroxydesmethylclomipramine	HMDB0060803	315.125	[M-H]-	2385.89	1593.6	1721.07	1893.21	1184.05	1799.62	2520.17	1499.25	1886.08	2984.16	2362.58	2153.84	2882.95	3470.98	4221.73	4655.39	3902.71	4945.4	4039.07	3692.49	4111.63	3873.64	4781.32	4093.36
Alanyl-Asparaginyl-Leucine		315.165	[M-H]-	2344.54	1807.14	1933.48	2631.06	2082.51	2275.95	2380.24	2084.85	2093.9	3051.07	2379.41	2018	3205.56	3338.99	4003.05	3725.31	3885.04	4525.01	4038.57	3238.17	4039.65	4088.66	4205.42	3582
15-Deoxy-d-12,14-PGJ2 ; 18-Hydroxyretinoic acid ; 4-Hydroxyretinoic acid ; all-trans-5,6-Epoxyretinoic acid ; 13-Cis-Oxo-Retinoic Acid ; 15-Deoxy-Prostaglandin J2 ; 4 Hydroxy Retinoic Acid ; 4-Oxo-13-Cis-Retinoate ; Leukotriene A5	C16677 ; HMDB0005079 ; HMDB0061095 ; HMDB0006254 ; HMDB0012451	315.195	[M-H]-	3679.75	4314.96	2934.64	3349.23	3666.47	3427.21	4731.39	3880.39	4130.42	4269.72	4731.93	3718.7	4104.96	3911.57	4962.04	5007.43	4213.76	4904.39	4763.4	4417.9	3836.63	4335.58	5568.78	4862.01
(20S)-20-Hydroxypregn-4-En-3-One ; (3beta,5alpha)-3-Hydroxypregn-16-en-20-one ; 20a-Dihydroprogesterone ; 5Alpha-Pregnane-3,20-Dione ; 5a-Pregnane-3,20-dione ; Pregnenolone	C04042 ; C03681 ; C01953 ; HMDB0034369 ; HMDB0003069 ; HMDB0003759	315.232	[M-H]-	1397.1	1575.06	940.498	1145.55	1143.54	1226.93	1190.05	884.511	838.384	1160.81	1270	804.469	1342.01	1287.33	1295.2	1499.01	1409.52	1909.66	1747.27	1551.28	1474.35	1520.86	1582.1	1914.15
MG(0:0/15:0/0:0) ; MG(15:0/0:0/0:0)	HMDB0011532 ; HMDB0011563	315.254	[M-H]-	6280.6	4879.62	3956.6	4165.73	3403.55	4171.45	4018.29	4192.6	4053.11	4317.53	4338.74	4277.52	10787.8	11525.4	14244.2	10706.5	9444.9	11390.4	11804	11031.5	11536.9	10630.6	11922.7	13563.3
Cocaethylene	HMDB0041860	316.154	[M-H]-	1787.15	1995.53	1314.05	1725.4	1155.7	2164.07	1932.59	1194.32	1570.9	2065.72	2013.03	1887.31	2327.63	2343.85	3096.91	3500.08	3543.77	3572.78	2378.56	2752.52	2962.29	1737.48	2007.35	2593.07
Leucyl-Tryptophan		316.164	[M-H]-	1206.76	1226.34	1072.54	932.98	1051.14	1028.06	904.585	727.901	947.276	1563.99	1009.25	1326.93	1478.98	1293.71	1642.58	1667.51	1852.11	1777.3	1901.39	1916.29	1882.03	1263.06	1506.57	1723.47
Suberyl Carnitine		316.179	[M-H]-	2418.11	2321.2	1650.59	2145.15	2485.92	2269.29	2786.79	1415.46	1443.08	2170.53	2098.61	2018.77	2104.93	2405.67	2244.3	2157.33	2433.09	2178.18	2399.78	2617.6	1797.3	2870.33	2097.87	2510.06
Arginyl-Alanyl-Alanine		316.185	[M-H]-	3237.77	3524.16	2451.96	4035.46	4352.73	4098.16	3670.94	3370.37	2691.4	3204.3	4312.5	3125.39	2752.85	3226.63	2847.95	3211.05	2723.52	2811.41	3263.43	3061.56	3045.74	3600.22	3083.95	3117.41
15(S)-(15R)-15-Hydroxyeicosa-5Z,8Z,11Z,13E,17Z-Pentaenoate		316.204	[M-H]-	1282.33	1283.26	821.516	1261.08	1216.21	1112.98	1057.58	1039.11	1228.58	972.094	1449.26	1126.96	1131.55	1149.83	1491.57	1562.19	1279.88	1313.73	1514.02	1523.14	1008.25	1243.92	1418.18	1490.41
Alanyl-Lysine-Threonine		317.185	[M-H]-	985.448	1246.02	1184.5	1137.85	1105.8	1137.76	1278.39	1209.28	1106.56	1256.88	1627.97	1474.81	1506.29	1426.76	1660.9	1974.28	1249.8	2019.43	2076.8	1451.21	1771.28	1837.47	2206.41	1854.06
12-HEPE ; 12-KETE ; 14,15-EpETE ; 15-HEPE ; 15-KETE ; 17,18-EpETE ; 18R-HEPE ; 5-HEPE ; 5-KETE ; (+-)-5-Hydroxy-6E,8Z,11Z,14Z,17Z-Eicosapentaenoic Acid ; 15R-Hydroxy-5Z,8Z,11Z,13E,17Z-Eicosapentaenoic Acid ; 18R-Hydroxy-5Z,8Z,11Z,14Z,16E-Eicosapentaenoic Acid ; 5-Oxo-(6E,8Z,11Z,14Z)-Eicosatetraenoic Acid ; Leukotriene A4	C00909 ; HMDB0010202 ; HMDB0013633 ; HMDB0010205 ; HMDB0010209 ; HMDB0010210 ; HMDB0010212 ; HMDB0012611 ; HMDB0005081 ; HMDB0010217	317.212	[M-H]-	2614.88	2784.66	1429.08	2114.55	1819.82	2242.9	2293.72	2056.83	2554.65	2415.92	2538.82	1859.12	2224.93	2406.75	2594.56	2861.71	2712.74	2853.48	3164.34	2509.14	2583.24	2223.29	2875.3	2602.71
3a-Hydroxy-5b-pregnane-20-one ; Alloepipregnanolone ; Allopregnanolone ; Epipregnanolone	C13712 ; HMDB0006759 ; HMDB0001455 ; HMDB0001471	317.247	[M-H]-	1545.18	1389.85	974.734	748.789	1702.75	955.042	1314.8	796.007	1077.78	1232.1	1696.57	954.649	1222.51	1111.32	1408.74	1330.7	1006.57	1244.25	1230.19	1047.69	1099.29	1785.45	1629.25	1505.59
Norfloxacin	HMDB0015192	318.127	[M-H]-	1622.32	1900.26	2063.4	2545.88	891.182	1629.99	2067.18	1371.77	1934.8	2085.92	2052.43	1683.99	2643.2	2667.41	2580.69	3012.11	2515.81	2972.07	2364.13	2383.72	2479.24	2670.18	2009.45	2926.76
des-isoproylpropionic-acid-fluvastatin		319.097	[M-H]-	5299.3	4149.35	4761.95	3613.73	3036.87	4906.32	4710.98	6887.54	9945.32	11315.1	5881.38	4968.84	6732.47	8053.98	8463.42	6125.04	5918.25	8865.5	9238.36	8061.52	7771.6	6374.79	10864.8	7568.74
dehydro-gliclazide		319.097	[M-H]-	5299.3	4149.35	4761.95	3613.73	3036.87	4906.32	4710.98	6887.54	9945.32	11315.1	5881.38	4968.84	6732.47	8053.98	8463.42	6125.04	5918.25	8865.5	9238.36	8061.52	7771.6	6374.79	10864.8	7568.74
Mycophenolic acid	HMDB0015159	319.118	[M-H]-	2345.75	2409.27	2460.42	2059.58	1725.19	2535.57	1946.89	2451.31	3025.12	3788.1	2528.53	2132.69	3453.28	3106.34	4591.12	3276.53	3483.71	3555.86	3823.32	3907.09	3881.49	3016.3	3814.61	3732.18
Octanoylglucuronide ; Valproic acid glucuronide	HMDB0010347 ; HMDB0000901	319.137	[M-H]-	1812.84	2432.22	1382.8	2114.98	1431.43	1895.84	1821.67	2480.78	2368.05	2559.23	2490.84	2056.15	4944.85	5171.95	7035.75	5940.18	4561.07	6686.94	5237.59	4567.02	5381.11	6219	5123.11	5967.44
5''-Carboxy-alpha-chromanol	HMDB0012798	319.19	[M-H]-	1479.63	1347.35	1612.09	711.421	1083.92	1318.25	1220.32	1140.21	1372.54	2163.99	1119.88	1174.34	1679.14	1587.69	1722.42	1681.03	1957.04	2278.9	1750.11	2146.66	1633.47	1922.34	1596.18	2261.46
11(R)-HETE ; 11,12-EpETrE ; 12-HETE ; 14,15-Epoxy-5,8,11-eicosatrienoic acid ; 14R,15S-EpETrE ; 15(S)-HETE ; 16(R)-HETE ; 17-HETE ; 18-Hydroxyarachidonic acid ; 20-Hydroxyeicosatetraenoic acid ; 5,6-Epoxy-8,11,14-eicosatrienoic acid ; 5-HETE ; 8,9-Epoxyeicosatrienoic acid ; 8-HETE ; 9-HETE ; 11,12-Epoxyeicosatrienoic Acid ; 12 Hydroxy Arachidonic Acid ; 12-Hydroxyeicosatetraenoate ; 14,15-Epoxy-5…	C14770 ; C14771 ; C14768 ; C04805 ; C14769 ; C14748 ; HMDB0004682 ; HMDB0010409 ; HMDB0006111 ; HMDB0004264 ; HMDB0002283 ; HMDB0003876 ; HMDB0004680 ; HMDB0012598 ; HMDB0006245 ; HMDB0005998 ; HMDB0002190 ; HMDB0011134 ; HMDB0002232 ; HMDB0004679 ; HMDB0010222	319.227	[M-H]-	4329.54	3568.02	2785.42	2787.79	3429.34	2694.08	3074.86	3376.51	3787.95	3709.97	3211.35	3048.75	4407.49	4236.25	5410.25	4366.93	3796.71	4136.73	3104.72	2610.88	4285.19	4132.25	4389.4	4873.49
Pregnanediol	HMDB0004025	319.264	[M-H]-	2417.15	2234.95	1573.61	1076.7	1053.21	1057.26	1152.88	1585.03	1230.77	1397.26	1269.53	1339.38	1466.11	1643.49	1725.22	1388.22	2095.33	1686.77	889.102	896.696	1522.09	1663.88	1700.58	1597.76
S-Glutaryldihydrolipoamide	C06157	320.099	[M-H]-	15556.7	13553.4	12277.4	10653.2	6881.31	8457.48	9292.54	8836.19	9381.53	17825.6	14589.6	14727.8	7786.82	10200.9	10914.6	8111.42	7815.8	11953.9	6759.25	7427	8132.22	10474.1	11209.1	11233.2
Alpha-Linolenoyl ethanolamide	HMDB0013624	320.261	[M-H]-	1126.03	986.325	767.473	594.749	307.637	533.96	639.728	696.189	586.25	761.01	818.289	786.638	659.891	649.328	762.986	663.298	778.217	683.31	673.923	556.687	625.875	616.852	793.677	908.568
Deoxythymidine-5'-Phosphate	C00364	321.049	[M-H]-	12694.5	11249.1	10299.8	6319.13	2935.45	5343.14	11018.9	8675.16	11794.9	8951.17	6262.53	8075.06	3901.8	5182.99	4097.13	7002.32	6854.05	7728.71	4919.62	4695.62	4998.6	6971.51	6445.2	6336.49
Gliclazide		321.114	[M-H]-	4559.41	3757.66	3581.88	3825.92	2206.23	3533.77	3360.27	3382.06	3866.3	5072.28	3711.94	4545.74	6616.57	6670	8527.67	8183.79	7829.13	7070.22	6461.29	6278.27	6886	6300.55	6188.5	7010.85
15(S)-Hydroxyeicosatrienoic acid	HMDB0005045	321.242	[M-H]-	4044.66	3652.61	2683.93	2861.39	3639.74	2613.55	2764.79	3293.88	3086.13	3135.4	3699.28	3051.57	3333.62	6305.19	2910.62	3078.27	3348.91	3215.42	2793.2	2319.88	3789.12	3405.72	4314.19	3340.53
Cytidine 5'-Monophosphate	C00055	322.044	[M-H]-	84340.7	82246.2	67928.2	50024	22919.8	47455.2	105615	63180.4	83443.8	40141.8	32417.9	40534.7	19029.1	22968.1	23779.2	22258.7	20656	23639.7	15470	11836.6	12455.2	10707.9	10425.6	12606
Tazarotenic acid	HMDB0060619	322.091	[M-H]-	6216.64	5428.41	5712.79	5346.32	3948.97	5609.35	4829.83	5199.95	5839.4	5929.98	5175.96	6245.05	4810.49	6038.46	5739.77	5481.78	5595.13	5750.38	4528.27	4406	4528.56	5166.14	4495.53	4039.04
Linoleoyl Ethanolamide ; Linoleoyl ethanolamide	HMDB0012252	322.275	[M-H]-	831.969	754.398	721.451	585.384	646.038	621.517	824.487	717.722	703.163	528.085	710.062	471.997	570.203	762.468	692.843	783.803	720.219	705.324	736.774	781.236	876.137	587.458	786.265	684.096
3-Uridine-5'-Monophosphate ; Uridine-5'-Monophosphate	C01368 ; C00105	323.028	[M-H]-	370073	343666	290636	228490	93680.2	196400	292689	187755	254651	139789	109212	150703	55530.7	63510.2	66678.2	66369.6	65177.2	68463.3	35381.2	28697.4	29587.6	30875.7	29443.7	32213.3
4-hydroxyalprazolam	HMDB0060554	323.072	[M-H]-	11906.2	12012.7	11258.5	8890.63	5680.81	9471.58	10299.9	8668.91	10090.9	9270.74	7258.93	7920.43	7642.95	7068.29	7366.72	6412.63	6515.95	7767.53	4816	5449.2	6314.04	6018.78	5562.34	4712.55
Escitalopram	HMDB0005028	323.154	[M-H]-	3523.44	3664.63	3137.36	3934.38	2976.87	4291.89	3698.05	3191.3	3515.66	3750.45	3030.93	2976.79	7276.01	6429.99	9262.54	8264.51	7519.6	8815.76	7009.24	6492.22	7689.85	9545.51	7143.57	8165.22
Etonogestrel	HMDB0014439	323.203	[M-H]-	2214.4	1937.15	1903.97	1660.01	1204.78	1762.53	2341.84	1322.28	2097.06	1518.04	1335.17	1328.36	1641.83	3785.52	1928.75	1971.3	1971.21	1841.99	1925.62	2158.35	2531.55	2111.08	2749.58	2483.06
Midazolam		324.07	[M-H]-	5865.73	5902.21	7775.72	6753.15	5192.01	6670.08	5497.37	5964.99	6373.33	6617.71	6333.72	6360.81	6273.97	5888.91	6304.1	6042	5441.47	5633.25	4421.99	4739.48	5540.54	4790.09	4835.17	4550.86
dinor-Levomethadyl acetate	HMDB0061138	324.2	[M-H]-	712.015	849.263	491.405	568.1	474.83	496.244	721.701	453.148	606.147	617.631	721.965	657.241	701.182	1145.79	931.628	811.06	1053.33	1066.01	1129.63	787.798	1182.25	825.076	985.008	1073.37
10-Nitrolinoleic acid	HMDB0005049	324.218	[M-H]-	802.742	1062.94	670.085	704.712	614.238	587.066	780.19	865.242	679.868	586.536	613.95	681.646	696.422	932.837	862.393	822.915	1016.65	769.847	1381.11	1020.92	1023.93	1126.85	2000.44	1341.32
N-Oleoylethanolamine ; Oleoyl Ethanolamide	HMDB0002088	324.29	[M-H]-	1866.9	1407.32	938.883	929.855	640.711	793.185	2127.22	1483.25	1311.17	1727.41	2048.8	1382.64	1630.35	1751.91	2182.03	1284.64	1074.61	1682.49	3210.33	3049.48	4045.99	2517.36	2815.7	2543.19
Acetaminophen glucuronide		325.08	[M-H]-	5424.12	5740.58	5318.13	4589	2828.99	4245.74	5755.81	3814.47	5116.42	6486.26	5518.13	6287.99	6907.51	7430.17	7115.23	6596.3	6256.93	5970.64	5666.61	5793.54	6172.4	5569.75	6672.6	5986.81
Glycyl-Histidyl-Asparagine		325.127	[M-H]-	4253.87	4246	3596.69	5948.69	3111.04	6012.81	6870.93	4733.18	6461.24	4799.44	4682.06	3708.23	24093.5	23004.8	28905	60951.9	57519	61350.9	28417	34037.5	37894.2	28207.3	24322.9	22485.1
15beta-Hydroxydesogestrel ; 2-Hydroxydesogestrel ; 3a-Hydroxydesogestrel ; 3b-Hydroxydesogestrel	HMDB0060707 ; HMDB0060719 ; HMDB0060755 ; HMDB0060756	325.218	[M-H]-	9572.71	9898.38	7242.41	7427.83	29134.9	10309.1	26745.7	12313	9673.9	10508.4	16475	10516.3	6263.44	7409.35	7414.81	7121.94	6986.29	6816.88	9386.2	7709.6	9134.8	9370.24	13952.8	7517.13
desethylamodiaquine	HMDB0060977	326.107	[M-H]-	7017.35	6263.25	7689.62	6640.06	6435.52	6335.21	17512.4	15149.4	13728.2	9576.3	8788.98	9222.74	12380.9	11257.6	14689.2	12723.9	12112.3	14165.9	12171.9	11983.6	12245.6	11769.4	10346.6	12538.6
Chondroitin Sulfate A (GalNac4S-Glca) Proteoglycan ; Protein-Linked Serine Residue (Glycosaminoglycan Attachment Site)	C02189	326.226	[M-H]-	2487.8	2319.29	1771.46	1934.26	4829.11	2264.59	4398.36	3773.51	2691.69	2794.09	3387.3	2699.35	1403.74	1774.96	1585.6	2214.4	1760.42	2056.21	2162.04	2042.69	2421.71	2369.16	3281.39	1947.5
Stearoyl Ethanolamide ; Stearoylethanolamide	HMDB0013078	326.307	[M-H]-	2495.83	2325.48	1647.14	1835.97	2539.28	2232	4192.04	2990.21	2588.29	2286.35	2970.44	1910.03	1976.15	1845.95	2432.89	2438.26	2207.1	2157.57	3013.03	3295.52	3956.36	3620.19	3969.8	3621.21
Aflatoxin B1 Exo-8,9-Epoxide	C19586	327.05	[M-H]-	2761.83	3130.41	2933.36	2480.16	2180.2	3017.17	3219.6	2428.53	2984.53	2577.15	2965.21	2684.74	2910.96	2597.02	3194.97	3226.08	3118.48	2932.92	2991.28	3149.56	2945.68	2555.93	3582.78	2770.91
lactone form of nifedipine		327.062	[M-H]-	1816.31	1956.01	1572.59	1571	1381.95	1753.81	2202.12	1464.79	1813.34	3042.77	2194.76	2306.52	3941.6	4447.16	6260.48	4946.51	4178.88	5905.49	4460.47	4214.86	5526.28	5171.76	4906.14	5332.84
2-hydroxymethylolanzapine ; 7-hydroxyolanzapine	HMDB0060987 ; HMDB0060958	327.128	[M-H]-	1801.08	1909.22	1914.75	1599.55	1875.65	2248.13	3151.49	2232.08	2188.06	4282.22	2282.43	2186.31	5402.8	5512.48	7892.21	7436.22	6398.63	7713.05	5958.42	5028.85	6007.43	6153.74	5806.21	6562.16
Phenylalanyl-Tyrosine		327.137	[M-H]-	3022.44	3347.03	2563.02	2386.01	2427.24	2730.1	3536.93	3130.49	2807.24	5240.27	3030.09	2939	13686	13328.6	18162.6	14313.7	13152.4	16724.9	13627	11394.1	14720.2	16381.4	13127.6	15784.7
Docosahexaenoic acid ; Cervonic Acid, C22:6 N-3	C06429 ; HMDB0002183	327.232	[M-H]-	70021.8	69533.4	42006.6	25471.1	19495.9	24986.6	27725.8	24527.9	17207.9	9907.26	15024.5	10230.7	33510.5	41279	45773.6	26088.8	25336.9	27396.2	19979.9	18225	21941.2	13696.9	15465.1	16169.2
MG(0:0/16:1(9Z)/0:0) ; MG(16:1(9Z)/0:0/0:0)	HMDB0011534 ; HMDB0011565	327.252	[M-H]-	15606.1	13719.6	10032.9	6547.09	7867.59	8245.9	8433.6	7883.7	7439.99	5320.23	6855.8	4772.25	12628.8	13425.3	18594.8	12675.1	12659	13937.1	12032.4	11282.8	11556.9	11318.3	11581	12703.1
3,5-Cyclic Adenosine Monophosphate	C00575	328.046	[M-H]-	90552.6	92606	101049	61629.4	24617.4	48358	104430	38025.6	58478.9	92994	81617.7	82043.8	90358.8	95543.1	114009	77843.5	81724.8	95656.6	73147	64976.9	64512.7	78829	96203.8	75425.6
8-Hydroxyamoxapine	HMDB0060801	328.083	[M-H]-	113511	116886	104403	62424.9	26745.7	56844.7	72259.5	47168.5	57843.7	116797	98653	94943.6	163750	190444	182409	137759	128876	120968	77894	78390.2	76587.6	111312	108043	113358
Dopamine-3-O-Glucuronide ; Dopamine-4-O-Glucuronide		328.105	[M-H]-	26864.3	27915.6	27146.6	15175.8	6347.77	13069.2	17392.3	10510.6	13385.5	29153.7	23870.7	22057.5	56975.7	65943.2	64805.5	56766.5	53041.3	51933.1	28351.3	31405.3	30507.5	38483.6	36990.7	38380.2
(S)-Reticuline	HMDB0003601	328.153	[M-H]-	7394.28	7181	6421.42	4150.25	1854.24	3665.9	5444.81	3185.03	3479.33	7810.47	6399.39	6296.87	12638.5	13733.5	15240.8	9596.85	9750.91	10437.3	6820.83	6525.67	6877.59	8634.43	8530.34	9334.67
N-desethyloxybutynin	HMDB0061042	328.19	[M-H]-	5645.71	5264.27	4608.89	3007.53	4998.17	3557.59	6466.76	3599.57	3272.3	5779.98	5634.06	5235.47	8628.62	8731.17	9497.67	7840.15	7068.34	7287.61	6579.14	5575.89	6177.59	6630.33	7928.88	7185.51
2-Hydroxyclomipramine ; 8-Hydroxyclomipramine ; Clomipramine N-oxide ; Hydroxyclomipramine	HMDB0060718 ; HMDB0060802 ; HMDB0060577 ; HMDB0060631	329.14	[M-H]-	3675.87	3545.19	3124.49	2876.17	1683.7	2279.15	2698.66	2722.77	2465.44	3949.84	2810.27	2854.51	6967.82	7196.81	9706.2	7474.83	7437.93	8537.96	7430.05	6201.23	8450.56	8092.71	7792.86	8482.35
Valyl-Arginyl-Glycine		329.196	[M-H]-	5732.28	4588.96	4271.1	3852.28	3560.67	3961.98	5193.31	4528.14	4471.95	4827.76	4638.02	4497.87	5962.91	6309.35	6723.85	6808.69	6378.25	6373.26	10389.1	8406.74	7224.14	7257.19	12219.2	11922
Arginyl-Arginine		329.207	[M-H]-	2292.63	2370.22	2218.4	1878.34	1971.63	1748.14	2409.17	2158.47	1995.89	2205.29	2162.75	2390.19	3276.14	3826.7	4625.44	3484.87	3403.52	3622.81	4625.88	3679.36	3425.03	3589.8	5158.21	5560.12
11-Deoxycorticosterone ; 11-Hydroxy-delta-9-THC ; 11Beta-Hydroxyprogesterone ; 17-Hydroxyprogesterone ; 17Alpha-Hydroxyprogesterone ; 6(beta)-hydroxyprogesterone ; 6-beta-hydroxyprogesterone ; 7-alpha-Hydroxy-delta-9-THC ; 7-beta-Hydroxy-delta-9-THC ; 8-Hydroxy-delta-9-THC ; 8-beta-Hydroxy-delta-9-THC ; 9-alpha,10-alpha-epoxyhexahydrocannabinol ; Deoxycorticosterone ; Pregn-5-Ene-3,20-Dione-17-Ol	C03205 ; C05498 ; C01176 ; HMDB0060906 ; HMDB0000374 ; HMDB0060973 ; HMDB0061004 ; HMDB0060909 ; HMDB0060908 ; HMDB0060910 ; HMDB0060911 ; HMDB0060912 ; HMDB0000016	329.213	[M-H]-	2343.47	2284.63	2068.8	1913.93	1332.4	1789.08	2153.81	1944.86	1551.92	2198.51	2127.1	2157.91	3188.46	3117.52	3861.05	2722.53	2678.33	2667.13	3405.71	2814.41	2790.17	2937.1	3655.81	4351.07
9,10,13-TriHOME ; 9,12,13-TriHOME	HMDB0004710 ; HMDB0004708	329.232	[M-H]-	6374.56	6964.11	5585	4771.19	4497.77	4309.23	5540.03	4678.4	5464.18	4257.37	4803.85	4693.99	11148.2	9947.83	12465.8	8911.1	8216.32	9494.23	16222.9	13439.7	9186.34	9725.85	19518.1	19419.1
Docosapentaenoic acid ; Docosapentaenoic acid (22n-6) ; (4Z,7Z,10Z,13Z,16Z)-Docosa-4,7,10,13,16-Pentaenoic Acid ; Docosapentaenoic Acid	C16513 ; HMDB0006528 ; HMDB0001976	329.247	[M-H]-	39976.3	35871.3	24114.6	25414.2	20503.8	26751	15149.2	15870.5	12722.5	9294.19	13841.5	9828.94	17957	21191.7	23548.4	25356.8	26487.2	31174.1	9596.66	8868.04	10353.2	11426.1	14140.1	13642.5
1-Palmitoylglycerol ; MG(0:0/16:0/0:0) ; MG(16:0/0:0/0:0)	HMDB0011533 ; HMDB0011564	329.269	[M-H]-	7905.27	6875.15	5205.26	4198.65	3424.42	4590.6	3226.95	3129.73	2672.84	2282.56	2912.73	2296.6	4479.32	6475.06	6568.56	4812.64	5767.56	5345.7	3151.09	2530.43	3288.04	3595.82	3978.78	4307.1
Deoxyadenosine Monophosphate	C00360	330.059	[M-H]-	55910.2	53482.5	48449.7	30445	12635.5	24671.2	35592.2	22324.9	28187.5	54182.4	45317.6	45863.9	71738.3	83932.4	81184.6	62400.4	56772.3	56369.8	36895	35960.9	36198.5	53306.9	48588.8	49861.5
3-Hydroxydecanoylcarnitine		330.227	[M-H]-	1044.67	1271.83	1237.48	913.041	958.73	730.608	1296.78	921.872	862.37	1039.54	1113.28	875.39	1768.23	1804.24	2063.1	1212.42	1377.92	1523.95	1933.86	1414.22	1243.81	1300.39	2502.87	2299.83
10Z,13Z,16Z,19Z-Docosatetraenoic Acid		330.256	[M-H]-	7510.21	8214.02	4157.18	4205.3	3767.01	5074.02	3557.84	3270.42	2721.22	2000.03	3046.63	1725.71	3378.55	4623.85	4750.34	4614.72	5754.19	6488.53	2238.49	1872.73	2458.86	2633.67	2594.43	2770.53
4,8-Dimethylnonanoyl Carnitine		330.265	[M-H]-	2486.55	2785.04	1741.62	1729.69	1476.46	1636.98	1454.46	1352.27	1135.43	893.376	1399.68	957.481	1689.49	2243.8	2307.65	1610.93	2044.45	2435.27	1337.29	1241.18	1109.37	1323.23	1276.96	1735.73
2-Deoxyinosine 5-Phosphate	C06196	331.044	[M-H]-	2444.11	2331.4	2229.42	2356.21	1252.1	3166.9	2776.22	2891.4	2674.23	5104.53	4168.31	3758.15	3727.5	4589.07	3198.89	9992.89	10534.9	7329.69	3045.67	4363.41	5065.56	5082.66	6704.75	11494.4
Prolyl-Asparaginyl-Cysteine		331.107	[M-H]-	2545.75	2328.61	2250.13	1899.19	1334.29	2018.99	1836.56	1636.74	1878.02	2355.27	1576.35	1590.65	4661.24	4096.59	5160.86	4195.29	4643.87	5140.46	3491.18	3655.46	3686.96	3764.73	4038.76	3542.92
Seryl-Arginyl-Alanine		331.173	[M-H]-	2848.38	2820.69	2497.16	3015.55	2059.09	2558.18	2604.57	2176.59	1965.55	3399.77	2510.83	2531.87	5688.89	5040.08	6404.62	5466.12	5812.34	6511.83	5785.2	5473.81	5588.05	6955.8	5483.17	6188.1
Tryptophanyl-Lysine		331.176	[M-H]-	2449.19	2556.56	2316.19	2667.28	1933.71	2278.13	2417.51	2176.59	1775.13	3399.77	2507.07	2229.54	5372.92	5040.08	5069.1	4470.62	5437.92	4744.92	4545.11	4527.5	4484.94	5925.37	4667.95	5264.44
11b-Hydroxyprogesterone	HMDB0004031	331.19	[M-H]-	1641.69	1942.26	1467.28	1833.89	1463.72	1656.57	1311.43	1270.83	1463.51	1749.2	1638.07	1600.32	2509.93	2095.96	2634.21	2461.82	2612.27	2792.83	2717.17	2817.96	2290.32	2805.69	2610.08	2875.96
16-a-Hydroxypregnenolone ; 17Alpha-Hydroxypregnenolone ; 17a-Hydroxypregnenolone ; 21-Hydroxypregnenolone	C05138 ; HMDB0000315 ; HMDB0000363	331.227	[M-H]-	919.396	958.797	586.768	1104.98	705.884	799.153	865.293	742.24	748.048	789.962	1103.86	922.429	1231.42	1388.07	1115.97	1278.49	1107.51	1024.93	1385.28	1324.26	1419.39	1187.75	1762.88	1712.78
Adrenic acid ; Adrenic Acid	C16527 ; HMDB0002226	331.262	[M-H]-	17287.9	14960.9	8015.54	9077.56	7406	10643.3	9810.95	8854.6	7982.51	4636.77	7172.19	5346.35	6345.52	8335.02	10166.7	11143.7	11980.5	13464.1	5876.43	5293.05	6300.02	6302.73	7583.55	8366.26
15-Deoxy-Pgd2		332.199	[M-H]-	829.348	800.811	855.615	641.798	927.743	799.121	633.308	570.507	571.717	820.965	727.541	626.711	961.412	1011.1	1242.33	755.959	1218.1	885.91	1073.59	1084.41	1135.11	1028.49	1497.42	1117.51
(Gal)4 (Glc)1 (GlcNAc)3 (LFuc)2 (Cer)1 ; 10Z,13Z,16Z-Docosatriynoic Acid ; 13Z,16Z,19Z-Docosatrienoic Acid ; Gm2A ; Lactoisooctaosylceramide ((Gal)4 (Glc)1 (GlcNAc)3 (Cer)1) ; Monofucosyllactoisooctaosylceramide ; Monosialylgalactosylgloboside ; V3(Neuac)2-Gb5Cer ((Gal)3 (GalNAc)1 (Glc)1 (Neu5Ac)2 (Cer)1)	G00079 ; C16534 ; G00078 ; G04561 ; G00098 ; G00100	332.269	[M-H]-	4236.46	3051.77	1886.95	2161.29	2284.21	2705.26	2183.87	2256.97	1452.14	1295.63	2002.32	1142.74	1551.21	1935.2	2644.7	3104.55	2918.7	2969.98	1107.13	1334.88	1540.87	1587.8	1538.56	1943.6
Chlorpromazine-N-oxide ; hydroxychlorpromazine	HMDB0060573 ; HMDB0060991	333.085	[M-H]-	22409.3	30772.4	45061.5	52133.7	31298.9	31253.7	29827	37721	33902.8	34493.1	39306.8	34985.9	174287	151751	131066	134272	104478	97153.9	137537	143134	150303	131200	124340	87682.7
Arginyl-Cystinyl-Glycine		333.133	[M-H]-	2567.43	2400.09	2982.03	3136.66	2295.93	3151.64	2730.65	3502.67	3316.55	3379.41	3131.38	3435.66	11690.6	11307.2	9517.83	9812.25	8054.26	7949.5	9175.82	9685.05	8997.63	8726.23	8124.54	7503.32
15-Keto-13,14-dihydroprostaglandin A2 ; Delta-12-Prostaglandin J2 ; Prostaglandin A2 ; Prostaglandin B2 ; 12-Oxo-Leukotriene B4 ; 15(S)-Hydroperoxy-Epe ; 5(S),6(S)-Epoxy-15(S)-Hydroxy-7E,9E,11Z,13E-Eicosatetraenoic Acid Anion ; 5-Hydroperoxy-Epa ; 5-Oxo-12(S)-Hydroxy-Eicosa-6E,8Z,10E,14Z-Tetraenoate ; 5-Oxo-6-Trans-Leukotriene B4 ; Delta12-Prostaglandin J2 ; Leukotriene B5 ; Prostaglandin J2 ; Pr…	C05957 ; C05953 ; C05954 ; C05955 ; HMDB0001244 ; HMDB0004238 ; HMDB0002752 ; HMDB0004236	333.206	[M-H]-	3087.3	3388.99	2480.93	2334.01	3546.99	3126	3996.4	2957.64	3987.07	3851.29	3943.79	2725.71	5108.5	5023.63	5113.03	4806.78	4119.72	4100.71	4635.85	4352.32	4466.08	5204.86	5740.2	5159.73
21-Hydroxyallopregnanolone ; Tetrahydrodeoxycorticosterone	C13713 ; HMDB0000879	333.241	[M-H]-	676.212	1079.43	991.512	985.875	954.113	1004.1	1297.26	1308.67	884.236	1041.19	853.229	971.344	2383.88	2146.82	1707.69	1682.96	1455.58	1786.02	2042.77	2090.29	2184.95	1822.89	1800.58	1763.14
Docosatrienoic acid	HMDB0002823	333.279	[M-H]-	12751.5	12492.9	7219.93	4255.32	2658.5	3881.85	6459.69	6567.86	4054.2	4473.66	7971.89	4392.63	6634.36	8301.77	8209.98	4498.05	3848.84	4524.85	7102.27	8438.3	8906.05	7879.18	7489.8	7488.29
Nicotinate D-Ribonucleotide	C01185	334.032	[M-H]-	1050.66	697.149	1054.09	928.813	577.05	869.686	1033.78	671.897	1096.77	1280.75	1347.18	1019.2	1955.25	1687.8	1831.46	2222.44	2148.43	2240.59	2401.8	2441.38	2044.01	2131.61	2173.1	1469.65
S-Formylglutathionate	C01031	334.073	[M-H]-	2718.87	2421.94	2941.72	2268.71	1799.35	2217.07	4058.85	2373.36	2943.4	4012.9	2991.15	3113.57	3855.8	3719.44	4155.59	4392.87	3852.07	4630.07	4154.47	3854.65	4207.31	4328.34	3436.99	3568.74
Cystyl-Leucyl-Threonine		334.146	[M-H]-	1371.26	1700.27	1318.67	1875.23	1280.57	1523.67	10976.2	8880.41	10451.2	1719.02	2019.13	1438.88	5032.35	5118.24	7227.58	5892.27	5870.06	7594.15	12022	13874.6	13366.1	6104.44	4474.17	5904.09
5,12-Dihydroxy-6,8,10,14-Eicosatetraenoic Acid ; 6-Trans-Leukotriene B4 (5S,12R-Dihydroxy-6E,8E,10E,14Z-Eicosatetraenoic Acid)		334.214	[M-H]-	729.456	960.05	721.883	632.182	898.802	591.265	1055.33	927.578	931.857	965.336	650.302	592.489	1336.5	1341.69	1351.97	1131.45	916.723	1117.83	1437.52	1330.03	1303.82	1172.97	1399.05	1039.38
6-Methyl-griseofulvin	HMDB0061129	335.07	[M-H]-	2377.25	2253.9	2793.11	2325.3	1619.91	2683.65	3050.07	1973.25	2000.93	3192.11	2618.1	3125.27	3155.24	2840.1	2511.44	3947.66	3442.42	3319.13	3190.44	3785.44	3030.32	3877.23	3010.24	3561.74
11H-14,15-EETA ; 12(S)-HPETE ; 14,15-DiHETE ; 15(S)-HPETE ; 17,18-DiHETE ; 5,15-DiHETE ; 6-trans-12-epi-Leukotriene B4 ; 6-trans-Leukotriene B4 ; 8,15-DiHETE ; Hepoxilin A3 ; Prostaglandin A1 ; (5Z,9E,14Z)-(8Xi,11R,12S)-11,12-Epoxy-8-Hydroxyicosa-5,9,14-Trienoate ; 10,11-Dihydro-12-Oxo-Ltb4 ; 12-Hydroperoxyeicosa-5,8,10,14-tetraenoate ; 14,15-Dihete ; 15S-Hydroperoxyeicosatetraenoate ; 5(S)-Hydro…	C04849 ; C05965 ; C02165 ; C04685 ; C00959 ; C04686 ; HMDB0004693 ; HMDB0004243 ; HMDB0010204 ; HMDB0004244 ; HMDB0010211 ; HMDB0010216 ; HMDB0005088 ; HMDB0005087 ; HMDB0010219 ; HMDB0004688 ; HMDB0002656	335.222	[M-H]-	2218.33	2540.69	2100.35	2123.98	2629.55	1996.4	2449.89	2431.8	2085.21	1925.45	2322.13	1626.8	3321.45	4193.3	3488.89	3838.49	3161.1	3760.17	3618.72	3041.75	3453.84	3861.16	3913.45	3223.05
Pregnanetriol	HMDB0006070	335.258	[M-H]-	992.524	823.215	923.442	806.595	1334.8	856.85	1022.81	903.108	910.798	1162.67	1200.52	504.692	1515.21	1735.4	1738.68	1615.05	1474.3	1298.77	1785.87	1263.19	1830.04	1558.96	1247.61	1826.26
D-Glucose 1,6-Bisphosphate	C01231	335.965	[M-H]-	659.045	361.143	929.477	903.216	511.322	767.999	1280	701.44	869.136	845.295	888.366	964.161	2166.78	2818.26	2448.87	2860.15	2683.5	2319.82	3029.5	1883	2574.27	2290.37	2664.29	2667.89
5-Carboxy-lumiracoxib	HMDB0060775	336.043	[M-H]-	1156.91	1523.67	1190.68	1366.07	725.574	1138.88	1360.2	886.169	1118.46	1127.93	1380.52	1490.76	1669.4	1732.54	1962.8	2814.57	1872.35	1972.03	1873.33	2045.5	1659.19	1307.47	1423.67	1820.39
Hydroxymethylglutathione	C14180	336.087	[M-H]-	3647.25	2700.08	3408.59	3665.42	2511.15	3171.41	3953.89	2631.76	3529.27	3125.28	2928.41	3521.83	8387.88	6704.68	7032.69	11539.1	12792.5	11575.4	8272.74	8848.72	8664.42	7287.66	6301.36	6571.05
11Z-Docosenoic Acid		336.3	[M-H]-	1532.19	1823.03	1133.54	1175.61	850.301	850.512	2512.15	1242.05	1519.73	996.604	1315.59	791.624	769.651	1224.06	1362.95	823.525	1293.68	1038.62	3015.11	3613.76	2905.42	1863.1	1230.77	1631.07
5-Amino-1-(5-Phospho-D-Ribosyl)Imidazole-4-Carboxamide	C04677	337.055	[M-H]-	3561.35	2912.06	2618.95	4234.43	2075.15	3293.78	5481.42	3802.45	4097.78	9459.98	7416.79	7411.21	4050.12	3727.02	4280.94	15863.4	11111.6	11525.5	7695.9	8870.65	8029	10445.4	12084.1	10187.7
Asparaginyl-Cysteinyl-Cysteine		337.063	[M-H]-	3124.22	3075.47	2875.36	6565.29	2595.67	5768.13	11985.9	5467.25	8837.5	24243.9	18541.3	17120.9	5243.28	5664.75	4655.47	23674.3	23829.4	21629.8	16825	16966.5	15895.4	24569	24893.9	24372.5
4-beta-OH-gliclazide ; 6-alpha-OH-gliclazide ; 6-beta-OH-gliclazide ; 7-alpha-OH-gliclazide ; 7-beta-OH-gliclazide ; Methyl-hydroxy-gliclazide		337.109	[M-H]-	1855.2	1793.45	1947.1	2190.03	1340.16	1853.8	2368.11	1899.75	2043.51	2475.8	1843.27	2153.07	4070.07	3862.77	4921.28	4367.5	4060.65	4849.92	4255.86	3998.99	4076.34	4982.98	3966.01	4630.34
10,11-dihydro-leukotriene B4 ; 11,12-DiHETrE ; 14,15-DiHETrE ; 5,6-DHET ; 8,9-DiHETrE ; 10,11-Dihydro-12-Epi-Leukotriene B4 ; 10,11-Dihydro-Leukotriene B4 ; 15-Hydroperoxyeicosa-8Z,11Z,13E-Trienoate	HMDB0012504 ; HMDB0002314 ; HMDB0002265 ; HMDB0002343 ; HMDB0002311	337.236	[M-H]-	3252.48	4501.27	3799.76	3440.85	9886.34	3463.98	6483.15	3784.78	4149.46	4696.31	6059.65	3464.63	12477.1	15512.1	11218.7	8526.32	6973.02	7594.11	9111.72	7664.01	8132.95	10849.5	12844.9	8445.82
Cetoleic acid ; 13-Docosenoate	C08316 ; HMDB0002884	337.31	[M-H]-	10440.4	13162.9	7026.72	10884.9	10852.1	11617.4	9266.52	6990.7	6400.19	8284.41	12768.4	7359.57	5073.9	5670.24	6441.09	7196.44	6537.25	6322.64	5549.48	4357.93	5602.47	7727.6	6710.78	6966.53
5-Amino-1-(5-Phospho-D-Ribosyl)Imidazole-4-Carboxylate	C04751	338.039	[M-H]-	1753.42	1710.52	1675.71	1737.79	1122.42	1720.84	2083.58	1289.76	1351.62	3281.99	2947.47	1985.86	2998.34	3499.31	3912.58	10416.8	10421	10139.6	4309.04	4573.34	4329.15	4466.9	4646.24	5585.61
Cystyl-Seryl-Methionine		338.086	[M-H]-	4067.14	3907.95	4347.57	4239.68	2831.68	3437	4174.12	3665.19	3827.17	4441.69	3613.15	4386.12	4175.85	3849.56	4184.52	5367.83	5417.82	6131.04	4349.36	3629.17	4503.75	4508.24	4162.96	3714.47
nor-Levomethadyl acetate ; noracymethadol	HMDB0061169 ; HMDB0061036	338.211	[M-H]-	2312.62	1873.03	1474.74	1288.07	1763.06	1665.72	3402.47	2803.01	1758.61	1609.77	1450.54	1407.09	2119.17	14081.3	2002.55	2182.52	1932.92	2192.49	3220.95	1790.48	2211.08	1866.3	6121.95	3242.69
Oleoyl glycine	HMDB0013631	338.272	[M-H]-	868.026	1556.15	703.76	669.102	1014.31	858.166	1388.96	921.967	921.979	1088.4	877.392	826.582	1239.68	1276.58	1318.58	1497.77	1555.84	2063.72	801.639	1204.78	1309.84	1060.85	1324.82	1494.52
(1R,2R,3R,4R,5R,6S)-2,3,5,6-Tetrahydroxy-4-(Phosphonatooxy)Cyclohexyl Phosphate ; 1D-Myo-Inositol 1,3-Bisphosphate ; 1D-Myo-Inositol 3,4-Bisphosphate ; Beta-D-Fructofuranose 2,6-Bisphosphate ; D-Fructose 1,6-Bisphosphate ; D-Tagatofuranose 1,6-Bisphosphate	C01220 ; C04062 ; C04063 ; C00665 ; C00354 ; C03785	338.989	[M-H]-	39089.7	34008.1	23561.9	70714.2	34463.3	84613.2	25466	26280.9	32482.8	136071	79764.8	75823.7	29784.4	27637.4	36938.8	279490	285854	304244	56852.2	62932.9	56869.3	96742.3	95539.8	112458
3-(3-Hydroxy-Phenyl)Propionate Hydroxy Derivative Glucuronide		339.07	[M-H]-	2850.4	2480.85	3944.74	3492.46	2879.25	3021.53	2673.96	2428.63	2979.94	4919.21	4380.39	4240.63	2995.22	3345.01	3713.11	6418.16	6585.83	7132.48	3416.76	4159.6	3824.24	5212.08	4299	4494.73
3-Ketolactose	C05403	339.095	[M-H]-	95776	102810	149897	127312	101444	117801	111833	98635.1	111879	144552	137429	128788	102298	102765	103218	85048.4	91271.7	80630.1	76599.4	91724.2	94888.5	96336.8	80287.4	80209.7
Citalopram N-oxide	HMDB0060654	339.15	[M-H]-	3211.59	3191.05	3358.46	3444.96	3125.53	3191.3	3583.54	3410.78	2595.22	4165.25	4021.34	3686.34	6438.01	6136.13	7683.89	8242.88	8082.41	8755.09	6596.4	5742.33	7647.07	6950.26	7270.17	7760.6
Prolyl-Glutaminyl-Proline		339.166	[M-H]-	3829.46	3482.18	3207.07	3548.16	3407.74	3403.69	4604.54	3518.79	3089.89	4447.29	3285.49	3404.81	4820.98	4778.63	5961.94	5734.01	5292.12	6099.65	5375.66	5322.6	5158.12	4968.73	5733.89	5938.56
Glycyl-Histidyl-Lysine		339.179	[M-H]-	4607.7	4952.33	4061.49	4028.51	7340.03	4612.34	6661.6	4395.77	4008.97	4766.02	6162.69	4295.41	4554.71	4853.43	5803.35	5519.85	5322.89	5879.4	7910.73	5676.38	5284.81	6092.5	8980.31	7948.64
Canrenone	HMDB0003033	339.198	[M-H]-	80605.5	91612.1	47309.3	52686.1	281521	85803.8	184063	97750.7	85198.3	96058.9	161458	90674.6	40686.4	45263.9	37244.9	40870.8	32406.5	38443.6	54387.1	30617.1	52181.1	67341.4	109077	34711
Prolyl-Lysyl-Proline		339.201	[M-H]-	73067	84068.1	43374.4	50465.8	268632	83441.3	178096	94064	78245.3	89167.2	151643	85641.4	41293.5	46597.6	35691.2	41991.7	31670.2	36178.4	50369	28851.9	48619.3	64304	103107	33122.1
Behenic acid ; Docosanoic Acid	C08281 ; HMDB0000944	339.326	[M-H]-	19952.9	29314.7	12876.6	13327.1	35329.3	15981.2	22098.7	15908.7	19998.9	15156.3	24702.1	12757.5	12521.3	15322.2	14763.5	14883.8	13112.3	17225.9	14244.4	13601.2	14724.3	21126.6	20254.2	15806.2
1'-OH-midazolam ; 4-OH-midazolam ; 4-hydroxymidazolam ; Alpha-hydroxymidazolam	HMDB0061090 ; HMDB0061089	340.065	[M-H]-	2369.47	2200.37	2992.66	2637.22	2858.3	2638.58	2781.83	2656.03	2808.84	3561.29	2946.02	2852.13	3035.01	3209.19	3187.17	4190.18	3735.91	4988.92	3168.25	4085.04	3110.57	3440.28	2848.72	3631.67
Tyrosyl-Cysteinyl-Glycine		340.099	[M-H]-	14791.2	15223.9	23305.8	18851.1	15339	18560.6	17352.7	16576.9	18683	22294.7	21452.8	20711.9	17164.6	16628.8	16420.7	15435.9	14815.6	14268.5	12489	15999.9	15261.6	14944.1	13800.9	13600.8
Dodecenoyl Carnitine ; trans-2-Dodecenoylcarnitine	HMDB0013326	340.25	[M-H]-	1473.13	1411.73	1169.87	856.006	1671.9	1569.25	3197.26	1383.41	1579.73	1785.42	1902.05	1300.44	1270.56	1389.45	1716.55	1202.44	1686.74	2142.95	1813.58	1496.6	1421.93	1516.45	1920.09	1246.67
glucuronide-conjugate of 3-methoxy-acetaminophen		341.072	[M-H]-	2571.23	2525.73	2375.69	3255.24	2125.11	2568.99	2947.44	2111.5	3019.03	2944.88	2963.67	2823.32	3175.32	3538.55	3653.35	4827.29	4356.73	4216.35	2991.87	4098.54	3573.17	3408.92	3477.64	3836.78
Isomaltose, Brachiose ; Lactose ; Maltose ; Sucrose ; Trehalose	C00252 ; C00243 ; C00208 ; C00089 ; C01083	341.108	[M-H]-	18650.7	22624.1	27023.5	24478	21345.2	25507.7	55722.8	20017.3	25975.7	29312.9	29729.1	25618.3	15376.6	16745.9	23075.3	14984.5	14946.4	17017.7	24697.4	16442.9	17492	18600.4	14849.5	16317.1
Clozapine N-oxide	HMDB0060900	341.117	[M-H]-	13510.1	13720.7	16117.7	12829.9	13104.3	17437.6	28311.5	14012.2	16031.6	17718.9	18171.6	15184.7	15947.7	15748.4	21349.1	15858.7	16167.6	20304.2	20435.8	17336.1	17567.2	17543.7	16336	16475.6
desacyl dehydro-pravastatin		341.139	[M-H]-	4887.55	5390.74	5308.55	4988.25	4399.58	5568.67	7470.79	5003.73	5536.69	6552.92	6088.22	5075.95	7823.11	8304.03	11596.1	10480.4	10494.8	11620.9	8668.16	8821.69	9469.6	10047.9	8918.61	10385.9
Prolyl-Valyl-Glutamine		341.181	[M-H]-	3341.53	4466.85	3550.24	3135.26	4047.21	3628.68	4763.15	3487.49	3525.43	4242.2	4501.25	3870.62	5105.77	4667.64	5124.82	4980.54	4381.41	4837.44	5920.91	4836.03	4890.16	5100.86	5937.04	6209.44
Histidyl-Lysyl-Lysine		341.195	[M-H]-	8157.15	7932.21	5037.66	6289.34	16652.1	7208.88	13578.1	6969.14	8016.4	8140.56	11250.8	7220.94	6540.71	6125.91	7460.81	6800.46	5616.8	6979.71	22206.8	12683.2	9802.08	11557	23677	23185.5
2,3-Dinor-TXB2	HMDB0002904	341.195	[M-H]-	8157.15	7932.21	5037.66	6289.34	16652.1	7208.88	13578.1	6900.24	8016.4	8140.56	11250.8	7220.94	6540.71	6125.91	7460.81	6616.6	5616.8	6979.71	22206.8	12683.2	9802.08	11557	23677	23185.5
17-Hydroxymethylethisterone	HMDB0060710	341.213	[M-H]-	4139.29	4753.85	2560.76	3287.79	8978.54	3988.72	6731.34	3963.89	4381.93	3907.23	5677.28	4274.36	5059.35	4212.99	5141.94	4906.96	4593.25	3877.94	7037.34	5423.87	4717.37	5630.82	9443.27	8062.28
O-Desmethylindomethacin	HMDB0060545	342.055	[M-H]-	15039.5	16197.6	13402.5	12281.1	5607.64	10512.6	11166.4	7872.58	8759.2	18751.7	15316.9	14718.4	19160.3	23080.2	22422.5	22030.4	20773.6	19687.2	9946.29	11265.1	9600.48	15830.4	15206.2	14683.2
N-Didesmethyl-tamoxifen	HMDB0061086	342.186	[M-H]-	1552.2	1246.78	1296.17	1302.25	1088.95	1425.05	2188.08	1193.88	1467.44	1398.97	1477.88	1027	2110.04	1558.07	1906.67	2167.36	2393.76	2503.02	2545.98	1829.44	2129.68	1965.35	2424.06	2295.41
1-Hydroperoxy-8-Carboxyoctyl 3,4-Epoxynon-(2E)-Enyl Ether		342.204	[M-H]-	1487.73	1790.78	1418.76	1386.96	2985.06	1710.5	3080.89	1656.67	1838.79	1876.5	2690.59	1481.81	1773.45	1890.5	2066.25	1748.48	1935.18	1896.79	4159.9	2987.98	1880.67	1716.42	4949.81	3985.3
Dodecanoylcarnitine ; Lauroyl Carnitine		342.262	[M-H]-	1570.38	1274.69	974.672	1361.1	1347.52	1161	1075.79	1239.07	1323.43	1256.23	764.573	1059.49	1851.08	2113.04	2136.95	2402.31	2494.31	2518.07	2686.82	2161.24	2380.3	2487.29	2743.74	2666.58
Thiamin Monophosphate	C01081	343.062	[M-H]-	3198.94	2966.54	2892.5	2632.48	1780.98	2805.89	3242.13	2154.4	2923.13	3869.14	3120.3	3205.15	5012.92	4592.56	6685.07	5689.72	6459.91	6523.59	5206.32	4716.94	4546.34	5258.27	4797.19	4352.74
Nitropyridine metabolite of nifedipine ; dehydronifedipine	HMDB0061041	343.094	[M-H]-	3041.86	2564.53	3137.7	3433.15	2043.62	3035.45	5259.11	3871.7	4652.1	3720.93	2779.66	3381.55	4912.43	4919.32	5916.82	6894.28	6115.65	6944.33	5703.19	5668.47	6882.02	4370.84	4914.36	5281.16
Tyrosyl-Tyrosine		343.132	[M-H]-	4075.84	3216.28	2886.43	3840.07	2501.17	2995.86	2951.2	2281.92	3073.33	4277.6	3375.32	2466.58	9795.64	11485.4	15856.8	13116.5	11333.8	14806.6	11592.7	10440.3	13522.8	14430	12447.7	13926.7
11-Dehydrocorticosterone	HMDB0004029	343.193	[M-H]-	9203.02	7958.46	3594.68	6362.64	3996.11	7993	5693.6	9204.87	5321.13	3504.92	5266.53	3810.19	88898.6	95983.1	155911	120981	111723	155738	110314	107251	138030	151406	106507	139661
Isolecyl-Glycyl-Arginine		343.21	[M-H]-	11575.4	9591.19	8279.04	7356.64	8934.24	9169.16	9766.62	9825.11	9004.3	7510.73	9715.85	8541.56	38105.6	40971.5	68841.3	49721	47047.1	67664.6	50631	47247.7	61289.6	66791.6	51935.1	64913.3
16(17)-EpDPE ; 17-HDoHE ; 19(20)-EpDPE	HMDB0013621 ; HMDB0010213 ; HMDB0013620	343.229	[M-H]-	4669.91	4219.78	3336.06	3694.73	3184.37	3456.82	3186.1	3411.02	3763.66	3266.2	3554.83	3185.58	12644.8	14849	24855.2	17468.6	15955.3	23857	16813.2	16277.2	21948.2	22023.9	16887.9	21051.8
3,5-Cyclic Guanosine Monophosphate	C00942	344.038	[M-H]-	193308	167464	125351	84412.2	32257.4	92563	130391	80986.7	102445	199178	179462	176220	283856	389479	367038	478774	491307	473552	162070	190308	180311	347611	345539	434096
hydroxy metabolite of nifedipine		344.064	[M-H]-	19104.8	15912.5	12914.1	8819.67	3585.7	8517.89	13500.3	8117.99	10179.4	18925.8	16669.8	16592.4	28323	37898.2	37717.9	46145.2	49191.7	52150.3	16922.2	19846.7	19769.6	34794.3	35883.3	42911.4
Omeprazole	C07324	344.109	[M-H]-	4557.71	3938.35	3543.32	2792.28	1707.62	2342.54	3443.52	2290.04	2795.87	4256.42	3914.07	3567.66	7653.35	9265	11027.2	11100.3	11817	12892.5	5981.17	6306.77	6947.28	9643.97	9647.42	10201.9
Sebacoyl Carnitine		344.21	[M-H]-	3047.39	3061.45	2471.14	2643.18	2063.37	2568.46	2737.34	2374.36	2259.92	2256.99	2658.42	2191.13	11525.8	12249.9	19258.9	14944	14704.1	19720.7	13446.3	12802	15957.5	18377.3	14095.6	17911.1
N1-(2-Hydroxyethyl)flurazepam	HMDB0060853	345.079	[M-H]-	2953.03	2863.08	2472.45	2533.41	1825.08	2336.21	2781.42	2242.38	2165.52	3313.62	2861.06	2487.87	6146.67	6317.01	7757.48	8347.2	7835.81	8442.57	5246.88	5336.27	5694.18	6736.46	6428.79	7820.31
Nifedipine	C07266	345.11	[M-H]-	2104.17	2098.5	1972.17	2364.44	1803.68	2366.74	2248.18	1976.76	1709.85	2775.24	2708.16	2313.56	4737.1	5375.9	6170.96	5086.48	5203.38	5468.22	4218.41	5018.68	4599.49	4681.26	5015.43	5803.71
Aspartyl-Valyl-Asparagine		345.143	[M-H]-	3795.01	2769.05	2883.61	2620.99	1566.27	2357.99	2893.64	2773.11	2466.42	2963.57	2725.93	2387.19	14199.6	14519.8	20743.7	15342.5	16157.8	20198.7	15373.7	14184.4	17570.1	17510.4	14812.8	17057.5
Arginyl-Alanyl-Threonine		345.189	[M-H]-	4023.45	4045.95	2967.81	5246.57	3156.11	3489.51	3485.26	3493.4	3039.31	3131.33	3624.89	3536.56	16464.5	16802.1	25030.1	19210.3	18789.4	25336.6	17975.5	17926.2	21161.8	23732.3	18077.4	22870.4
11-Deoxycortisol ; 21-Deoxycortisol ; 21-Hydroxy-5b-pregnane-3,11,20-trione ; 4-Pregnene-11Beta,17Alpha-Diol-3,20-Dione ; Cortexolone ; Corticosterone	C05488 ; C05497 ; HMDB0004030 ; HMDB0006756 ; HMDB0000015	345.207	[M-H]-	2351.91	2129.08	1472.74	1899.09	1874.17	1644.46	1778.17	1981.58	1626.41	1890.11	1732.93	1629.79	4594.8	4505.98	6258.07	4912.71	5045.61	6960.75	4523.26	4611.01	5836.92	5492.31	5140.57	6046.78
Adenosine Monophosphate ; Dgmp	C00020 ; C00362	346.055	[M-H]-	1.23486e+06	1.10211e+06	964231	586857	278567	522596	1.00781e+06	689421	969776	418958	315576	499484	162011	197796	193848	180699	179245	178757	88917.6	74283.9	77109.7	88851.5	87668.2	91554
Torasemide		346.11	[M-H]-	23846.6	22102.4	18302.8	11280.4	5998.38	11046.9	19281.9	12224.2	17521.9	9814.6	8080.09	9763.62	5532.92	6675.41	6929.09	6506.21	6303.58	7042.04	4795.81	4614.65	4625.19	5409.97	4687.75	5178.3
O-Arachidonoyl Ethanolamine ; Anandamide	C11695	346.276	[M-H]-	3807.21	3666.28	3067.4	1565.61	1399.65	1439.57	2791.6	2197.18	2851.6	1642.57	1399.57	1630.33	1601.95	1778.61	1421.27	1319.19	1309.07	1391.96	1128.52	1014.95	994.134	1284.62	1297.7	1061.65
2-Keto-3-Deoxy-D-Glycero-D-Galactononic Acid 9-Phosphate		347.04	[M-H]-	14208.7	14485.1	13311.7	19870.4	8495.32	18794.6	28335.7	8435.83	12485.8	27411.1	18558	20335	10864.6	12509.8	17008.4	14589.4	16661.6	14662.3	13353	11059.7	9584	12382.4	13566.8	16396
Inosine-5'-Monophosphate	C00130	347.04	[M-H]-	14208.7	14485.1	13311.7	19870.4	8495.32	18794.6	28335.7	8435.83	12485.8	27411.1	18558	20335	10864.6	11948.3	17008.4	14044.8	14607.8	14662.3	12930.3	11059.7	9584	12382.4	13566.8	15129.9
Alanyl-Arginyl-Cysteine		347.15	[M-H]-	2946.09	2659.83	3107.27	2458.27	2290.06	2807.71	3173.06	2687.97	2958.31	2626.37	2905.52	2774.31	4918.44	6007.26	6607.5	6163.43	4930.29	5505.76	5178.79	5137.95	5869.32	5093.45	5606.97	6064.53
Arginyl-Seryl-Serine		347.167	[M-H]-	3813.38	3166.83	3078.17	2275.87	1893.48	3188.8	3319.28	3419.69	3522.28	3498.09	3067.53	2112.19	7606.55	8589.44	12192.3	9585.36	9493.18	11162.1	10407.5	9378.42	10544.2	10902	11203.6	11061.3
17Alpha,21-Dihydroxypregnenolone	C05487	347.222	[M-H]-	2184.28	1918.33	1547.91	1407.69	972.267	1442.1	1840.78	1414.27	1613.44	1503.97	1116.38	1178.22	1739.12	2264.54	1551.37	2176.09	2147.87	2197	2379.48	1978.45	1996.99	1879.73	2402.19	2092.43
Dihomo-Gamma-Linolenoyl Ethanolamide ; Dihomo-gamma-Linolenoyl ethanolamide	HMDB0013625	348.289	[M-H]-	622.401	665.044	484.232	390.825	332.288	288.953	499.122	613.954	523.07	402.694	289.041	465.62	497.969	670.606	576.426	605.128	528.178	661.094	515.292	641.403	569.587	665.508	628.175	788.698
Estrone sulfate ; Estrone 3-Sulfate	C02538 ; HMDB0001425	349.111	[M-H]-	3116.1	2671.63	2834.15	3040.17	1952.33	2594.61	3048.78	2463.03	2750.51	4140.23	3256.19	2774.97	5093.98	4934.14	5130.24	5412.65	4574.79	6170.57	5078.08	4505.51	4553.13	4506.09	4160.55	4245.05
Glycyl-Lysyl-Phenylalanine		349.186	[M-H]-	1554.97	1574.24	1438.57	1712.6	1036.3	1304.42	1675.57	1087.24	1384.12	1504.79	1674.51	1367.34	2681.67	3327.45	3867.2	3885.59	2737.34	3426.62	3400.11	3731.36	3152.94	3716.91	3997.6	3636.23
15-Keto-prostaglandin E2 ; Prostaglandin D3 ; Prostaglandin E3 ; Resolvin E1 ; 20-Oxo-Leukotriene B4 ; Prostaglandin H3 ; Prostaglandin-D3 ; Prostaglandin-E3	C13802 ; C06439 ; HMDB0003175 ; HMDB0003034 ; HMDB0002664 ; HMDB0010410	349.202	[M-H]-	2119.62	1658.85	1276.37	1925.94	1659.54	1614.05	1952.81	1408.81	1406.23	1440.74	1858.82	1330.68	2717.96	2705.69	3526.94	3180.7	2467.71	2597.78	4174.54	2998.57	2896.49	2798.35	3710.35	3122.42
5a-Tetrahydrocorticosterone ; MG(0:0/18:4(6Z,9Z,12Z,15Z)/0:0) ; MG(18:4(6Z,9Z,12Z,15Z)/0:0/0:0) ; Tetrahydrocorticosterone ; Tetrahydrodeoxycortisol	HMDB0000449 ; HMDB0011541 ; HMDB0011571 ; HMDB0000268 ; HMDB0005972	349.238	[M-H]-	2830.57	3133.35	1727.74	1444.92	3066.66	1717.67	11441	2607.98	2787.24	2720.82	3173.92	2063.47	3175.98	39509.6	2548.27	3373.57	4520.18	3314.29	2833.58	2899.97	9200.25	4734.26	13777.7	3671.81
carboxy-gliclazide		350.081	[M-H]-	5322.09	5872.79	6191.92	3934.87	2494.13	3840.09	5132.9	3274.82	3439.25	6158.42	5447	5188.91	10252.9	11759.5	11962.6	7967.26	6921.11	6436.55	5239.21	5194.24	5277.48	5988.06	5818.84	5576.46
Tryptophanyl-Phenylalanine		350.149	[M-H]-	1718.21	1932.69	1499.52	1602.99	1272.59	1560.99	1668.75	1784.33	1517.63	1699.44	1644.01	1240.95	14537.6	15687.3	20682.2	16555.3	14053.8	17820	13681.8	14797.1	15540.3	17946.5	14772.5	17500.2
Estradiol-17beta 3-sulfate	HMDB0004448	351.124	[M-H]-	2424.97	2615.17	2900.35	2628.24	2169.85	2385.47	3106.44	2110.91	1986.05	3556.53	3260.65	3209.5	8133.41	9382.83	14445.9	9431.21	10873.8	12994.4	9582.05	9318.3	12297.8	11695.4	10010.6	8861.52
Asparaginyl-Tyrosyl-Glycine		351.132	[M-H]-	2271.85	2331.43	2358.48	1895.54	1406.43	2153.62	1950.6	1543.83	1629.32	2246.92	2287	2346.87	7668.14	8681	9671.71	6253.98	5309.85	6392.87	4713.11	4857.36	5366.23	5905.88	4686.24	5313.57
13,14-Dihydro-15-keto-PGE2 ; 15-Keto-prostaglandin F2a ; 20-Hydroxy-leukotriene B4 ; 15-Keto-Prostaglandin F2A ; 5,12,20-Trihete ; Lipoxin A4 ; Lipoxin B4 ; Prostaglandin D2 ; Prostaglandin E2 ; Prostaglandin H2 ; Prostaglandin I2 ; Thromboxane A2 ; W-Hydroxyl Leukotriene B4	C06314 ; C06315 ; C00696 ; C00584 ; C00427 ; C01312 ; C02198 ; C04853 ; HMDB0002776 ; HMDB0004240 ; HMDB0001509	351.217	[M-H]-	4466.93	4866.07	3969.55	3853.41	4436.31	3901.16	4796.38	3555.09	2957.74	4091.69	3989.67	4222.78	6075.04	6226.15	5173.4	4821.77	3772.17	5001.99	5774.18	5073.45	5218.39	4850.84	5717.35	4745.69
MG(0:0/18:3(6Z,9Z,12Z)/0:0) ; MG(0:0/18:3(9Z,12Z,15Z)/0:0) ; MG(18:3(6Z,9Z,12Z)/0:0/0:0) ; MG(18:3(9Z,12Z,15Z)/0:0/0:0)	HMDB0011539 ; HMDB0011540 ; HMDB0011569 ; HMDB0011570	351.254	[M-H]-	1389.84	1146.69	955.731	1260.98	1438.71	1034.97	1724.75	968.723	899.854	1134.51	1295.43	1017.1	2725.76	2912.84	2298.7	1861.33	2266.65	2058.93	2821.65	2376.83	2374.4	2290.24	3632.25	3204.53
4''-Hydroxy-5-carboxy-lumiracoxib	HMDB0060770	352.037	[M-H]-	8426.18	9691.28	9048.5	5653.95	3603.48	5403.17	7747.89	4559.64	4667.17	9770.46	8606.45	6890.98	15736.8	16328.2	15782.5	10922.4	10448.4	10104.2	8764.01	8170.04	7665.5	9693.18	9936.72	8227.07
lansoprazole sulfide	HMDB0061003	352.076	[M-H]-	1517.65	1580.8	2030.82	1453.63	1228.66	1153.41	1984.7	1085.22	1258.08	1958.09	1481.08	1566.59	2575.79	2745.7	2880.61	4098.64	4895.81	4633.01	2581.76	2276.2	2574.21	2626.85	2233.15	2810.19
4-(4-Chlorophenyl)-1-[4-(4-fluorophenyl)-4-oxobutyl]-pyridinium (HPP+)	HMDB0061000	352.09	[M-H]-	1992.28	2305.09	1944.97	1864.7	1957.48	1918.46	2638.54	2317.11	3277.72	3027.43	2154.97	2663.56	3057.04	2577.1	2978.4	4296.75	5279.22	5227.36	3104.14	3433.34	3446.07	3085.84	2791.22	3108.03
Dihydronaringenin-O-sulphate	HMDB0059996	353.033	[M-H]-	3926.26	4191.71	4624.73	6780.58	4166.91	5299.29	7328.64	5218.93	6534.28	15220.5	11078.6	12648.7	8805.68	8040.11	8313.88	23611.6	24653	25443.9	13438	14531.8	15681.1	24637.5	27969.3	28277.7
S-Adenosylmethioninamine	C01137	353.138	[M-H]-	1528.16	1654.49	2081.04	2178.65	1726.16	2456.02	2554.97	2040.61	2019.68	2618.24	2140.81	2245.01	6077.84	5602.58	8444.06	6145.78	5943.05	6360.64	6712.9	6002	6542.16	5507.05	6791.65	6051.48
Histidyl-Glutaminyl-Alanine		353.158	[M-H]-	3434.08	3547.38	3004.2	2911.28	4088.66	2688.57	4365.77	3527.09	3176.62	3161.83	2974.29	2842.99	4781.13	4712.91	5868.1	4098.82	4013.38	4488.98	5309.41	4755.7	3496.1	4672.94	5163.05	4142.79
Propofol glucuronide	HMDB0060933	353.159	[M-H]-	3434.08	3547.38	3164.17	2911.28	4088.66	2622.89	4365.77	3511.32	3176.62	3161.83	2974.29	2842.99	4966.73	5041.64	5868.1	4525.24	3996.36	4488.98	5309.41	4755.7	3496.1	4672.94	5163.05	3780.61
Histidyl-Lysyl-Alanine		353.197	[M-H]-	16523.8	17496.6	12320.4	12502.7	13125.4	13195.5	21670.6	12590.8	13221.8	16109.6	15452.2	14271.3	15322.5	178870	13962.7	18213.3	14438.8	16413.7	28688.7	13244.3	20460.3	17927.3	70462.8	28817.1
11,12,15-THETA ; 11b-PGF2a ; 13,14-Dihydro-15-keto PGF2a ; 8-Isoprostaglandin F2a ; Prostaglandin D1 ; Prostaglandin F2a ; 20-Oh-10,11-Dihydro-Leukotriene B4 ; Prostaglandin E1 ; Prostaglandin F2Alpha ; Prostaglandin H1 ; Prostaglandin-D1 ; Prostaglandin-F2Beta	C04741 ; C00639 ; C06438 ; C02314 ; HMDB0004684 ; HMDB0010199 ; HMDB0004685 ; HMDB0005083 ; HMDB0005102 ; HMDB0001139	353.233	[M-H]-	3389.85	3038.42	2276.36	2248.7	4022.1	2962.58	4442.1	2669.39	2719.05	3425.75	3838.61	3312.43	3825.07	12945.8	4405.48	4207.82	3071.17	3960.25	4601.03	3451.59	4339.54	3777.79	8202.1	4989.81
1-Linoleoylglycerol ; MG(0:0/18:2(9Z,12Z)/0:0) ; MG(18:2(9Z,12Z)/0:0/0:0)	HMDB0011538 ; HMDB0011568	353.269	[M-H]-	2671.69	1816.54	1694.75	1374.56	2273.69	1944.18	2319.87	1651.69	1739.69	1852.28	1893.06	1331.29	2246.89	3061.85	2556.13	2248.41	2661.85	2940.93	4427.18	2800.53	2778.74	3043.76	5616.06	7437.63
Tricosanoic acid	HMDB0001160	353.341	[M-H]-	5912.47	7371.45	6115.96	4775.83	7237.84	6022.99	7224.05	5881.68	6016.33	5426.18	6320.3	5286.51	6030.7	6363.26	6346.25	5531.38	5519.01	7810.32	7000.18	5192.59	6272	8260.81	7598.59	6017.21
3-Iodothyronamine	HMDB0060524	353.999	[M-H]-	925.271	922.346	586.661	1214.18	628.172	1301.43	1338.32	914.685	948.365	1387.36	1576.92	972.611	1693.88	2639.96	2115.8	5000.97	4771.77	4808.62	2107.97	2299.74	2067.72	2663.25	2164.22	3093.14
W-Hydroxydocosanoicacid		354.313	[M-H]-	958.982	762.256	617.384	675.958	708.855	657.774	1211.64	638.924	497.089	746.267	812.872	582.239	1024.03	1322.64	1202.47	966.377	1131.34	1153.7	815.535	795.64	915.683	828.975	922.074	1186.77
Isolecyl-Prolyl-Lysine		355.234	[M-H]-	1096.26	1172.71	787.813	849.501	1176.87	1181.95	1280.14	1227.28	1175.71	1244.05	1402.76	1112.99	1752.36	2588.57	1749.05	1980.33	2015.29	1977.43	2323.85	2114.19	2137.4	2592.99	2852.42	2747.45
13,14-Dihydro PGE1 ; Prostaglandin F1a ; Prostaglandin-F1Alpha	C06475 ; HMDB0002689 ; HMDB0002685	355.247	[M-H]-	3733.76	3415.4	2547.99	2265.94	2257.29	2827.65	3149.12	3016.37	2792.87	2284.48	2847.34	2825.86	4297.62	5015.16	6793.59	6550.53	5572.39	6641.58	5328.4	6565.01	5753.41	6186.8	7269.29	6307.88
6Z,9Z,12Z,15Z,18Z,21Z-Tetracosahexaenoic Acid		355.263	[M-H]-	10565.2	9962.98	6239.35	2702.6	1739.13	3011.5	10653.5	7621.94	6160.35	2324.58	2976.09	2485.37	4568.59	5402.12	5662.21	3599.65	3550.89	3774.15	8232.62	8075.76	8439.87	4446.66	4196.19	3993.65
1-Oleoylglycerol ; MG(0:0/18:1(11Z)/0:0) ; MG(0:0/18:1(9Z)/0:0) ; MG(18:1(11Z)/0:0/0:0) ; MG(18:1(9Z)/0:0/0:0)	HMDB0011536 ; HMDB0011537 ; HMDB0011566 ; HMDB0011567	355.283	[M-H]-	6879.35	7295.83	5658.98	4655.11	5485.58	4970.92	7018.15	5423.17	5562.56	4209.03	5452.27	3647.28	6422.58	7279.01	8852	7903.13	6267.89	7548.16	14184.6	9005.57	7686.03	8585.15	15175.5	19825.1
1,4-Dihydroxy-midazolam		356.061	[M-H]-	1380.34	1545.29	2102.81	1730.04	967.474	1339.57	1638.78	1538.29	1736.57	1851.83	1815.94	1505.38	3097.83	2928.81	2307.97	2874.98	2793.65	2590.79	2527.74	2776.19	2930.15	2517.33	2218.85	2258.54
Haloperidol 1,2,3,6-tetrahydropyridine	HMDB0060905	356.123	[M-H]-	1240.81	1463.3	1295.37	1298.19	937.617	1325.29	3178.88	2527.76	3006.33	3146.01	2022.29	2814.52	4270.67	5112.55	6471.79	5159.11	4200.75	5797.87	5241.25	5605.82	5320.74	4333.06	4244.48	5700.92
Tryptophanyl-Prolyl-Glycine		356.147	[M-H]-	1535.19	1112.21	1321.56	1143.03	1121.51	855.622	1694.62	1521.41	1448.07	1523.59	1440.03	930.946	2784.73	2863.13	3701.47	3225.16	2818.07	3803.27	3001.8	2751.31	2832.6	2964.46	3058.89	3082.54
(S)-Laudanosine ; 5-hydroxypropafenone	HMDB0030213 ; HMDB0060988	356.189	[M-H]-	1091.6	1628.07	1440.22	829.019	1043.85	927.223	1654.43	930.612	1362.68	1481.88	1427.67	1129.37	1805.45	1734.02	2215.06	1863.27	1862.41	1769.91	1563.1	1402.36	1861.99	1963.36	1620.12	1991.5
1''-hydroxytriazolam ; 4-hydroxytriazolam	HMDB0061053 ; HMDB0061052	357.031	[M-H]-	2681.92	2301.36	2181.55	3301.14	2770.02	3494.82	3335.64	2360.79	2745.11	4008.34	3410.65	2847.36	5777.52	5210.71	5962.11	7693.72	7239.99	6468.6	5677.97	4746.64	3716.58	4889.66	3502.08	4213.76
Pantetheine 4-Phosphate	C01134	357.089	[M-H]-	3572.79	4050.08	4469.37	4230.23	1971.6	3401.39	3134.46	2294.14	2773.72	4595.99	3393.38	4143.09	3020.61	3114.17	3359.6	3715.72	3207.53	4089.29	2737.93	2889.31	3148.73	2877.72	2654.03	2335.66
Aspartyl-Prolyl-Lysine		357.178	[M-H]-	3271.65	3673.33	3000.27	2601.5	2289.19	2422.46	3757.11	2785.75	2460.58	3611	2817.32	1872.48	8368.93	8352.19	11959.8	9971.57	9179.24	10802.2	10246.3	9509.3	10587.1	10965.2	9877.78	10638
Kinetensin 1-3 ; Leucyl-Alanyl-Arginine		357.227	[M-H]-	3794.08	3137.22	3097.27	3056.76	3236.36	2742.13	3583.5	2615.7	3437.24	3415.86	3615.1	3017.98	4197.01	4869.46	6463.51	4934.22	5016.79	4338.36	4932.01	4586.63	5379.81	5521.19	5600.63	6290.41
6Z,9Z,12Z,15Z,18Z-Tetracosapentaenoic Acid ; 9Z,12Z,15Z,18Z,21Z-Tetracosapentaenoic Acid		357.28	[M-H]-	5049.5	5518.16	3041.23	2158.51	2030.19	2790.71	8046.06	6396.75	5362.05	1979.94	2488.92	2165.71	2469.22	2988.66	4324.64	3012.18	3130.32	3931.6	5647.67	6482.78	6867.3	3435.36	3749.96	3442.76
1-Stearoylglycerol ; MG(0:0/18:0/0:0) ; MG(18:0/0:0/0:0)	HMDB0011535 ; HMDB0011131	357.3	[M-H]-	2208.94	2588.13	1919.2	861.747	1021.72	1221.24	2107.02	1900.62	1441.37	973.816	1040.08	1062.12	2067.66	1958.56	2106.61	1677.05	1688.49	1774.7	2420.1	2463.42	2952.92	1538.29	2181.07	1983.2
Aspartyl-Glutamyl-Proline		358.126	[M-H]-	2617.82	1975.27	1969.17	1568.63	1501.04	1948.58	2990.31	1809.65	2546.22	2359.45	2357.43	2597.11	3092.49	3153.92	3682.34	4320.33	3604.07	3578.1	3652.23	3762.99	4588.8	3478.84	3292.78	4177.18
Norendoxifen	HMDB0060615	358.182	[M-H]-	2973.47	1553.83	1514.06	1386.65	1245.13	1733.82	1660.95	1724.94	2814.66	1841.32	1718.97	1290.75	3196.68	3833.47	4767.57	4017.81	4482.64	5774.27	4097.65	4637.46	4407.82	4550.9	4063.49	4851.93
3-Hydroxydodecanoylcarnitine		358.257	[M-H]-	1609.51	1137.76	775.855	1056.78	1317.57	1653.06	2691.94	3022.93	2869.58	2306.82	1981.09	1156.74	1808.38	1823.95	2523.28	2720.72	3485.36	3549.35	1529.67	1627.14	2143.36	1895.75	1874.18	1415.09
Rosmarinic acid	HMDB0003572	359.075	[M-H]-	2190.47	2270	2740.28	3004.74	2457.26	2589.83	3231.34	2823.02	3211.91	3204.62	3530.22	3041.15	3516.04	3612.82	3467.45	4631.75	3724.16	3825.84	3838.1	4008.44	3797.41	3930.32	3763.46	3163.53
Asparaginyl-Methionyl-Proline		359.138	[M-H]-	2590.93	2062.46	1755	2082.17	1725.02	2195.82	3693.53	2149.04	1754.11	2563.52	1926.83	2020.82	4824.54	4883.73	6845.01	5582.63	5158.08	6639.73	5533.41	5525.15	4834.45	5799.86	5281.09	5189.48
Asparaginyl-Alanyl-Arginine		359.167	[M-H]-	9835.01	7944.49	5919.33	7837.69	5254.44	8559.01	6517.28	9406.73	8084.56	6059.16	5308.66	5047.47	71187.2	85898.9	117258	103071	94285.9	116963	86744.3	93225.2	102704	111686	86756.2	107435
Aldosterone ; Cortisone ; Prednisolone	C01780 ; HMDB0014998	359.187	[M-H]-	3233.52	2887.26	2090.86	2967.04	2157.65	2746.4	2431.99	2983.56	2979.71	2821.06	2382.9	1537.42	12165.1	14241.7	18548.3	16273.5	15414.5	19569.4	14000.9	15029.9	16074.4	18001.7	14145.6	17634.6
Valyl-Seryl-Arginine		359.206	[M-H]-	2739.56	2804.8	3028.61	2644.32	2733.23	2745.59	3106.96	2842.21	2965.83	2877.95	3144.72	2112.18	6470.66	6719.23	7329.06	6708.02	5236.39	7199.97	6893.09	6748.97	7061.96	7457.46	6784.45	7109.53
1-beta-hydroxymedroxyprogesterone ; 2-beta-hydroxymedroxyprogesterone ; 6-beta-hydroxymedroxyprogesterone	HMDB0061065 ; HMDB0061064 ; HMDB0061063	359.222	[M-H]-	1895.43	1888.29	2194.26	1732.33	2072.41	2003.93	2268.04	2059.17	2360.19	2228.75	1946.12	1658.38	3934.67	5051.85	5178.11	4645.92	4233.56	5051.35	4367	4272.24	4758.32	5155.3	5157.86	5500.53
9Z,12Z,15Z,18Z-Tetracosatetraenoic Acid		359.295	[M-H]-	4273.42	4945.83	2899.41	1653.92	1128.24	1793.5	5334.77	4004.24	2950.59	1898	2891.96	2086.86	2194.13	2958.05	3693.74	2328.31	2564.4	2223.23	4409.84	5056.29	5251.49	2876.71	3087.17	3397.89
Histidyl-Cystyl-Cysteine		360.081	[M-H]-	1853.93	2568.6	2417.69	3534.02	2001.7	2749.93	2843.04	2386.89	2694.17	4355.48	3105.06	3729.37	2800.37	2101.69	2318.95	3596.79	3553.48	3440.98	4228.94	4038.61	4047.07	3241.58	2994.39	2746.1
5-Hydroxy Omeprazole		360.104	[M-H]-	10409.8	10646.8	11735.7	11150.2	8117.81	10795.2	10378.7	7454.28	9114.14	13043.6	12434.6	9461.63	9299.8	9822.48	10007.1	9271.35	8439.17	8498.27	8192.16	8582.29	9186.08	10023.3	6865.35	7241.08
N-Arachidonoyl glycine	HMDB0005096	360.254	[M-H]-	1158.39	1420.63	688.73	1158.7	864.672	954.089	1327.2	1030.35	1268.14	1199.55	1040.31	1058.86	1528.74	1518.4	1657.96	1852.19	1831.12	2019.52	1941.86	1289.97	1758.58	1334.03	1764.4	2069.57
Hydroxy Nifedipine		361.106	[M-H]-	2348.87	3186.4	3547.38	2945.94	2168.65	2717.69	4134.09	2392.78	3255.42	3434.45	3502.8	2602.31	3613.36	3545.61	5422.43	5123.3	4220.54	5213	4708.74	4610.58	4099.68	4090.4	4502.37	4191.14
5-(3''-Hydroxyphenyl)-gamma-valerolactone-3''-O-glucuronide ; Secoisolariciresinol	HMDB0059991 ; HMDB0013692	361.166	[M-H]-	2847.91	1706.71	2011.18	2123.3	1380.53	1605.26	2075.57	1958.02	1540.57	1521.57	1661.49	1525.81	6223.64	6231.58	9961.46	7918.59	6183.77	8529.82	6546.42	7623.21	8077.8	7066.19	6572.61	9501.01
Methionyl-Glycyl-Arginine		361.166	[M-H]-	2847.91	1706.71	2131.19	2123.3	1380.53	1605.26	2075.57	1958.02	1540.57	1521.57	1661.49	1525.81	6223.64	6231.58	9961.46	7918.59	6183.77	8529.82	6546.42	7623.21	8077.8	7066.19	6572.61	9501.01
Threonyl-Seryl-Arginine		361.185	[M-H]-	1944.43	1603.56	1870.23	1756.32	1627.04	1763.54	2247.29	1832.71	1289.1	2669.14	1797.61	1793.65	4474.7	3972.48	5743.65	5312.78	4895.69	5065.2	5091.57	5404.8	4475.09	4904.26	5547.76	6479.67
18-Hydroxycorticosterone ; Cortisol	C00735	361.202	[M-H]-	1583.36	1272.63	1400.37	1141.19	1309.88	1094.49	1561.2	1021.49	1073.28	1279.02	1646.39	1327.75	1900.01	2022.35	2421.85	2677.01	2136.32	3128.93	2368.03	2212.38	2374.56	2561.77	2841.33	2788.84
19,20-DiHDPA	HMDB0010214	361.236	[M-H]-	2529.98	3817.25	2680.07	1727.24	3016.7	2342.44	3054.32	2825.79	2716.77	3530.92	3259.53	3115.31	4292.41	3900	4357.41	4579.66	4319.61	4771.2	4106.45	3101.8	3980.91	4700.72	5805.78	4899.94
Guanosine-5'-Monophosphate	C00144	362.049	[M-H]-	117641	110714	99030.3	82001.5	36913.1	69754.5	132856	70293.6	96019.4	56565.5	44598.2	57095.9	18003	19699.2	24520	24931.6	23492.8	25333.3	21583.2	13211.1	13871.8	14044.1	14367.2	15317.9
Torasemide-M1 ; Torasemide-M3		362.105	[M-H]-	8118.01	7041.09	7361.33	6938.09	5515.3	6756.36	8116.84	6932.87	7242.09	13615.8	12423.5	12131.7	6108.37	6411.89	6895.82	6680.93	6265.67	6205.48	6498.37	5676.33	6325.02	10209.1	8839.72	9653.08
20-HETE ethanolamide	HMDB0013630	362.27	[M-H]-	702.244	973.235	489.564	476.677	441.553	664.42	1095.38	413.679	594.079	767.503	722.752	663.062	836.908	595.821	779.21	1040.91	542.893	818.363	808.82	676.113	503.004	724.634	910.289	670.07
Xanthylic Acid	C00655	363.036	[M-H]-	3712.69	3670.59	3311.32	9529.6	4185.55	7936.18	3548.62	3282.21	4199.89	9544.37	6121.82	7212.07	3365.42	3951.47	3184.68	4843.27	4219.62	5027.53	3506.43	3113.53	3130.96	3518.11	3887.25	3789.61
Arginyl-Cystinyl-Serine ; Seryl-Cysteinyl-Arginine		363.145	[M-H]-	2489.08	2532.72	2505.05	2896.89	2839.85	2272.62	2651.58	2316.77	1815.75	2337.8	2351.04	2485.29	6054.02	7047.82	8298.01	7453.8	6976.57	8414.74	6189.42	7077.25	6962.61	6646.04	6722.88	7780.43
5-(4''-Hydroxyphenyl)-gamma-valerolactone-4''-O-glucuronide	HMDB0059992	363.179	[M-H]-	2323.17	2160.53	1892.83	1458.52	1415.04	1486.76	2867.52	1758.8	1327.28	1911.51	1781.6	1392.87	8196.19	8824.77	11857.5	9599.85	8217.88	10288	9302.42	8712.78	9503.41	10735	8859.28	12003.4
Phenylalanyl-Lysyl-Alanine		363.202	[M-H]-	1732.12	1637.85	1251.91	1339.92	1018.85	1302.47	1406.12	1078.51	1394.54	1088.97	1565.11	1178.12	3049.29	2433.36	2995.43	2439.54	2441.46	2949.89	3124.83	2755.85	2759.67	3069.34	3322.24	3435.12
Tetrahydrocortisone	HMDB0000903	363.216	[M-H]-	2114.24	1540.5	1979.68	1184.24	1310.03	1661.02	2011.76	1356.26	1319.2	1452.52	1533.55	1527.87	2267.65	1825.73	2304.97	1629.21	1612.75	2040.17	2452.56	2180.68	2344.64	1950.89	2395.74	2197.46
5-Formamido-1-(5-Phospho-D-Ribosyl)Imidazole-4-Carboxamide	C04734	365.051	[M-H]-	2161.25	2521.44	2542.66	1711.44	1385.91	1431.3	1914.56	1929.86	2143.8	2704.79	1913.48	2205.11	2258.65	2532.63	2893.67	3247.31	2689.75	4010.29	2563.26	2468.96	3279.43	2008.28	2040.78	2653.6
Cystyl-Asparaginyl-Methionine		365.098	[M-H]-	1381.88	1116.79	1492.84	1615.95	1201.62	1496.42	1699.36	1384.69	1543.38	1718.93	1538.49	1433.46	2903.42	2680.18	3802.01	3464.87	3070.45	3562.74	2815.51	2505.09	3607.27	3261.29	2823.58	4058.36
4-Hydroxyestrone sulfate ; 2-Hydroxyestrone sulfate	HMDB0012779 ; HMDB0012622	365.105	[M-H]-	1853.06	1776.83	1986.08	1816.81	1428.34	1290.88	1822.48	1203.58	1673.7	1674.77	1432.93	1180.51	3276.09	3152.42	4259.79	4284.25	3562.64	3781.99	3710.09	3355.97	3880.19	4177.05	3151.68	4189.31
Glycyl-Tyrosyl-Lysine		365.185	[M-H]-	3273.71	2615.28	2316.18	2389.26	2705.35	3685.71	3074.55	2988.92	2942.36	3021.94	3090.31	2826.07	6416.03	7044.05	9768.66	7322.56	6573.5	8074.77	6593.39	7375.6	7577.6	8840.13	6986.29	8806.55
20-Carboxy-leukotriene B4 ; W-Carboxy Leukotriene B4	C05950 ; HMDB0006059	365.195	[M-H]-	3079.97	2479.75	2194.21	2232.51	2108.02	2348.28	2877.13	2824.38	2431	2530.81	2403.06	2081.13	5180.21	4890.24	7276.14	5695.43	4967.11	6667.48	5256.38	5637.5	5900.87	6323.1	6582.67	7048.68
5a-Tetrahydrocortisol ; Cortolone ; Tetrahydrocortisol	HMDB0000526 ; HMDB0003128 ; HMDB0000949	365.232	[M-H]-	1516.57	1468.35	1715.01	1622.96	1842.98	1541.27	2534.59	1591.67	1509.47	1661.83	2141.23	1496.73	3632.56	6757.32	3168.5	3229.42	2458.09	2888.97	2794.61	2384.83	3133.81	3127.06	4146.47	3662.73
Nervonic acid ; Nervonic Acid	C08323 ; HMDB0002368	365.341	[M-H]-	13851.2	15787.2	7611.85	13067	11916.5	11829.8	8595.83	5409.89	5002.54	8017.59	20571.2	7205.99	5821.87	7987.9	8440.12	12727.5	11852.1	13681.4	5086.42	6064.03	6304.65	12419.8	13822.1	12581.4
Desmethylazelastine	HMDB0060534	366.139	[M-H]-	2815.67	2821.43	2239.07	2930.54	2234.76	3100.2	2499.12	3109.7	2567.93	2916.86	2906.69	2882.42	25397	30003.2	45111.9	29309.4	29420.6	37869.4	30764.5	35675.5	36848	39003	33486.1	32875.1
Aspartyl-Histidyl-Proline		366.142	[M-H]-	2616.99	2611.85	1996.59	2930.54	2033.07	3013.29	2610.42	2624.5	2610.7	2916.86	2722.92	2830.8	26576.1	32672.5	47233	32664.5	30795.8	38767.6	31098.6	37166	36848	40575.4	33680.1	34800.1
3, 5-Tetradecadiencarnitine ; Tetradecadienoyl Carnitine	HMDB0013331	366.266	[M-H]-	1085.6	1252.31	673.198	818.456	1332.14	1098.08	1722.67	909.603	1148.63	1316.58	1266.77	976.3	3172.43	3071.92	3429.88	2349.02	2160.36	2603.27	2546.08	2206.06	2424.79	2829.61	3802.09	2592.84
Orotidine 5'-Phosphate	C01103	367.016	[M-H]-	12762.1	11324	9386.49	7428.11	3183.18	5720.82	10059.6	6564.46	7550.19	13553.7	12566.9	11217.2	22779.4	25180.7	27658	29159.5	25292.3	26626.6	12861.3	14141.8	14717.2	20298.1	22821.8	22614.4
Dehydroepiandrosterone sulfate ; Testosterone sulfate ; 3Beta-Hydroxyandrost-5-En-17-One 3-Sulfate ; Testosterone Sulfate	C04555 ; HMDB0001032 ; HMDB0002833	367.156	[M-H]-	2108.31	2358.32	1607.13	1682.57	1247.34	1913.94	1914.97	1511.57	1867.38	2053.81	2323.03	1437.1	9368	8584.41	15018.8	9505.7	10899.7	13356.4	10760.3	12123.3	12512.8	13858.6	11135.9	14385.7
Valyl-Histidyl-Asparagine		367.173	[M-H]-	2574.04	2641.39	2153.13	2505.98	2940.6	2116.95	3376.5	2012.82	2861.28	2635.16	2563.63	2282.01	5199.09	4195.16	6156.71	4857.63	4631.17	5282.28	5914.94	5569.32	5292.68	5812.7	5714.36	6263.36
Prolyl-Prolyl-Arginine		367.212	[M-H]-	2303.23	1730.7	1704.11	1777.48	1890	2295.62	2573.52	2016.07	1880.37	2009.35	2413.61	1933.06	3542.1	3288.21	3471.8	4384.38	3637.58	3804.5	6694.02	5766.66	5742.71	4543.96	7332.32	7620.08
11-Dehydro-thromboxane B2 ; 6,15-Diketo,13,14-dihydro-PGF1a ; Thromboxane B3 ; 11-Dehydrothromboxane B2 ; 20-Dihydroxyleukotriene B4 ; Prostaglandin-G2 ; 20-COOH-10,11-Dihydro-Leukotriene B4	C05956 ; HMDB0004242 ; HMDB0001979 ; HMDB0005099	367.212	[M-H]-	2001.68	1730.7	1704.11	1777.48	1890	2112.1	2573.52	2016.07	1880.37	1844.78	2413.61	1933.06	3790.91	3288.21	3461.06	4384.38	3637.58	3804.5	6694.02	5766.66	5742.71	4543.96	7332.32	7620.08
Beta-Cortol ; Cortol	HMDB0005821 ; HMDB0003180	367.248	[M-H]-	2567.59	3046.34	2111.6	1928.6	3910.94	2292.51	3701.41	2824.34	2667.86	2654.76	3327.48	2272.51	4745.37	9481.64	4363.59	3463.65	3170.97	3356.3	4250.86	3443.86	3055.59	3844.38	5518.47	3843.83
Lignocerate	C08320	367.356	[M-H]-	25200	28216.1	16592.1	18954.8	29204.4	18888.8	23279.1	19141.8	18412.6	18378.3	35185.3	16676.2	16746.8	17795.6	16666.2	21841	20797.9	29646.8	17064.4	16298.2	17755.8	28170.3	29788.7	25265.2
6-Hydroxy-R-acenocoumarol ; 7-Hydroxy-R-acenocoumarol ; 8-Hydroxy-R-acenocoumarol	HMDB0060882 ; HMDB0060883 ; HMDB0060884	368.077	[M-H]-	3766.38	4363.84	3859.7	2945.06	2065.21	2879.47	4402.14	3005.33	3948.52	3008.68	2104.53	2581.31	2898.6	2952.4	3556.24	3774.7	3505.31	3435.64	2397.28	2885.22	2748.44	2758.15	2291.19	2511.77
Tetradecenoyl Carnitine ; Tetradecenoylcarnitine(9) ; cis-5-Tetradecenoylcarnitine ; trans-2-Tetradecenoylcarnitine	HMDB0002014 ; HMDB0013329	368.283	[M-H]-	976.802	969.155	799.792	797.077	683.254	770.254	1046.51	627.905	796.914	536.914	837.543	1323.5	945.13	1208.7	1460.39	891.635	881.116	1531.32	1435.3	1144.87	1257.14	1352.23	1592.56	1303.66
Sedoheptulose 1,7-Bisphosphate	C00447	368.999	[M-H]-	4298.59	4217.71	3002.96	6536.85	3519.48	5473.11	3972.21	4026.48	3993.55	7850.75	6276.51	5374.99	3935.82	3869.13	5055.1	15769.1	15557.7	16841.8	6384.54	6238.56	5239.67	6726.44	7665.33	8788.09
5a-Dihydrotestosterone sulfate ; Androsterone sulfate ; 5Alpha-Dihydrotestosterone Sulfate ; Androsterone Sulfate	HMDB0006278 ; HMDB0002759	369.173	[M-H]-	1833.6	2160.23	1663.41	2360.89	1503.98	1575.59	1888.5	1549.82	1509.81	2238.38	1528.32	1502.33	2298.73	2865.38	3593.09	2609.32	2268.54	2829.84	3004.26	2428.03	2223.58	2414.29	2819.73	2369.74
Seryl-Lysyl-Histidine		369.189	[M-H]-	3247.54	2613.23	2930.09	2429.84	2678.35	1952.94	2898.67	2232.42	1958.82	2349.11	2496.86	2084.08	3099.25	2943.69	3233.39	3466.54	2875.82	3302.51	3708.43	3399.98	2753.81	3354.92	3959.02	3987.73
6-Keto-prostaglandin F1a ; 10,11-Dihydro-20-Dihydroxy-Leukotriene B4 ; 6-Oxo-Prostaglandin F1Alpha ; 9S,11,15S-Trihydroxy-Thromboxa-5Z,13E-Dien-1-Oic Acid ; Prostaglandin G1 ; Thromboxane B2	C05961 ; C05963 ; HMDB0002886	369.226	[M-H]-	3305.39	2878.5	1968.6	2534.63	1850.91	2307.51	3343.37	2248.54	1764.43	2563.14	2186.16	1717.52	2831.97	2862.93	3753.41	3470.7	2907.06	3156.17	21914.9	14603.4	5952.04	7493.09	25127.4	24954.5
Docosanedioicacid		369.299	[M-H]-	12755.6	11382.1	9638.53	9156.63	8981.93	9051.79	9394.73	9397.29	10049.2	8560.5	9862.7	7770.69	9450.98	10372.6	10294.4	9799.54	9531.17	10555.3	10227.5	9105.03	10680.7	10689.7	12215.4	9988.68
Lornoxicam	HMDB0015666	369.974	[M-H]-	581.193	679.247	977.833	934.149	786.231	962.708	1528.53	790.599	1346.31	1227.24	1048.69	1097.09	1502.76	2019.25	2375.24	3075.76	2427.79	2498.4	1589.39	2260.28	1973.97	2267.76	2256.65	1563.95
Tetradecanoylcarnitine ; Tetradecenoylcarnitine(5)		370.299	[M-H]-	2663.97	2770.23	2590.37	2880.38	2125.52	1966.87	2633.14	1824.6	2508.66	2382.82	2985.32	2417.1	2748.91	2433.59	2173.79	2132.4	2826.71	2927.3	3007.91	3008.85	2837.01	2858.55	2967.33	2319.98
glucuronide-thiomethyl-acetaminophen conjugate		371.067	[M-H]-	1556.11	1545.71	2044.95	2636.2	1867.92	2175.03	2193.73	2384.16	2134.11	2363.83	2096.19	1985.61	9572.88	7610.11	6248.38	9372.44	6811.15	5779.66	6251.13	6579.73	6681.67	6228.44	4619.57	5611.75
Sulindac sulfone	HMDB0060620	371.077	[M-H]-	1329.1	1855.22	1702.07	2082.35	1428.14	1550.16	1963.89	1578.78	2298.89	1909.44	1697.13	1893.08	5089.71	5153.27	4220.37	5433.14	4502.68	4342.51	4091.91	4350.32	3902.56	3631.23	3643.99	3065.54
Tetrahydrocurcumin	HMDB0005789	371.148	[M-H]-	1504.24	1751.62	1613.46	1466.3	848.683	1311.9	1646.48	1604.69	1338.08	1924.32	1369.86	1336.56	5464.1	5864.09	7505.35	4790.56	5081.63	5312.33	5305.07	5176.49	6210.61	6204.84	4835.59	5755.96
Tryptophanyl-Alanyl-Proline		371.171	[M-H]-	3024.08	2939.2	2298.48	2076.62	1883.21	2154.95	3103	2334.93	2270.4	2150.16	2520.02	1918.49	5328.39	5063.88	6775.5	5714.34	5874.88	6202.82	8351.06	7490.2	6826.49	6260.35	7728.06	8986.24
Biocytin	C05552	371.175	[M-H]-	2731.07	2286.88	2144.26	1972.8	1254.18	2154.95	2705.61	1454.79	2175.23	1843.31	2520.02	1194.91	4290.51	4010.54	6775.5	5147.2	5874.88	6000.21	7755.23	6765.86	6023.9	4989.68	6372.1	6534.37
Prolyl-Glutamatsyl-Lysine		371.192	[M-H]-	2029	2042.04	1637.14	2057.42	1416.4	1905.95	1478.79	1596.14	1457.06	1497.93	1547.56	1403.14	2613.03	3477.7	3873.43	2948.6	3149.52	3757.96	3598.62	3176.28	3381.59	3096.41	3099.5	3865.39
Arginyl-Prolyl-Threonine		371.205	[M-H]-	2591.44	2388.08	1697.49	1815.68	1611.92	2372.91	2309.19	1788.23	1807.13	2315.22	2570.38	1574.23	2277.27	3052.99	3219.27	2491.83	2770.75	2717.42	4115.37	3603.85	3343.05	3189.11	3781.65	3765.92
Cervonoyl ethanolamide	HMDB0013627	371.258	[M-H]-	2434.05	2278.7	2161.36	1432.1	2239.28	1764.88	3134.94	2022.33	1611.95	1785.65	2404.05	1706.74	2514.72	2477.78	2609.08	2312.33	2493.53	2624.42	4546.91	3693.38	2443.5	2634.16	4287.99	4557.31
5-S-Cysteinylglycine Dopa		372.087	[M-H]-	1419.83	1408.79	1684.47	1406.38	1304.06	1560.23	2329.39	1713.31	1882.05	2061.55	1417.35	2036.49	2921.49	2911.8	2992.46	3109.98	3033.14	2972.09	3099.42	3367.2	3425.31	2641.35	2171.07	2915.06
Aspartyl-Histidyl-Cysteine		372.097	[M-H]-	1570.3	2322.65	1858.87	1763.93	1297.84	1628.83	2621.06	1612.42	2556.84	2585.5	1994.95	1666.53	2418.68	3199.79	3412.34	3477.42	2501.63	2839.63	2715.74	2918.94	2800.43	2824.51	3092.7	2649.89
ortho-hydroxyrosiglitazone ; para-hydroxyrosiglitazone	HMDB0061105 ; HMDB0060981	372.103	[M-H]-	2260.11	1889.87	2322.63	1796.26	1102.9	1678.69	3144.07	2347.5	2807.49	2585.5	2221.42	1770.72	3477.67	3742.66	4167.11	4228.54	3215.65	3948.19	3305.96	3665.97	3248.01	3737.43	3090.29	3015.95
deoxy-fluvastatin-dinor		372.137	[M-H]-	1638.89	1114.69	1426.14	853.436	818.033	1382.28	1423.88	1413.22	1316.19	1507.97	1080.24	1613.19	3878.37	4795.22	5657.91	4259.91	4067.45	6179.71	5225	4706.15	5749.11	4718.68	5595.21	5810.09
Endoxifen ; alpha-Hydroxy-N-desmethyl-tamoxifen ; alpha-Hydroxy-N-desmethyltamoxifen	HMDB0060666 ; HMDB0061085 ; HMDB0060668	372.198	[M-H]-	1503.18	1355.75	1176.13	968.6	780.804	1239.22	1284.81	1189.91	843.029	1264.87	1039.37	1138.82	4863.41	4630.84	7668.73	5179.09	5456.19	7995.8	6188.47	5770.83	6942.41	5876.91	5587.35	6426.51
Dodecanedioyl Carnitine		372.24	[M-H]-	1286.82	1158.7	1149.94	1329.59	871.889	1565.76	1282.14	1199.62	1426.85	1352.85	1224.37	1013.31	1829.35	2343.32	2498.38	2576.08	1906.12	2826.87	3298.57	2706.91	2704.58	2807.72	3849.33	3883.63
3-dehydro-Lithocholate		372.265	[M-H]-	891.398	899.996	565.048	872.615	722.306	657.342	1045.38	698.894	758.346	614.215	950.637	695.806	1520.52	1379.75	1592.37	1012.25	1410.72	1769.38	1381.09	1444.55	1457.02	1268.89	1237.2	1550.16
Etoricoxib 1''-N''-oxide	HMDB0060926	373.044	[M-H]-	1311.17	1554.52	1561.25	1142.22	749.258	1371.3	1390.89	1279.87	927.543	1052.12	1558.45	1344.75	2992.35	2810.1	2963.61	3569.98	2769.35	3580.01	2757.85	2441.76	2405.2	2343.97	2492.48	2492.2
3'-S-hydroxy-pravastatin-tetranor		373.162	[M-H]-	5567.42	4454.34	3994.13	3754.73	2470.79	5052.41	4661.75	3280.24	3067.9	2762.04	3478.4	2868.45	27815.9	26602.6	43944.1	30281.6	28685.6	47400.2	33905.7	31808.4	43430.5	40569.7	33585.4	41247.7
Prolyl-Arginyl-Cysteine		373.165	[M-H]-	5567.42	4454.34	3658.17	3318.68	2453.73	5052.41	4594.64	3280.24	3067.9	2539.1	3478.4	2868.45	26563.2	26602.6	41905	30281.6	27138.5	44911.1	31512.8	28705	40112.2	38160.6	30298.8	40112.7
Glutaminyl-Asparaginyl-Leucine		373.172	[M-H]-	3603.39	3535.26	2500.96	2486.78	1900.57	3010.92	3227.68	2885.01	2509.06	2431.35	3094.03	2410.51	15815.5	17392.8	23890.4	18793.6	16548.5	24529.4	18416.7	16762.7	21005	22151.9	17112.3	22672.6
Tryptophanyl-Glycyl-Leucine		373.185	[M-H]-	3009.2	3858.26	2652.19	3011.74	2402.03	2427.64	3013.18	2984.42	2734.34	3036.85	2971.21	2351.01	8897.21	8437.93	12734	10245.7	9501.11	12087.1	11470.9	10064.4	11214.2	11305.4	9652.67	12689.4
Leucyl-Aspartyl-Lysine		373.209	[M-H]-	2345.99	2812.48	3085.11	3764.61	3489.49	2991.98	3508.97	3327.81	2686.46	3188.97	4497.4	2719.79	3046.57	2438.1	3567.65	2798.99	2998.67	3166.54	2845.69	2715.08	3555.02	3326.2	3025.43	3279.02
Isolecyl-Seryl-Arginine		373.221	[M-H]-	2050.81	1706.12	1728.31	2604.41	1986.92	2626.7	3053.06	2230.67	1791.33	2326.7	1721.97	1669.96	2686.31	2310.27	3140.56	3115.72	2564.42	2746.97	3334.72	2872.22	2637.21	3029.79	2948.65	3719.18
Calcitroic acid	HMDB0006472	373.236	[M-H]-	1392.49	1274.68	991.092	1359.28	1219.24	1199.14	1406.15	1297.93	1016.37	952.661	1197.91	877.634	1555.92	1636.53	1982.74	1649.99	1644.17	2178.55	2253.54	1654.05	1929.51	1772.12	2115.93	1883
omega-hydroxyfinasteride	HMDB0061030	373.249	[M-H]-	1057.31	1077.22	798.317	919.851	851.704	1159.33	1355.62	919.84	979.18	967.44	1094.53	905.474	1424.71	2202.18	1955.62	1483.52	1747.13	1804.02	2475.45	2352.91	1937.26	1904.12	2805.57	2410.58
Adrenoyl ethanolamide ; Docosatetraenoyl Ethanolamide (22:4, Delta 7, 10, 13, 16)	HMDB0013626	374.309	[M-H]-	685.442	609.728	509.89	227.132	372.261	334.485	373.04	403.542	464.586	370.396	619.713	365.832	682.344	672.768	947.364	781.263	836.013	874.489	846.227	689.733	975.39	977.648	709.737	1149.51
Torasemide-M5		375.077	[M-H]-	1964.5	2287.64	2072.86	3625.64	2768.01	2443.35	3270.66	2082.77	2583.38	2859.16	2680.86	2700.95	11265.9	9052.79	8817.9	7483.48	5147.08	5273.01	9339.92	9271.15	7131.49	7004.32	7341.34	6560.64
Aspartyl-Asparaginyl-Glutamate		375.114	[M-H]-	1597.23	1689.26	1431.11	1812.35	1371.59	1436.02	2450.72	1839.1	1904.09	2176.02	1394.65	1750.16	3403.98	3410.56	4737.21	4112.88	3669.1	3582.82	3866.9	3560.17	3989.54	3980.97	3888.71	3914.29
Riboflavin ; Tryptophanyl-Glycyl-Aspartate	C00255	375.131	[M-H]-	2078.86	1773.23	1903.81	1632.52	1148.83	1702.31	2343.55	2015.24	1698.12	2376.16	1582.45	1775.38	7955	6864.21	10489.2	7356.22	6271.26	9886.04	8112.43	8126.67	9944.61	8805.65	7687.45	8524.93
Threonyl-Glutaminyl-Glutamate		375.151	[M-H]-	4083	3072.08	3066.04	2437.31	2149.88	2467.53	4180.95	2848.26	2652.42	2945.36	2175.29	2241.41	20337.3	20527.5	32931.5	22822.7	22067.8	30044.5	21128	23658.8	27274.6	26956.6	21522.7	25932.8
18-Oxocortisol	HMDB0000332	375.181	[M-H]-	2780.18	3780.89	2761.33	2569.93	5402.47	2886.73	3179.58	2354.68	4266.94	3818.15	3401.18	2495.47	6936.01	7609.92	9763.47	7725.31	6662.5	8629.37	8003.29	7720.99	8797.26	9343.37	8897.35	8703.8
Arginyl-Valyl-Cysteine		375.184	[M-H]-	3175.1	4310.45	3311.47	2607.93	6983.37	3482.9	4154.85	2714.14	5111.89	4366.65	3667.8	2763.25	6245.95	6859	8604.76	6878.47	5750.82	7499.32	7549.55	7009.05	7374.16	8397.77	8897.35	8054.41
Glutamyl-Threonyl-Lysine		375.188	[M-H]-	3396.81	5270.39	3580.42	3041.95	7832.49	3531.55	5018.43	3264.79	5204.13	4682.02	3724.2	3257.01	5593.71	5931.44	7225.33	6234.46	5340.49	6759.43	6681.65	6190.17	6226.04	7401.59	7429.69	7194.17
Threonyl-Threonyl-Arginine		375.198	[M-H]-	3503.59	3744.46	2809.3	2515.38	5200.66	2580.3	3421.78	2911.02	3711.74	4095.41	3149.52	2844.22	4575.58	4178.28	5087.64	3820.64	4312.84	4554.46	4743.06	3788.51	4266.92	4952.56	5326.04	4909.86
Resolvin D1	HMDB0003733	375.218	[M-H]-	1777.39	2104.28	1371.5	1305.69	1697.02	1420.39	1511.69	2064.57	2219.36	2323.08	1555.1	1499.99	2389.64	2610.33	2884.56	3099.23	2936.17	3540.74	2779.43	2268.21	2300.48	2873.88	3603.73	3399.01
MG(0:0/20:5(5Z,8Z,11Z,14Z,17Z)/0:0) ; MG(20:5(5Z,8Z,11Z,14Z,17Z)/0:0/0:0)	HMDB0011550 ; HMDB0011580	375.252	[M-H]-	1047.49	870.71	581.638	651.194	864.555	857.289	1165.64	1458.02	2407.79	915.084	863.303	1383.77	1437.81	1501.37	1979.64	1855.45	1394.45	2060.62	1434.6	1671.44	1519.4	1523.82	2043.14	1503.44
Lithocholate	C03990	375.289	[M-H]-	3501.5	3200.1	2589.21	3357.27	2357.93	3200.46	3921.86	3472.81	2785.54	2492.19	3147.63	2885.58	2367.3	4603.19	4172.14	4417.69	4461.64	4207.91	2699.33	2774.13	2965	3300.89	2757.75	2807.89
Reduced haloperidol	HMDB0060903	376.15	[M-H]-	4545.23	4343.22	4624.34	4469.93	2816.92	3996.55	4632.4	3640.02	3660.19	4898.96	4673.55	3714.66	11288.8	10295.8	13107.3	9675.23	9252.73	11309.7	9159.25	9477.24	12120.3	10576.7	9594.12	9859.66
Valyl-Leucyl-Phenylalanine		376.226	[M-H]-	1660.38	1096.27	1120.26	1708.34	1358.31	1866.84	1546.89	2289.6	1894.41	2570.8	2173.26	2120.46	1987.05	2301.63	3091.33	2690.97	3243.02	3206.77	2178.54	2196.04	2498.63	2749.43	3047.68	2972.55
4R-Hydroxy solifenacin	HMDB0061127	377.189	[M-H]-	2426.08	2444.72	1962.41	2353.52	2437.39	2243.56	2550.55	1989.28	2083.85	2685.84	2740.92	2079.56	3453.58	3146.11	4110.75	2998.92	2794.91	3232.55	3460.31	3267.28	3825.22	3332.17	3832.81	4095.38
18-Hydroxycortisol	HMDB0000418	377.196	[M-H]-	3336.72	3117.92	2732.01	2318.83	3075.57	2669.62	3731.82	2486.52	2488.97	3320.73	2710.21	2384.81	3258.26	3513.88	3963.95	3512.23	3164.08	3740.96	3732.24	3757.76	4089.48	3628.96	3296.11	3746.11
1-Arachidonoyl Glycerol ; 2-Arachidonoylglycerol ; 2-Arachidonylglycerol ; MG(0:0/20:4(8Z,11Z,14Z,17Z)/0:0) ; MG(20:4(5Z,8Z,11Z,14Z)/0:0/0:0) ; MG(20:4(8Z,11Z,14Z,17Z)/0:0/0:0)	C13856 ; HMDB0004666 ; HMDB0011549 ; HMDB0011578 ; HMDB0011579	377.267	[M-H]-	994.863	1142.93	1143.44	1022.79	974.514	803.916	1247.53	674.443	963.387	1068.92	1382.17	1307.85	1866.53	2944.19	2014.43	2338.3	2129.1	2452.4	2248.81	1862.71	2126.53	2093.22	2689.81	2100.9
(R)-S-Lactoylglutathionate ; Aspartyl-Methionyl-Aspartate	C03451	378.098	[M-H]-	59548.3	61422.4	67793.7	60584.1	40025.1	56342.2	57789.2	43604.6	48241.9	71890.1	71943.3	61470.9	44811.7	50505.6	49038.7	38546	39658.3	35535	35026.8	38227.1	40995.1	42969.8	34901.4	34203.6
Sphingosine 1-phosphate ; Sphingosine 1-Phosphate	C06124 ; HMDB0000277	378.24	[M-H]-	1961.71	1435.54	1373.59	998.28	881.237	952.62	1709.81	1504.17	1322.5	2620.11	2720.09	2086.11	3396.43	2838.01	3590.01	3705	3919.38	3974.58	3814.4	3802.11	3604.06	4087.62	4928.03	5541.72
Cystyl-Glutaminyl-Methionine		379.114	[M-H]-	4576.9	4711.56	4941.62	5196.24	3561.82	5406.65	3889.27	4385.28	4351.52	6975.84	6049.12	5120.71	9145.53	8920.72	12459.5	9086.44	8148.06	10346.3	7542.8	9322.67	8875.11	9424.76	8408.7	9277.52
Seryl-Phenylalanyl-Lysine		379.196	[M-H]-	1480.53	1389	1415.98	1395.92	1581.08	1667.14	1493.74	1377.95	1458.2	1504.56	1790.19	1871.21	3180.55	3439.76	4094.25	3300.83	2870.37	3558.97	3574.7	3898.82	3536.97	4373.35	3803.21	3849.26
Histidyl-Prolyl-Lysine		379.21	[M-H]-	1877.19	1516.09	1337.39	1837.55	1563.15	1399.93	1730.3	1580.43	1457.36	1682.56	1749.65	1179.79	3408.11	2649.41	3103.44	2416.33	2328.78	2764.07	3331.86	2723.49	2753.51	2644.33	3372.27	3133.35
MG(0:0/20:3(5Z,8Z,11Z)/0:0) ; MG(0:0/20:3(8Z,11Z,14Z)/0:0) ; MG(20:3(5Z,8Z,11Z)/0:0/0:0) ; MG(20:3(8Z,11Z,14Z)/0:0/0:0)	HMDB0011546 ; HMDB0011547 ; HMDB0011576 ; HMDB0011577	379.284	[M-H]-	1146.41	1227.42	682.362	944.343	889.784	800.774	1266.45	1180.24	836.986	883.801	1441.24	733.739	1788.68	1505	2234.35	1882.76	1676.25	1727.1	2803.52	2174.43	2093.47	1926.11	3009.69	3186.35
dehydrofelodipine	HMDB0061029	380.047	[M-H]-	964.617	1049.41	910.349	1081.73	448.82	1103.25	1357.14	1001.78	1416.71	1037.73	1239.68	917.017	1876.33	1960.04	1995.81	3552.53	2889.59	3609.74	1383.68	2136.25	2033.38	1486.72	1377.16	1722.43
ibuprofen acyl glucuronide		380.149	[M-H]-	1266.85	1515.27	1529.88	1408.66	1255.25	1752.99	1613.75	1551.65	1379.78	1183.62	1347.79	1189.61	18064.2	15640.9	20899.8	14522.2	13154.4	17406.8	15235.8	14668.6	16773.7	18701.3	12246.5	13606.6
Sphinganine 1-phosphate ; (2S,3R)-2-Azaniumyl-3-Hydroxyoctadecyl Phosphate	C01120 ; HMDB0001383	380.255	[M-H]-	5365.64	5289.29	2745.15	1775.02	2201.77	2220.2	4445.59	3258.45	2941.91	2764.94	3715.6	1936.53	3959.92	4065.62	4222.35	3988.19	4145.14	3978.6	5040.84	4716.76	4735.61	4836.58	5476.65	5650.55
hesperetin 3''-O-sulfate	HMDB0029202	381.03	[M-H]-	1173.97	1598	1633.25	1991.77	1275.87	1299.14	1729.79	1206.25	1218.84	1533.98	1674.73	1477.82	1969.6	2058.31	2829.47	3797.21	3415.02	3629.86	2371.08	2691.84	2395.52	1890.34	2400.19	2523.27
Farnesyl pyrophosphate ; Farnesyl Diphosphate	C00448 ; HMDB0000961	381.124	[M-H]-	2512.44	3099.12	2228.11	2042.57	1882.94	2297.05	1894.07	1986.24	2227.22	2236.32	2059.82	1878.99	8839.15	8867.68	12874.8	10002.3	9025.35	10476.2	9165.02	10530.2	11740.6	11662.2	10175.5	10337.3
Asparaginyl-Phenylalanyl-Cysteine		381.124	[M-H]-	2512.44	3099.12	2228.11	2042.57	1882.94	2297.05	1894.07	1986.24	2227.22	2236.32	2059.82	1878.99	8839.15	8867.68	12874.8	10002.3	9025.35	10476.2	9165.02	10530.2	11740.6	11662.2	10175.5	10337.3
1-(alpha-Methyl-4-(2-methylpropyl)benzeneacetate)-beta-D-Glucopyranuronic acid	HMDB0010343	381.154	[M-H]-	2304.57	1733.4	2132	2539.65	1521.54	1853.74	2200.62	2449.02	1952.13	2251.89	1933.57	1678.71	15341	13503.3	19163	15307.4	12423.1	14282.9	11780.9	13630.1	14476.6	15696.5	11059	12527
Isoleucyl-Asparaginyl-Histidine		381.191	[M-H]-	2775.36	3130.05	1648.21	2427.77	3704.59	2161.81	3193.2	2160.1	2095.31	2741.29	2312.99	2114.12	3659.82	4510.4	4352.65	4119.56	3153.33	3741.33	4550.44	3976.33	3666.91	4309.14	4689.58	4759
MG(0:0/20:2(11Z,14Z)/0:0) ; MG(20:2(11Z,14Z)/0:0/0:0)	HMDB0011544 ; HMDB0011574	381.3	[M-H]-	1954.54	1799.43	1735.18	1051.96	1373.26	1537.31	1973.72	1360.57	1501.14	1659.52	1877.56	1179.72	2139.2	2281.52	2355.22	2758.72	2383.09	2548.29	3741.33	2781.47	2914.2	2565.28	4622.99	4797.75
5Alpha-Cholesta-8,24-Dien-3-One ; Cholesta-5,7,24-Trien-3Beta-Ol ; Zymosterol Intermediate 2	C05107	381.314	[M-H]-	7236.14	6079.03	5126.3	4945.72	3668.36	4346.56	6571.36	6505.16	5878.93	5410.02	6279.22	5541.05	4894.05	5999.11	6208.62	6635.33	6428.07	6287.99	6005.08	6008.43	6504.85	7562.32	7719.31	8315.39
Pentacosanoic acid	HMDB0002361	381.371	[M-H]-	9916.2	10143.6	6629.92	8027.16	7664.87	8323.34	7965.13	6929.03	7242.22	6568.17	8295	6076.17	7330.6	8174.3	7719.14	7388.14	6934.96	9414.9	7282.69	7279.05	8675.05	8065.15	10040.6	8100.46
Cystyl-Aspartyl-Phenylalanine		382.109	[M-H]-	3051.43	2589.54	2876.85	1975.98	1579.58	1929.14	4141.07	2690.94	3504.5	2571.14	2435.5	2612.21	2674.96	2600.14	2974.55	2995.74	2747.64	3345.1	2394.53	2768.49	3130.7	2906.97	2301.41	1905.62
Beta-1,4-Mannose-N-Acetylglucosamine		382.135	[M-H]-	2086.86	1674.05	2572.28	1700.1	1331.53	1657.88	2539.99	1577.51	2235.19	2765.47	2082.93	1733.23	7616.84	7702.77	11399.3	9873.83	7081.46	9399.42	7379.04	8935.69	9208.36	10325.5	7854.09	9586.39
3-Hydroxy Trans5,8Tetradecadienoyl Carnitine		382.261	[M-H]-	812.19	598.666	482.818	671.79	1024.75	745.046	1285.37	874.602	810.144	638.182	795.361	830.037	1364.01	2085.04	1181.74	1158.4	1024.52	1473.47	1435.35	885.003	1157.59	1298.34	2200.34	1593.17
S-Adenosyl-L-Homocysteine	C00021	383.113	[M-H]-	8242.58	7731.94	6779.61	5046.6	2563.66	3603.99	10030.6	5901.14	8135.03	7644.81	5119.35	7956.55	5177.75	5119.88	6191.45	5172.3	4529.81	6072.28	4243.64	4829.6	4781.8	5358.71	5819.2	5400.28
repaglinide aromatic amine	HMDB0061005	383.198	[M-H]-	1893	1795.96	1971.49	1604.13	2033.02	2258.84	2701.54	1633.83	1521.18	2494.39	2256.87	1529.63	2591.88	2214.14	2717.25	2289.47	2182.16	2491.12	3003.3	2486.7	2306.84	3011.12	2792.71	2695.9
Histidyl-Lysyl-Threonine		383.205	[M-H]-	2851.61	2683.42	1627.34	2304.51	2683.4	2366.22	3110.07	2092.09	1951.91	2409.12	2632.14	1693.42	3236.01	4180.02	2795.12	2933.01	2829.08	3815.58	3214.61	3037.41	3400.6	3380.42	4312.93	3212.73
20-Trihydroxy-Leukotriene-B4		383.206	[M-H]-	2851.61	2683.42	1627.34	2304.51	2683.4	2366.22	3110.07	2092.09	1951.91	2409.12	2863.88	1693.42	3236.01	4180.02	2795.12	2933.01	2829.08	3955.22	3214.61	3037.41	3400.6	3380.42	4312.93	3212.73
Leucyl-Prolyl-Arginine ; Prolyl-Leucyl-Arginine ; Histidyl-Lysyl-Valine		383.242	[M-H]-	2670.89	2652.14	2469.07	1857.67	2659.36	2014.69	3361.45	1814.62	2582.71	2487.57	2764.81	1468.18	2677.27	7243.55	3516.78	3583.26	3168.3	3699.15	12792.6	8130.97	4272.6	5577.03	15005.2	14998.5
MG(0:0/20:1(11Z)/0:0) ; MG(20:1(11Z)/0:0/0:0)	HMDB0011543 ; HMDB0011573	383.314	[M-H]-	9465.43	9098.37	7979.65	9212.83	9605.99	10860.3	10070.2	8342.21	8410.45	7275.08	9112.67	6978.42	7351.28	8918.58	9326.92	9360.2	8107.67	11678.6	9343.73	9434.87	10748.9	9292.72	8359.2	8117.26
5Alpha-Cholest-8-En-3-One ; 5Alpha-Cholesta-7,24-Dien-3Beta-Ol ; 7-Dehydrocholesterol ; 8-Dehydrocholesterol ; Calciol ; Cholesta-5,7-Dien-3Beta-Ol ; Cholestenone ; Desmosterol ; Previtamin D3 ; Tachysterol 3 ; Vitamin D3 ; Zymosterol	C05439 ; C05443 ; C01164 ; C01802 ; C07711 ; C05437 ; HMDB0000032 ; HMDB0000921 ; HMDB0000876	383.335	[M-H]-	2503.16	2258.05	1966.14	1914.67	2462.64	2320.28	2192.49	1957.33	2499.7	1700.78	1922.92	1631.26	2115.81	2767.44	2400.52	2484.35	2230.64	2957.29	2610.1	2195.64	2760.54	2261.32	2179.53	2244.99
5-hydroxylansoprazole	HMDB0060971	384.063	[M-H]-	2116.96	2481.35	2739.68	2199.26	1678.6	1790.23	3099.16	1948.12	1909.22	2001.07	1840.7	1670.64	2058.42	2535.98	1794.48	2225.93	2097.82	1932.53	1915.47	1705.99	1934.93	1971.57	1762.33	2359.39
Tyrosyl-Cysteinyl-Threonine		384.123	[M-H]-	2051.72	1908.3	1635.66	1426.05	1205.3	1628.54	2447.5	1810.18	2660.47	2603.77	1658.3	1893.45	4570.29	4254.26	5561.16	4609.35	4630.58	5899.35	4349.35	5242.84	4843.48	4785.56	4689.25	5111.66
3-Hydroxy Tetradecenoyl-7-Carnitine		384.276	[M-H]-	1263.41	1459.6	918.869	872.273	1133.11	891.186	1282.89	848.293	1023.16	904.208	1061.97	723.175	902.104	1248.92	1117.05	1239.69	1399.2	1529.88	1284.96	1143.11	1324.51	1536.95	2214.28	1660.94
Pentadecanoylcarnitine		384.313	[M-H]-	1921.54	2011.01	2262.43	1091.51	2132.23	1621.33	2094.25	1976.88	1796.57	1362.26	1695.95	1282.73	1372.61	1660.55	2210.97	1991.68	2061.11	2129.8	2032.51	1852.19	2313.35	1842.36	2260.52	1884.86
Lysyl-Cysteinyl-Histidine		385.164	[M-H]-	229451	135682	115446	33621.9	73588.2	93998.5	180522	250854	203472	321758	95483.5	83014.6	63962.9	97015.2	108647	49014.6	65726.5	146455	132819	153636	129893	70521.9	211220	100064
10,11-Dihydro-20-Trihydroxy-Leukotriene B4		385.221	[M-H]-	4373.69	3593.07	3260.39	2543.71	2274.64	2893.39	4984.65	5099.38	4686.93	6151.03	3481.64	2648.69	3104.72	8192.75	4427.82	4049.39	3170.05	4558.77	6893.12	5810.15	4693.95	3881.37	8369.75	7712.76
MG(0:0/20:0/0:0) ; MG(20:0/0:0/0:0)	HMDB0011542 ; HMDB0011572	385.33	[M-H]-	1466.88	1332.25	1053.06	831.101	791.029	804.955	1513.33	1293.22	1469.78	1310.57	846.153	815.379	1141.64	1179.08	1250.54	1215.47	1276.48	1476.76	1420.32	1610.92	1469.56	1318.29	1864.78	1734.73
5Alpha-Cholest-7-En-3Beta-Ol ; 5a-Cholest-8-en-3b-ol ; Cholesta-8(9)-En-3Beta-Ol ; Cholesterol ; Lathosterol	C01189 ; C03845 ; C00187 ; HMDB0006841 ; HMDB0001170	385.348	[M-H]-	1204.15	884.045	871.798	673.017	716.039	794.867	928.383	1060.55	1069.42	1304.8	968.027	786.432	596.09	1171.48	1225.35	842.554	1116.45	1338.5	1186.13	1295.37	978.36	861.938	1503.52	1188.37
Deoxycytidine-5'-Diphosphate	C00705	386.014	[M-H]-	19379.9	24902.4	30437.7	21589.6	9399.95	16143.3	22489.7	15086.3	15328.4	31096.7	29049.1	24258.5	111395	122781	97884.5	68512.8	55176.2	44534.5	46173.4	47060.8	45169.1	52958.4	53183.4	41753.5
Cystyl-Glutamyl-Histidine		386.113	[M-H]-	1639.33	1521.55	1449.93	1513.9	1304.3	1723.75	2084.16	1468.72	2063.51	2513.26	1545.82	1716.12	3399.42	3204.54	3756.35	3310.58	2900.49	3662.08	2563.92	2766.85	3098.65	3067.55	2899.04	2364.52
4''-hydroxytrazodone ; triazolopyridinone epoxide	HMDB0061060 ; HMDB0061059	386.137	[M-H]-	3165	2494.13	2067.63	2031.48	1163.38	2034.63	1789.71	2154.19	2342.08	2719.07	1687.28	1655.53	16678.9	16251.3	23134.6	16148.9	16711.7	22582.4	16559.2	16371.4	20744.1	19100.3	18266.2	18046.1
4-Hydroxytamoxifen ; alpha-Hydroxytamoxifen ; Tamoxifen N-oxide	HMDB0060530 ; HMDB0060585 ; HMDB0060513	386.212	[M-H]-	2618.85	2170.19	2154	2096.74	2044.14	1878	2593.98	3268.9	2630.5	3895.84	2365.23	1716.08	2136.66	2779.53	2604.35	1607.84	1924.27	3123.91	2445.34	2623.8	2516.76	1751.35	2901.31	2308.9
3-Hydroxy-Tetradecanoyl Carnitine		386.293	[M-H]-	834.177	894.942	706.358	456.204	458.294	726.11	990.084	847.433	885.252	916.277	831.279	619.601	1129.3	1622.17	1895.42	1489.24	1121.81	1759.86	1194.64	1206.2	1252.14	1013.73	1521.19	1212.57
Deoxyuridine-5'-Diphosphate	C01346	386.999	[M-H]-	6331.97	6475.87	5441.81	5883.53	3140.09	4996.61	8840.62	4793.22	5352.29	5397.43	4736.13	4960.63	4170.24	5194.61	5097.69	5359.92	4990.73	5214.95	4166.91	4793.31	3933.73	5055.07	4195.4	3904.24
thiomethyl-sulphoxide-acetaminophen-glucuronide		387.062	[M-H]-	1102.28	860.181	1006.65	1185.23	833.8	1054.41	1642.84	1251	1303.38	1977.81	1299.03	1148.57	1969.56	2255.09	2210.48	3473.32	3335.09	2865.63	2530.18	2020.4	2154.16	2671.35	2550.62	1969.25
Sulfinpyrazone sulfide	HMDB0060943	387.118	[M-H]-	2120.59	1921.36	2387.95	2347.08	2021.12	2185.64	2161.88	1967.16	2399.72	2404.23	1962.55	2209.75	5065.54	4915.23	6561.75	4978.08	4910.95	6262.4	4473.71	5165.61	4786.3	5621.97	4904.41	4683.94
Glutaminyl-Asparaginyl-Glutamine		387.166	[M-H]-	11728.4	7577.83	6568.49	3620.94	3885.83	5038.68	8929.58	9364.76	9580.4	13036.3	5176.89	4728.36	6647.92	7948	9825.56	7207.44	6622.99	10769.4	9168.07	9794.58	9578.47	7599.99	12706.6	9742.95
Isolecyl-Glutaminyl-Glutamate		387.19	[M-H]-	3995.58	3768.35	3282.94	2066.14	2631.11	2689.13	3517.79	3693.54	3175	5071.91	3675.05	2523.93	3742.76	4058.3	5191.66	4149.6	3782.17	5096.36	5405.53	6166.84	4903.01	4304.54	5294.74	4138.77
3-keto-Digoxigenin	HMDB0060746	387.218	[M-H]-	2379.41	3695.92	4812.12	5351.54	4326.67	3387.92	5225.98	4139.09	4338.83	3842.3	6606.29	3029.81	2261.89	2336.25	2604.32	2100.51	2451.17	2184.62	2206.88	2461.23	2715.71	2372.2	2171.8	2549.35
Glutamyl-Isoleucyl-Lysine		387.225	[M-H]-	3251.65	4209.9	5765.63	7016.29	6911.13	5077.25	7445.13	5840.1	4852.52	4999.12	8790.69	5382.13	2221.28	2153.27	2418.36	1918.72	2198.74	2120.16	2600.51	2017.91	2250.32	1926.22	2089.91	2456.05
Threonyl-Isoleucyl-Arginine		387.238	[M-H]-	2482.62	2904.11	2724.49	2993.09	3020.08	2541.79	3287.95	3016.78	2945.21	2746.14	3416.63	2534.37	2770.69	3262.78	3690.66	2869.72	2555.05	3027.99	3405.65	3037.51	3104.38	2756.83	3537.97	2780.74
N-Acetylneuraminate 9-Phosphate	C06241	388.064	[M-H]-	3751.7	4041.8	3458.48	2663.06	1634.78	2345.45	4068.78	2706.43	3439.57	2510.48	2251.78	2479.57	4454.34	4852.23	5589	5108.38	4755.86	5415.56	3352.58	4063.06	4199.47	4358.93	3781.24	4267.56
Acetyl Adenylate	C05993	388.065	[M-H]-	3751.7	4041.8	3458.48	2663.06	1634.78	2345.45	4068.78	2706.43	3439.57	2510.48	2251.78	2479.57	4454.34	4852.23	5589	5108.38	4755.86	5415.56	3352.58	4063.06	4199.47	4358.93	3781.24	4267.56
3-Dehydrochenodeoxychollyc acid; 7oxo-3alpha-hydroxy-5beta-cholan-24-oic acid ; 3-dehydro-Deoxycholate ; 7-Dehydrochenodeoxycholic acid; 7oxo-3alpha-hydroxy-5beta-cholan-24-oic acid		388.26	[M-H]-	1585.15	1322.14	1119.23	1380.85	904.901	1328.14	1513.29	1803.68	1491.18	1284.93	1146.64	896.189	27380.8	29517.6	52826.2	32443.6	28474.3	45878.3	33117.7	34515.4	40515.9	37894.2	30883.5	38439.4
5-Phospho-Alpha-D-Ribose 1-Diphosphate	C00119	388.943	[M-H]-	6386.48	6273.81	4693.26	4292.62	3732.41	6674.35	18493.7	4917.92	6713.66	5249.19	5676.48	4093.33	7775.98	8934.28	13042.1	10219.3	10145.3	13159.3	12499.6	10852.3	10657	9759.71	7888.44	11148.3
Phenylalanyl-Lysyl-Proline		389.217	[M-H]-	2636.91	2768.3	2180.95	5676.21	2344.37	2874.88	2523.62	2622.04	2557.65	2826.83	2283.22	2303.46	17620.4	18623.6	29842.7	20950.6	18736.8	27706.4	20659	21745.7	24634.6	24071.8	19851.2	24208.8
7-Ketolithocholate		389.271	[M-H]-	1648.64	1236.99	1108.91	1125.53	1042.46	1283.92	1261.74	1153.74	999.17	838.261	1019.95	797.804	7717.41	7808.87	12326.4	8949.63	7816.77	11637.5	8894.47	8432.04	11452.7	10156.8	8744.55	10799.9
N-desisopropyl-fluvastatin		390.113	[M-H]-	1570.38	1349.9	1839.21	1684.33	1236.8	1318.53	2808.7	1776.96	2382.06	2320.74	1558.62	1624.99	3603.37	3791.8	5434.88	3940.13	3953.6	4434.94	3960.02	3780.05	4271.28	5155.43	3582.93	4089.4
N-desmethyltoremifene	HMDB0061051	390.161	[M-H]-	9457.64	9103.28	5629.99	7330.89	4223.04	10419.5	5324.28	8785.57	6076.54	4275.52	5663.06	4010.06	118750	129334	186452	139954	130635	175385	137745	143952	157785	158729	135057	157850
Isochenodeoxycholic acid; 3beta,7alpha-Dihydroxy-5beta-cholanic acid		390.278	[M-H]-	641.165	389.931	496.379	523.977	690.166	615.003	572.175	505.895	611.747	713.844	627.521	574.376	1896.32	2291.26	3122.53	2178.98	2310.15	2559.3	2261.47	2271.66	2468.48	2527.43	2464.34	2751.78
Arginyl-Alanine-Phenylalanine		391.21	[M-H]-	1722.12	1240.94	1173.59	1264.16	1064.09	1149.46	1413.72	1335.93	1302.51	1593.14	1402.28	1253.9	2885.83	3026.8	3205.79	2888.57	2881.37	3304.98	2801.18	2968.81	3200.42	3527.91	3370.65	3026.54
Hyodesoxycholic Acid ; Chenodeoxycholate ; Deoxycholate ; Ursodeoxycholate	C15517 ; C02528 ; C04483	391.283	[M-H]-	1593.94	1602.71	1054.68	825.722	973.028	952.339	821.811	1046.26	1050.35	814.247	794.104	1153.01	1976.07	1731.77	2611.25	1700.2	1801.65	2817.11	1832.38	2309.36	1964.11	2241.1	1882.54	2343.92
Methionyl-Methionyl-Isoleucine		392.168	[M-H]-	1598.61	1469.39	1001.26	1238.06	911.797	1203.14	1403.57	1041.29	1070.4	1694.21	1746.48	1658.24	4901.51	5170.95	7668.51	6345.76	5648.56	7453.28	5691.66	5640.46	5792.55	6418.46	5193.6	6320.54
Threonyl-Histidinyl-Histidine		392.169	[M-H]-	1598.61	1469.39	1001.26	1238.06	911.797	1203.14	1403.57	1041.29	1070.4	1694.21	1746.48	1658.24	4901.51	5170.95	7668.51	6345.76	5648.56	7453.28	5691.66	5640.46	5792.55	6418.46	5193.6	6320.54
Phenylalanyl-Leucyl-Aspartate		392.184	[M-H]-	1623.72	1377.9	1457.27	1661.06	1257.07	1246.13	1421.53	996.646	632.527	1340.39	1486.69	770.511	2866.76	2073.37	3765.52	3048.97	2856.15	2990.88	3076.83	2971.16	2454.72	3058.6	2751.32	2836.53
1-Hydroxypyrene glucuronide	HMDB0059759	393.096	[M-H]-	1389	1352.81	1523.35	1576.67	1053.22	1423.99	1169.37	1492.01	1374.79	1506.14	1442.56	1556.21	2525.66	2413.7	2867.88	3490.8	2565.85	3213.64	2073.41	2435.49	2765.54	2560.65	2247.41	2320.95
Asparaginyl-Phenylalanyl-Aspartate		393.144	[M-H]-	2294.82	1734.09	2111.47	1862.76	1846.37	1905.23	1700.43	1954.55	1825.03	2951.82	2290.81	1977.68	5360.29	5589.81	7021.3	6561.98	5673.54	6129.46	5559.8	5971.92	6081.44	7459.94	5165.14	6610.72
Phenylalanyl-Threonyl-Lysine		393.213	[M-H]-	1053.95	1469.47	1342.29	982.825	1386.98	1312.69	1315.84	1369.81	1257.63	1423.02	1635.42	1212.17	1649.24	1807.62	2072.28	1882.47	1830.02	1907.2	2092.92	2049.87	1543.23	1673.38	2377.27	1900.96
LPA(P-16:0e/0:0)	HMDB0011154	393.241	[M-H]-	1336.02	1258.76	1328.12	1040.06	1289.51	1170.56	970.823	1464.9	1542.38	1452.65	1244.34	823.741	2018.52	1928.26	2059.44	2133.13	1309.99	2439.26	2135.86	1823.82	1695.35	1853.78	1738.97	2106.57
Lysyl-Valyl-Phenylalanine		393.249	[M-H]-	1779.17	1441.33	1201.99	1381.79	1892.22	1472.9	2022.39	1594.28	1519.49	1103.34	1381.03	907.413	1868	2333.44	2469.77	1903.45	2165.23	2349.59	2257.54	2037.41	2094.07	2318.47	1758.2	2155.88
PGD2 ethanolamide	HMDB0013629	394.259	[M-H]-	3432.37	2583.79	1986.5	1557.68	1942.16	1660.88	3131.26	2158.91	1365.38	1284.91	1980.67	1145.93	2695.42	1977.16	2747.3	2543.13	2939.86	3396.7	3204.24	2421.87	3140.37	2654.86	3440.87	2845.08
9,12-Hexadecadienoylcarnitine	HMDB0013334	394.294	[M-H]-	1753.92	1321.94	847.533	1124.55	979.721	1060.62	1305.59	957.962	906.943	810	1054.62	679.787	1622.41	1541.05	1826.01	1672.83	1679.04	1703.12	1744.69	1566.82	1965.3	1528.39	1879.34	1666.97
Asparaginyl-Tyrosyl-Threonine ; Threonyl-Asparaginyl-Tyrosine		395.158	[M-H]-	2061.42	1822.9	1968.48	1574.41	2215.44	1834.79	2540.22	1842.4	2184.81	2172.23	2345.87	1933.73	7828.26	8378.63	11480.1	8439.18	8132.46	10029.2	8961.44	8492.65	8958.42	10465.6	7359.52	8501.89
Pregnenolone sulfate ; Pregnenolone Sulfate	C18044 ; HMDB0000774	395.19	[M-H]-	1768.09	2072.64	1952.34	1960.23	1719.74	1848.52	2185.52	1538.32	1742.59	2763.3	2101.73	1671.64	3461.81	3391.34	4438.36	3731.45	3356.33	4073.5	3471.09	3212.39	3413.33	4040.79	4325.88	3755.17
Hexacosanoic acid ; Cerotic Acid	HMDB0002356	395.387	[M-H]-	11573.4	10014.8	7043.1	6632.28	9111.22	8153.29	7099.12	7136.47	6008.8	5907.75	9600.81	5326.78	7320.89	7744.33	8548.1	9105.59	8944.04	11492.8	7767.5	5751.59	6651.77	9933.98	9578.53	8410.04
1-hydroxy S-ibuprofen-glucuronide ; 2-hydroxy S-ibuprofen-glucuronide ; 3-hydroxy S-ibuprofen-glucuronide		396.144	[M-H]-	1675.07	1811.17	1473.92	1443.47	1317.07	1542.93	1881.98	1378.05	1859.98	1848.41	1879.21	1130.01	6141.6	6017.47	7995.59	6131.07	5514.48	5956.94	5860.55	6513.7	6459.93	7701.56	5938.32	5685.29
1-Didecanoylglycerophosphoethanolamine (C12:0 Pe)		396.217	[M-H]-	965.044	788.103	662.039	962.596	607.045	704.745	1358.88	788.365	934.925	910.899	974.208	775.84	2722.33	2804.29	3252.88	2130.2	3364.51	2736.91	2949.87	2802.44	3168.94	3084.58	2997.23	3102.65
PGF2a ethanolamide	HMDB0013628	396.273	[M-H]-	1462.11	1050.04	865.191	1070.74	1095.85	1070.74	1575.64	902.822	843.015	998.951	1406.64	879.786	1343.36	1478.36	1357.81	1397.76	1351.08	1474.94	1766.44	1369.7	1105.9	1482.45	1556.25	1346.31
Cystyl-Tyrosyl-Asparagine		397.119	[M-H]-	1376.47	1604.61	1719.84	1625.36	1245.19	1819.16	2254.17	1823.89	1725.51	2363.55	1507.96	1571.56	4795.15	5897.94	6167.08	6448.4	4441.44	5489.6	5015.23	4637.46	5305.17	5045.82	4754.52	4054.26
S-Adenosyl-L-Methionine	C00019	397.129	[M-H]-	2222.97	1898.28	1718.43	1962.34	1223.85	2093.28	1802.72	1596.34	1955.97	2142.43	1836.88	1660.55	7336.06	8156.88	11279.4	9324.47	8211.85	9530.2	7177.45	8023.46	9675.72	10237	7623.84	8572.69
Eletriptan N-oxide	HMDB0060898	397.16	[M-H]-	1406.06	2082.43	1803.18	1834.09	2136.91	2143.01	1978.69	1702.12	2337.95	2434.21	1717.45	1245.95	4727.17	4976.99	5715.41	5012.8	3733.4	4642.55	5615.33	5584.9	4277.75	5503.25	4890.22	4530.27
Aspartyl-Lysyl-Histidine		397.184	[M-H]-	1367.52	2236.04	1770.66	1931.07	2096.74	2046.26	2922.88	2062.4	2398.56	2318.72	2243.26	2068.15	2641.75	2992.69	3909.54	2927.63	2460.95	3789.54	3479.01	2854.28	3221.52	3097.44	4257.26	3582.78
Histidyl-Arginyl-Serine		397.197	[M-H]-	1208.19	1136.38	1584.6	1574.33	1193.57	1259.12	1738.49	1680.56	1543.24	1463.18	1512.3	1189.49	2083.92	2630.35	2269.86	2418.37	2266.1	2227.44	2590.55	2621.56	2342.09	2482.38	2990.14	2807.44
Histidyl-Lysyl-Isoleucine		397.257	[M-H]-	2759.6	2667.83	2005.24	1596.06	1850.6	2510.66	3151.73	2484.07	2080.44	2623.88	2661.18	2144.06	2693.33	9834.58	3510.12	3246.95	2672.25	3324.05	7002.71	5004.98	4133.35	4109.23	9949.64	8259.12
4'-Methyl-5'-Cholesta-8-En-3-One ; 4Alpha-Methylzymosterol ; Brassicasterol	C05103 ; HMDB0011181	397.349	[M-H]-	2311.84	2804.67	2475.98	2085.84	2201.75	2161.06	2206.64	2193.38	2189.19	1769.6	2370.46	2017.66	2303.86	2862.59	2662.3	2478.42	2418.97	3154.16	2500.88	2648.61	3418.66	2759.62	3287.11	2446.38
3-Monoiodo-L-Thyronine		397.989	[M-H]-	808.041	660.228	659.642	983.832	527.351	916.534	1451.91	739.164	700.831	1203.49	892.208	1099.97	2940.38	3045.03	3452.25	3332.43	3532.24	2942.31	2877.87	2326.84	2051.25	2374.78	2327.39	2088.13
Tyrosyl-Alaninyl-Phenylalanine		398.17	[M-H]-	1023.88	1409.96	1369.11	1642.52	1648.66	1758.81	2937.92	1161.7	1426.62	2100.86	1927.16	1683.39	3179.95	3970.84	4803.24	4969.88	5365.03	5075.99	4249.33	3434.76	3270.5	4101.26	3508.04	3786.67
L-Palmitoylcarnitine	C02990	398.33	[M-H]-	2255.78	3129.14	2065.12	2729.37	2380.96	1995.73	2436.69	2423.02	2291.45	2262.7	2056.8	1530.66	2940.32	2693.27	2764.25	2295.08	2566.16	2466.86	2118.96	2482.63	2777.01	2385.16	2638.56	2217.28
N-Desmethyldiltiazem	HMDB0061023	399.139	[M-H]-	1578	1776.84	1820.82	1709.28	1482.07	1465.39	2143.38	1886.75	1897.92	2622.45	1959.9	1369.18	6292.07	5517.15	8018.8	5188.84	5254.9	5485.48	5812.41	5471.8	6357.27	5857.05	4739.38	5013.99
Arginyl-Glutamyl-Proline		399.201	[M-H]-	2469.07	2414.25	1637.5	1303.23	1292.09	1455.89	2688.1	1897.39	1644.43	2056.75	2041.6	1503.02	2818.45	2933.14	2875.53	3130.8	2519.17	2837.51	7836.6	6103.1	3740.65	3331.43	10103.9	8782.01
Tryptophanyl-Prolyl-Valine ; Valyl-Prolyl-Tryptophan		399.202	[M-H]-	2435.83	2142	1637.5	1303.23	1292.09	1455.89	2605	1897.39	1644.43	2056.75	2034.16	1503.02	2818.45	2877.37	2875.53	3130.8	2519.17	2837.51	7836.6	6103.1	3740.65	3331.43	9989.75	8782.01
Isoleucyl-Arginyl-Isoleucine		399.274	[M-H]-	2520.91	3449.81	2498.94	3478.17	2586.71	2488.19	3204.45	3045.04	2438.26	2634.98	2812.12	2246.07	3460.09	4216.87	4330.16	4179	2960.79	4420.28	4665.44	3621.57	3535.17	3749.07	4596.42	4375.21
7-Ketocholesterol ; 7Alpha-Hydroxycholest-4-En-3-One ; Calcidiol	C05455 ; C01561 ; HMDB0000501	399.326	[M-H]-	2143.49	1988.96	2108.98	1564.04	1406.84	1266.3	1738.67	2027.2	1746.13	1866.89	2054.85	1561.86	2189.56	2285.6	2675.02	2680.85	2014.12	2736.53	1794.34	2027.78	2097.73	2433.34	2535.12	3166.6
T-Antigen (Core 1)	C04750	399.973	[M-H]-	2022.71	1989.77	2005.65	1745.19	803.11	1563.44	1927.42	1219.45	1701.75	1939.13	1609.12	2106.02	2092.18	2453.78	2614.42	2935.6	2864.82	2868.74	2469.94	2053.87	2239.57	1629.53	2105.03	2084.85
Deoxythymidine-5'-Diphosphate	C00363	401.015	[M-H]-	6407.17	5019.14	4420.32	4681.01	2248.91	4211.29	8995.1	7073.33	8530.52	8048.97	6875.58	7426.45	4503.23	4755.18	5082.29	4646.36	4836.75	4290.85	4653.19	4454.8	4156.93	5118.45	4693.01	4010.81
Propinol Adenylate	C05983	401.072	[M-H]-	3371.83	3300.05	2929.2	3163.18	2526.88	2371.98	3098.53	2471.49	3629.09	3742.15	2756.9	2749.44	2478.06	2721.79	3340.63	2702.45	2793.66	2975.48	2737.34	2466.19	2503.24	2770.7	2178.27	2235.07
N-((R)-4-Phosphopantothenoyl)-L-Cysteine	C04352	401.081	[M-H]-	3063.77	3163.47	3447.68	2921.5	2369.39	3206.93	5217.51	2429.36	8092.19	4316.69	3574.32	2954.35	3364.32	3561.31	7062.19	2782.25	5103.2	3723.94	3613.17	3235.37	3095.65	2857.2	3009.29	2762.02
Prolyl-Tryptophanyl-Threonine		401.182	[M-H]-	2038.76	2251.58	1870.87	1683.43	2114.08	1776.58	2444.08	2195.58	2221.86	3198.09	2207	2066.89	3869.62	3325.84	3683.54	3225.8	2818.26	3646.85	4186.46	3324.06	3353.69	3431.87	4142.24	3438.8
Asparaginyl-Asparaginyl-Arginine		401.192	[M-H]-	1921.3	1711.8	1599.21	1216.15	1863.32	1651.69	2073.15	1935.89	2073.53	2721.72	2045.47	1634.2	2157.32	2354.07	2716.13	2209.82	2255.98	2203.63	2738.98	2351.56	2544.42	1996.6	2785.73	2776.61
Arginyl-Prolyl-Methionine		401.199	[M-H]-	1892.32	2228.75	1844.93	1726.08	1796.57	2392.36	2292.72	1998.19	2416.71	2299.88	2268.38	1562.89	2228.17	2861.68	2975.64	2201.45	2048.97	2106.33	2873.86	2934.39	2293.38	2202.23	3461.67	2805.7
Valyl-Tryptophanyl-Valine		401.217	[M-H]-	2967.1	2548.81	2059.33	2310.57	2449.18	2473.8	3391.41	2113.72	2659.55	2389.38	2774.67	2093.95	3079.69	2759.55	3699.56	3252.52	2419.72	3015.56	9697.06	6574.37	3812.85	3974.08	10583.1	9543.26
6'-exomethylene-lovastatin lactone form		401.235	[M-H]-	1483.81	1796.45	1490.5	1670.02	1562.59	1602.39	2395.92	1771.52	1688.16	1523.49	1526.05	1165.6	1961.57	1993.2	1930.12	1892.03	2236.47	2043.82	2904.89	3115.61	1941.47	2313.27	3751.03	3611.1
MG(0:0/22:6(4Z,7Z,10Z,13Z,16Z,19Z)/0:0) ; MG(22:6(4Z,7Z,10Z,13Z,16Z,19Z)/0:0/0:0)	HMDB0011557 ; HMDB0011587	401.269	[M-H]-	1824.47	1466.34	1095.16	1120.71	1138.7	1203.67	1369.39	1345.76	1398.62	1174.16	1086.5	866.086	1730.41	1623.77	2120.71	1583.87	1533.24	2262.8	2111.94	1978.06	1870.2	1713.79	1810	2294.56
Lysyl-Lysyl-Lysine		401.287	[M-H]-	1382.53	1336.72	761.655	1090.61	946.66	689.217	1102.09	844.509	977.063	859.796	918.66	787.281	1498.67	1742.05	2182.84	1736.2	1638.81	1958.51	2021.33	1639.19	1905.63	1619.42	1848.05	2064.45
Cytidine-5'-DIphosphate	C00112	402.009	[M-H]-	40706.1	40073.5	30664.1	32091.5	19022.3	30757.4	57189.1	30586	38578.2	49947.6	47453.5	38697.5	49797.4	55138.3	63043	58731.9	57835.8	62692.1	49213.3	44125.8	43563	44800.6	45097.1	49694.4
Glutamyl-Tryptophanyl-Alanine		402.155	[M-H]-	2374.18	2660.81	1462.04	1578.38	1010.67	2134.6	1982.18	1837.85	1672.35	2743.93	1599.13	1441.03	12207.8	13168.4	20494.1	14814.3	14169.5	17482.9	13163.1	14804.4	15155.8	15263.5	12658.6	15204.5
3,4-Dihydroxy-tamoxifen	HMDB0061087	402.208	[M-H]-	1300.31	1306.81	1101.21	1351.68	1354.23	969.637	1442.6	787.165	1108.79	995.529	1190.29	1071.11	1883.73	1996.98	2748.69	2459.1	2512.42	2975.7	2386.97	2372.5	2508.39	2430.1	2190.06	2551.18
Uridine Diphosphate	C00015	402.993	[M-H]-	171272	154913	116181	122037	62843.4	114381	135354	80458.8	106807	172374	149401	139629	123627	148398	159357	159894	168517	179814	91303.8	88785.6	87397.7	111737	115327	120217
lovastatin lactone form		403.248	[M-H]-	2183.61	1947.06	1756.22	1365.7	1539.97	1300.12	1991.36	1508.07	1911.83	1942.47	1876.93	1604.69	2099.19	2299.09	2741.21	2354.02	2180.25	2655.33	2856.89	2130.76	2409.32	2257.44	2343.79	2116.51
MG(0:0/22:5(4Z,7Z,10Z,13Z,16Z)/0:0) ; MG(0:0/22:5(7Z,10Z,13Z,16Z,19Z)/0:0) ; MG(22:5(4Z,7Z,10Z,13Z,16Z)/0:0/0:0) ; MG(22:5(7Z,10Z,13Z,16Z,19Z)/0:0/0:0)	HMDB0011555 ; HMDB0011556 ; HMDB0011585 ; HMDB0011586	403.284	[M-H]-	2014.63	1309.07	1137.68	998.283	902.078	1176.53	1471.36	788.264	1410.4	1220.34	1424.05	984.204	2310.09	2261.99	3107.41	2331.57	2197.72	2222.8	1947.47	1779.92	2002.58	2566.67	1815.54	2074.88
5-Heneicosyl-1,3-benzenediol ; 5Beta-Cholestane-3Alpha,7Alpha-Diol	C05452 ; HMDB0031035	403.358	[M-H]-	879.296	1174.39	648.969	570.931	631.287	604.119	943.617	756.029	692.378	930.637	1043.38	680.6	1325.63	1334.74	1756.08	1464.44	1354.47	1588.81	1409.23	1482.55	1318.38	1627.24	1389.55	1402.95
Lysyl-Glutamyl-Glutamate		404.189	[M-H]-	4342.67	3550.18	2131.89	2992.77	1764.62	3058.46	3193.65	2948.35	2395.36	3264.14	3061.08	2172.67	26340.2	28522.9	40354.6	30375.5	27563.5	35099.3	29563.6	30870.5	31617.9	33402.2	27256.1	31395.2
Leucyl-Seryl-Tryptophan		404.206	[M-H]-	2218.32	1940.85	1595.25	1303	1311.29	1769.61	1702.89	1557.13	1744.66	2252.52	1770.99	1501.2	9245.56	10207.4	14711.2	10892.1	9899.28	13283	10918.8	10915.7	11934	11969.8	9620.24	11483.8
12-Dehydrocholic acid; 12-Oxodeoxycholic acid; 12oxo-3alpha,7alpha-Dihydroxy-5beta-cholan-24-oic acid ; 3-Dehydrocholic acid; 3oxo-7alpha,12alpha-Dihydroxy-5beta-cholan-24-oic acid ; 7-Dehydrocholic acid; 7-Oxodeoxycholic acid; 7oxo-3alpha,12alpha-Dihydroxy-5beta-cholan-24-oic acid		404.255	[M-H]-	4728.44	4482.28	2568.2	1893.35	1917.5	2086.58	3243.74	2893.55	2380.17	3003.5	2881.88	2130.15	5365.67	5385.23	7183.26	5231.46	5620.95	5795.41	5412.7	5823.76	5954.42	5479.53	5717.02	6264.07
Glutaminyl-Lysyl-Lysine		404.273	[M-H]-	2304.38	1880.47	1398.2	961.773	1059.6	995.184	1699.41	1379.85	1157.64	1439.25	1391.74	1163.01	3435.66	4008.77	5437.42	3963.25	4045.18	4451.62	3586.25	4272.61	4050.5	4080.84	3565.76	3770.06
MG(0:0/22:4(7Z,10Z,13Z,16Z)/0:0) ; MG(22:4(7Z,10Z,13Z,16Z)/0:0/0:0)	HMDB0011554 ; HMDB0011584	405.302	[M-H]-	10258	7342.6	5795	1553.56	3623.71	4626.82	10028.7	10240.9	8905.5	12943.3	4767.28	4083.52	4483.31	6310.77	6581.14	3701.72	4491.79	7769.94	6642.76	7886.73	6916.04	4418.34	8385.85	5487.13
Hyocholic acid; gamma-Muricholate ; Isochenodeoxycholic acid; 3beta,7alpha,12alpha-Trihydroxy-5beta-cholanic acid ; Ursocholic acid; 3alpha,7beta,12alpha-Trihydroxy-5beta-cholan-24-oic acid; 3alpha,7beta,12alpha-Trihydroxy-5beta-cholanic acid; 7beta-Hydroxyisocholic acid; 7-Epicholic acid	C17649	406.273	[M-H]-	6808.11	5039.23	3858.72	1447.07	2654.82	2906.98	6782.25	6570.91	5222.5	7653.27	3894.11	2794.78	3315.57	4204.98	4792.7	3558.07	3512.64	4872.4	4109.36	5383.34	4391.55	3714.1	5954.18	4138.52
Tryptophanyl-Glycyl-Phenylalanine		407.175	[M-H]-	95104.4	68818.9	57780	13369.5	36873.9	45182.3	89532.9	97018.5	86422.5	126562	40517.7	35019.5	31014	51371.8	54796	25145.8	31688.3	62266.1	61024.4	71404.9	55497.2	33744.7	80280.3	44232.8
Valyl-Lysyl-Tyrosine		407.231	[M-H]-	8034.51	6232.08	4761.04	3586.27	5302.51	5181.4	7247.52	6987.15	5792.39	6433.26	6305.15	4375.27	4321.19	5177.3	5668.39	5003.05	4907.05	5906.39	5458.21	5190.91	4801.21	5688.1	6366.8	5605.3
Cholate	C00695	407.28	[M-H]-	2919.11	2698.55	1701.62	1595.88	1617.2	2525.85	3616.37	2326.48	2511.77	2823.56	2023.7	1835.48	2904.56	4032.62	3177.59	2473.76	3716.68	2883.32	3140.92	2317.4	2805.68	2798.45	3600.15	3247.12
N-Carbamoyl glucuronide lorcaserin	HMDB0061159	408.158	[M-H]-	2544.4	2249.68	2193.5	1573.68	1174.12	1662.25	2336.7	2151.63	1571.61	3382.7	2161.99	2008.37	4829.24	5850.64	7368.56	6818.88	5493.98	6473.11	4871.75	6295.75	5519.1	5726.54	6204.99	5935.63
S-carboxy ibuprofen glucuronide		409.112	[M-H]-	1657	1091.15	1566.27	1484.99	1363.7	1330.17	1368.43	1524.3	2098	2472.08	1426.31	1743.1	4022.55	4207.75	5106.29	3913.05	3656.94	4017.75	3139.8	4601.81	4905.59	3533.79	4502.99	3324.69
Phenylalanyl-Asparaginyl-Methionine		409.156	[M-H]-	1540.32	1423.3	1268.5	1440.05	1762.83	1691.45	1811.71	1765.53	1815.96	2277.45	1847.45	1468.25	4001.94	4804.67	6274.93	5255.87	4560.17	5299.82	4350.75	5202.83	4464.49	5008.56	4783.2	5037.04
Threonyl-Glutaminyl-Tyrosine		409.174	[M-H]-	2632.64	2427.68	2662.99	2597.24	2126.61	2297.85	3278.75	2852.29	2203.5	3949.37	2283.19	2406.73	3978.27	4253.91	4864.08	4697.23	3921.47	4233.81	4437.4	3996.07	4280.72	3755.12	4694.37	4368.2
LPA(0:0/16:0) ; LPA(16:0/0:0)	HMDB0007849 ; HMDB0007853	409.235	[M-H]-	2754.46	3304.39	3446.98	2451.17	2739.09	2473.89	4346.71	3513.25	2554.64	3718.32	4293.09	3197.69	4465.27	4806.42	5738.12	3194.81	3736.79	2808.54	5574.78	5394.81	5761.79	5645.7	5812.31	6265.33
Gamma-Tocotrienol	HMDB0012958	409.309	[M-H]-	9179.64	8359.96	5257.08	8156.92	4019.51	8029.09	6467.27	7799.09	8271.75	4235.31	5262.3	4677.97	51568.5	69678.1	76665	69951.2	84617.4	78164.2	61865.4	78314.8	75071.7	64933.8	78796.1	76607.8
MG(0:0/22:2(13Z,16Z)/0:0) ; MG(22:2(13Z,16Z)/0:0/0:0)	HMDB0011553 ; HMDB0011583	409.33	[M-H]-	2490.18	2797.25	1996.3	2210.84	1979.67	2365.68	2244.46	2900.12	2549.64	2129.18	2211.56	1455.82	11087.7	14224.2	15633.7	14359.3	17306.6	16284.7	12737.4	15012.1	15289.1	13555.6	15589	15748
4,4-Dimethyl-5Alpha-Cholesta-8,14,24-Trien-3Beta-Ol	C11455	409.348	[M-H]-	1119.45	1344.28	712.393	1035.41	854.015	1182.6	1113.24	938.426	911.905	1111.35	1255.39	652.087	3637.43	4136.98	4410.86	4680.57	5006.67	5136.19	3642.14	4415.07	5002.35	4206.72	4696.2	5018.46
Deoxyadenosine Diphosphate	C00206	410.025	[M-H]-	19406.9	18228	18824.8	12133.9	7112.19	11313.8	24739.8	13351.8	14397.8	9451.9	9134.96	10885.1	9799.33	10613.1	9147.62	8173.99	8595.74	7872.87	6335.46	5485.87	5092.62	5905.58	6254.46	4891.95
Carboxycelecoxib	HMDB0060571	410.045	[M-H]-	4095.27	4769	4058.2	3285.52	1761.44	2841.95	6264.85	2908.5	3698.69	3032.89	2665.72	3148.72	4361.4	5298.91	5538.75	4573.37	4575.93	4588.32	4096.84	3295.84	2847.84	2881.23	3537.17	2937.5
Tyrosyl-Valyl-Methionine		410.176	[M-H]-	1486.85	1423.33	1372.07	1045.57	951.137	1238.99	1547.54	1029.19	1529.11	1578.42	1373.27	984.276	2894.92	2718.23	2974.88	2270.86	2202.85	2792.51	2236.88	2031.17	2069.27	2477.14	2186.65	2504.11
1-Tridecanoylglycerophosphoethanolamine (C13:0 Pe)		410.232	[M-H]-	1426.01	1208.74	1251.52	1053.03	1018.33	896.096	1507.98	1202.67	1420.3	1564.88	1260.22	1009.69	1676.7	1914.79	1988.95	1531.72	1538.38	1744.43	2375.45	1810.46	2084.61	1617.56	2340.68	2017.1
3-Hydroxy Trans7,10-Hexadecadienoyl Carnitine		410.291	[M-H]-	600.885	715.411	754.079	808.601	471.439	759.566	1204.44	644.056	765.96	746.6	788.709	722.793	1385.62	1167.3	1869.64	1654.74	1992.41	1813.16	1499.62	1763.35	1645.67	1700.99	2106.04	1850.78
Heptadecenoylcarnitine(7) ; Heptadecenoylcarnitine(8)		410.33	[M-H]-	2682.51	2513.5	1539.43	3060.5	6785.2	4247.29	1957.24	1963.11	2722.8	2089.31	1541.26	1177.74	4954.98	6676.99	7054.33	7622.28	7511.19	8036.87	6555.01	7270.98	7451.35	6559	6662.31	6929.87
Deoxyinosine-5'-Diphosphate	C01344	411.009	[M-H]-	1497.05	1512.53	1129.9	1959.95	666.347	1426.61	1821.94	1079.89	1415.94	2036.7	1474.75	1689.87	3330.74	3360.28	3064.31	4394.02	3688.76	3691.26	2899.71	3062.91	2989.82	3384.88	3379.77	2577.37
Histidyl-Glutamyl-Glutamine		411.163	[M-H]-	1735.05	1343.81	2147.3	1353.75	1324.54	1634.63	2159.93	1606.85	1510.53	2271.22	1917.6	1719.27	3942.62	4528.43	4346.83	3824.42	3973.75	4090.72	4355.25	3942.97	4134.29	4312.56	4268.58	4093.08
17-Hydroxypregnenolone sulfate ; 17Alpha-Hydroxypregnenolone Sulfate	HMDB0000416	411.184	[M-H]-	1608.21	1630.01	1398.56	1769.74	1499.39	1531.96	2346.5	2230.4	2018.7	1890.77	2309.6	1800.75	2455.08	2373.1	3229.19	2852.87	2629.73	2605.44	3552.15	3610.63	3336.12	3448.91	3102.93	2716.55
Histidyl-Lysyl-Glutamate		411.199	[M-H]-	1559.13	2071.63	2116.64	2017.94	1504.1	1622.09	2492.77	2188.65	2444.31	2323.1	2586.76	1602.08	2565.97	2083.42	3315.6	3142.43	2891.69	3147.8	4283.04	3302.78	3593.04	2733.1	3605.86	3720.87
Trandolapril-d5 Diketopiperazine	HMDB0061178	411.228	[M-H]-	1982.11	1962.24	1492.28	1530.18	1557.65	1994.35	1793.06	1904.14	1661.99	1856.19	1802.08	1623.48	2505.53	1828.27	2230.35	1771.34	2925.34	2223.85	2529.67	2291.73	3281.7	2333.97	2480.88	2909.07
25-Hydroxyvitamin D2 ; 4'-Formyl-5'-Cholesta-8,24-Dien-3'-Ol		411.325	[M-H]-	1333.48	1151.57	1146.97	1024.69	1013.07	1420.34	1421.21	1228.29	1207.64	1117.36	1295.66	1045.77	2322.64	3188.61	3170.92	3462.69	3770.81	3682.82	3232.04	3135.59	4093.88	3314.57	3454.45	3078.68
MG(0:0/22:1(13Z)/0:0) ; MG(22:1(13Z)/0:0/0:0)	HMDB0011552 ; HMDB0011582	411.346	[M-H]-	9210.89	8452.93	5894.02	8501.36	9483.03	9184.18	8187.17	7907.24	8013.7	6133.46	7110.2	5451.3	8392.67	9227.04	10958.5	10520.8	8579.75	11585.7	10153.9	9456.64	9919.84	10220.5	10384.8	9781.15
14-Demethyllanosterol ; 4,4-Dimethyl-5Alpha-Cholesta-8,14-Dien-3Beta-Ol ; 4,4-Dimethylcholesta-8(9),14-Dien-3Beta-Ol ; Avenasterol ; Fucosterol	C05108 ; HMDB0002374 ; HMDB0030021	411.364	[M-H]-	2021.67	2035.49	1520.21	1817.73	2240	2147.14	2351.27	1971.22	1887.5	1732.86	1728.22	1434.79	2266.93	2736.31	2675.08	3103.58	2375.9	3068.61	2687.77	2472.59	2809.11	2651.14	2762.48	2601.42
Threonyl-Tyrosyl-Methionine		412.155	[M-H]-	1453.43	1405.65	1577.69	1878.63	1542.83	1672.68	2820.67	1866.42	2575.24	2367.11	1732.02	1708.8	2920.12	2955.86	3592.15	3794.36	3280.47	3741.31	4013.59	2808.28	3542.31	3240.63	2654.09	3348.44
Phenylalanyl-Phenylalaninyl-Threonine		412.187	[M-H]-	1107.82	905.89	847.214	675.864	641.386	756.124	1876.32	733.292	1445.93	1151.44	785.396	945.382	1440.21	1545.56	2118.43	1444.53	1883.78	1697.91	1920.21	1794.03	1495.45	1498.42	1666.42	1445.61
Arginyl-Histidyl-Threonine		412.218	[M-H]-	680.647	1130.79	617.664	1051.88	748.136	1032.99	1020.08	1062.49	1149.47	988.354	808.253	1077.54	1321	1158.51	1637.76	1158.04	1348.21	1390.14	1495.48	1864.8	1260.03	1441.61	1510.56	2029.15
Norbuprenorphine	HMDB0060546	412.247	[M-H]-	826.613	1249.79	631.721	643.629	565.199	823.44	1149.58	823.311	638.231	797.718	1042.31	683.562	1162.73	1735.2	1107.91	1417.85	1042.13	1227.59	1392.48	1494.85	1081.22	1415.8	1398.85	1203.97
Heptadecanoylcarnitine		412.346	[M-H]-	2475.46	2328.53	2108.29	1553.68	1952.57	1845.92	2400.57	1911.24	2143.43	1533.18	2067.1	1586.62	2498.57	2304.45	2488.38	2479.62	2012.28	3178.12	3092.86	2929.21	3251.81	2745.75	2665.68	2839.54
Histidyl-Methionyl-Glutamine		413.16	[M-H]-	1647.55	1270.91	1886.68	1832.59	1559.45	1508.64	1989.08	1791.88	2185.39	2096.05	1996.99	1891.3	3529.89	4293.72	5099.5	3313.2	3928.59	3660.54	3470.28	4009.49	4662.73	4526.65	3756.3	3689.37
Methionyl-Histidyl-Lysine		413.198	[M-H]-	3338.52	2556.59	2996.48	2111.84	2084.85	2474.41	2247.46	2229.95	10331.6	5923.65	3580.58	1818.98	2646.54	3407.87	3583.28	3198.19	3215.36	3819.17	4078.88	3238.03	3379.19	3143.15	3651.67	3270.74
Tryptophanyl-Prolyl-Leucine		413.217	[M-H]-	2390.96	2644.62	1762.29	1909.15	1694.31	1933.76	2213.4	1665.44	3667.11	2330.91	1573.1	1556.61	2346.07	2657.25	3343.77	2792.37	2030.06	2628.68	10480.6	7308.65	4109.64	3860.93	12747.6	11589
4'-Hydroxymethyl-5'-Cholesta-8,24-Dien-3'-Ol ; 4Alpha-Formyl-5Alpha-Cholesta-8-En-3Beta-Ol		413.34	[M-H]-	1066.62	789.465	785.745	727.252	970.393	768.847	1130.08	1274.36	895.906	941.144	1212.15	804.887	1305.74	1082.88	1343.9	1512.25	1242.37	1644.24	1122.81	1711.04	1345.93	1438.25	1352.93	2116.12
Glutamyl-Methioninyl-Histidine		414.146	[M-H]-	1203.84	1486.21	830.577	1080.85	676.967	1123.95	1187.95	1028.88	1147.83	1554.9	1124.2	1017.29	3389.93	3178.95	4242.22	3164.64	3038.65	3545.13	2975.42	2962.19	3260.21	3351.88	2574.28	2609.43
trans-lactone-fluvastatin		414.147	[M-H]-	1203.84	1486.21	830.577	1080.85	676.967	1123.95	1187.95	1028.88	1147.83	1554.9	1124.2	1017.29	3389.93	3178.95	4242.22	3164.64	3038.65	3997.29	3154.51	2962.19	4013.25	3973.74	2574.28	2609.43
Phenylalanyl-Leucyl-Histidine		414.217	[M-H]-	2832.62	1043.72	1540.05	978.573	928.479	1412.25	1760.16	1124.79	1689.16	1973.72	1527.23	1106.32	2277.31	1650.52	2298.41	1944.23	1328.8	2145.06	3126.46	2290.19	2069.46	2478.45	3689.13	3622.61
2-Hydroxyhexadecanoylcarnitine ; 3-Hydroxyhexadecanoylcarnitine	HMDB0013337	414.32	[M-H]-	537.916	310.661	421.046	321.444	664.879	323.366	539.907	280.398	456.106	415.834	391.509	411.073	576.864	881.527	712.257	796.023	749.646	840.737	830.716	561.323	808.016	645.338	797.262	770.564
Prolyl-Histidyl-Tyrosine		415.188	[M-H]-	1637.71	1637.7	1607.01	1420.5	1259.45	1498.29	1476.76	1560.26	1687.47	1679.07	1298.5	1453.91	2559.93	2223.23	3058.39	2515.59	2305.58	3163.5	2903.63	3182.34	3026.25	3031.94	3688.94	3000.63
Histidyl-Arginyl-Cysteine		415.188	[M-H]-	1637.71	1637.7	1607.01	1420.5	1259.45	1498.29	1476.76	1560.26	1687.47	1679.07	1298.5	1453.91	2623.68	2223.23	3058.39	2515.59	2305.58	3163.5	2903.63	3182.34	3026.25	3031.94	3688.94	3000.63
Glutaminyl-Arginyl-Leucine		415.231	[M-H]-	3117.74	2679.12	2348.55	2267.79	2072.73	2388.03	3203.33	2319.26	2093.02	1857.73	2332.62	1543.4	2547.68	2755.99	3208.57	2827.6	2638.54	3143.11	13155.9	9761.66	5230.82	5641.02	13652	13714.9
Tryptophanyl-Leucyl-Valine		415.233	[M-H]-	3025.16	2524.46	2065.73	2026.24	1904.2	2388.03	3193.4	2126.49	1838.28	1662.35	2332.62	1448.52	2248.87	2465.96	2932.27	2827.6	2494	2706.31	12757	8856.05	4938.09	5292.46	13067.9	13298.7
(24R)-24,25-Dihydroxycalciol ; 24,25-Dihydroxyvitamin D ; 25,26-dihydroxyvitamin D ; 7Alpha,12Alpha-Dihydroxycholest-4-En-3-One ; 7Alpha,24-Dihydroxycholest-4-En-3-One ; 7Alpha,26-Dihydroxycholest-4-En-3-One ; Calcitriol	C07712 ; C05457 ; C01673 ; HMDB0000430 ; HMDB0001420	415.32	[M-H]-	2253.66	2014.45	1790.06	1972.16	1742.03	2279.12	2090.69	1672.53	2205.92	1811	2313.42	1748.35	2503.86	2176.71	2352.55	2216.94	2724.7	2848.19	2390.88	2131.42	2510.78	2992.85	2653.07	2688.65
Stigmastanol	HMDB0000494	415.394	[M-H]-	446.11	207.704	218.196	166.402	191.077	335.457	373.474	231.885	210.446	462.657	374.515	227.99	639.948	434.414	438.92	490.274	704.317	652.37	549.459	681.596	384.514	596.057	558.804	623.238
Arginyl-Lysyl-Aspartate		416.224	[M-H]-	1259.19	964.696	1277.17	715.436	1126.89	771.903	1345.6	960.777	1113.9	1243.22	838.327	640.028	1016.97	1637.05	1408.86	1400.16	1262.81	1610.21	2128.34	1809.46	1503.59	1660.97	2144.01	2029
Roflumilast N-oxide	HMDB0060590	417.023	[M-H]-	1753.94	2267.2	1689.84	2308.69	1029.28	1589.87	1764.6	1626.43	1849.34	2890.05	2237.9	2958.34	3055.52	2546.57	3136.74	5744	5835.75	6268.17	3258.93	3565.69	3303.15	4804.45	4826.93	5111.37
Tryptophanyl-Valyl-Aspartate		417.177	[M-H]-	2119.31	2432.29	2056.38	1700.29	2653.78	2069.93	2551.23	2111.43	2599.57	2406.59	2234.44	1924.9	3859.01	4104.26	4944.78	4237.29	4186.3	5242.87	4856.01	3897.4	4542.24	4255.97	4703.06	4934.99
Tryptophanyl-Threonyl-Isoleucine		417.212	[M-H]-	4515.36	4379.09	3268.24	4062.16	8630.21	4628.99	3667.85	4600.8	3813.49	5254.54	5543.82	3621.48	3388.13	3135.84	4830.63	4038.65	4284.79	4414.03	4887.66	3412.56	4917.21	5360.99	6451.35	3892.73
Phenylalanyl-Prolyl-Arginine		417.226	[M-H]-	3288.94	3217.96	2156.06	2671.51	3676.75	2400.04	4055.52	2851.13	2739.65	2835.66	3436.11	2226.76	4278.03	5852.59	7645.54	6675.28	6665.42	8198.36	8036.86	7389.97	8089.13	7129.16	6800.95	7826.11
Methionyl-Arginyl-Leucine		417.23	[M-H]-	3473.27	3237.4	2014.81	2789.81	3687.45	2468.03	4235.25	2988.43	2543.6	2810.77	3391.61	2621.61	4808.17	6564.96	8333.91	6675.28	6990.46	10322.1	8996.57	8517.57	9309.55	8467.11	7288.33	9610.49
simvastatin lactone form		417.264	[M-H]-	1761.82	1631.57	1216.41	1800.52	1585.12	2406.3	2579.86	1859.48	1711.51	2053.59	2689.39	1463.37	1828.89	1811.52	2509.23	2814.36	3297.2	3850.74	2782.63	3037.28	2847.46	4163.83	5000.52	3978.31
Palmitoyl glucuronide	HMDB0010331	417.284	[M-H]-	1622.73	1533.31	1228.56	1102.81	1458.41	1409.61	1195.58	1192.81	1574.73	1388.78	1602.24	866.187	1815.69	1736.16	1735.74	1838.98	2042	2011.93	1951.4	2209.95	1928.12	1887.76	1971.13	2246.62
(24S)-7Alpha,24-Dihydroxycholesterol ; 3Alpha,7Alpha-Dihydroxy-5Beta-Cholestan-26-Al ; 7Alpha,12Alpha-Dihydroxy-5Beta-Cholestan-3-One ; 7Alpha,24Alpha-Dihydroxy-5Beta-Cholestan-3-One ; 7Alpha,25-Dihydroxycholesterol ; 7Alpha,26-Dihydroxy-5Beta-Cholestan-3-One ; 7Alpha,27-Dihydroxycholesterol ; Cholest-5-En-3Beta,20R,22R-Triol	C05445 ; C05453 ; C06341 ; C05501	417.336	[M-H]-	2510.77	2141.87	2200.02	1822.87	1657.58	2469.04	2377.16	1705.47	2064.95	2033.97	2620.74	1904.27	2252.8	2262.27	3201.18	3010.56	3099.59	3098.79	2628.44	2964.67	2872.07	3677.17	3418.46	3084.81
6'-exomethylene-lovastatin-acid form		418.236	[M-H]-	1426.72	1399.05	914.842	1028.67	999.21	972.936	1313.59	977.97	1153.13	1539.69	1141.08	1012.98	2118.32	2463.64	3688.7	2440.91	3178.3	3545.15	2999.14	2730.34	3890.24	3047.18	3123.31	4352.69
6Z,9Z,12Z,15Z-Octadecatetraenoylcarnitine		418.293	[M-H]-	693.308	570.082	396.259	873.504	837.201	722.82	611.258	517.555	645.87	827.226	1306.6	533.264	1135.58	868.922	1049.54	1430.06	1114.4	1288.14	1056.36	1507.62	1164.29	1192.56	1300.43	1602.76
1D-Myo-Inositol 1,3,4-Trisphosphate ; 1D-Myo-Inositol 1,4,5-Trisphosphate	C01243 ; C01245	418.956	[M-H]-	1476.48	1798.4	1907.08	2169.4	1795.82	1497.72	1808.91	1809.31	2279.16	2468.31	2028.11	1965.56	3549.44	3493.89	3071.06	5195.91	4702.6	5000.1	3803.42	3877.3	3905.43	4110.5	3724.26	4598.3
Lactose-6P	C05396	419.059	[M-H]-	2659.81	2258.94	2147.22	1671.17	1247.13	2296.38	2115.5	1726.56	1693.85	1816.14	1618.16	1327.25	1786.94	1760.21	1440.21	2884.84	2990.71	3207.67	1955.45	1873.59	1977.32	1562.83	2126.57	1781.94
Sulfinpyrazone sulfone	HMDB0060944	419.106	[M-H]-	1420.1	1302.13	1457.94	1198.35	1169.07	1640.4	1444.17	1427.84	1375.34	1750.14	1085.29	1552.09	2341.17	2745.73	3028	3955.2	2688.51	2744.36	2387.07	2576.77	2693.47	2280.85	2343.96	2478.59
Glutaminyl-Histidyl-Histidine		419.18	[M-H]-	2055.91	1846.85	1886.79	1265.17	1748.86	1913.51	2346.3	2566.94	1889.5	2863.88	2379.59	1744.16	4191.24	3242.47	4517.77	3433.81	2932.84	3664.92	3266.33	3713.75	4593.93	3684.06	3815.19	3454.55
Valyl-Phenylalanyl-Arginine		419.244	[M-H]-	2522.33	2034.54	1589.75	1701.44	1734.53	2039.27	2672.01	1212.75	1670.19	1656.79	2159.81	1524.57	2385.65	2843.95	2957.57	2685.27	2474.71	2814.98	3901.46	3297.22	3218.1	3072.62	4618.53	3198.66
3''-hydroxy-lovastatin lactone form ; 6'-beta-hydroxy-lovastatin lactone form		419.244	[M-H]-	2522.33	2034.54	1589.75	1701.44	1734.53	2039.27	2672.01	1212.75	1670.19	1656.79	2159.81	1524.57	2385.65	2843.95	2957.57	2685.27	2474.71	2814.98	3901.46	3297.22	3004.85	3072.62	4618.53	3198.66
3b,5a,6b-Cholestanetriol ; 5Beta-Cholestane-3Alpha,7Alpha,12Alpha-Triol ; 5Beta-Cholestane-3Alpha,7Alpha,24-Triol ; 5Beta-Cholestane-3Alpha,7Alpha,26-Triol ; 5Beta-Cholestane-3Alpha,7Alpha,27-Triol	C05454 ; C05444 ; HMDB0003990	419.351	[M-H]-	1700.12	1611.9	1134.99	1509.17	908.027	1269.88	2332.18	1062.04	1022.7	1288.69	1496.15	1013.16	6797.77	3861.63	3659.48	3830.68	3306.52	3458.84	3787.05	3047.61	3179.06	5257.98	3404.33	3595.51
Losartan		420.146	[M-H]-	5004.58	4315.17	2867.68	3898.74	2125.47	4325.98	2606.08	4705.08	3166.1	3130.71	2731.28	2434.1	59165.7	68312.5	86438.4	70003.6	67642.2	82209.5	67101.7	74574.6	71281.8	77874.2	63630.4	70096.2
Lysyl-Glutaminyl-Phenylalanine		420.225	[M-H]-	943.848	875.121	636.139	514.494	754.018	682.773	561.183	819.085	851.376	981.478	1137.31	667.008	1478.91	1374.61	1843.3	1814.13	1723.07	2091.85	1698.25	1553.63	1610.15	2415.05	2208.53	1808.01
lovastatin-hydroxyacid form		420.25	[M-H]-	893.202	876.703	933.414	637.314	669.602	754.586	1182.07	893.969	857.744	768.651	751.036	720.688	1228.75	1717.28	1652.06	1433.01	1364.06	1436.08	1837.3	1541.83	1329.79	1672.95	2197.36	1804.71
Octadecatrienoylcarnitine ; Alpha-Linolenyl Carnitine ; Gamma-Linolenoylcarnitine		420.31	[M-H]-	768.465	563.841	526.348	471.169	454.619	848.322	602.494	560.731	430.897	693.936	547.672	601.563	875.652	1183.08	1183.05	978.744	953.983	1391.05	911.88	1061.09	1070.47	1025.01	1040.2	989.566
Glutaminyl-Tyrosyl-Leucine		421.209	[M-H]-	4487.47	3685.08	3719.05	1810.47	2607.83	3637.33	4723.65	5047.2	5493.61	9645.57	3734.41	2113.96	5600.34	8310.54	8447.26	4942.51	4406.93	7475.46	6912.07	8630.27	6721.8	5598.9	7903.09	4708.21
Threonyl-Phenylalanyl-Arginine		421.223	[M-H]-	6789.77	4662.66	3778.83	3277.84	3678.32	9430.44	6380.87	5540	7643.44	10854	5566.15	2530.05	4720.04	7850.78	7138.41	8175	3991.69	7398.08	6786.54	7071.84	6492.04	14433.3	8864.96	7790.54
Histidyl-Histidyl-Lysine		421.23	[M-H]-	5915.86	4045.75	3327.31	2214.32	3332.38	7563.84	5641.9	5544.71	6704.28	10102.6	4971.04	2183.49	4913.71	7990.46	7092.66	7466.59	4180.1	6994.63	6718.45	7905.62	5888.56	11391.9	8412.34	6647
Lysyl-Tyrosyl-Isoleucine		421.245	[M-H]-	3358.05	2220.91	1968.81	1432.62	2204.1	3380.92	3589.51	3452.72	3884.67	5054.69	2821.22	1749.84	3560.08	4765.11	4079.3	3629.27	2313.48	4627.66	4302.19	4940.52	3910.5	4591.35	5394.61	3706.62
6Z,9Z-Octadecadienoylcarnitine ; Linoelaidyl carnitine ; Linoleyl Carnitine ; Linoleyl carnitine	HMDB0006461 ; HMDB0006469	422.325	[M-H]-	919.166	834.232	521.673	508.582	1288.45	982.02	1001.9	1036.94	1000.53	1273.17	968.905	566.865	1657.21	2627.61	2688.43	3746.66	3007.99	3607.54	2382.35	2735.9	3348.2	1773.12	2758.89	1710.77
Thiamine Diphosphate	C00068	423.029	[M-H]-	3331.2	2296.91	2387.59	2246.89	1332.93	2080.77	2955.98	2270.87	2351.84	4931.74	4484.31	3659.73	2696.75	2403.26	2621.69	3723.52	3668.76	4086.28	2745.28	2761.71	2827.42	3822.2	4650.53	4408.6
Tyrosyl-Arginyl-Serine		423.201	[M-H]-	3605.42	3684.99	4103.72	3985.92	4604.59	3555.16	4724.83	5136.94	4405.46	6219.31	5995	3412.87	4473.32	4982.16	5590.93	4386.58	4019.46	5285.29	7949.11	6929.35	4973.46	3987.89	8790.4	7921.08
LPA(18:0e/0:0)	HMDB0011144	423.288	[M-H]-	1686.36	1766.52	1142.94	1560.29	1682.84	1422.09	3546.58	1421.24	2227.54	2357.13	1798.28	1449.33	2743.07	3116.96	3228.87	2786.09	2815.94	3382.14	3313.57	2826.54	3186.88	3053.28	4169.8	3390.83
(Gal)3 (GalNac)1 (Glc)1 (GlcNac)1 (LFuc)1 (Cer)1 ; (Gal)4 (GalNac)1 (Glc)1 (GlcNac)2 (LFuc)1 (Cer)1 ; Alpha-Tocotrienol	C14153	423.326	[M-H]-	863.329	1282.63	953.875	654.107	876.028	887.597	1184.42	1368.41	1068.99	1472.12	1332.64	839.147	1484.11	2040.11	2314.5	1979.43	2374.45	2258.95	1981.07	2279.27	2145.21	1607.55	2125.16	1685.5
Octadecenoylcarnitine(11)		423.337	[M-H]-	1169.02	1323.78	1188.22	917.851	1239.64	1176.53	1192.38	1402.05	1362.84	1894.86	1432.31	1285.09	1729.35	2018.86	2516.6	1747.83	2142.76	2975.35	1947.48	2165.49	1922.17	2007.26	2164.02	1679.13
1-Myristoylglycerophosphoethanolamine (C14:0 Pe) ; LysoPE(14:0/0:0)	HMDB0011500	424.247	[M-H]-	872.812	1068.08	662.102	663.399	897.428	755.904	739.782	846.532	855.606	1396.33	1142.49	797.958	1037.44	1793.31	1619.25	1189.83	1187.84	1680.83	1622.11	1397.74	1336.22	1671.26	1736.8	1424.44
Methionyl-Asparaginyl-Tyrosine		425.15	[M-H]-	4874.09	4566.33	4203.47	2041.52	2728.45	3356.61	6045.92	5196.21	6269.35	9374.32	4179.43	3310.4	7693.63	8411.19	9247.9	6316.55	7335.45	8969.29	7838.78	10381.8	8254.24	7599.54	9057.7	6795.21
Paliperidone	HMDB0015396	425.198	[M-H]-	9001.22	7309.31	6495.92	3859.43	5458.13	4618.39	9973.83	10886.5	10482.5	11585.2	6085.36	5101.42	4970.18	6960.92	6692.72	4045.65	4484.59	7365.81	6721.91	6931.91	6818.35	5452.47	8359.64	5413.48
4'-Formyl-4'-Methyl-5'-Cholesta-8,24-Dien-3'-Ol		425.341	[M-H]-	1072.2	1527.33	1183.88	1106.9	970.148	1440.39	1506.01	1095.89	1085.21	1414.41	1300.3	1112.13	1853.86	2198.19	2593.72	2217.17	1926.4	2238.18	2275.08	2256.58	2240.53	2283.3	2822.59	2508.58
Epi-alpha-amyrin ; Lanosterin ; Lanosterol ; Squalene 2,3-Epoxide	C01724 ; C01054 ; HMDB0036657 ; HMDB0001251	425.381	[M-H]-	3166.5	2667.72	2316.09	2166.62	2575.62	2348.13	3037.9	2911.08	2682	2860.38	2748.07	2263.25	2487.51	2851.71	3376.99	2893.2	3138.44	3471.35	2967.68	2962.58	2867.42	2932.91	2877.56	3347.58
Adenosine Diphosphate ; Deoxyguanosine-5'-Diphosphate ; 3'-Phosphoadenylyl Sulfate ; Adenosine 3,5-Bismonophosphate	C00008 ; C00361 ; C00053 ; C00054	426.021	[M-H]-	508737	452064	355246	378310	192025	353982	485609	340288	417804	672730	586587	559503	331354	394469	427937	512437	537679	555515	333064	346216	331682	439349	464254	490715
O-Octadecanoyl-R-Carnitine ; Stearoylcarnitine	HMDB0000848	426.361	[M-H]-	4136.76	3883.6	3548.98	3386.97	3302.03	3254.8	4141.14	3265.79	3358.38	3883.49	4281.3	3670.26	3403.63	4378.43	3587.85	3659.79	4040.25	4915.84	3711.37	3952.37	4011.16	4014.34	4423.31	4007.89
Inosine-5'-Diphosphate	C00104	427.008	[M-H]-	10343.2	10111.3	9476.96	9372.61	5896.02	8828.4	11284.6	8500.29	10439.8	13368	10936.4	12536.9	6718.65	7880.98	8092.2	9343.38	9864.43	10960.1	7238.85	7443.08	7611.94	8742.37	9793.03	8226.45
Seryl-Tryptophanyl-Histidine		427.173	[M-H]-	3211.54	2631.29	3197.9	2400.58	2161.87	2770.5	4572.28	4124.66	4224.68	5559.11	3391	3318.53	4808.26	4438.38	5295.43	4314.38	3953.1	5067.65	4807.37	5398.22	4737.52	4621.32	5047.07	4161.31
1-Alpha,25-Dihydroxyvitamin D2 ; 24R,25-Dihyoxyvitamin D2 ; 4'-Carboxy-5'-Cholesta-8,24-Dien-3'-Ol ; Ercalcitriol	HMDB0006225	427.321	[M-H]-	2429.01	2183.47	1437.56	2040.15	1573.66	1877	2381.9	1642.13	1817.95	1558.69	2436.6	1483.4	1895.3	2119.52	2470.29	3060.24	2819.89	2873.25	6571.41	5148.02	2821.68	3301.9	8460.68	8933.18
4'-Formyl-4'-Methyl-5'-Cholesta-8-En-3'-Ol ; 4'-Hydroxymethyl-4'-Methyl-5'-Cholesta-8,24-Dien-3'-Ol		427.357	[M-H]-	1402.94	1208.36	1134.37	1129.17	1012.6	1184.91	1514.3	1057.44	943.644	1277.29	1245.27	1035.3	1939.09	1430.79	1931.68	2103.66	2108.93	2166.83	1884.45	1690.27	2048.25	1567.1	2184.96	2072.26
24,25-Dihydrolanosterol	C05109	427.394	[M-H]-	1138.43	900.235	624.597	596.36	449.953	602.324	789.232	723.124	534.035	1017.83	1017.43	896.952	1102.94	1172.64	1048.27	992.694	989.044	1401.6	1116.99	1273.25	1097.26	1186.89	1165.89	1473.64
Prolyl-Tryptophanyl-Lysine		428.231	[M-H]-	4907.7	4941.36	4106.93	2984.87	3726.88	4256.11	4400.19	3561.19	3171.44	3099.07	4634.16	3108.04	2733.42	2736.99	4394.71	3475.95	3581.62	3124.99	4838.85	4242.13	3820.04	4276.72	5010.36	6053.12
Hexadecanedioic acid mono-L-carnitine ester ; Hexadecanedioic Acid Mono-L-Carnitine Ester	HMDB0000712	428.303	[M-H]-	1011.86	793.478	894.05	832.543	815.011	969.044	1519.14	1204.36	1050.63	974.939	1370.73	595.919	1310.9	1153.15	1655.95	1569.65	1544.14	1208.52	4780.51	3459.42	1907.29	1660.13	5962.12	5674.29
Tryptophanyl-Glutamyl-Proline		429.175	[M-H]-	2932.23	2645.02	2809.05	2024.72	2038.84	2139.67	2587.52	2039.65	2399.64	2627.88	2131.15	1711.56	3535.4	3039.56	3861.1	3190.96	3025.74	3619.45	5046.92	4195.75	3565.71	3527.73	4387.98	4568.42
Leucyl-Leucyl-Tryptophan		429.248	[M-H]-	2502.16	2532.91	1962.29	1731.25	2062.42	1921.68	2838.34	2043.76	2364.46	2191.3	2612.19	1894.56	2595.22	3033.55	3188.51	2763.71	2312.52	2577.57	8675.55	6076.59	3561.07	3105.33	9206.47	8391.4
4'-Carboxy-5'-Cholesta-8-En-3'-Ol ; 4alpha-Carboxy-5alpha-cholesta-8-en-3beta-ol	HMDB0012166	429.337	[M-H]-	876.057	944.691	828.773	994.311	985.016	954.961	1241.75	906.85	850.983	1002.85	1108.01	984.656	1561.67	2197.33	1952.58	1541.74	1573.33	1571.77	1589.19	1507.38	1523.22	1572.17	2178.44	1553.08
Tryptophanyl-Arginyl-Alanine		430.221	[M-H]-	1321.86	1548.95	975.427	1200.91	993.982	647.488	1252.71	1120.25	1126.56	988.523	1336.57	885.677	1531.68	1638.63	1839.36	1532.84	1685.4	1341.29	1570.47	1471.43	1512.99	1156.79	1596.91	1453.26
Lysyl-Valyl-Tryptophan		430.247	[M-H]-	1142.1	1235.54	1031.6	863.812	724.081	1163.91	1209.62	957.517	960.219	917.888	1420.45	981.443	1699.49	1804.58	1584.19	1655.11	1456.77	1676.49	2846.55	1747.72	1365.28	1365.09	2436.63	2772.28
17-Beta-Estradiol-3,17-beta-sulfate	HMDB0041620	431.084	[M-H]-	4054.93	3929.26	3869.3	1792.47	1284.08	1534.26	1323.26	1242.21	1422.85	1407.05	1588.14	1449.67	6044.28	6225.41	6378.11	3696.93	3632.73	3362.13	3710.35	3186.06	4471.77	2787.09	3367.8	3257.41
15beta-hydroxycyproterone acetate	HMDB0060708	431.163	[M-H]-	2033.68	2136.92	2900.17	1604.63	1540.45	2054.28	3175.96	2981.64	3024.38	3475.14	2548.87	1943.58	3307.31	3594.6	4499.39	3925.28	3818.78	4347.38	4427.19	3788.23	3672.41	3450.66	4269.36	3405.98
Arginyl-Glutamyl-Glutamate		431.189	[M-H]-	2479.57	2374.33	2394.85	2439.08	2214.94	2005.83	3115.15	2009.14	2478.32	3423.43	2336	2035.41	3288.53	2885.88	3495.14	2911.32	2915.09	3666.24	4970.68	3670.46	3785.76	3695.14	4473.06	4556.8
4-Cholesten-7',12',24-Triol-3-One ; 7Alpha,12Alpha,26-Trihydroxycholest-4-En-3-One		431.316	[M-H]-	1407.11	1928.32	1131.85	1497.63	931.543	1633.7	1411.68	1469.68	1367.41	1168.96	2216.96	1209.4	1555.92	1854	2386	2266.09	2443.61	2643.37	2329.38	2485.5	2099.33	2223.99	2122.13	2314.89
fluvastatin ; threo-isomer of fluvastain		432.161	[M-H]-	2239.68	1636.8	2040.32	1420.65	1111.87	1435.14	1988.84	1195.63	1589.84	2788.48	1976.95	1505.42	5065.84	5162.14	7747.52	5118.04	4878.62	6053.44	4600.83	4947.26	5403.59	5142.35	5111.01	5139.67
Glycolithocholate	C15557	432.314	[M-H]-	1013.15	1313.57	982.243	930.4	1083.72	711.792	1078.61	1014.58	1047.57	1063.44	848.101	1109.98	1105.59	1359.53	1014.15	1241.01	1707.27	1344.18	1048.72	1175.8	1194.08	999.994	1080.57	1097.87
Losartan-E3174/ losartan-M6		433.117	[M-H]-	2083.7	1697.41	2118.94	1877.75	1695.78	1818.55	2113.96	1498.33	1979.06	1806.51	1667.16	1391.62	4618.33	4514.44	7033.26	5844.82	5252.91	5910.67	5066.41	5679.35	5848.15	5007.03	4728.66	5697.06
Tryptophanyl-Aspartyl-Aspartate		433.139	[M-H]-	17544.7	15588.7	17055.8	13351.1	12487.9	16234.5	12251.6	13597.2	15678.5	13113	13080.9	13993.8	92037.2	95784.7	162297	135281	95591.2	124449	88771.1	113105	125008	84670.1	99868.1	119903
4,5-Dihydro-drospirenone-3-sulfate	HMDB0061126	433.204	[M-H]-	57010	24986.1	22298.2	22192	19208.7	24193.9	24797.5	21680.8	244571	39282.2	56237.5	20328.8	17335.9	17509.2	21411.5	19040.8	19728.2	49436.9	17914.5	24647.2	20226.7	18586.4	17544.7	21179.4
LPA(18:2(9Z,12Z)/0:0)	HMDB0007856	433.237	[M-H]-	5672.11	3979.96	3939.4	6676.84	3392.09	3811.51	4183.9	3841.38	18659.9	5358.03	6439.8	3077.68	4981.13	4558.88	5411.88	5331.66	4924.34	8022.3	5061.38	5695.1	5749.04	5512.46	5208.91	6313.47
Arginyl-Leucyl-Phenylalanine		433.258	[M-H]-	1891.8	1559.97	1250.19	2796.47	1459.9	1688.89	1822.68	1682.85	5253.85	2291.21	2257.71	1361.21	2238.27	1957.93	2872.5	2249.8	2029.9	3000.69	3108.32	2315.75	2457.43	2212.83	2500.14	3216.11
3'-hydroxy-simvastatin-lactone form ; 6'-beta-hydroxy simvastatin lactone ; 6'-beta-hydroxy-methyl-simvastatin-lactone form		433.259	[M-H]-	1891.8	1559.97	1250.19	2796.47	1459.9	1688.89	1822.68	1682.85	5253.85	2291.21	2257.71	1361.21	2262.72	1957.93	2872.5	2249.8	2029.9	3000.69	2862.87	2315.75	2457.43	2212.83	2500.14	3284.39
3Alpha,7Alpha,12Alpha-Trihydroxy-5Beta-Cholestan-26-Al ; 3Alpha,7Alpha,12Alpha-Trihydroxy-5Beta-Cholestan-27-Al ; 3Alpha,7Alpha,24-Trihydroxy-5Beta-Cholestan-26-Al ; 5Beta-Cholestan-7Alpha,12Alpha,27-Triol-3-One ; 7Alpha,24-Dihydroxy-5Beta-Cholestan-3-One ; 3Alpha,7Alpha-Dihydroxy-5Beta-Cholestanate	C01301 ; C01301 ; C04554	433.331	[M-H]-	2607.73	3051.71	2343.21	2992.01	2644.68	2393.04	2735.07	2745.58	2785.14	2790.03	3226.31	2215.41	3455.08	4235.02	4043.06	4035.18	4154.17	6170.27	3517.39	3677.54	4675.61	4189.02	3614.85	3872.51
simvastatin dihydroxy acid form		434.266	[M-H]-	817.76	811.868	470.638	754.469	653.048	763.043	943.877	760.742	1607.02	1049.51	1019.86	738.536	1236.88	1299.51	1182.82	1656.58	1355.71	1776.52	1443.12	1215.48	1379.8	1267.88	1707.09	1531.3
E-3174	HMDB0060553	435.135	[M-H]-	13811.5	13844.9	8641.65	4716.25	2011.88	3684.19	2044.86	2083.67	2536.18	2947.86	2581.64	2136.35	5972.61	6640.27	9649.39	7417.51	6783.43	7724.4	5288.58	6468.74	7010.5	6650.32	5629.33	7008.9
Cystyl-Glutamyl-Tryptophan		435.135	[M-H]-	13811.5	13844.9	8641.65	4716.25	2011.88	3684.19	2044.86	2083.67	2536.18	2947.86	2581.64	2136.35	5972.61	6640.27	9649.39	7417.51	6783.43	7724.4	5288.58	6468.74	7010.5	6650.32	5629.33	7008.9
Argtyrval		435.235	[M-H]-	2068.5	1999.01	2110.11	1656.18	1766.84	1351.08	1927.02	1786.73	2395.96	1934.56	2307.4	1587.58	2596.15	2378.69	3097.61	2610.22	2797.66	2760.86	3190.34	3306.58	2766.48	2710.38	3470.44	3249.94
simvastatin hydroxy acid	HMDB0061047	435.275	[M-H]-	1352.48	1767.88	1273.73	1473.8	1637.35	1121.98	2052.35	1362.71	1890.56	1453.72	1979.4	1482.85	2456.86	2505.91	2275.77	1876.12	1974.96	2180.94	2372.51	2269.34	1951.18	2424.48	3084.86	2579.79
5Beta-Cholestan-3Alpha,7Alpha,12Alpha,24(S)-Tetrol ; 5Beta-Cholestane-3Alpha,7Alpha,12Alpha,26-Tetrol ; 5Beta-Cholestane-3Alpha,7Alpha,24,26-Tetrol ; 5a-Cholestane-3a,7a,12a,25-tetrol	C05446 ; HMDB0000520	435.348	[M-H]-	1405.44	1420.01	862.636	1208.82	1308.55	930.672	1077.95	1307.25	1344.81	1121.06	1488.42	992.727	2885.18	2230.33	2882.22	2668.54	3273.68	2872.22	2520.59	2099.59	3119.71	2686.96	3408.07	3348.24
(2S,3R)-2-[(1R)-1-[3,5-bis(trifluoromethyl)phenyl]ethoxy]-3-(4-fluorophenyl)morpholine	HMDB0061012	436.117	[M-H]-	10117.2	9648.49	5657.68	3442.65	1316.69	2971.39	1611.32	1130.67	1465.21	2513.89	1436.59	1580.99	3030.87	2347.69	3575.9	2862.39	3327.59	3237.77	2397.39	3225.04	2541.54	3039.55	2368.33	2704.41
Losartan-M1 ; Losartan-M2 ; Losartan-M5		436.139	[M-H]-	3513.22	3342.57	2538.46	2118.06	1615.41	1938.61	1627.12	1424.66	1661.14	1903.57	1570.94	1485.03	7728.9	8283.78	11811	9334.04	9093.47	10123	8221.88	8758.52	9731.28	8678.8	8269.72	8640.93
3''-hydroxy-lovastatin acid form ; 3'-hydroxy-iso-delta-4',5'-hydroxy acid form of lovastatin ; 6'-beta-hydroxy-lovastatin-acid form		436.248	[M-H]-	2004.21	1467.51	1405.92	1360.29	903.493	1096.6	1495.17	1220.08	1581.52	1410.77	1166.69	1316.34	1376.6	1510.29	1640.13	1581.98	1550.77	1639.92	1834.87	1799.98	1530.17	1722.19	1985.77	1815.39
PE(P-16:0e/0:0)	HMDB0011152	436.281	[M-H]-	5058.66	4471.15	3345.01	3464.43	2599.27	3197.7	5356.44	3943.18	2940.11	3680.58	6287.75	3370.45	4559.22	4763.27	5882.62	5004.19	4742.03	5359.83	5211.1	5738.33	5746.67	9634.48	9755.47	9002.69
Phenylalanyl-Seryl-Tryptophan		437.183	[M-H]-	2257.35	1611.22	1155.07	1525.28	2115.19	1471.02	2024.16	1522.18	1776.17	1941.4	1921.32	1452.12	2633.9	2690.45	2834.88	2965.21	2884.96	3331.56	3710.62	3481.31	2880.59	3745.51	3341.48	2914.31
Threonyl-Arginyl-Tyrosine		437.214	[M-H]-	1525.32	1485.39	1279.71	1816.29	1901.06	1727.05	1954.02	1390.9	2060.88	1734.91	1905.2	1565.84	2771.57	2758.36	2695.43	2492.22	2591.66	3786.51	2724.61	3135.12	2734.16	2988.88	3402.59	2258.83
LPA(0:0/18:0) ; LPA(18:0/0:0)	HMDB0007850 ; HMDB0007854	437.267	[M-H]-	2604.69	3002.18	2302.89	2097.54	2322.27	1584.63	2933.73	2499.79	2450.5	2231.5	2973.48	2204.66	3712.37	4297.59	4729.63	2941.46	2520.63	2538.07	3719.68	4063.89	4105.4	5534.16	5158.34	5289.12
Leukotriene E4	C05952	438.232	[M-H]-	977.662	1094.57	909.239	712.649	902.92	588.367	945.956	950.47	686.16	1093.42	996.986	926.577	1091.22	1552.04	1743.78	1453.92	1109.08	1482.9	1662.62	992.878	1333.9	1464.62	1471.93	1580.66
1-Pentadecanoylglycerophosphoethanolamine (C15:0 Pe) ; LysoPE(15:0/0:0)	HMDB0011502	438.261	[M-H]-	1256.37	1209.56	659.615	571.758	718.6	927.552	1012.01	928.337	964.71	969.462	887.275	522.41	1027.73	1289.47	1671.74	927.24	1056.41	1241.82	1126.15	1342.21	1484.57	1496.54	1585.19	1694.65
Gama-Cehc-Glucuronide		439.161	[M-H]-	2203.18	2209.46	2050.68	1902.22	2413.79	1760.82	2668.59	2420.59	2518.45	3294.75	2301.78	1717.88	3407.43	3239.16	4313.61	3780.01	2461.39	4325.6	4162.02	3828.45	3430.46	3877.3	4002	4626.74
Phenylalanyl-Glutaminyl-Phenylalanine		439.198	[M-H]-	2213.25	2093.9	1452.39	1539.97	1106.25	1509.98	2113.32	1903.69	1715.35	2036.97	1969.76	1630.86	3605.68	4301.95	4799.84	4807.64	3417.05	5176.34	4720.82	4630.03	4865.85	4452.45	4688.93	3938.8
Norverapamil ; O-Desmethylverapamil (D-702)	HMDB0060540 ; HMDB0013961	439.263	[M-H]-	2424.41	2251.43	1930.95	2595.32	2270.59	1891.34	2631.02	2231.72	2160.01	2264.26	2475.35	2274.59	2637.43	2939.28	2855.28	2588.79	2645.56	2819.11	3504.04	2742.95	3294.75	3062.9	3518.3	3349.81
4,4-Dimethyl-14Alpha-Formyl-5Alpha-Cholesta-8,24-Dien-3Beta-Ol		439.358	[M-H]-	1880.72	2058.65	1666.13	1032.77	797.785	1392.4	2222.75	1293.7	1839.93	1338.85	1379.88	1349.48	1867.55	2112.61	2782.59	1686.93	1634.93	2169.06	2145.73	2282.25	2809.2	1772.2	2753.85	2930.77
MG(0:0/24:1(15Z)/0:0) ; MG(24:1(15Z)/0:0/0:0)	HMDB0011559 ; HMDB0011589	439.378	[M-H]-	5983.81	6957.78	6076.46	5311.46	5939.23	5587.42	7044.23	6054.85	5771.28	5436.17	6058.82	4708.52	6854.52	8263.83	10110.6	9649.52	8573.09	10404.1	9883.31	9127.99	9222.07	9711.6	10120.9	9643.82
Folate	C00504	440.132	[M-H]-	1856.3	1581.43	2019.47	1560.62	1599.37	1749.16	2116.53	1284.88	1969.1	2165.83	1487.85	1689.34	9791.93	7567.14	9733.69	9003.61	6813.49	7892.85	6343.58	7137.71	7915.15	8515.73	6047.47	5708.78
3-Hydroxy-Octadecenoyl Carnitine		440.336	[M-H]-	589.483	771.845	594.357	502.151	417.743	692.938	932.48	544.547	588.058	533.524	903.259	512.844	588.138	1227.25	958.685	958.977	910.942	1143.54	1027.84	779.7	1044.38	620.273	1225.76	1419.55
Nonadecanoylcarnitine		440.377	[M-H]-	1898.27	1862.66	1675.55	1231.65	1644.71	1586.94	2418.89	1566	1749.98	1513.81	1854.39	1614.18	2350.42	2640.56	2748.23	2393.79	2770.7	2976.3	3046.65	2247.17	3266.42	2805.25	3430.61	3216.14
Asparaginyl-Tyrosyl-Phenylalanine		441.176	[M-H]-	1711.41	2039.13	1570.83	1446.61	1866.77	1612.06	2021.94	1564.85	1858.99	2164.07	1911.48	1950.75	2843.15	3457.98	4258.14	2897.46	2606.6	3356.83	3917.76	3945.54	4574.38	3963.19	3361.99	4026.05
4,4-Dimethyl-14Alpha-Formyl-5Alpha-Cholest-8-En-3Beta-Ol ; 4,4-Dimethyl-14Alpha-Hydroxymethyl-5Alpha-Cholesta-8,24-Dien-3Beta-Ol		441.374	[M-H]-	798.672	926.618	579.027	592.073	576.429	412.263	732.826	564.891	613.908	671.511	1021.17	531.537	963.024	1273.98	1335.48	1160.01	1328.94	1341.66	1298.91	1165.98	1020.03	1546.92	1475.99	1455.13
MG(0:0/24:0/0:0) ; MG(24:0/0:0/0:0)	HMDB0011558 ; HMDB0011588	441.395	[M-H]-	439.656	632.638	279.536	458.226	836.38	500.654	653.591	745.794	419.976	504.234	655.086	478.469	989.192	942.204	1198.47	1164.8	1010.27	1496.83	1254.86	1058.71	830.306	1093.2	1265.73	1291.21
Guanosine-5'-Diphosphate	C00035	442.017	[M-H]-	92696.1	80086	63290.5	56454.9	35860.5	61098.7	98268.3	49282.9	63843.5	77097.6	72544.7	65338.2	61969.9	70862.3	86957.6	84503.6	88882.1	102180	63353.3	59949.1	53955.7	73649.4	66845.5	84863.6
N-debutylhalofantrine	HMDB0061032	442.094	[M-H]-	1515.46	1896.18	1668.29	1097.84	1262.81	1175.99	1905.68	1508.72	1741.41	1600.55	1588.78	1617.52	1779.34	2399.5	2403.39	1946.76	2547.34	2482.94	2072.9	1798.1	2194.55	1801.43	1734.57	2035.2
7,8-Dihydrofolate	C00415	442.148	[M-H]-	8014.59	7163.26	6395.54	4992.34	3650.15	5151.44	6692.2	4661.66	5890.41	8393.43	7331.39	5599.23	11347.8	9607.97	10392.1	10600.2	8956.51	9375.51	7664.48	8221.1	9115.56	8538.45	7574.46	9105.12
3-Hydroxyoctadecanoyl Carnitine		442.353	[M-H]-	720.892	821.622	443.43	550.383	396.677	937.977	732.898	517.563	634.252	531.304	610.371	682.874	637.395	1429.72	1032.93	836.303	1467.58	1151.21	864.997	854.313	846.523	1174.98	1290.66	1409.17
desmethylastemizole	HMDB0061013	443.225	[M-H]-	2295.29	1861.64	2326.31	2653.21	1749.29	2014.23	2793.71	2029.19	2372.89	2378.96	2780.46	1998.8	2651.99	2745.72	3045.36	3135.96	3080.66	4094.28	3188.58	3374.28	2668.53	3265.72	3337.42	3526.34
1-Alpha,24R,25-Trihydroxyvitamin D2		443.317	[M-H]-	1287.97	1259.01	814.745	1000.69	1157.55	1175.88	1267.71	1092.44	959.557	1256.98	1181.9	995.457	1533.61	1963.59	2097.04	1782.78	1556.51	2380.14	1622.06	2141.38	1690.98	1407.88	2383.78	1952.48
4'-Carboxy-4'-Methyl-5'-Cholesta-8-En-3'-Ol		443.352	[M-H]-	753.18	892.92	676.441	716.853	740.099	939.946	989.493	542.642	566.833	797.059	787.486	649.484	1275.63	1562.52	1409.61	1598.99	1196.63	1281.44	1167.25	1293.95	1003.89	1087.78	1504.4	1680.13
4,4-Dimethyl-14Alpha-Hydroxymethyl-5Alpha-Cholest-8-En-3Beta-Ol		443.389	[M-H]-	637.468	457.957	373.167	294.008	290.202	553.87	636.917	375.499	555.462	505.091	447.052	378.823	986.456	1193.58	946.026	1088.76	1033.81	1147.16	796.571	860.959	948.2	772.602	1422.2	1095.71
5,6,7,8-Tetrahydrofolate	C00101	444.166	[M-H]-	2929	2400.54	2818.57	2348.57	2392.57	2230.35	2775.09	2310.38	3043.22	2543.68	2451.41	2278.17	2966.49	3478.15	3441.25	3816.38	2517.21	3017.82	2540.46	3119.4	2755.3	3171.6	3022.38	3042.34
Tryptophanyl-Isoleucyl-Lysine		444.264	[M-H]-	1642.18	1596.87	1402.42	1519.6	1480.86	1392.16	2238.09	1296.93	1472.54	1437.39	1862.65	1360.08	984.257	1843.02	1408.61	1399.34	1353.12	1595.67	3457.41	2035.28	1385.66	1498.4	3425.32	4124.14
Oxidized Thioredoxin ; Reduced Thioredoxin ; 5Z,8Z,11Z,14Z,17Z-Eicosapentaenoylcarnitine	C00343 ; C00342	444.312	[M-H]-	846.424	971.099	978.13	761.143	570.345	654.865	951.309	939.77	592.414	545.37	937.142	775.359	810.945	1015.83	1239.41	1244.66	1205.29	1404.03	841.356	1029.56	1046.72	740.057	1516.2	1380.66
Cytidine-5'-Diphosphate-Ethanolamine	C00570	445.051	[M-H]-	3813.77	3146.12	2664.33	2103.67	1403.98	1739.95	4115.79	2954.33	3707.45	8353.43	5758.99	5969.08	1838.59	1698.22	1820.37	2721.81	1892.68	2144.65	1731.91	2432.57	2066.16	3364.22	3773.97	2910.43
Estrone 3-Glucosiduronic Acid ; Estrone glucuronide	C11133 ; HMDB0004483	445.184	[M-H]-	81449	89170.1	123942	33752.4	78025.4	93983.3	172415	220033	170245	236746	75517.9	68793.4	188318	281088	284245	114594	144858	307573	282793	361257	249931	135280	330806	165594
Tryptophanyl-Glutamyl-Leucine		445.209	[M-H]-	14025	15631.9	19950.3	7304.92	13731.4	16785.5	29859	37124.1	27429.4	37817.9	13347.1	12609.2	32247.1	51121.1	46518.8	21042.4	26266.2	50132.7	47674.9	60128	40948.4	25643.1	56146.6	32620.3
C20:4 Carnitine		445.32	[M-H]-	1465.89	1672.63	1481.9	1053.22	1529.04	1456.33	2295.16	1509.17	1738.3	1807.93	1486.54	1181.72	1827.6	2420.56	2588.2	1953.02	1906.22	3125.11	2223.36	2811.01	1924.8	1778.3	2486.24	2144.33
Alpha-Tocopheryl Quinone		445.367	[M-H]-	2306.77	2191.22	2242.39	2336.27	1511.56	2514.86	2710.29	2581.08	2500.99	2681.71	2465.75	1562.22	4594.98	5327.88	5756.98	6445.32	5338.14	6567.73	4723.55	5993.47	6325.16	5567.19	6355.4	5466.69
Seryl-Arginyl-Tryptophan		446.214	[M-H]-	3595.16	3877.35	5848.39	1713.99	3441.49	4273.53	6754.36	8142.68	5827.12	8887.55	3859.26	2695.36	7856.55	11390.5	10807.9	5079.26	6300.37	11484.6	10665.6	13449.2	9682.04	5777.19	12750.8	7994.05
6'-beta-carboxy-simvastatin-lactone form		446.233	[M-H]-	1832.76	1805.78	1630.98	880.327	1486.49	1822.13	2942.86	3491.71	2280.8	3573.62	1634.73	1385.49	2963.61	4161.01	4851.57	2401.61	3026.45	3880.93	4009.76	5134.8	4037.78	2818.07	4746.06	3522
8Z,11Z,14Z,17Z-Eicosatetraenoylcarnitine		446.326	[M-H]-	718.175	1005.7	522.314	791.483	670.251	795.43	1351.18	780.25	745.856	942.474	770.173	454.702	1306.69	1401.48	1260.55	1043.54	956.756	1472.39	1286.39	1641.45	1065.47	1099.77	1377.52	1300.37
Aspartyl-Glutamyl-Tryptophan		447.154	[M-H]-	5152.09	5643.26	7071.39	2872.23	4367.79	4425.35	7671.46	7315.15	8556.26	12020.6	4158.34	5132.91	5234.24	6745.54	7572.89	4731.45	4399.68	6280.49	6990.57	8589.58	7413.88	4969.83	8618.93	5448.94
17-alpha-Estradiol-3-glucuronide ; 17-beta-Estradiol glucuronide ; 17-beta-Estradiol-3-glucuronide ; 17Beta-Estradiol 3-Glucosiduronic Acid ; 2-Methoxyestrone 3-glucuronide ; Estradiol-17alpha 3-D-glucuronoside	C05503 ; HMDB0010322 ; HMDB0010317 ; HMDB0006224 ; HMDB0004482 ; HMDB0010349	447.205	[M-H]-	4480	4682.84	4318.63	2999.21	3441.88	4577.03	5569.45	6261.08	4906.4	7284.91	3761.08	2725.02	7613	9765.47	10039.6	7391.77	7668.71	11503.3	9376.16	9836.53	9414.88	7266.96	10947	7608.84
Alpha-Tocopheryl Hydroquinone		447.382	[M-H]-	2276	2350.55	1403.98	1457.6	1135.2	1596.14	2387.07	2485.33	1783.92	1852.98	2118.85	1442.5	2688.87	3950.82	3670.73	4887.46	5586.83	5453.36	3046.29	3645.31	4472.49	3907.69	4386.47	4806.45
5-hydroxy-fluvastatin ; 6-hydroxy-fluvastatin		448.154	[M-H]-	4318.78	2949.59	3316.52	2557.3	2384.5	3266.21	3882.27	3850.87	4978.92	6550.62	3125.57	2673.45	3630.6	4295.81	4761.23	3459.69	4263.4	4548.44	4111.72	4425.34	4229.62	4799.88	4733.08	3621.94
cerivastatin-M22		448.189	[M-H]-	3746.9	2970.46	2766.12	2448.99	1876.83	2455.53	4124.75	3729.26	4384.41	4976.63	3229.83	2440.52	3729.72	4542.72	4290.21	4311.28	3613.83	4853	4734.04	4352.1	4057.96	4368.24	5760.88	4301.03
Glycochenodeoxycholate ; Glycodeoxycholic Acid ; Glycoursodeoxycholate	C05466 ; C05464	448.306	[M-H]-	3159.01	3065.34	3667.76	2871.28	2797.4	1836.72	2766.29	2720.01	2529.06	3472.53	2402.11	3158.32	4108.81	3439.28	4006.11	3535.83	2898.92	3055.22	3195.07	2608.58	3338.69	3521.9	3499.61	2907.05
8Z,11Z,14Z-Eicosatrienoylcarnitine ; 11Z,14Z,17Z-Eicosatrienoylcarnitine ; 5Z,8Z,11Z-Eicosatrienoylcarnitine		448.343	[M-H]-	956.262	1157.75	841.886	873.336	599.654	802.343	1049.23	613.644	854.301	990.962	1202.44	701.069	1556.07	1534.51	1573.47	1415.57	1575.86	1655.87	1260.14	1094.24	1168.6	1350.62	1425.69	1279.37
Trans,Trans,Cis-Geranylgeranyl Diphosphate		449.187	[M-H]-	5189.35	4595.4	4860.8	3799.69	3621.03	3511.63	3933.58	3719.44	13852.3	5499.34	5974.12	3636.32	6876.92	7246.74	8192.1	8994.33	8119.75	11990.1	7842.21	8078.26	8578.43	7385.26	7420.16	7495.5
Valyl-Tryptophanyl-Phenylalanine		449.217	[M-H]-	3569.94	3524.07	2693.02	4294.52	2587.24	2502.71	3257.73	2764.7	3988.81	2980.57	3747.07	2304.23	4922.15	4198.06	5836.55	5392.34	4858.2	6197.39	5720.4	4733.19	5320.91	4738.53	5452.65	5672.36
Tyrosyl-Leucyl-Arginine		449.251	[M-H]-	2641.84	2896.37	2058.28	1971.72	1936.54	1531.67	1976.19	2301.72	2451.91	1813.98	2452.82	1116.39	3084.27	3463.84	4294.99	2271.29	2740.52	3310.8	3095.99	2812.86	2954.63	3339.14	3571.71	3739.39
3Alpha,7Alpha,12Alpha,24-Tetrahydroxy-5Beta-Cholestan-26-Al ; 3,7,24THCA ; 3Alpha,7Alpha,12Alpha-Trihydroxy-5Beta-Cholestanoate	C04722	449.327	[M-H]-	1665.46	1635.81	2021.99	1791.81	1462.57	1286.59	1552.16	1645.78	1770.87	1916.92	1457.56	1702.27	2854.31	3263.07	3079.39	2932.48	3339.12	3797.22	2445.35	2277.14	2883.34	2871.38	2641	2905.19
Phylloquinone	C02059	449.342	[M-H]-	995.985	918.088	1061.03	779.166	877.422	803.068	871.241	1073.71	1069.45	1035.94	882.392	995.9	1535.66	2026.07	1690.39	1516.09	1944.29	1899.47	1868.61	1337.02	1795.69	1520.96	1794.84	1785.56
3'-hydroxy-simvastatin-acid form ; 6'-beta-hydroxy simvastatin acid ; 6'-beta-hydroxy-methyl-simvastatin-acid form		450.262	[M-H]-	991.696	1078.95	986.727	900.374	649.37	1084.12	1389.12	1542.18	1621.42	1095.89	1100.12	1267.75	1845.92	1397.4	2147.12	2100.64	1419.15	1691.51	1272.85	1818.22	2036.01	1550.81	2067.54	1864.38
1-Hexadecenoylglycerophosphoethanolamine (C16:1 Pe, Delta 9)		450.262	[M-H]-	991.696	1078.95	986.727	900.374	649.37	1084.12	1389.12	1542.18	1621.42	1095.89	1100.12	1267.75	1845.92	1397.4	2147.12	2100.64	1419.15	1691.51	1272.85	1818.22	2036.01	1550.81	2067.54	1864.38
11Z,14Z-Eicosadienoylcarnitine ; 8Z,11Z-Eicosadienoylcarnitine		450.357	[M-H]-	431.788	481.899	258.218	409.307	755.679	625.964	490.533	481.149	630.393	519.795	475.286	350.287	1715.53	1568.83	1703.47	1768.8	1483.08	2279.87	1322.91	1576.83	1478.59	1648.7	1765.05	1229.88
Tyrosyl-Aspartyl-Arginine		451.196	[M-H]-	2327.07	2157.67	2090.57	2067.54	1713.7	1859.77	2569.14	2571.56	3101.51	2327.33	2652.4	2063.6	3040	3095.01	3666.51	3570.52	2960.41	4013.73	5045.75	3471.32	3154.61	2661.11	4286.75	3757.71
Methionyl-Phenylalanyl-Arginine		451.214	[M-H]-	2054.29	1752.17	2009.95	2197.96	1611.64	2020.11	1836.37	1614.78	1882.37	2627.5	1938.32	1734.49	3080.79	3316.28	3341.83	2796.94	2731.6	3774.18	5884.59	5469.02	2805.88	3569.92	5612.36	5319.47
3',5'-dihydrodiol-simvastatin-lactone form		451.27	[M-H]-	1866.91	1433.75	1022.36	1163.55	1434.29	1067.92	1239.39	1596.62	1092.96	1053.45	1268.93	824.329	2223.6	2219.15	2219.73	2177.61	1493.06	1643.47	2411.48	1951.18	1510.51	2266.18	2341.02	2313.1
5Beta-Cholestan-3Alpha,7Alpha,12Alpha,24(S),27-Pentol ; 5Beta-Cholestane-3Alpha,7Alpha,12Alpha,24S,25-Pentol ; 5Beta-Cholestane-3Alpha,7Alpha,12Alpha,27,27-Pentaol		451.341	[M-H]-	2586.35	2503.74	847.355	1505.82	2147.6	2114.58	3763.44	4802.84	4149.2	2891.51	3143.09	1720.68	2362.83	2494.46	3704.84	3942.32	4633.74	5293.73	2419	2351.61	2741.62	2517.43	3306.81	2756.38
Endoxifen sulfate	HMDB0061140	452.154	[M-H]-	1731.25	1367.45	1488.6	1805.63	1078.55	1517.27	1680.54	1186.27	1411.79	2447.4	1400.51	1350.03	4870.42	4585.5	6124.24	4790.62	4974.98	4570.69	5124.6	4878.62	5610.63	4919.77	4123.88	3893.1
cerivastatin-M1		452.183	[M-H]-	1526.9	1005.5	1558.98	1618.37	1245.94	1333.93	1522.58	1452.24	2471.43	2126.15	1878.8	1595.19	2186.88	2127.21	2300.16	2568.65	2246.34	2750.42	2339.27	1697.14	2065.35	2367.51	1968.28	2558.08
1-Palmitoylglycerophosphoethanolamine ; LysoPE(0:0/16:0) ; LysoPE(16:0/0:0)	HMDB0011473 ; HMDB0011503	452.276	[M-H]-	3052.2	2853.98	1820.35	1248.76	1541.48	1549.3	3691.99	2083.87	2270.56	2182.08	3476.83	1687.26	3781.76	4062.55	4202.23	2601.41	2785.12	2576.87	3639.89	4211.23	5045.77	4498.53	4549.2	5212.51
(S)-2-[5-Amino-1-(5-Phospho-D-Ribosyl)Imidazole-4-Carboxamido]Succinate	C04823	453.068	[M-H]-	1707.1	2237.44	1224.83	1265.03	856.324	1044.33	898.011	1027.08	1377.19	1111.01	1213.23	798.047	2623.45	2713.23	2801.71	2596.97	2653.04	2171.23	2158.08	2011.63	2355.13	2178.09	2279.46	1924.01
acetaminophen-glutathione-conjugate		453.144	[M-H]-	1522.46	1339.07	1313.55	1099.67	860.681	1148.76	1101.98	1553.12	1435.54	2032	1553.61	1151.65	2850.69	2641.29	3616.31	2304.31	2318.35	2831.26	2967.86	3322.61	2337.56	3249.01	2527.99	2705.77
Alpha-Cehc-Glucuronide		453.176	[M-H]-	2628.13	2586.73	2216.81	1547.88	1673.29	2151.61	2231.77	2621.67	3646.49	4210.62	2278.61	2538.86	2726.26	2686.49	3650.5	3127.96	2901.6	3761.61	3472.51	3006.54	3280.19	2944.81	2932.3	2925.48
Tryptophanyl-Seryl-Tyrosine		453.176	[M-H]-	2628.13	2586.73	2216.81	1547.88	1673.29	2013.16	2231.77	2263.87	3646.49	4210.62	2278.61	2538.86	2726.26	2773.73	3650.5	2698.3	2901.6	3761.61	3472.51	3006.54	3280.19	2944.81	2932.3	2925.48
Lithocholic acid 3-sulfate		453.231	[M-H]-	1585.5	1728.84	1794.5	1590.61	1452.61	1597.01	1638.83	1768.69	2580.17	2150.96	1589.58	1184.26	2291.14	2355.75	3133.77	2210.84	2004.52	2674	3487.04	2867.39	2504.62	2338.83	2798.62	3043.36
5,10-Methenyltetrahydrofolate	C00445	454.15	[M-H]-	1642.02	1666.57	1782.62	2041.36	1422.28	1808.81	1980.16	1836.37	1995.73	1944.81	1760.91	1733.53	7351.52	7246.13	7348.32	4629.75	3980.1	3846.39	3796.77	3708.01	4108.39	3125.32	3698.39	3724.17
Eicosanoylcarnitine		454.392	[M-H]-	1874.6	2315.19	1910.86	1435.55	960.685	1433.79	1538.3	1494.78	1935.24	1611.73	1483.68	1464.58	1907.75	2170.07	2467.34	1794.3	1846.64	2267.08	2279.95	2060.72	1932.71	1854.28	2071.1	2368.71
Flavin Mononucleotide	C00061	455.097	[M-H]-	2360.34	1720.85	1549.92	1905.21	1026.8	1455.44	2254.37	1395.49	2045.94	1994.9	1955.97	2402.34	4690.09	5046.51	4880.3	4064.99	3838.47	3277.51	2636.77	2597.41	2402.63	2042.62	2216.43	2654.53
4-S-Glutathionyl-5,6-Dihydroxyindoline		455.126	[M-H]-	1419.87	1444.03	1307.41	1643.82	1386.51	1797.03	1505.66	1459.5	1602.92	2060.95	1863.3	1684.05	10022.7	10106.3	8938.67	4401.16	3729.48	3918.91	3488.01	3839.02	3708.12	3455.76	3460.61	2826.14
Phenylalanyl-Tyrosinyl-Glutamine		455.193	[M-H]-	1851.51	1349.5	1238.88	1614.24	1667.53	1872.31	1299.72	1447.04	1893.83	1655.6	1576.54	1188.71	2527.64	3511.25	3568.83	3175.7	2896.92	4358.85	4210.17	4027.94	3661.9	3430.23	3535.59	3888.11
Phenylalanyl-Tyrosinyl-Lysine		455.23	[M-H]-	1368.88	1235.3	1514.85	1183.64	1426.21	1227.06	1609.52	1544.5	1519.94	1444.65	1824.56	1383.91	2427.55	2513.36	2759.95	2546.07	2142.78	2328.43	2161.45	2529.9	2450.73	1972.01	2622.19	2770.07
Oleanolic acid ; Ursolic acid	HMDB0002364 ; HMDB0002395	455.352	[M-H]-	763.393	962.477	887.164	638.324	948.416	493.278	1075.41	918.273	1249.39	1063.06	1191.08	699.637	1341.1	1464.27	1771.15	1193.28	1514.72	1546.21	1851.5	1476.43	1705.76	1765.83	1823.21	2476.19
1,2-Diacyl-Sn-Glycerol (Didodecanoyl, N-C12:0)		455.374	[M-H]-	986.389	1427.26	769.956	698.105	798.974	671.28	932.673	848.17	851.293	855.874	1174.06	659.359	1628.03	1811.9	2530.38	2107.09	1993.75	2464	2039.61	2177.4	1962.2	2196.47	1848.3	2462.98
5,10-Methylenetetrahydrofolate	C00143	456.166	[M-H]-	1016.7	1155.31	902.53	1131.91	661.721	857.118	1346.18	1114.65	994.078	1357	908.875	954.255	2346.35	2162.56	2729.6	2427.88	2304.98	2517.02	2402.09	2414.57	2303.37	2079.38	2293.76	1929.98
Leucyl-Tyrosyl-Tyrosine		456.213	[M-H]-	962.133	801.391	807.164	681.121	669.549	1236.15	1032.47	1102.38	1192.21	1111.02	1667.75	960.393	1455.56	1211.09	1829.87	1593.4	1469.95	2025.73	1577.38	1256.27	1497.16	1503.65	1391.33	1953.77
5-S-Glutathionyl-Dopamine		457.14	[M-H]-	1876.33	1566.76	2009.89	1829.31	1493.92	1921.25	1557.07	1507.09	2055.35	2170.53	1251.67	1829.3	3154.33	3144.78	3152.75	2962.13	2231.08	3343.32	2292.34	2788.86	2769.14	2692.32	2465.84	2463.07
3-Sulfodeoxycholic acid	HMDB0002504	457.226	[M-H]-	2611.18	3048.15	3142.88	2430.16	2316.36	2841.35	3974.85	2298.68	2712.34	2821.47	2710.37	1928.2	2944.51	2748.14	2646.98	3278.03	2632.79	3123.03	3884.47	2751.95	3136.54	3386.97	4354.61	3688.52
Histidyl-Phenylalanyl-Arginine		457.231	[M-H]-	3647.16	3647.96	4141.58	3254.26	4482.76	4558.89	5648.97	3939.97	3954.98	4536.09	4891.48	3654.79	4231.73	3983.69	3617.33	4360.05	3472.33	5376.88	5130.11	3793.71	3992.96	4672.5	4982.25	5768.89
Arginyl-Arginyl-Lysine		457.3	[M-H]-	2900.29	2721.02	2356.6	2064.04	2013.9	2616.8	2385.3	3083.47	2102.5	1801.85	2422.11	2188.64	2914.37	2596.8	3527.28	3601.79	3040.92	3510.81	6956.03	6022.6	4168.61	4447.79	8145.16	8990.2
5-Methyltetrahydrofolate	C00440	458.18	[M-H]-	1667.38	1406.22	991.31	1183.6	1072.61	875.267	1685.01	899.803	1197.26	2192.77	1278.75	1082.07	2029.43	1592.3	2300.06	2298.26	2153.93	1484.32	2271.52	2093.12	1377.77	2499.15	1841.9	1763.7
Arginyl-Valyl-Tryptophan		458.25	[M-H]-	1756.72	1631.18	1673.74	1480.51	1822.85	1353.28	1934.76	1763.89	1628.21	1695.36	2140.47	1263.55	1301.96	2216.46	1692.07	2140.57	1879.61	2028.91	2710.83	2255.4	2120.65	2334.58	2446.43	2141.37
Oxytetracycline	HMDB0014733	459.14	[M-H]-	1086.53	1152.85	1360.14	2028.65	984.846	1464.28	1169.47	1235.11	1215.1	1012.48	1471.26	1373.73	3429.58	2714.96	3579.17	3898.11	2450.45	3226.26	2851.69	2748.76	2896.97	2697.29	2599.57	2607.79
Tryptophanyl-Glutaminyl-Glutamine		459.2	[M-H]-	3487.36	2427.68	1542.4	1786.84	1490.86	1985.68	2666.03	2017.8	3050.34	3262.58	2870.88	1893.94	2917.35	3159.08	3162.58	3372.55	3304.28	3062.5	3734.03	3218.1	2959.47	3174.68	3127.69	3196.51
N-Desmethyl vandetanib	HMDB0060835	460.07	[M-H]-	1188.68	1490.03	1490.47	1031.56	1129.02	1092.77	1280.44	1251.27	1156.69	1728.68	1047.29	1149.85	1071.01	1262.9	1401.71	1793.09	1788.11	1619.96	1623.85	1483.76	1261.52	1147.48	1265.9	1069.28
Glutaminyl-Tryptophanyl-Glutamate		460.184	[M-H]-	2414.37	1869.69	1934.78	1147.63	1141.78	1270.67	2457.15	2010.14	2151.7	2231.35	1464.37	1133.54	2338.8	2328.9	2569.92	2281.79	2637.55	3827.89	2665.62	3342.67	2501.61	2279.01	3216.42	2386.15
Arginyl-Arginyl-Metheonine		460.248	[M-H]-	1339.4	1272.48	1010.94	1163.22	1097.28	1259.63	1707.68	1288.8	1064.24	1541.85	1497.74	845.276	1577.43	1487.96	1561.51	1519.82	1661.44	1752.81	1684.31	1401.35	1746.66	1722.55	1645.7	1367.53
Psychosine	C01747	460.327	[M-H]-	1138.75	1392.75	786.11	705.783	1487.9	1007.94	1661.03	1528.94	1227.92	751.343	2606.16	896.5	1371.01	1078.69	1441.42	989.632	883.904	1143.22	1008.9	1078.38	1275.67	1015.49	1609.94	1250.73
3'-S-hydroxy-pravastatin ; 5,6-epoxy-3-alpha-iso-pravastatin ; 7-hydroxy-3-alpha-iso-pravastatin		461.216	[M-H]-	1950.64	1960.98	1464.81	1718.7	1091.36	1555.17	1519.07	1562.89	1441.11	1465.97	1861.24	1577.5	3196.55	2925.43	2984.67	2652.01	2629.84	3266.73	2258.22	2944.15	3112.03	2569.74	2931.36	3235.68
6-Dehydrotestosterone glucuronide	HMDB0010337	461.216	[M-H]-	1950.64	1960.98	1464.81	1718.7	1091.36	1555.17	1519.07	1562.89	1441.11	1465.97	1861.24	1577.5	3196.55	2925.43	2984.67	2652.01	2629.84	3266.73	2258.22	2944.15	3112.03	2569.74	2931.36	3235.68
Glutaminyl-Lysyl-Tryptophan		461.25	[M-H]-	1595.82	1858.07	1200.9	1601.48	1164.79	1219.97	1698.7	1454.75	1647.12	1241.42	1622.34	1368.3	2490.23	2464.44	3125.09	2764.09	3015.94	2962.12	2807.45	2949.04	2834.74	2984.38	2785.84	2894.37
Retinyl beta-glucuronide	HMDB0010340	461.254	[M-H]-	1502.21	1623.72	1089.42	1347.68	1071.6	1078.95	1815.97	1247.03	1493.1	1269.76	1253.58	1018.11	2275.97	2183.37	2955.12	2404.85	2562.34	2737.71	3407.12	2949.04	2402.87	2892.34	2691.23	2742.81
N6-(1,2-Dicarboxyethyl)-Adenosine Monophosphate	C03794	462.067	[M-H]-	2600.02	2324.34	2263.33	2474.69	1301.65	2188.52	2467.88	2135.62	2172.48	2185.04	2257.36	2058.12	2276.76	1970.91	2714.72	3247.5	2855.66	3155.23	2103.16	1810.91	1880.49	2305.99	2258.95	2264.97
Rosuvastatin 5 S-lactone	HMDB0060941	462.151	[M-H]-	1172.23	1018.62	1139.75	1379.39	714.917	887.087	829.265	766.383	1243.62	1143.54	1037.1	1206.72	3594.37	3333.87	3392.35	2906.84	3392.92	2964.34	3582.03	2879.32	3041.98	2926.18	3324.56	2943.35
15-Hydroxynorandrostene-3,17-dione glucuronide ; 16-Glucuronide-Estriol ; Estriol-16-Glucuronide ; Estriol-17-glucuronide ; Estriol-3-glucuronide	C05504 ; HMDB0010353 ; HMDB0006766 ; HMDB0010333 ; HMDB0010335	463.196	[M-H]-	2263.3	2678.6	1955.43	2613.12	2226.71	2134.18	2710.04	2160.96	2761.03	3424.31	2413.17	2370.08	3258.6	3353.17	4113.85	3771.54	3780.42	5762.76	4730.12	4594.12	4935.38	3740.13	4503.63	5540.15
6'-beta-carboxy-simvastatin-acid form ; Dehydroepiandrosterone 3-glucuronide ; Dehydroisoandrosterone 3-glucuronide ; Testosterone 3-Glucosiduronic Acid ; Testosterone glucuronide	C11134 ; HMDB0010348 ; HMDB0010327 ; HMDB0003193	463.233	[M-H]-	2002.87	1555.74	1454.8	1328.82	1378.75	1765.59	2016.17	1467.85	1445.78	1896.7	1928.13	1429.9	2652.78	3374.73	3124.33	3281.09	2963.21	3568.65	4022.39	3705.84	3456.02	3721.9	4160.61	4406.91
Phenylalanyl-Tryptophanyl-Leucine		463.233	[M-H]-	2002.87	1555.74	1454.8	1328.82	1378.75	1765.59	2016.17	1467.85	1445.78	1896.7	1928.13	1429.9	2652.78	3374.73	3124.33	3281.09	2963.21	3568.65	4022.39	3705.84	3456.02	3721.9	4160.61	4406.91
Trihydroxycoprostanoic acid	HMDB0002163	463.342	[M-H]-	2418.47	4557.68	1946.2	1857.92	4563.2	2219.71	3281.06	2478.42	4703.63	3506.57	3697.42	3030.6	8811.75	6831.51	7953.46	6331.7	5048.68	5756.35	5609.33	5104.62	5271.57	7196.79	6039.81	6315.67
LysoPC(14:1(9Z))	HMDB0010380	464.277	[M-H]-	2149.76	1704.51	1005.86	1308.27	1177.36	1072.15	1535.55	1347.27	1321.12	1260.95	1554.5	1321.38	2332.69	2162.4	1870.02	1843.32	1539.28	1927.2	2267.88	1929.49	1902.12	2035.72	2967.58	2336.45
Glycocholate	C01921	464.301	[M-H]-	2121.52	1890.2	1357.47	1544.96	1158.35	1362.44	1927.8	1846.3	1595.27	1634.48	2506.3	1591.2	2380.41	2700.35	2962.07	2750.12	2294.73	2569.41	2618.1	2537.8	3285.12	3199.44	4303.33	3765.44
6alpha,9alpha-Difluoroprednisolone-17-butyrate	HMDB0060797	465.209	[M-H]-	2256.68	2100.55	2139.83	1532.86	1966.14	2149.25	2179.9	2014.11	2521.83	2872.03	2572.42	1652.34	4283.23	3462.15	4575.55	3381.88	3646.43	4189.28	5085.8	4263.53	3722.52	4356.17	5283.96	4532.62
Tyrosyl-Arginyl-Glutamate		465.209	[M-H]-	2256.68	2100.55	2156.99	1532.86	1966.14	2149.25	2179.9	2014.11	2521.83	2872.03	2572.42	1652.34	4283.23	3462.15	4575.55	3381.88	3646.43	4189.28	5085.8	4263.53	3722.52	4356.17	5295.87	4532.62
3-alpha-hydroxy-5-alpha-androstane-17-one 3-D-glucuronide ; 3Alpha-Hydroxy-5Beta-Androstan-17-One 3-Glucosiduronic Acid ; 5-alpha-Dihydrotestosterone glucuronide ; 5Alpha-Dihydrotestosterone Glucuronide ; Androsterone 3-Glucosiduronic Acid ; Androsterone glucuronide ; Etiocholanolone glucuronide	C11136 ; C11135 ; HMDB0010365 ; HMDB0006203 ; HMDB0002829 ; HMDB0004484	465.247	[M-H]-	1534.02	1634.98	1665.62	1041.75	1062.57	1254.5	1565.85	1248.7	1347.16	1308.34	1292.33	1045.84	2920.96	2305.37	2203.55	1905.84	1838.85	2548	2945.37	2546.13	1977.31	2343.92	3104.85	2916.98
Cholesterol sulfate ; Cholesterol Sulfate	C18043 ; HMDB0000653	465.302	[M-H]-	65592.7	60156	44690.8	10397.5	9213.29	9541.2	14703.2	11959.8	10882.9	11441.7	15495.6	9792.9	54923.8	67725.8	65857.1	17316.6	16598.5	22254	14810.7	16764	17699.9	17644.7	19362.4	18216.3
Vitamin K1 2,3-epoxide	HMDB0002972	465.34	[M-H]-	5000.63	5457.39	3158.11	1653.8	1844.04	1721	3729.67	1921.52	2000.88	3020.76	3163.02	2126.26	5883.86	6979.66	7569.75	3712.74	3024.07	3271.02	3460.97	2959.75	3430.19	4088.78	5340.97	5221.2
Deoxycytidine-5'-Triphosphate	C00458	465.982	[M-H]-	9394.25	6901.07	7148.04	6199.85	3255.15	5484.69	7545.77	5942.42	6655.4	11223	10105.6	9026.18	14282.5	17406.8	18226.2	19219.7	21751.3	19183.7	9819.09	12107.2	11063.3	15136.1	16681.5	17116.8
4-Hydroxytamoxifen sulfate	HMDB0061123	466.17	[M-H]-	2931.76	2471.65	2595.82	2281.32	1966.85	2561.28	2680.5	2265.58	3325.96	3523.74	2669.91	2342.29	3284.67	3691.84	3820.97	3628.91	4134.45	3263.49	3184.41	3345.53	2858.28	3397.34	3155.83	3282.44
cerivastatin		466.203	[M-H]-	1780.67	1427.78	1241.41	1082.33	850.718	1478.84	1566.47	1712.71	2090.09	1874.26	1513.8	1436.04	2366.18	2185.71	1964.06	2345.93	1846.92	2135.65	2309.56	1927.83	2858.03	1981.22	2485.78	2229.4
1-Myristoylglycerophosphocholine ; 1-Heptadecanoylglycerophosphoethanolamine (C17:0 Pe) ; LysoPC(14:0)	C04230 ; HMDB0010379	466.291	[M-H]-	3735.42	3651.24	3291.86	1377.17	1245.56	1686.17	2227.13	1900	1581.18	1483.12	1845.77	1195.57	3914.66	7543.75	5064.94	2898.34	2202.43	2293.92	2952.05	3531.23	2656.75	3554.4	3322.23	4025.16
Deoxyuridine-5'-Triphosphate	C00460	466.966	[M-H]-	1843.46	1630.85	1668.14	1482.77	932.23	1263.29	1946.67	1395.17	2021.73	2234.16	2168.88	2277.49	4999.21	5709.01	5819.39	5719.06	5111.16	5053.62	4112.79	3818.04	3395.93	4376.91	4442.24	4844
Tryptophanyl-Threonyl-Tyrosine		467.195	[M-H]-	3209.71	2792.23	2426.12	2045.79	2294.33	2591.18	3131.08	3167.55	3112.56	3915.1	2495.03	2445.49	4909.11	4996.35	5306.98	3709.42	3693.69	4003.13	4353.77	4263.62	4509.37	3841.31	5144.45	4963.38
hydroxyrepaglinide	HMDB0060979	467.256	[M-H]-	1852.78	1901.59	1190.76	1403.62	1447.24	1789.97	1843.39	1994.71	1553.79	1615.44	1469.56	1451.22	2620.77	2553.05	2871.88	2923.32	2445	2850.25	4148.85	3497.36	2461.99	2830.34	3292.09	3050.7
17-Hydroxyandrostane-3-glucuronide ; 3,17-Androstanediol glucuronide ; 3-alpha-Androstanediol glucuronide	HMDB0010359 ; HMDB0010321 ; HMDB0010339	467.264	[M-H]-	2246.46	2021.48	1298.1	1161.16	1465.47	1872.18	1835.8	2206.88	1214.27	1452	1714.21	1226.68	2188.95	2511.18	2653.99	2667.01	1904.51	2813.97	4194.05	3831.26	2431.29	2877.23	4739.97	4521.52
cerivastatin-M24		468.182	[M-H]-	2017.76	1821.35	1594.66	1273.82	1609.84	1303.28	2061.75	1789.47	1820.57	2556.02	1712.11	1189.19	2537.29	1923.54	2556.45	2172.14	2202.82	2582.5	3218.1	2228.25	2616.3	2372.67	2223.39	1902.95
Ebastine	D01478	468.291	[M-H]-	1570.72	1252.62	698.839	897.144	947.438	1147.87	935.367	731.343	953.872	660.738	891.665	807.739	1786.18	1897.86	2150.47	1408.18	1371.22	1295.15	1455.98	1376.8	1725.54	1517.85	2005.8	1399.46
Heneicosanoylcarnitine		468.408	[M-H]-	1641.54	1385.23	1205.88	1129.76	844.406	1085.67	1538.92	1164.86	1304.93	1227.67	1434.16	992.63	1495.81	1375.68	1541.99	1253.44	1414.04	1509.26	1409.87	1460.31	1970.82	1257.38	1755.2	1421.12
Deoxycholic acid 3-sulfate ; Sulfochenodeoxycholate ; Ursodeoxycholic acid 3-sulfate		469.226	[M-H]-	1575.08	1398.32	1408.53	1177.67	1149.91	1107.83	1642.96	1072.49	810.556	1579.02	1584.29	846.55	2193.83	2502.22	1860.61	1573.93	2102.11	1809.33	2347.94	2097.77	1777.98	2122.92	2402.5	2144.25
Glycyrrhetinic acid	HMDB0011628	469.331	[M-H]-	719.818	989.813	904.868	692.707	957.184	683.125	823.714	1086.04	687.926	934.949	1063.32	737.741	1169.48	1530.76	1697.42	1545.8	1293.88	1150.7	2290.7	1836.47	1265.11	1858.71	2369.75	2141.27
Diclofenac acyl glucuronide	HMDB0060915	470.044	[M-H]-	1507.2	1650.38	1799.56	1670.61	917.589	1414.2	2047.99	1237.71	1264.99	1690.37	1348.84	1143.34	3962	3575.88	3217.33	3308.94	2691.48	2296.51	3070.56	2247.84	2551.54	2093.16	2658.66	2011.52
desbutyl-lumefantrine	HMDB0061083	470.085	[M-H]-	896.232	991.665	1202.38	1223.3	837.825	1073	1066.16	942.203	797.442	994.148	1302.41	1091.55	1561.72	1686.52	1638.16	2034.56	1463.16	1657.15	1007.13	1419.49	1353.61	1183.78	1465.13	1346.15
Docosahexaenoylcarnitine		470.327	[M-H]-	586.273	730.945	495.74	684.716	583.394	690.694	657.032	567.995	566.802	878.915	936.296	418.553	864.849	1400.73	977.747	1370.66	1168.87	1186.41	1434.75	1307.89	1304.3	1034.05	1532.36	1913.51
5-Formiminotetrahydrofolate	C00664	471.175	[M-H]-	1483.01	1850.85	1665.42	1205.26	1394.15	1586.98	1875.52	1394.63	1633.41	2111.2	1601.45	1515.06	2545.12	2905.07	3712.36	2710.99	3076.04	2877.47	2774.05	3344.79	2795.85	2686.56	2421.77	3096.37
Tryptophanyl-Histidyl-Methionine		471.183	[M-H]-	1461.63	1856.77	2324.49	1345.48	1455.1	1420.09	1790.1	1410.75	1533.57	2169.98	2018.15	1388.21	2839.07	2985.19	2781.76	3419.66	3211.96	3412.41	3268.13	3587.38	2977.55	3132.38	3634.24	3474.69
10-Formyltetrahydrofolate ; 5-Formyltetrahydrofolate	C00234 ; C03479	472.159	[M-H]-	2048.47	2004.85	1537.4	1569.31	1402.01	1847.2	1802.12	1761.91	1847.57	2393.45	2048.68	1311.16	2242	2805.02	3370.12	2422.33	2422.22	3186.74	2600.93	2465.57	2534.48	2451.98	2336.86	2658.57
CD 1790	HMDB0060809	472.211	[M-H]-	2605.09	1520.69	1584.89	1190.21	1076.92	1270.22	1584.38	1675.84	2088.53	2131.4	2203.25	1111.57	2458.64	2210.08	2687.26	1884.87	2339.16	2808.32	2341.04	1921.17	2128.3	2119.74	2314.64	2238.08
Leucyl-Tryptophanyl-Arginine		472.265	[M-H]-	1031.44	1410.67	974.135	1188.34	1262.24	1711.79	1335.98	1391.94	1073.75	1278.94	2224.77	963.664	1215.3	1604.97	1321.73	2157.15	1785.07	1738.52	2859.5	1741.67	1495.31	1558.7	1718.19	1521.37
4Z,7Z,10Z,13Z,16Z-Docosapentaenoylcarnitine ; 7Z,10Z,13Z,16Z,19Z-Docosapentaenoylcarnitine		472.341	[M-H]-	1408.27	1316.4	802.185	1423.8	1823.17	2443.68	2299.71	2649.18	2354.28	1940.75	2057.19	912.403	1060.97	1379.85	1576.07	2764.04	2974	2948.71	1455.06	1129.32	1209.46	1338.48	1515.85	1477.56
De-Fuc Form Of Pa6 ; Pa6	G00018	474.226	[M-H]-	2849.76	3208.87	2181.47	1694.24	1656.06	1829.56	2710.01	1758.05	5903.11	2263.83	2824.17	1398.54	2605.42	2569.76	2688.35	2920.58	2592.76	4620.52	3619.92	3470.15	2278.56	3172.32	3225.02	3159.81
10Z,13Z,16Z,19Z-Docosatetraenoylcarnitine ; Ocosatetraenoylcarnitine		474.359	[M-H]-	3330.94	2539.57	1741.17	1439.7	1784.62	1792.8	2348.98	1899.48	1832.58	2008.38	2390.78	1109.41	2357.34	2173.69	2346.1	2036.21	2136.58	3024.63	3458.19	2245.43	2601.25	2261.51	2785.81	2779.18
Retinoyl b-glucuronide ; 13-Cis-Retinoyl Glucuronide ; Retinoyl Glucuronide	C11061 ; HMDB0003141	475.234	[M-H]-	2358.46	2000.44	1521.57	1619.96	1516.17	1451.11	1804.23	1928.6	2291.93	2095.27	2430.25	1298.81	2315.04	2394.47	3004.08	2628.88	2382.7	3218.06	3055.46	2851.77	2708.77	3111.63	3400.52	3067.46
3'-alpha,5'beta-dihydroxy-pravastatin / 3'-alpha5'beta6'beta-trihydroxy pravastatin		476.202	[M-H]-	2194.53	1481.32	1282.03	1697.29	1075.94	1270.14	1648.65	1659.42	1178.73	3848.03	2288.39	1271.18	3535.73	3240.06	4000.67	4041.94	3473.83	4858.27	3901.39	3758.6	4002.45	4053.02	3362.14	4521.7
Arginyl-Phenylalanine-Arginine		476.273	[M-H]-	2516.96	1712.34	1245	1430.96	1148.15	1243.26	1996.21	1802.12	1469.86	1652.8	1672.19	1027.95	1879.95	2282.31	2324.52	1882.4	1741.85	1585.73	2155.71	2331.59	2399.37	1882.85	2288.87	1988.85
1-Linoleoylglycerophosphoethanolamine (Delta 9,12) ; 2-Linoleoylglycerophosphoethanolamine ; LysoPE(18:2(9Z,12Z)/0:0)	HMDB0011507	476.28	[M-H]-	3022.68	2205.75	1527.36	1632.61	1843.16	1894.43	3010.91	2141.61	1917.89	1757.33	2777.06	1720.16	3215.15	2537.24	3056.49	2317.29	2529.18	1888.85	2924.58	2686.63	2427.14	3145.3	2492.69	3086.5
Histidyl-Tryptophanyl-Histidine		477.201	[M-H]-	2674.89	1763.21	1461.48	1630.69	1405.66	1576.89	2213.97	2054.8	1440.12	2259.54	1575.95	1363.92	3021.7	2467.92	3127.96	2525.05	2647.66	2897.18	3052.17	3098.98	2552.29	3021.57	3340.1	2531.83
3-keto-5,6,-dihydroxy-pravastatin		477.209	[M-H]-	2260.02	1659.43	1616.61	1470.32	1920.32	1621.97	2209	1661.12	1466.18	2142.47	2263.47	1083.78	2742.02	2393.59	3200.28	2459.98	2655.27	3515.39	3296.09	3339.82	2980.11	2907.47	3112.62	2663.53
2-Methoxy-estradiol-17b 3-glucuronide ; 4-Hydroxyandrostenedione glucuronide	HMDB0006765 ; HMDB0010315	477.213	[M-H]-	2260.02	1586.44	1261.6	1334.66	1925.54	1665.06	2140.41	1801.79	1528.57	2142.47	2263.47	1200.48	2600.41	2280.16	2921.71	2506.57	2432.77	3500.78	3036.79	3139.22	2980.11	3170.85	2988.62	2493.31
13Z,16Z-Docosadienoylcarnitine		477.381	[M-H]-	821.358	449.899	516.976	522.712	412.179	832.589	870.47	576.287	622.212	726.544	958.049	592.788	1527.56	1209.24	1446.13	1397.7	1379.17	1778.77	1854.45	1556.79	1288.46	1617.99	1140.14	1447.91
3-Monoiodo-L-Thyronine 4-O-Sulfate		477.947	[M-H]-	814.161	809.054	797.496	936.434	366.6	623.034	1295.15	950.336	936.106	936.946	815.621	1246.87	2492.88	3497.6	2721.52	3934.62	3414.31	2884.05	2454.19	2104.32	2061.42	2612.93	2326.14	2797.79
cerivastatin-M31		478.2	[M-H]-	2646.99	2306.36	2450.34	1899.63	1635.76	1784.58	2113.62	1665.56	1538.35	2475.68	2109.04	1622.21	4344.37	4872.67	6042.32	5655.65	5937.46	7719.24	7136.9	5759.91	6685.15	6403.76	5257.03	6037.01
n-Demethylated piperazine	HMDB0060621	478.235	[M-H]-	902.958	1081.79	1126.4	1205.12	1407.31	898.977	996.423	892.522	755.659	1193.37	1376.06	1245.93	1936.65	1804.76	2113.12	1758.03	1891.72	2399.14	2360.07	1943.47	2074.26	2048.03	2139.18	2369.89
1-Oleoylglycerophosphoethanolamine (Delta 9) ; LysoPE(0:0/18:1(11Z)) ; LysoPE(0:0/18:1(9Z)) ; LysoPE(18:1(11Z)/0:0) ; LysoPE(18:1(9Z)/0:0)	HMDB0011475 ; HMDB0011476 ; HMDB0011505 ; HMDB0011506	478.293	[M-H]-	9498.9	9310.4	6573.13	6194.09	5101.38	6605.79	12169.4	9441.78	9780.24	7570.26	8796.05	5899.77	7942.75	8632.78	10428.9	8793.76	8963.9	8464.28	10477	11894.5	12239.1	10458	11906.4	11434.6
LysoPC(P-16:0)	HMDB0010407	478.33	[M-H]-	1288.92	2012.17	976.427	1250.38	1055.71	1411.43	1585.32	1182.56	1217.5	1108.8	1494.97	809.574	2064.79	2694.84	2192.52	1965.3	2110.41	1837.47	1718.94	2103.22	1721.9	2152.01	2171.06	2248.64
Sorafenib N-oxide	HMDB0060873	479.073	[M-H]-	1898.6	1617.57	1698.88	1245.83	752.726	1435.39	1094.98	854.766	847.343	1298.62	787.902	973.568	2386.41	2041.57	2081.91	2436.58	2193.6	1716.64	1799.8	1905.38	1605.11	1898.72	1517.4	1753.13
des-isopropyl-dihydro-fluvastatin-tetranor-glucuronide		479.1	[M-H]-	1221.8	1367.85	1171.37	1037.09	942.48	805.851	1136.21	1121.72	1355.82	1529.51	917.954	1331.03	2972.64	2433.31	2994.96	2515.63	2136.67	2767.88	2140.5	2610.3	2490.44	2402.93	2216.19	1857.19
triol metabolite of pravastatin		479.226	[M-H]-	1974.87	1971.03	1850.31	1792.54	1942.17	1734.48	2089.08	2104.42	1784.9	2662.93	2132.34	1924.9	3423.87	2981.87	3124.14	2485.99	2855.65	3319.14	4031.21	3926.87	2892.93	3550.29	4186.77	4308.92
11-Oxo-androsterone glucuronide	HMDB0010338	479.228	[M-H]-	2067.05	1702.89	1850.31	1637.56	1918.33	1658.49	2106.69	2021.63	1599.82	2032.22	1987.22	1643.31	3127.84	2601.6	2723.55	2312.27	2509.88	3031.36	3780.87	3429.31	2548.12	2770.53	4186.77	4308.92
Isolecyl-Tryptophanyl-Tyrosine		479.231	[M-H]-	2067.05	1692.03	1539.94	1637.56	1408.54	1541.21	2122.91	1800.52	1912.5	1923.41	1820.73	1304.63	2353.56	2157.56	2372.77	2334.58	2232.72	2873.34	3964.71	2815.14	2548.12	2547.69	3763.17	4308.92
N-Acetyl-leukotriene E4	HMDB0005084	480.243	[M-H]-	1057.14	816.345	951.361	1172.53	1087.67	961.768	1446.05	1021.54	949.324	1192.04	1191.27	865.158	1081.08	1809.53	1956.6	1841.45	1680.93	1754.8	1414.88	1609.74	1521.6	1527.5	1153.9	2095.33
1-Pentadecanoylglycerophosphocholine, Sn1-Lpc (15:0) ; 1-Stearoylglycerophosphoethanolamine ; LysoPE(18:0/0:0) ; LysoPC(15:0)	HMDB0011130 ; HMDB0010381	480.308	[M-H]-	19792.9	19967.9	15974.4	10598.1	8253.55	8526.3	22021.8	14975.3	14432	16741	20534.8	13928.1	25157.4	32908.6	31163.3	9829.99	7388.39	8418.12	26180.1	31536	32316.2	37456.2	39071.4	41115
Docosenoylcarnitine ; Docosenoylcarnitine(11)		480.404	[M-H]-	614.254	805.402	684.989	545.147	323.469	482.614	769.926	683.657	525.616	777.947	886.596	340.027	750.626	978.929	887.296	1212.63	1145.76	900.881	1033.88	1293.6	1232.58	1287.68	1635.46	1117.86
Ceramide (d18:1/12:0)	HMDB0004947	480.442	[M-H]-	924.016	834.596	557.605	491.502	355.806	652.862	982.988	531.43	438.293	606.41	1011.56	546.612	815.207	1345.24	892.598	1431.95	1518.52	1263.96	1458.84	1005.12	1405.31	1559.65	1613.4	1963.6
Deoxythymidine-5'-Triphosphate	C00459	480.979	[M-H]-	7384.08	7058.06	5181.27	7078.01	6464.58	7415.77	8909.38	7354.97	6797.73	13043.8	11279.2	11032.5	7443.38	8184.49	9010.52	10425.7	11537	11567.2	9682.16	11548.3	10317.5	11736.9	11729.4	13940.2
Methionyl-Tryptophanyl-Phenylalanine		481.19	[M-H]-	2284.08	2458.96	2435.67	2370.16	1950.64	2151.01	2614.58	2335.4	2525.66	3244.57	2738.05	2431.54	3188.16	3396.98	3885.7	3470.83	3327.14	3534.74	4050.37	4094.61	3226.6	3553.14	3910.61	3819.56
11-beta-Hydroxyandrosterone-3-glucuronide	HMDB0010351	481.243	[M-H]-	2965.83	3166.61	2017.15	2962.76	2519.2	2470.79	3943.43	2374.17	2928.27	3443.73	3036.04	2135.33	3425.41	3403.48	3988.82	3056.97	3746.8	3648.97	5963.55	7240.99	5911.02	4820.51	5203.8	4892.14
Cytidine-5'-Triphosphate	C00063	481.976	[M-H]-	28403.6	27227.2	19151.9	25942.2	16020.2	32223.2	44187.1	23829.5	27539.9	52198	51849.5	39871.2	37472.1	42654.9	53638.4	67493.2	72421	86022.6	65684.9	68391.6	64841.7	63877.8	62606.7	72142.8
cerivastatin-M23		482.195	[M-H]-	1478.56	1471.05	1257.64	1067.66	919.564	1130.7	1511.84	1233.63	1180.72	1473.37	1322.72	957.545	2122.31	1756.87	2527.54	2165.08	1998.13	2207.52	2240.24	1564.12	2191.76	2202.61	2555.55	2311.93
Taurolithocholate	C02592	482.295	[M-H]-	2376.46	2933.83	2303.02	1672.77	2064.64	1637.88	2263.65	1501.45	2225.42	2110.16	1911.83	1539.05	2020.99	2423.77	2311.54	2113.74	2276.45	2811.99	2055.07	2785.73	2922.88	2551.58	2906.82	2740.51
Docosanoylcarnitine		482.423	[M-H]-	1640.04	1529.87	1188.88	1691	1055.98	1192.78	1537.83	1255.29	1547.94	1324.15	1965.67	979.33	1607.43	1899.52	1915.22	2030.29	2079.95	2991.13	2225.65	1853.74	2031.59	1841.06	1796.35	1945.94
Uridine-5'-TrIphosphate	C00075	482.959	[M-H]-	59146.4	52261.6	32872.1	73854.2	38815.5	84921.8	54743.1	50759	53328.6	163777	145360	114796	87248	100419	117494	203425	229674	246365	125969	142717	139600	163187	163165	186339
hydroxynefazodone	HMDB0061040	484.213	[M-H]-	1560.75	2010.08	1370.25	1374.62	1375.89	1500.41	1705.09	1270.48	1114.99	1670.56	1743.05	1310.78	1649.57	1937.32	1777.59	2220.09	2036.21	2558.87	1926.02	1913.53	2078.18	2377.13	2580.7	2469.95
Hydroxylated Ebastine		484.286	[M-H]-	2391.8	2736.2	2391.31	2447.76	2410.61	2185.92	1936.56	2863.5	2150.36	2934.61	3402.46	2425.49	2509.35	1925.12	2460.24	2116.89	2375.79	2781.05	1947.15	1996.35	1832.21	2154.78	2855.64	2449.73
Cholic acid 3-sulfate		485.222	[M-H]-	1597.41	1430.54	1318.12	1445.89	834.068	1342	2338.03	1375.71	1732.47	1970.45	1918.65	1367.38	2247.07	2113.21	2509.52	2739.72	2146.1	2579.86	2917.6	2584.08	2622.94	2711.67	2994.59	3366.67
N-Acetyl-Seryl-Aspartyl-Lysyl-Proline		486.219	[M-H]-	1680.48	1497.13	1661.41	1310.68	1567.83	1363.25	1700.69	1157.52	1765.57	1702.48	1580.51	1233.44	1968.8	1894.84	2309.79	2368.34	2051.62	2644.45	1962.37	2018.21	1967.34	2329.21	2018	2085.84
Cytidine-5'-Diphosphatecholine	C00307	487.1	[M-H]-	3277.97	2844.93	2754.73	2189.97	1395	1952.53	3413.19	2853.94	3212.22	3207.56	2313.38	3865.9	1584.34	1475.81	2521.03	1820.12	2067.67	2364.51	1854.52	2567.95	1558.09	2376.19	2700.09	2286.37
4-Oxo-9-cis-retinoyl-beta-glucuronide	HMDB0060122	489.213	[M-H]-	2748.55	2127.44	1644.39	2308.34	2262.26	1939.4	2949.19	2119	2114.03	3100.3	2214.81	1843.64	3585.48	3467.13	4087.48	3719.28	3036.42	4035.27	13361.2	10137.4	5118.03	5374.37	14239.3	15307.8
10-Hydroxy-octadec-12Z-enoate-9-beta-D-glucuronide	HMDB0060120	489.273	[M-H]-	190450	114960	33801.3	83398.6	43521.8	35148	100607	54673.7	24631.1	108996	92237.5	30474.4	121972	42520	62506.1	118477	63150.1	42234.5	137337	67530.2	50479.9	161770	95061.3	51058.6
Deoxyadenosine Triphosphate	C00131	489.991	[M-H]-	8766.75	8758.67	7902.34	9544.96	4835.41	6839.88	14680.3	6987.82	7874.75	13989.3	13390.1	10887.2	15158.6	17110	16738.4	16093.1	15632.8	13288.8	13297.4	12580	11999.8	15053.8	14127.9	12556.2
Tyrosyl-Phenylalanyl-Tyrosine		490.198	[M-H]-	2987.54	2320.42	961.522	1601.07	1000.59	1080.7	2533.13	1199.11	1225.22	2584.47	2791.05	981.806	3174.12	1506.94	2476.94	3076.73	1841.2	2912.21	11904.7	7960.56	3719.01	5329.56	12000.4	10852.7
Lysyl-Tryptophanyl-Arginine		490.303	[M-H]-	11432.1	7363.6	2589.95	5270.79	3355.56	2606.4	7091.19	3773.35	3028.43	7744.12	6636.4	2853.63	8446.92	2892.95	5279.72	7806.06	4930.57	4123.6	9084.67	5222.86	4390.54	10686.9	6996.35	4069.32
Deoxyinosine-5'-Triphosphate	C01345	490.977	[M-H]-	2038.94	2120.43	1548.84	2165.34	1957.5	2364.34	2329.66	1951.42	2123.12	3459.13	3025.63	2132.29	3343.15	2833.11	2697.42	5130.76	4174.14	4609.78	3715.84	3844.92	3843.42	3510.35	4271.25	3818.2
rac-5,6-Epoxy-retinoyl-beta-D-glucuronide	HMDB0060123	491.227	[M-H]-	2912.86	1749.69	1570.3	1803.71	4862.48	2274.33	3235.87	2218.21	1888.52	2172.35	1996.23	1532.14	2924.21	2648.25	2970.21	2950.12	2463.94	2838.96	4198.73	2918.01	2727.94	3124.48	4402.23	3798.42
Tryptophanyl-Methionyl-Arginine		491.232	[M-H]-	2706.35	1665.41	1768.48	1924.74	4862.48	2065.74	3235.87	1995.43	1710.82	2248.14	2095.66	1684.93	3259.79	2928.47	3277.49	2950.12	2403.71	2780.55	5065.65	3708.99	3386.19	3226.61	5605.68	5631.68
1-Palmitoleoylglycerophosphocholine (Delta 9) ; LysoPC(16:1(9Z))	HMDB0010383	492.308	[M-H]-	2565.77	2253.15	1468.28	1375.3	1319.23	1685.15	1763.53	1642.84	1268.31	1433.82	1387.96	1289.04	1904.32	2501.72	2816.57	1831.43	2165.63	2165.1	2787.51	2636.94	2335.36	3023.41	2792.08	3165.73
7,8-Dihydroneopterin 3-Triphosphate	C04895	493.988	[M-H]-	1111.81	1804.27	1292.19	1236.34	726.281	1244.71	1801.69	991.219	1269.75	1176.84	1881.44	1446.58	3535.03	3879.6	3573.23	4879.88	4288.68	3699.8	3548.52	3557.97	2567.61	2407.21	2879.42	3312.43
Tryptophanyl-Tyrosyl-Glutamine		494.206	[M-H]-	1374.17	1380.95	974.141	1237.06	788.05	1173.22	1831.29	1058.76	875.826	1211	1491.03	993.562	2147.37	2509.25	3763.51	3258.65	2383.95	2803.98	2965.04	3320.79	3036.12	3118.78	2859.99	2894.13
1-Palmitoylglycerophosphocholine ; LysoPC(16:0)	HMDB0010382	494.325	[M-H]-	2031.98	2305.42	1248.1	1196.63	1164.71	1183.7	2061.4	1547.31	1598.12	1612.11	1458.01	1629.42	2436.06	2943.84	3339.14	1314.28	1471.87	1787.85	3013.29	3254.18	3357.59	3449.49	3276.84	3657.06
Tryptophanyl-Glutamyl-Tyrosine		495.189	[M-H]-	1998.29	1519.06	2031.31	1492.23	1495.95	1806	2274.23	1485.35	2065.11	2073.75	1721.25	1135.05	3139.36	3100.78	3959.87	3440.15	2877.73	4355.5	3428.45	2726.68	3184.25	2971.88	3349.18	2959.78
Leukotriene D4	C05951	495.254	[M-H]-	2229.57	1821.79	1320.57	1726.38	1237.18	1774.11	1726.02	1415.01	1718.92	1661.45	1830.21	1724.27	2613.15	1792.42	2649.23	2859.22	3062.61	3076.19	3697.47	2909.53	2381.72	2951.32	3998.6	3780.68
3-alpha,20-alpha-Dihydroxy-5-beta-pregnane 3-glucuronide ; Pregnanediol-3-glucuronide	HMDB0010352 ; HMDB0010318	495.295	[M-H]-	1489.66	1179.09	1254.58	1197.33	1484.98	1449.35	1235.72	1113.35	1197.92	1251.26	1547.85	851.021	2019.96	1535.98	1872.28	1495.18	1645.74	1937.77	2618.15	2343.22	1585.08	2430.28	3350.03	3641.42
2-Palmitoylglycerophosphocholine		495.332	[M-H]-	1462.95	1133.81	777.522	969.839	1004.18	754.426	1174.99	1295.6	1209.07	878.242	1449.74	977.55	1612.62	1952.46	2271.5	2078.5	1714.94	2062.56	2650.83	2395.82	2371.68	2362.71	3081.37	3269.88
Taurochenodeoxycholate ; Tauroursodeoxycholate ; Taurodeoxycholic Acid	C05465 ; C05463	498.287	[M-H]-	2769.79	3105.21	3591.04	2971.16	2939.22	1898.09	3410.34	2729.02	2724.55	3649.18	2827.62	2768.78	2995.32	3135.06	2946.81	2899.05	2758.2	3035.34	3132.28	2394.54	2209.13	2979.23	2410.39	3083.09
1D-Myo-Inositol 1,3,4,5-Tetrakisphosphate	C01272	498.924	[M-H]-	1183.2	1603.8	1595.81	1641.2	1032.05	1529.39	2372.96	1345.36	1396.05	1587.82	1875.46	1584.48	2599.71	2930.29	2802.23	3370.73	3571.5	3176.01	2700.19	3445.98	3072.67	2543.2	3011.26	2753.97
Fluticasone	HMDB0005036	499.177	[M-H]-	1273.63	1420.11	1416.78	1588.22	1419.67	1592.12	1867.82	1156.01	1531.1	2036.64	1768.11	1716.42	2568.47	2474.49	2435.09	2931.54	2239.72	2963.89	2620.2	2526.44	2692.14	3088.19	2695.51	2779.63
Midazolam-glucuronide		500.103	[M-H]-	1447.53	1676.21	2057.04	1882.36	1347.23	1751.17	1924.46	1189.97	2170.61	2673.3	2040.93	2933.12	1429.35	1582.81	1821.82	2260.74	1973.05	1680.34	1367.21	1487.56	1206.35	1566.26	1260.74	1302.42
1-Arachidonoyl-Sn-Glycero-3-Phosphoethanolamine		500.277	[M-H]-	3636.12	3216.11	3129.16	3566.93	2565.58	3030.8	5640.39	3113.91	3906.73	4624.86	3261.15	2683.86	5791.21	4314.25	6273.57	7103.5	5930.05	7063.82	4738.21	4722.23	4876.93	5211.15	5654.17	7748.33
Fexofenadine	HMDB0005030	500.279	[M-H]-	3636.12	3431.27	3129.16	3566.93	2565.58	2465.64	5640.39	2477.5	3906.73	4624.86	3261.15	2683.86	4718.82	3662.92	6273.57	6206.75	5930.05	7063.82	4738.21	4722.23	4876.93	5211.15	5654.17	6777.65
6Z,9Z,12Z,15Z,18Z-Tetracosapentaenoylcarnitine ; 9Z,12Z,15Z,18Z,21Z-Tetracosapentaenoylcarnitine		500.375	[M-H]-	2010.24	1438.39	1274.21	1246.26	1096.73	1311.37	1396.66	964.915	1069.64	1274.9	862.563	938.922	1890.77	2002.19	2868.07	3150.31	2744.99	2827.21	2197.21	2555.42	2368.68	1959.42	2562.74	2429.39
5-S-Glutathionyl-L-Dopa		501.13	[M-H]-	1400.14	1480.33	1430.7	1226.09	970.284	1372.28	1149.45	809.917	1379.38	1477.39	1470.31	1654.36	1912.32	2096.86	2055.73	2171.86	1780.91	1974.22	2174.35	1837.3	2115.53	1913.67	1970.1	1856.3
Disialyl-T Antigen	G00027	501.956	[M-H]-	4969.55	3575.71	3236.49	2838.62	1487.75	3402.52	5463.15	2881.72	2967.08	6249.81	5518.73	4584.35	8941.78	11698.5	11567.9	15284.9	14553.2	14785.8	6744.08	7237.1	6351.14	10690.7	9885.98	12473.2
Tryptophanyl-Isoleucyl-Tryptophan		502.245	[M-H]-	2581.2	2306.54	1594.7	1710.19	938.77	1427.51	1879.61	1045.32	1194.96	1717.37	1931.48	1142.61	2189.21	2118.9	2316.17	2370.58	1922.95	2755.93	2980.99	2377.09	1568.76	2483	2085.83	2424.5
1-Eicosatrienoylglycerophosphoethanolamine (Delta 11, 14, 17), Lpe (20:3) ; 1-Dihomo-Linolenoylglycerophosphoethanolamine (20:3, Delta 8, 11, 14)		502.292	[M-H]-	2168.88	2223.07	1817.48	2581.58	1756.17	1912.59	2068.19	1731.05	1557.7	2011.03	2429.18	1485.67	2933.97	2717.71	3294.51	2685.83	2227.04	2301.37	3931.11	3266.47	2383.66	3093.42	4231.92	4163.15
9Z,12Z,15Z,18Z-Tetracosatetraenoylcarnitine		502.39	[M-H]-	440.377	525.469	447.914	467.067	337.635	292.357	592.264	445.754	490.878	275.641	429.162	374.521	977.815	847.718	980.868	1004.08	981.946	1339.14	801.22	901.329	980.064	832.614	1008.16	910.936
Thiamine-Triphosphate	C03028	502.995	[M-H]-	751.396	492.829	628.741	599.482	591.959	678.041	1240.58	870.882	830.865	1332.52	1353.85	823.749	1768.67	1851.01	1606.21	3387.1	3713.47	3302.45	2559.85	1722.75	1878.03	2034.81	2010.45	2566.55
Glycogen, Structure 2 (Glycogenin-1,6-{7[1,4-Glc], 4[1,4-Glc]}) ; Glycogen, Structure 4 (Glycogenin-1,6-{2[1,4-Glc], [1,4-Glc]}) ; Maltotriose ; Starch, Structure 2 (1,6-{2[1,4-Glc], [1,4-Glc]})	C01835	503.162	[M-H]-	2307.57	1514.9	2252.61	2238.13	2052.9	1642.35	2792.49	2038.04	2869.65	3138.61	1860.16	1776.69	3167.1	3094.35	3233.27	2896.8	2459.35	2818.16	3819.9	3375.82	3423.36	2478.45	2760.51	2493.49
LysoPE(0:0/20:2(11Z,14Z)) ; LysoPE(20:2(11Z,14Z)/0:0)	HMDB0011483 ; HMDB0011513	504.31	[M-H]-	5390.15	3920.16	3985.98	2698.6	2504.92	2515.3	4479.98	2944.92	3064.79	3084.13	3709.91	3108.65	3294.83	3095.4	3667.32	2753.63	2654.45	3690.36	3379.25	3297.63	3656.49	4618.94	4066.09	3827.85
LysoPC(P-18:1(9Z))	HMDB0010408	504.345	[M-H]-	1263.21	1350.45	801.288	892.912	467.288	688.928	1639.87	932.534	888.828	947.346	902.891	691.783	1461.38	1532.67	1564.41	1680.94	1428.69	2025.32	1782.4	1492.16	1482.85	1484.89	1136.59	1442.53
11-Hydroxyprogesterone 11-glucuronide	HMDB0010364	505.244	[M-H]-	2462.66	2840.86	2014.85	2178.26	4230.94	2102.57	3031.77	2349.02	2139.89	3045.1	2850.65	2361.67	3103.87	2848.48	3487.12	2790.7	2723.19	3223.18	4013.38	3758.43	3633.12	3636.96	4610.58	3723.13
Adenosine Triphosphate ; Deoxyguanosine-5'-Triphosphate	C00002 ; C00286	505.988	[M-H]-	264876	219158	132778	260136	132059	304625	199226	247019	237040	799912	740346	603143	314905	351171	420303	821270	886014	965645	579136	674411	649630	895637	898344	1.02115e+06
LysoPC(P-18:0)	HMDB0013122	506.36	[M-H]-	2539.45	2152.25	1693.76	1838.98	1472.76	1676.78	1927.69	1811.06	1728.68	3043.57	2687.31	2548.98	3232.51	4177.47	3894.98	3701.83	3910.72	4214.9	3377.01	3579.18	3636.86	4200.99	4392.75	5165.26
Hydroxyfluoroprednisolone butyrate	HMDB0061149	507.221	[M-H]-	2113.39	2118.64	1169.54	1408.17	1208.94	1257.91	1851.09	1732.07	1550.76	2541.45	2377.8	1808.61	2231.75	2716.72	2943.66	3146.66	3796.01	3741.61	2967.69	2918.89	3204.99	3277.97	3733.83	3562.58
ID14326	HMDB0060828	507.242	[M-H]-	2419.44	1782.21	1483.96	1713.11	1792.9	1483.07	3060.6	1909.07	1989.5	2657.92	3136.16	1792.2	2938.19	2453.11	3430.99	2993.68	3318.96	4434.71	4489.75	3664.91	3059.12	3406.6	4617.23	5021.22
2-trans-Hydroxycyclohexyl glyburide ; 3-cis-Hydroxycyclohexyl glyburide ; 3-trans-Hydroxycyclohexyl glyburide ; 4-cis-Hydroxycyclohexyl glyburide ; 4-trans-Hydroxycyclohexyl glyburide ; 4-trans-hydroxyglyburide	HMDB0060936 ; HMDB0060940 ; HMDB0060939 ; HMDB0060937 ; HMDB0060938 ; HMDB0061031	508.131	[M-H]-	1210.85	1427.87	1435.21	1237.72	827.286	1003.09	1350.67	1264.55	1525.62	2189.96	1364.28	1266.41	2275.94	2562.77	2321.91	2208.93	2241.01	2034.6	1976.7	1974.28	1801.54	2364.83	2135.44	1931.81
1-Heptadecanoylglycerophosphocholine ; LysoPE(20:0/0:0) ; LysoPC(17:0)	C04230 ; HMDB0011511 ; HMDB0012108	508.339	[M-H]-	13464	10057.1	8667.43	5802.6	5523.74	4375.4	14223.3	10666.5	9001.65	9561.48	11885.5	8139.58	18320.9	25689.3	24432.7	4687.45	4299.44	4799.67	17331.5	21360	23550.3	27745.3	28379.2	28926.9
LysoPC(O-18:0)	HMDB0011149	508.378	[M-H]-	1600.93	1311.51	915.523	760.021	819.952	860.266	1689.26	996.415	980.404	1495.22	1605.59	1225.72	1812.86	2810.86	3129.32	1884.13	1666.27	2125.78	2130.48	2814.77	2401.48	2941.99	3087.33	3462.84
Cer(d18:1/14:0)	HMDB0011773	508.473	[M-H]-	7849.47	5468.87	1243.51	2438.96	3106.21	3382.86	16952.9	5162.45	2342.94	3712.35	19001.8	2778.98	2961.96	4508.38	5043.49	9555.33	9916.3	11412.4	9038.23	10369.8	12383.1	18277.4	18648.2	19376.7
Cer(d18:0/14:0)	HMDB0011759	510.488	[M-H]-	1281.52	1063.46	547.666	563.267	609.86	772.519	1767.2	824.908	536.665	874.674	1878.69	612.289	994.997	1178.14	1835.02	2916.67	2770.98	3465.04	2017.34	2341.11	2790.85	2408.8	2840.45	3068.13
6-beta-OH-gliclazide-glucuronide ; 7-beta-OH-gliclazide-glucuronide		512.135	[M-H]-	1827.55	2232.26	1887.61	1204.92	873.603	1263.89	1505.56	1289.33	1262.49	2291.58	1756.99	1457.44	2643.61	3716.77	3752.18	3112.47	3282.82	3828.56	1888.97	2342.86	2180.67	2301.06	2142.61	3358.74
Sulfoglycolithocholate	C11301	512.27	[M-H]-	1074.75	1050.65	713.34	900.352	875.61	991.95	1096.05	722.966	854.057	887.155	1181.69	488.263	1074.35	1314.9	1365.32	1316.75	1353.25	1626.91	1734.74	1461.75	1635.7	1579.01	1629.82	1490.7
Tyrosyl-Tryptophanyl-Phenylalanine		513.212	[M-H]-	1616.12	1427.19	1428.94	1264.85	1368.27	1426.38	1842.33	1715.07	1663.18	1640.99	1948.6	1715.68	3055.95	3812.8	3478.54	3220.72	2911.89	2921.74	4095.23	3175.59	3413.07	3212.52	3210.4	3241.34
Taurohyocholic acid; N-(3alpha,6alpha,7alpha-Trihydroxy-5beta-cholan-24-oyl)taurine	C15516	513.276	[M-H]-	1605.57	1331.58	1169.84	1373.59	1266.34	1199.19	2539.97	1082.53	1321.52	1515.26	1363.78	961.295	1749.56	1808.16	2560.98	1957.51	2089.91	2287.37	9105.92	6022.83	3023.6	2938.86	10440.7	7040.08
LysoPC(18:4(6Z,9Z,12Z,15Z))	HMDB0010389	514.293	[M-H]-	1409.53	1184.23	1234.85	1678.53	1437.96	1082.8	1737.65	1253.89	1323.86	1358.26	1865.98	969.472	1893.19	1861.49	1679.41	1841.05	1444.99	1440.12	2213.81	2072.52	1291.23	1685.16	1988.49	2521.62
1'-OH-midazolam-glucuronide ; 4-OH-midazolam-glucuronide		515.09	[M-H]-	2952.21	3258.82	3177.78	3107.6	1401.7	2477.26	6950.98	3671.72	5762.17	3945.54	3328.83	4079.63	1306.26	1970.55	2215.32	2973.56	3061.39	3521.82	1839.32	1558.17	1446.05	2135.57	2538.37	2246.92
1-Octadeca-Trienoylglycerophosphocholine, Sn1-Lpc (18:3, Delta 6, 9, 12) ; 1-Octadeca-Trienoylglycerophosphocholine, Sn1-Lpc (18:3, Delta 9, 12, 15) ; LysoPC(18:3(6Z,9Z,12Z)) ; LysoPC(18:3(9Z,12Z,15Z))	HMDB0010387 ; HMDB0010388	516.311	[M-H]-	949.529	711.327	878.515	717.672	640.5	814.267	942.561	588.702	886.12	846.888	1049.67	783.682	1556.8	1796.8	1942.98	1287.96	1253.34	1415.16	2151.2	2437.14	1581.47	1868.02	2621.03	2258.06
1-Linoleoylglycerophosphocholine (Delta 9,12) ; 2-Linoleoylglycerophosphocholine ; LysoPC(18:2(9Z,12Z))	HMDB0010386	518.326	[M-H]-	2078.64	1454.06	971.173	757.606	564.852	767.268	912.515	973.138	983.776	1107.54	1393.93	1223.59	1585.9	1782.32	1937.89	1943.45	1472.55	1418.92	1219.8	1412.09	1451.81	2161.72	1918.69	2032.86
rac-4-Hydroxy-4-O-(beta-D-glucuronide)-all-trans-retinyl acetate	HMDB0060141	519.262	[M-H]-	6463.91	6770.7	5099.93	5229.93	5987.26	5514.91	7753.07	6141.06	4838.42	5918.68	8121.55	4633.28	8568.12	10441.9	10230.5	9919.56	9344.86	9007.4	7538.56	8720.38	9261.87	9862.5	6722.03	6223.01
Digoxigenin monodigitoxoside	HMDB0060819	519.296	[M-H]-	2058.84	1540.58	1319.76	1345.32	1560.46	1292.25	2316.36	1431.19	1339.47	1536.32	1909.5	1301.97	2393.68	2248.32	3009.19	2935.42	2591.29	2716.46	2802.45	2425.15	2463.27	2751.42	2999.11	2950.91
1-Oleoylglycerophosphocholine (Delta 9) ; 2-Oleoylglycerophosphocholine ; LysoPC(18:1(11Z)) ; LysoPC(18:1(9Z))	C04230 ; HMDB0010385 ; HMDB0002815	520.34	[M-H]-	1710.93	1219.26	1105.14	928.426	924.278	869.949	1290.79	1054.83	1037.03	1050.6	1237.65	913.917	1904.38	1965.52	2114.3	1774.58	1481.22	1831.27	2058.47	1872.06	1770.76	2570.37	2450.68	2260.36
Guanosine-5'-Triphosphate	C00044	521.981	[M-H]-	43207.6	40045.8	25566.8	38905.5	22396.5	47619.8	59473.1	33137.4	40808.4	69360.8	70385	52610.2	46781.1	48158.2	73247.4	100713	106108	121059	82365.2	80989.7	79104.6	96502.1	95986.6	114202
1-Stearoylglycerophosphocholine ; LysoPC(18:0)	C04230 ; HMDB0010384	522.355	[M-H]-	1423.56	1370.37	868.481	675.335	648.956	805.752	1982.56	1277.58	1458.13	1397.3	1598.75	1038.91	2161.06	2298.99	2833.27	2065.81	2219.25	1902.61	2709.08	2126.91	2330.75	2686.15	2454.73	2927.96
2-Stearoylglycerophosphocholine		523.364	[M-H]-	912.132	995.89	791.737	622.117	943.076	675.014	1230.91	1126.3	1196.97	1006.32	1168.36	733.061	1536.11	1572.99	1847.7	1583.8	1611.7	2036.7	1964.69	2024.11	1792.02	2145.92	2264.08	2083.64
Retinyl palmitate	HMDB0003648	523.452	[M-H]-	719.52	663.695	592.349	613.296	404.347	537.832	776.868	702.746	865.79	579.043	579.148	369.751	983.563	908.75	1174.41	1291.73	1393.53	1541.71	1461.71	1368.59	1384.55	1294.53	1664.29	1533.3
3,3-Diiodo-L-Thyronine ; 3,5-Diiodo-L-Thyronine		523.886	[M-H]-	551.058	783.16	1177.74	969.153	742.946	690.603	1105.5	756.766	888.236	1189.33	1175.74	785.649	2105.51	2757.61	3019.09	3626.44	2859.54	2997.29	2467.11	2754.18	2506.85	3336.85	2651.71	1999.49
LysoPE(22:6(4Z,7Z,10Z,13Z,16Z,19Z)/0:0)	HMDB0011526	524.277	[M-H]-	3806.62	3693.57	3069.8	2781.77	2222.37	2585.17	6715.39	3387.21	4359.67	4987.81	3534.67	2660.14	3749.87	3361.12	4727.06	4502.76	4384.39	5163.49	5326.48	6093.52	4648.98	4937.43	6415.55	6217.14
1-Docosahexenoylglyceroethanolamine (Delta 4, 7, 10, 13, 16, 19), Lpe (22:6)		526.293	[M-H]-	1452.11	1345.19	1215.51	1631.52	1345.9	1559.33	2494.06	1286.4	1254.32	2481.83	2167.11	1117.44	1582.42	1791.7	2431.52	2743.26	3224.83	4008.78	2130.54	2271.95	2057.64	2787.19	3555.48	3582.94
17-beta-estradiol 3-sulfate-17-(beta-D-glucuronide)	HMDB0010358	527.16	[M-H]-	1312.16	1319.64	1362.76	1737.59	1049.67	1325.27	1475.49	1548.25	2036.61	3075.57	1611.46	1843.87	2525.97	2412.12	2733.96	2724.77	2259.32	2468.42	2893.32	2846.87	2285.68	2674.14	2950.16	2795.28
Glycochenodeoxycholic acid 3-sulfate ; Glycodeoxycholic acid 3-sulfate ; Glycoursodeoxycholic acid 3-sulfate		527.254	[M-H]-	1764.85	1710.62	1569.61	1389.7	1098.7	1425.26	2349.07	1292.95	1618.61	2087.44	2177.5	1239.48	2068.02	2110.51	2545.7	2291.89	2108.59	2853.1	2689.93	2703	2126.99	2694.22	2679.07	2749.33
1-Docosatetraenoyglycerophosphoethanolamine (22:4, Delta 7, 10, 13, 16)		528.309	[M-H]-	2961.79	3018.47	2853.1	2603.95	2431.52	2189.54	3235.28	1728.75	2750.61	3431.34	3504.57	2953.56	3808.59	4106.94	4320.22	4192.36	4847.32	4517.08	4239.93	4009.56	4004	5272.53	5944.96	6572.53
Tryptophanyl-Tyrosyl-Tyrosine		529.21	[M-H]-	1573.39	1010.55	999.087	972.68	1063.54	1316.56	1546.78	1286.97	1176.6	1889.97	1724.14	1172.68	3362.54	3509.8	4129.23	3516.63	3134.49	3644.39	3290.72	3489.01	3303.08	3382.25	4210.86	3817.67
Uridine-5'-Diphosphate-Alpha-D-Xylose	C00190	535.038	[M-H]-	5562.03	4754.36	4082.31	4298.41	1636.69	4531.38	3752.17	2055.81	3228.12	8766.16	6306.94	5621.06	5341.09	7612.28	7376.75	12408.4	13762	14132	5902.35	6204.5	6753.4	9903.97	11514.9	10554.9
6-beta-Hydroxy-mometasone furoate	HMDB0060783	535.127	[M-H]-	810.395	1025.08	950.316	856.02	1172.46	1134.34	1059.31	667.848	768.102	1132.51	1057.19	777.186	1204.63	1676.62	1307.56	2084.29	1994.33	2364.71	1227.21	1077.47	1269.5	1560.97	1910.61	1351.94
Aldosterone 18-glucuronide	HMDB0010345	535.218	[M-H]-	1601.94	1410.13	1142.38	1561.47	893.515	1291.03	1581.69	862.542	1401.96	1735.87	1794.25	954.764	2026.25	1704.61	2375.39	2242.56	2539.41	2363.54	3465.07	2865.56	2668.73	2687.46	3631.71	2910.13
Alpha-Carotene ; B-Carotene ; Beta-Carotene	HMDB0003993 ; HMDB0000561	535.431	[M-H]-	910.056	1266.74	556.535	677.978	726.84	836.662	1003.37	540.637	547.899	1060.32	864.646	869.618	1892.59	2028.96	2431.49	3007.21	3087.64	3145.75	2056.9	1951.01	2195.29	2445.61	2973.12	3080.71
DG(14:1(9Z)/16:1(9Z)/0:0) ; DG(16:1(9Z)/14:1(9Z)/0:0)	HMDB0007041 ; HMDB0007125	535.437	[M-H]-	945.44	948.098	541.649	597.954	659.061	530.908	1060.96	366.819	486.26	861.617	913.653	810.746	1711.14	1917.19	2460.27	2301.29	2955.7	3061.11	1640.11	1701.83	2036.01	2455.59	2452.27	3044.5
1-Nonadecanoylglycerophosphocholine, Sn1-Lpc (19:0)		536.37	[M-H]-	1026.91	958.291	566.319	843.255	704.005	627.648	1292.2	1327.35	854.605	952.582	1423.67	1055.82	1600.94	1635.42	2064	1356.67	1446.05	1750.03	1665.03	1870.14	1843.6	2024.01	2283.77	2505.49
Ceramide (d18:1/16:0) ; N-Palmitoylsphingosine	HMDB0004949 ; HMDB0000790	536.504	[M-H]-	81026.7	66499.4	10845.7	15666.5	26378.3	23594.3	151309	44766.6	16828	23856.9	123524	18116.7	20110.7	25392.9	38135.9	42963.7	43220.1	59398.4	49924.5	57078.9	77987.9	85853.9	79278.5	93209.7
Retinyl Palmitate		537.431	[M-H]-	603.9	539.442	507.717	315.733	384.919	400.272	847.15	441.207	409.965	468.98	710.793	331.18	1235.66	1190.25	1441.59	1239.07	1404.85	1544.2	1433.87	1060.07	1241.51	1320.18	1621.26	1797.77
DG(14:0/16:1(9Z)/0:0) ; DG(14:1(9Z)/16:0/0:0) ; DG(16:0/14:1(9Z)/0:0) ; DG(16:1(9Z)/14:0/0:0)	HMDB0007012 ; HMDB0007040 ; HMDB0007096 ; HMDB0007124	537.452	[M-H]-	996.729	1114.37	712.99	459.573	685.051	796.429	1139.12	820.767	815.644	680.009	888.698	422.97	1525.75	2102.07	1956.83	1615.95	2082.55	2674.97	1891.84	1732.81	2160.89	1792.76	2064.41	2381.67
Cer(d18:0/16:0)	HMDB0011760	538.521	[M-H]-	10347.5	9087.74	2135.51	2775.1	4672.35	4312.75	14510.2	4755.28	2126.58	2647.24	11332.5	2211.46	5198.26	6494.68	8629.24	6832.71	7489.91	10125.1	6654.52	8159.37	8825.05	8867.85	9232.23	10113.4
atorvastatin-lactone		539.235	[M-H]-	1585.13	1253.71	1015.37	852.837	1277.99	1379.29	1713.19	1289.84	1296.78	1693.82	1317.73	834.504	2300.97	2299.5	2911.73	2162.87	2269.3	2717.29	4339.96	3413.72	2239.18	2856.37	4283.22	4010.42
Tetrahydroaldosterone-3-glucuronide	HMDB0010357	539.248	[M-H]-	1561.05	1547.62	1297.22	1158.21	782.501	1161.81	1643.06	1416.04	1233.55	1406.55	1844.62	835.039	2045	1769.56	2637.35	2011.12	2251.24	2490.73	3573.25	3133.88	2494.66	1979.52	4251.52	4357
7,7'',8,8''-Tetrahydrolycopene	HMDB0036927	539.462	[M-H]-	924.617	534.191	514.473	385.275	610.618	570.354	742.798	518.587	303.489	654.032	744.26	580.669	1074.86	1102.51	1304.6	1632.14	1392.72	2015.67	1763.58	1458.99	2268.68	1481.75	1561.45	2056.43
DG(14:0/16:0/0:0) ; DG(15:0/15:0/0:0) ; DG(16:0/14:0/0:0)	HMDB0007011 ; HMDB0007068 ; HMDB0007095	539.471	[M-H]-	886.757	629.643	436.135	572.645	663.988	357.296	796.517	590.924	596.674	535.482	784.107	525.459	1120.07	688.921	1680.91	1652.62	1409.95	1673.69	1600.37	1152.83	1610.81	1896.2	1458.52	1702.98
CE(10:0)	HMDB0003603	539.483	[M-H]-	896.518	806.289	471.21	530.112	856.918	483.318	756.717	702.676	718.594	636.554	789.485	327.982	1146.28	871.158	1264.64	1226.43	982.95	1173.65	971.812	1056.58	1275.16	1064.93	1210.87	971.049
1-Eicosapentenoylglycerophosphocholine (Delta 5, 8, 11, 14, 17), Sn1-Lpc (20:5) ; LysoPC(20:5(5Z,8Z,11Z,14Z,17Z))	HMDB0010397	540.31	[M-H]-	2201.91	1259.41	1331.37	1101.18	887.4	855.331	1571.82	1012.3	830.814	1373.58	1154.6	980.946	1822.16	1543.56	1477.88	1878.32	1545.45	1826.9	1544.15	1793.79	1268.91	1692.18	2341.32	1924.74
Cortolone-3-glucuronide	HMDB0010320	541.266	[M-H]-	2415.46	2023.32	1403.75	1322.33	1170.25	1694.25	2144.84	1194.88	1262.24	2285.42	1988.61	1267.36	2604.61	2281.72	2272.86	2345.59	1994.99	1733.33	3129.56	2407.8	2164.27	2326.05	3005.12	2600.45
cis-7,7'',8,8'',11,12-Hexahydro-Carotene	HMDB0002936	541.477	[M-H]-	762.119	561.204	571.667	436.66	254.708	456.861	467.66	492.952	355.234	593.02	693.261	562.124	1102.04	907.527	1753.17	1188.53	1172.33	1111.14	1166.78	876.716	1273.38	1053.37	1148.74	1296.58
1-Arachidonoyl-Glycero-3-Phosphocholine ; LysoPC(20:4(5Z,8Z,11Z,14Z)) ; LysoPC(20:4(8Z,11Z,14Z,17Z))	HMDB0010395 ; HMDB0010396	542.327	[M-H]-	1347.57	1285.88	1128.69	1213.31	887.361	1023.11	1459.31	995.017	1260.22	978.951	1205.46	1130.15	2007.63	1465.29	2065.67	1881.39	1981.97	1613.16	2743.08	2253.43	2221.07	2059.3	2617.91	3436.88
Estriol 3-sulfate 16-glucuronide	HMDB0010356	543.154	[M-H]-	885.644	1159.03	960.692	961.245	1069.23	1229.29	907.068	837.156	962.648	1699.19	1191.52	887.783	1349.91	1667.31	1587.26	1572.74	1469.75	1777.92	1526.66	1381.68	1663.97	1782.47	1176.18	1395.18
Glycocholic acid 3-sulfate		543.25	[M-H]-	2726.49	2223.09	1732.65	1808.43	1399.82	1588.88	1893.04	1974.03	1911.12	2150.01	2312.91	1123.33	3061.41	2588.7	3151.92	2781.77	2605.05	2928.04	4770.06	3862.29	3347.52	3676.7	4987.17	4448.48
Phytoene	HMDB0002181	543.493	[M-H]-	811.83	827.635	553.42	679.164	533.896	642.797	880.954	594.553	325.003	727.797	707.852	501.668	1082.82	1354.63	1828.62	1494.52	1225.02	2184.85	1222.28	1385.37	1465.06	1477.81	1534.34	1487.57
1-Dihomo-Linolenoylglycerophosphocholine (20:3, Delta 8, 11, 14), Lysopc A C20:3 ; 1-Eicosatrienoylglycerophosphocholine (Delta 11, 14, 17) ; LysoPC(20:3(5Z,8Z,11Z)) ; LysoPC(20:3(8Z,11Z,14Z))	HMDB0010393 ; HMDB0010394	544.341	[M-H]-	1305.02	1065.55	1147.84	1015.9	532.723	876	1376.18	1382.3	1075.08	1188.31	1215.1	1085.56	1895.39	2137.63	2434.23	2466.21	2175.92	3017.05	2440.68	2499.12	2525.65	2389.71	3601.75	3130.45
1-Eicosadienoylglycerophosphocholine (Delta 11,14) ; LysoPC(20:2(11Z,14Z))	HMDB0010392	546.355	[M-H]-	1138.25	1313.75	1103.81	964	636.006	1016.57	1364.08	902.914	913.741	1135.7	1034.71	832.788	1691.18	1310.37	1792.03	1885.79	1895.97	1930.08	1427.24	1713.32	2090.69	1991.04	1826.25	2028.47
1-Eicosenoylglycerophosphocholine (Delta 11) ,Sn1-Lpc (20:1) ; LysoPC(20:1(11Z))	HMDB0010391	548.37	[M-H]-	1258.51	650.043	555.267	601.979	402.631	528.63	1255.62	546.78	640.467	624.937	1013.25	765.905	1535.46	1945.9	2036.77	1553.99	1314.6	1820.86	1627.43	1992.97	1868.16	2149.9	2159.59	1924.16
udp-ribose		549.017	[M-H]-	630.497	472.817	885.266	949.326	461.701	626.133	933.832	629.372	889.159	1128.69	1136	846.876	1543.99	2331.68	1825.08	2441.17	2106.87	2709.74	1468.94	1499.73	1337.55	1677.24	1854.63	1911.18
4-Hydroxytamoxifen-N-glucuronide	HMDB0061124	550.209	[M-H]-	1408.12	1354.45	647.203	1150.14	550.518	726.701	1190.89	688.817	703.964	1501.36	1227.1	717.686	1412.29	1733.66	2054.15	1959.45	2193.35	1886.34	2151.26	2679.25	1621.36	1658.48	1865.32	1886.06
Lithocholic acid-24glucuronide, CDCA-24G ; Lithocholic acid-3glucuronide, CDCA-3G		550.313	[M-H]-	1470.4	1300.27	1014.63	909.959	581.525	881.462	1471.89	821.846	904.537	1600.74	1348.61	775.856	1413.81	1786.06	2285.4	2290.89	2173.11	1987.07	2996.91	2061.32	1898.95	2310.55	2976.28	2785.69
LysoPC(20:0)	HMDB0010390	550.389	[M-H]-	1023.18	381.89	549.579	551.722	540.383	318.517	1234.64	602.687	915.734	859.428	1124.94	597.275	1349.7	1198.6	1665.62	1540.98	1520.35	1339.75	1239.86	1471	1702.38	1744.38	1607.34	1634.21
beta-Cryptoxanthin	HMDB0033844	551.426	[M-H]-	801.602	674.302	440.263	811.095	616.307	611.197	841.934	643.933	477.847	750.956	1311.56	350.563	1602.74	1480.15	2424.3	1977.37	1875.46	2327.98	1942.89	1845.2	1655.34	2136.17	1813.25	2686.63
Cer(t18:0/16:0)	HMDB0010697	554.516	[M-H]-	1625.2	1181.79	359.696	584.917	406.883	692.603	1863.69	803.59	459.162	688.56	1991.57	624.135	883.091	1179.29	1145.8	1871.72	1592.74	1949.29	1425.37	1579.47	1541.81	1843.86	2220.48	2007.66
2-hydroxy-atorvastatin-lactone / ortho-hydroxy-atorvastatin lactone ; 4-hydroxy-atorvastatin-lactone / para-hydroxy-atorvastatin lactone		555.229	[M-H]-	2305.66	2010.55	1296.47	1396.44	1236.09	1491.45	5926.83	1593.91	2141.36	1401.16	2095.33	1547.52	2096.1	2219.56	3019.64	2218.45	2122.24	2235.61	6141.54	5707.84	3087.5	2880.62	5880.21	7376.61
atorvastatin-acid		556.238	[M-H]-	1314.52	1284.79	1019.78	785.534	823.224	679.64	2326.63	1180.05	916.006	1427.05	1266.97	1086.09	1457.18	1446.03	1867.92	1841.68	1713.03	1670.78	2516.88	2162.26	1744.76	2037	2523.21	2664.48
[truncated: 635 more rows]

## Sheet: TrypsVSinsitu_groupnorm
Sheet 2: Ion intensity [a.u.] (centered to group mean) in detached- vs. in situ cell extracts
				Ion intensity [a.u.] centered to group mean
[truncated: 2,149 more rows]

## Sheet: Linearity_basemodel
Sheet 3: Linear regression (base model) of ion intensity in 4 different matrices with increasing metabolite concentrations
[truncated: 72 more rows]

[truncated: 2 more sheets: Linearity_Rsquared, Deconv_benchmark]
