# Supplementary material for: Sorting‐free metabolic profiling uncovers the vulnerability of fatty acid β‐oxidation in in vitro quiescence models
Source: Mol Syst Biol. 2022 Sep 12;18(9):e10716. doi: 10.15252/msb.202110716 (PMC9465820; doi:10.15252/msb.202110716)
Supplement: Supplementary file 5 — Dataset EV4 [file MSB-18-e10716-s006.xlsx]

## Sheet: Dataset description
Legend
Sheet	Description
Met_deconv_alpha	Relative abundance of 1940 putatively annotated metabolites in G0 ("Q") and non-G0 ("P") cells after deconvolution (coefficients alpha in the regression model)
Met_deconv_alphaSE	Standard error of coefficients in the regression model
Met_deconv_alphaPval	P-value significance of linear fits in each subpopulation (Pearson correlation, test against the hypothesis of no linear correlation)
Met_EffectSize	Effect size of the difference in relative metabolite abundances in G0 vs. non-G0 cells, for 6 cell lines and 3 quiescence-inducing conditions. Analysis of association with G0-inducing condition (1-way ANOVA, Benjamini-Hochberg correction)
Met_DeconvVSbulk	Ion intensity profiles (1940 putatively annotated metabolites) with or without deconvolution at 8 and 96 hours of quiescence induction in 6 cell lines
Met_QscAssoc_Fraction_scan	Analysis of common quiescence-associated metabolic changes: Fraction of common changes at different effect size thresholds
Met_QscAssoc_Pval_scan	Analysis of common quiescence-associated metabolic changes: Statistical significance (p-value, hypergeometric test) of a common pattern at different effect size thresholds
Met_QscAssoc_Signature	Analysis of common quiescence-associated metabolic changes: Signature of quiescence-associated metabolic difference, for each ion recording the fraction of common changes at the lowest p-value across effect size thresholds

## Sheet: Met_deconv_alpha
Sheet 1: Relative metabolite abundances in G0 and non-G0 cells (regression coefficients) [a.u.]
				Cell line_Condition_Cell state
Annotation	Annotation ID	Ion m/z	Ionization	A549_S-_P	CCD1070Sk_S-_P	HCT116_S-_P	HFL1_S-_P	MCF7_S-_P	SKOV3_S-_P	A549_S-_Q	CCD1070Sk_S-_Q	HCT116_S-_Q	HFL1_S-_Q	MCF7_S-_Q	SKOV3_S-_Q	A549_Q-_P	CCD1070Sk_Q-_P	HCT116_Q-_P	HFL1_Q-_P	MCF7_Q-_P	SKOV3_Q-_P	A549_Q-_Q	CCD1070Sk_Q-_Q	HCT116_Q-_Q	HFL1_Q-_Q	MCF7_Q-_Q	SKOV3_Q-_Q	A549_CI_P	CCD1070Sk_CI_P	HCT116_CI_P	HFL1_CI_P	MCF7_CI_P	SKOV3_CI_P	A549_CI_Q	CCD1070Sk_CI_Q	HCT116_CI_Q	HFL1_CI_Q	MCF7_CI_Q	SKOV3_CI_Q
Acetone	C00207	57.0345	[M-H]-	0.0580453	0.0723621	0.00835662	0.629625	0.00162988	0.071686	0.0147671	0.0455167	0.0133273	5.40978e-19	0.0457939	2.61423e-12	3.464e-18	0.0777811	0.0509345	0.139389	0.025284	0.0698483	0.210164	0.0264976	1.97445e-17	2.74408e-17	6.23055e-18	0.0248406	0.122029	0.273648	0.0165002	0.127043	0.0319608	0.0733719	1.33905e-18	5.84347e-18	0.00155174	2.09265e-17	2.0796e-18	8.7551e-18
Glycolaldehyde ; Acetate	C00266 ; C00033	59.0132	[M-H]-	4.99201	12.0824	1.98955	18.1652	1.48279	14.43	3.30844e-22	7.41067	8.1913e-26	4.21089e-24	1.52144e-23	5.35092e-25	0.356134	9.48643	4.73569	15.3892	2.2614	4.08165	14.5949	1.91918	7.64426e-25	2.5743e-24	5.87424e-25	4.6285	6.15328	24.3658	0.959249	6.5357	1.30162	8.42473	1.33318e-25	3.40192e-24	1.22035e-22	1.78281e-23	1.16439e-25	2.72211e-25
Isopropyl alcohol	HMDB0000863	59.0494	[M-H]-	0.00892742	0.0451436	0.00556338	0.0859435	0.010581	0.0942599	0.0193072	0.0817851	0.0192901	0.228851	0.00829447	2.15013e-18	0.000569498	0.0652926	0.0388464	0.172831	0.00821483	0.0397849	0.0778744	0.0691139	0.00648137	3.70174e-19	0.0273309	0.0423698	0.0625984	0.270084	0.00972872	0.109801	0.0194426	0.0946294	1.47984e-20	5.09596e-20	5.19407e-17	4.61197e-19	1.36487e-20	2.35378e-20
Bicarbonate	C00288	60.9929	[M-H]-	0.0323772	0.0374759	0.0104711	0.144625	0.00703863	0.0645319	0.00423705	0.0415046	0.00959455	1.476e-27	0.0345139	0.0348419	0.0324249	0.0443246	0.0433064	0.12047	0.0140173	0.0349523	0.0782843	0.0729663	2.33374e-25	6.14477e-26	0.0736339	0.139552	0.102829	0.322288	0.0140072	0.119417	0.0201176	0.0961073	1.01517e-28	7.60238e-27	0.0118142	2.91384e-27	3.5597e-28	6.24656e-28
Peroxynitrite	C16845	61.9887	[M-H]-	0.829581	1.15589	0.17072	2.02494	0.102676	1.33456	5.45537e-21	0.743737	3.03415e-20	3.81914e-20	6.28229e-21	0.00759598	2.34584e-19	1.22076	0.519328	1.9726	0.223865	0.580617	2.05785	5.48688e-20	7.00699e-21	9.3689e-20	2.0405e-20	0.651417	0.827266	2.4696	0.0910315	1.0533	0.113232	1.32506	6.29988e-21	2.95537e-20	2.86348e-21	1.91068e-19	6.62148e-21	1.16273e-20
Methylglyoxal ; N-Acetyl-Beta-D-Glucosaminyl-1,2-Alpha-D-Mannosyl-1,3-(N-Acetyl-Beta-D-Glucosaminyl-1,2-Alpha-D-Mannosyl-1,6)-(N-Acetyl-Beta-D-Glucosaminyl-1,4)-Beta-D-Mannosyl-1,4-N-Acetyl-Beta-D-Glucosaminyl-R	C00546 ; G00019	71.014	[M-H]-	0.503631	0.56659	0.237103	0.40797	0.162308	0.902137	0.000571113	0.198099	1.71858e-22	0.933369	0.525865	0.530915	0.234954	0.282311	0.206665	0.530341	0.120203	0.197096	0.150699	0.283191	3.40076e-22	2.60662e-20	0.204315	0.333665	0.497357	1.04411	0.151299	0.69987	0.328039	0.711294	7.05672e-22	3.58727e-20	5.21727e-23	7.37587e-19	8.05261e-22	0.0332563
Ammonioacetone ; Beta-Aminopropion Aldehyde	C01888 ; C05665	72.0453	[M-H]-	0.0245069	0.017655	0.0159291	0.0249218	0.0126688	0.0185987	0.0106721	3.28419e-19	2.14861e-19	1.35506e-18	2.03705e-19	9.23466e-19	0.0224069	0.00617117	0.0336412	0.0227788	0.0223631	0.0119079	1.11443e-16	0.0488461	2.95967e-19	4.09578e-18	3.28283e-19	7.84127e-19	0.0339369	0.0196198	0.0139156	6.5844e-18	0.0117438	0.00998139	3.43663e-19	0.0029825	0.0079388	0.0435849	9.71117e-20	1.61653e-17
Glyoxylate	C00048	72.9938	[M-H]-	0.0363656	0.0290217	0.0138658	0.044758	0.00376152	0.0177976	1.66397e-26	0.0355028	8.96921e-25	1.1205e-26	0.0342262	0.0602652	8.7445e-28	0.00915277	0.00905147	0.0622335	0.0127805	0.0269525	0.0444605	0.0589199	0.015097	3.55782e-27	0.0130808	0.0149242	0.0349335	0.0635817	0.00989696	0.0506725	0.0123825	0.0323966	7.5555e-28	2.50018e-27	3.03445e-29	1.68643e-26	4.52689e-28	1.84043e-27
(R)-Lactaldehyde ; (S)-Lactaldehyde ; Hydroxyacetone ; Propionate	C00937 ; C05999 ; C05235 ; C00163	73.0294	[M-H]-	0.0516365	0.0548846	0.0159954	0.0610015	0.0219526	0.130765	0.0123597	0.0577638	4.86234e-21	0.161634	0.00333794	0.031193	0.0332232	0.0324737	0.0200912	0.0816906	0.018707	0.0750264	0.0237753	0.0426821	1.00658e-21	6.00726e-20	1.96886e-19	0.00213201	0.0516559	0.160261	0.00908588	0.0618617	0.0295181	0.0676555	1.42524e-21	9.20537e-21	1.99581e-21	1.34357e-19	3.07073e-21	0.0658775
Glycine	C00037	74.0246	[M-H]-	0.322998	0.453697	0.210838	0.3783	0.173837	0.328269	0.227245	0.125728	0.0972301	0.0547422	0.0827887	0.207769	0.633678	0.54816	0.471486	0.664284	0.43359	0.404829	1.62284e-13	0.206926	9.22385e-19	1.08258e-17	8.17996e-19	0.0826672	0.392464	0.282693	0.140989	2.89865e-17	0.16885	6.35477e-18	0.0947067	0.366634	0.0514535	1.13044	0.0930763	0.616989
Glycolate	C00160	75.0087	[M-H]-	0.0682406	0.0635448	0.0130527	0.187361	0.0121353	0.084289	9.82178e-05	0.0219393	0.00318556	1.14317e-25	0.0142317	2.45694e-24	0.00913086	0.0734512	0.0360657	0.11224	0.028804	0.0275738	0.109638	0.000621698	0.000189296	1.17394e-24	4.31737e-25	0.0509115	0.0636113	0.137062	0.00836748	0.0706802	0.0228315	0.0624807	6.13726e-26	2.83616e-25	1.87329e-26	2.06492e-24	8.14365e-26	1.73492e-25
Sulfite	C00094	80.9627	[M-H]-	2.7485e-12	1.33675e-12	5.03866e-13	9.64174e-13	3.11252e-13	1.4238e-12	5.30791e-12	2.60472e-12	2.37977e-13	4.20005e-12	1.51755e-12	1.85105e-12	5.79416e-12	1.97452e-12	8.35747e-13	2.05933e-12	6.22587e-13	9.2575e-13	1.0542e-11	8.04473e-12	2.33832e-12	1.62959e-11	2.37369e-12	1.90092e-12	1.04292e-12	1.86287e-12	2.60858e-11	5.72976e-13	3.20175e-13	9.04984e-13	2.17383e-12	2.87388e-12	8.86026e-12	2.07297e-12	6.95653e-13	1.38508e-12
3-Methyl-2-butenal ; Tiglic aldehyde	HMDB0012157 ; HMDB0031512	83.0489	[M-H]-	0.0156809	0.0184641	0.00302111	0.0269764	0.00127182	0.0315507	2.66529e-31	0.0610107	1.80109e-28	0.231962	1.50122e-31	2.56034e-31	3.89967e-31	0.0570881	0.044806	0.19271	0.00947449	0.0977444	0.0718187	0.139184	0.00416249	9.08132e-31	0.00530497	0.00290517	0.0424332	0.27887	0.00151445	0.0381842	0.00131667	0.0306654	1.28353e-31	1.5918e-31	4.2685e-31	2.48221e-30	2.4476e-31	1.53006e-31
3-Oxopropanoate ; Pyruvate	C00222 ; C00022	87.0087	[M-H]-	1.99297e-25	0.0387594	2.55901e-25	0.0771166	5.67002e-22	0.0366912	0.21092	0.0840162	0.0922034	0.0766273	0.233388	0.347028	0.0874693	0.0295687	0.00922905	0.123184	0.0296018	0.130593	3.80595e-22	0.150708	0.0938428	2.44812e-23	0.0990339	0.0220398	0.166881	0.119697	0.0186092	1.17812e-23	2.59563e-25	6.32473e-25	0.104095	0.192823	0.0362556	0.615609	0.26372	0.577985
Beta-Alanine ; D-Alanine ; L-Alanine ; Sarcosine	C00099 ; C00133 ; C00041 ; C00213	88.0405	[M-H]-	0.303665	0.199889	0.0865384	0.199918	0.203728	0.280975	0.122332	0.00830922	0.293185	1.49233e-27	1.64071e-28	0.260953	0.284904	0.0540008	0.144258	0.0773353	0.270718	0.233768	2.2991e-28	0.154792	1.21969e-28	7.38806e-27	2.06412e-28	3.36536e-27	0.30966	0.0239729	0.0675256	2.05447e-27	0.174347	1.28298e-28	0.396088	0.287392	0.171351	0.769146	0.266986	0.822082
D-Glyceraldehyde ; Glycerone ; (R)-Lactate ; (S)-Lactate ; 3-Hydroxypropionate	C02154 ; C00184 ; C00256 ; C00186 ; C01013	89.0246	[M-H]-	0.470362	0.578575	0.0295074	0.166026	0.0305969	0.813131	0.532906	0.868667	0.91794	3.51623	0.546008	1.09939	1.12597e-18	0.551282	0.507499	1.27828	0.151487	0.19385	2.45453	1.60059	0.846769	0.516984	0.355361	1.00069	1.57953	2.24955	0.401752	1.14766	0.200103	0.988591	4.56245e-19	6.52078e-18	6.46644e-16	4.16482e-17	4.91169e-19	5.74245e-18
Glycerol	C00116	91.0423	[M-H]-	0.0219158	0.021939	0.0104888	9.52846e-18	0.0115116	8.46735e-18	0.15762	0.279642	0.0462065	0.588598	0.024148	0.179531	1.17509e-16	0.00661332	0.00074167	0.0119231	0.00640866	0.00632049	0.0422357	0.00719063	0.0304556	9.44115e-12	0.112286	0.00768415	0.130058	0.0831355	0.00623006	0.127151	0.0366251	0.0525939	1.06347e-17	0.119783	4.38244e-18	1.42101e-15	4.97211e-18	0.00788876
2-Methyl-2-pentenal	HMDB0033714	97.0661	[M-H]-	0.0410843	7.81206e-19	8.33141e-20	8.18445e-18	7.21225e-20	7.40066e-19	1.46167e-18	1.19828e-18	2.34674e-19	0.0216072	2.53639e-19	1.23533e-18	5.47932e-19	4.46674e-19	1.32253e-19	7.09343e-13	2.86173e-19	0.123318	9.47932e-19	1.76813e-18	3.78489e-19	0.193598	1.02986e-18	7.9927e-19	1.06755e-18	0.323095	3.03402e-20	1.02186e-18	7.50157e-20	2.87629e-18	2.46343e-18	6.45663e-18	8.8174e-20	3.59387e-18	1.9488e-19	5.83e-18
4-Pentenoic acid ; Senecioic acid	HMDB0031602 ; HMDB0000509	99.0428	[M-H]-	2.33487e-19	3.084e-19	6.59028e-18	3.95972	7.12237e-20	3.23173e-19	3.25594e-19	5.40976e-19	2.12967e-17	2.31358e-18	1.82738e-19	4.01759e-19	3.92834e-19	2.65126e-19	1.03582e-19	5.42273e-19	7.79962e-20	2.21313e-19	7.29006e-19	1.11802e-18	2.85568e-19	4.02099e-18	2.79729e-19	4.497e-19	3.8386e-19	1.20063e-18	1.77899e-17	4.03642e-19	7.37571e-20	4.39976e-19	6.79185e-19	1.67033e-18	2.36171e-17	1.41418e-18	1.73383e-19	6.96487e-19
4-Methylpentanal ; Ethyl isopropyl ketone	C02373 ; HMDB0005846	99.0791	[M-H]-	2.68665e-10	2.55553e-10	2.02797e-10	3.97334e-10	7.75428e-12	3.55878e-10	3.81386e-10	4.35515e-10	1.08655e-09	1.6021e-09	3.68801e-12	4.90004e-10	3.83329e-10	2.26294e-10	1.24339e-10	5.79999e-10	1.47443e-10	3.46292e-10	6.73474e-10	9.78772e-10	3.0367e-10	4.22094e-09	7.84384e-10	5.54338e-10	4.61267e-10	2.71627e-09	1.57518e-10	3.93293e-10	3.18007e-10	8.18454e-10	1.03349e-09	3.89567e-09	1.33448e-09	1.38275e-09	4.37241e-10	1.2462e-09
Betaine Aldehyde	C00576	100.077	[M-H]-	0.00532442	4.69029e-23	0.0143639	1.30961e-22	8.11357e-22	8.97803e-23	1.96007e-22	8.38664e-23	0.0205372	4.67501e-22	1.65981e-21	1.72174e-22	0.00551008	4.5382e-23	0.048163	9.37617e-23	4.10573e-23	4.4064e-23	1.48938e-20	2.09647e-22	5.77616e-18	6.47391e-22	1.26189e-22	6.80101e-23	6.6408e-21	1.8853e-22	0.03684	4.64877e-23	3.0322e-23	2.12638e-22	0.0172265	2.53983e-22	6.32262e-23	1.64145e-22	8.08933e-23	4.23666e-22
1-Hexanol	HMDB0012971	101.096	[M-H]-	6.12312e-14	5.67355e-14	1.54059e-12	2.69016e-14	6.24178e-13	4.12568e-14	1.33937e-13	1.13217e-13	1.77113e-11	1.07242e-13	8.33336e-13	6.06948e-14	8.59555e-14	5.6063e-14	2.63975e-14	8.20717e-14	1.95663e-13	2.63494e-14	1.48063e-13	2.59216e-13	1.90532e-13	6.33172e-13	4.74937e-13	5.37525e-14	7.43727e-14	2.42464e-13	7.69552e-14	3.59269e-14	9.60629e-14	6.00962e-14	1.92439e-13	3.8671e-13	3.46001e-12	1.26093e-13	1.46586e-12	1.01735e-13
(S)-2-Aminobutanoate ; (S)-3-Aminoisobutyric Acid ; 4-Aminobutanoate ; D-3-Amino-Isobutanoate ; N,N-Dimethylglycine	C02356 ; C03284 ; C00334 ; C01205 ; C01026	102.056	[M-H]-	1.9882	8.87388	2.78876	1.95261	0.330245	11.9917	3.88927	5.44414	3.97671e-24	35.6345	6.63664	7.75371	2.491e-23	1.16713e-23	0.351167	2.11441e-23	0.216834	8.0112e-24	1.33021e-22	4.82354e-23	0.0738659	1.49146e-22	3.70464	1.60765e-23	5.53646	3.58771	2.22129	5.83818e-22	2.21654	5.80755	0.299211	21.2157	3.47652e-22	57.8405	1.68024e-21	13.3692
3-Hydroxypyruvate ; Malonate	C00168 ; C00383	103.005	[M-H]-	7.32089e-17	5.07459e-17	1.08922e-17	6.44186e-17	5.22845e-18	7.05022e-17	1.05687e-16	9.53259e-17	2.72588e-17	2.44606e-16	1.85757e-17	1.41452e-16	1.53301e-16	1.17164e-16	1.05185e-17	6.40352e-16	1.62556e-17	3.6753e-17	2.59469e-16	5.8097e-16	3.01408e-17	5.08546e-15	6.38085e-17	7.63673e-17	2.42557e-16	1.44251e-15	6.72238e-18	1.19853e-11	1.60458e-17	1.62825e-15	6.51175e-16	2.31993e-15	1.66681e-17	6.10245e-11	3.98328e-17	3.10822e-15
3-Methyl-Thio-Propionate		103.021	[M-H]-	2.25817e-14	2.06497e-14	1.40944e-14	1.12902e-14	2.1186e-15	1.80381e-14	4.73063e-14	3.84605e-14	3.97542e-14	5.63652e-14	7.46226e-15	2.2847e-14	4.42623e-14	3.8461e-14	4.43203e-15	1.62148e-13	1.12311e-14	1.52265e-14	8.17212e-14	1.71026e-13	1.42075e-14	1.26863e-12	3.89788e-14	2.6563e-14	6.84891e-14	3.95167e-13	3.14133e-14	1.30046e-10	9.94822e-15	3.40354e-13	1.73503e-13	6.87803e-13	3.97529e-13	5.32459e-10	2.52672e-14	7.06223e-13
(R)-3-Hydroxybutyrate ; 2-Hydroxybutyrate ; 3-Hydroxy-2-Methylpropanoate ; 4-Hydroxy-Butyrate	C01089 ; C05984 ; C06001	103.039	[M-H]-	2.12699e-13	2.2268e-13	5.22244e-14	2.68578e-13	2.92492e-14	5.00766e-13	4.8746e-13	2.65587e-13	4.49022e-13	1.04997e-12	4.0527e-13	8.20669e-13	3.13488e-13	1.44707e-13	4.66759e-14	2.97419e-13	3.60485e-14	1.32159e-13	3.51876e-13	9.45234e-13	2.93344e-13	2.74971e-12	3.58017e-13	1.84434e-13	8.32242e-13	2.28162e-12	3.59092e-11	8.10047e-13	6.45295e-14	4.96425e-13	2.5846e-12	4.1242e-12	6.37223e-14	2.92693e-12	1.32653e-13	1.09685e-12
D-Serine ; L-Serine	C00740 ; C00065	104.036	[M-H]-	0.581153	1.18358	0.380494	0.42297	0.25765	0.61328	0.280293	0.619803	1.47843e-31	4.57774	3.33037e-29	0.830309	2.51246	2.75981	1.39498	3.96666	1.44807	2.42821	0.484889	2.42712e-30	3.46102e-30	1.60105e-29	9.75448e-31	0.246873	0.355904	2.23653	0.100306	1.33674	0.170958	0.279035	4.41776e-29	2.94043e-28	8.91649e-32	5.8062e-27	1.31645e-29	2.32481e-28
D-Glycerate	C00258	105.02	[M-H]-	0.0269832	5.41651e-23	0.000144309	1.04703e-22	0.00237214	0.00839237	4.88273e-22	7.24763e-23	2.68754e-22	3.95359e-22	0.0243751	2.25107e-21	0.0567781	3.84885e-22	0.004772	0.0170046	0.0550891	0.0217375	0.00693387	0.0553567	0.0514122	1.37758e-20	1.96251e-21	1.13291e-21	8.44937e-23	1.1496e-22	4.32752e-20	9.25441e-23	0.0197573	1.04798e-22	1.84976e-22	1.80946e-22	4.09841e-23	3.51415e-22	1.24782e-21	2.07443e-22
Histamine	C00388	110.072	[M-H]-	0.0781341	0.163582	0.0514791	0.0840274	0.0370351	0.200515	0.0784305	0.0209469	0.0093934	0.214434	0.0401867	9.55005e-26	0.31846	0.321856	0.207956	0.583552	0.169822	0.234675	0.0876308	9.10609e-26	1.40358e-23	1.50121e-25	1.12163e-26	0.124456	0.0493089	0.248419	0.021485	0.0294243	0.0129601	1.68232e-25	0.0979073	1.04963e-25	0.0663907	0.288185	0.110378	0.205681
Uracil	C00106	111.02	[M-H]-	6.50742e-21	0.165927	0.0265609	0.131431	3.95631e-19	0.233045	0.766465	0.0383862	0.407636	0.2966	1.20099	0.322092	0.256609	0.135807	0.121282	0.244611	0.363255	0.303892	6.7954e-21	1.03743e-18	0.178567	2.23292e-20	3.17823e-21	0.0134941	0.0678689	7.2755e-21	0.0924905	4.24203e-21	1.35781e-22	3.4564e-22	0.949637	0.329959	0.164191	1.51673	1.21071	1.2167
L-3-Cyanoalanine	C02512	112.026	[M-H]-	0.00775871	0.0108013	0.00574222	1.91658e-26	0.00178676	0.00566196	0.0572016	0.00873359	0.0293657	0.0852343	0.0931641	0.0460198	0.0225057	0.0116636	0.00788073	1.62195e-22	0.0304479	0.0173245	1.9449e-26	9.58907e-26	0.011002	0.00353139	1.01026e-26	0.0117892	0.0247847	0.030949	0.00696799	1.35383e-25	4.78021e-27	5.03314e-27	0.0880737	3.66588e-23	0.0234479	0.064659	0.0909266	0.0872999
1-Pyrroline-5-Carboxylate	C03912	112.04	[M-H]-	0.375526	0.085702	0.08871	1.30359e-24	0.0840935	0.0497223	0.102717	0.15421	0.251246	0.456026	0.306551	0.344688	0.295524	0.0795879	0.124757	4.33189e-24	0.227432	0.105772	2.3085e-25	0.0207759	0.0240899	0.165145	4.49617e-25	0.00729146	0.62289	3.07824e-23	0.0595716	1.13324e-22	0.0256344	2.36801e-25	8.11001e-24	0.056642	0.129248	0.325793	0.690082	0.659797
Thiosulfate	C00320	112.937	[M-H]-	0.0148418	0.015616	0.00464666	0.00366768	0.00482127	0.027785	0.00255403	0.0232073	3.05123e-25	0.135223	1.422e-24	0.0179867	4.0876e-20	0.018789	0.00894374	0.0490848	0.00510853	0.0051156	0.0689806	0.00984362	0.00444329	6.11265e-24	4.66646e-25	0.0350141	0.0442463	0.100779	0.00368117	1.92594e-23	0.00519585	0.0270124	2.53835e-25	0.0255817	0.00510209	0.119616	2.9224e-25	4.55582e-25
5,6-Dihydrouracil	C00429	113.035	[M-H]-	0.329847	1.29467	0.467061	0.656901	0.17949	0.605051	1.19172	0.624441	0.813524	3.98486	0.580468	1.30969	2.52839	3.23658	2.17027	4.68208	1.76187	2.52209	1.28109	1.22405	3.52805e-26	2.22045e-16	2.22045e-16	0.114902	0.106169	2.77612	0.315583	9.15932e-24	0.254769	1.05425e-26	2.34032	5.62967e-25	0.742134	6.26294	0.78057	1.90603
D-Proline ; L-Proline	C00763 ; C00148	114.057	[M-H]-	1.6328	10.2886	5.95418e-20	3.73513	4.43471e-15	2.53114	5.14477	6.96714	15.6044	30.1374	10.985	11.827	14.6474	14.0186	7.35767	21.7821	6.3461	11.7447	1.00212	14.7441	10.4199	1.22573e-17	7.62411e-19	3.48941	5.66559e-19	0.660556	2.11588e-18	1.64224e-17	0.536895	1.27556e-18	21.1937	38.5257	22.8233	57.138	4.34546	24.1402
Fumaric acid ; Maleic acid ; Fumarate	C00122 ; HMDB0000134 ; HMDB0000176	115.004	[M-H]-	1.2863	1.43372	0.931606	1.09126	0.525293	1.71126	0.35914	0.3955	1.45003e-19	2.10493	3.24098	3.29372	2.57758e-18	3.78988e-19	0.0894566	6.24435e-19	0.160139	0.160258	2.83836e-18	1.74718e-18	2.72372e-13	4.5585e-18	1.25691	1.47992e-18	1.96004	4.53993e-17	0.741392	1.82457e-17	1.701	2.49933	1.216e-18	4.01454	3.71545e-20	12.2456	4.70701e-19	0.846038
Homocysteine Thiolactone		116.018	[M-H]-	0.161366	0.0505827	0.0625486	0.0453704	0.0506462	0.158825	0.0714782	0.0157107	0.0103556	1.65296e-21	0.0914365	0.0641685	0.0854442	0.0142254	0.0306353	0.0326198	0.093542	0.0327941	1.17258e-25	0.0476025	0.0177449	2.86186e-24	1.59409e-25	0.0176404	0.181796	0.00574399	0.0466173	2.18708e-24	0.0137241	0.0688715	0.103903	0.0414235	1.60839e-26	0.215795	0.184227	0.195659
L-2-Amino-3-Oxobutanoic Acid ; Acetyl-Glycine	C03508	116.035	[M-H]-	0.178742	0.252806	0.180196	0.202687	0.113788	0.199253	0.232974	1.01131e-14	2.00664e-20	5.19313e-19	0.0440842	8.42113e-19	0.280491	0.170888	0.343363	0.166192	0.220618	0.114213	1.15104e-19	0.22052	0.0198239	1.2893e-18	7.0528e-20	2.12301e-19	0.271298	0.0231743	0.116046	1.43536e-18	0.111571	0.0832456	1.35802e-19	0.272647	0.136663	0.403631	2.14996e-20	3.30041e-19
Guanidinoacetic Acid	C00581	116.049	[M-H]-	0.228762	0.480891	0.147362	0.399495	0.113042	0.372249	0.290892	0.168899	7.7296e-21	0.575183	0.0659234	0.312262	0.301436	0.895376	0.410384	1.56168	0.404571	0.55383	1.50946	0.0671946	0.0969803	2.02898e-21	3.0601e-21	0.389856	0.22494	0.975281	0.0663518	0.398964	0.111629	0.244246	2.81652e-22	5.25146e-20	0.00970754	2.59284e-19	2.74979e-22	4.38984e-21
Beta-Hydroxy-Beta-Methylbutyrate		116.05	[M-H]-	0.305385	0.542052	0.178831	0.459882	0.124577	0.478993	0.330677	0.394848	0.00335901	0.685511	0.0674016	0.248978	0.682088	1.10097	0.517287	1.86906	0.477246	0.696877	1.3493	0.272472	0.145974	3.0134e-19	3.71699e-20	0.428534	0.285406	1.22665	0.0823758	0.488901	0.13494	0.300952	3.71238e-20	6.59148e-19	1.0738e-16	3.21803e-18	3.86651e-20	1.1863e-19
Indole	HMDB0000738	116.051	[M-H]-	0.322632	0.560735	0.180907	0.436101	0.134315	0.487573	0.31284	0.391921	0.0100182	0.772639	0.0322534	0.239477	0.692749	1.08347	0.501849	1.85566	0.47301	0.689115	1.31554	0.233643	0.151825	1.74912e-18	2.1867e-19	0.430281	0.287553	1.2405	0.0829847	0.496393	0.13575	0.314699	1.37515e-18	4.90817e-18	4.63608e-16	1.82675e-17	2.60243e-19	8.95411e-19
Glycine Betaine ; L-Valine	C00719 ; C00183	116.072	[M-H]-	2.03239	3.61237	0.821254	2.20381	0.801757	4.39952	0.893769	1.29307	0.300655	5.31872	2.13563e-23	0.688368	6.51868	6.89101	3.38634	12.228	2.90954	4.759	5.31613	1.13724	0.652697	3.45993e-24	1.09786e-23	3.0869	1.45302	8.18394	0.368858	2.68785	0.308352	1.31567e-20	3.84734e-25	3.19008e-24	3.85146e-24	4.94316e-23	2.73224e-25	5.68421
Methylmalonate ; Succinate	C02170 ; C00042	117.019	[M-H]-	0.374088	0.427238	0.133953	1.65275e-25	0.312259	0.808514	0.466525	0.3025	0.121551	2.08405	0.184264	0.529625	0.161328	0.190761	0.0978988	0.380713	0.147434	0.550609	1.47269e-20	7.22776e-25	0.112144	4.0424e-23	0.506977	3.69432e-26	0.636348	2.04475	0.153573	4.46871e-24	0.437727	0.866676	1.1438e-25	1.88036e-25	8.04919e-27	2.65886	7.32381e-26	0.0864811
2-Hydroxy-2-methylbutyric acid ; 2-Hydroxy-3-methylbutyric acid ; 4-Hydroxyisovaleric acid ; 2-Hydroxy-Isovalerate ; 2-Methyl-3-Hydroxy-Butyrate ; 3-Hydroxyisovaleric Acid	HMDB0001987 ; HMDB0000407 ; HMDB0002011	117.055	[M-H]-	0.0563071	0.00567739	0.0163334	0.0193646	0.0121108	0.00313351	0.0297895	0.113824	1.65655e-13	0.33379	0.00564861	0.0844138	0.143441	0.200834	0.0236711	0.544804	0.0524787	0.116648	3.07122e-17	1.42177e-18	0.109751	0.286619	8.26798e-18	6.17719e-19	0.0396685	0.150135	1.88911e-19	0.0107907	0.0383803	0.100573	3.95214e-18	2.44806e-17	0.0231559	5.18072e-16	5.95729e-19	1.49802e-18
L-Homoserine ; L-Threonine	C00263 ; C00188	118.051	[M-H]-	0.244066	0.871594	0.319838	0.220718	0.146107	0.334328	0.639809	0.451219	0.27564	3.10666	0.131042	0.821538	1.86374	2.36884	1.65036	3.49571	1.01738	1.31218	1.07527	0.902648	3.49516e-30	1.64152e-31	1.62733e-32	1.07223	0.370197	1.81543	0.189948	2.99847e-28	0.17233	5.70728e-31	4.74464e-31	1.25056e-30	0.142909	3.42357	3.00345e-32	1.31353
3-Mercaptopyruvate	C00957	118.981	[M-H]-	1.13454	2.22645	0.250477	2.76194	0.201149	2.52467	4.08772e-23	0.923563	2.06779e-23	1.64742e-21	1.12366e-22	8.22849e-23	1.46786	1.94022	0.979426	3.47305	0.361686	0.48118	1.54704	0.568827	5.04953e-23	1.69879e-21	1.26029e-20	2.0569	1.0683	5.27015	0.030587	1.53461	0.144373	1.59576	1.01937e-22	8.69383e-22	1.46893e-21	5.29964e-21	1.05249e-22	2.12644e-22
L-Cysteine	C00097	120.013	[M-H]-	0.0545136	0.150478	0.021296	0.135988	0.0112679	0.151251	1.16654e-32	3.00302e-31	1.76737e-32	4.50288e-31	4.64377e-32	4.98812e-32	0.0628774	0.0810292	0.0605162	0.128173	0.0255001	0.0249831	0.00603415	3.8649e-31	3.22842e-32	1.35624e-30	1.79341e-31	0.0681669	0.0273523	0.177273	0.0100787	0.0491857	0.0110689	0.034953	1.17242e-31	2.08289e-31	0.0108754	8.82009e-30	2.10756e-31	1.46979e-31
3-Mercaptolactate	C05823	120.996	[M-H]-	0.468117	0.865268	0.197651	0.989899	0.155181	1.37817	1.70206e-25	0.493699	1.16088e-25	0.224115	2.79395e-25	2.28094e-25	0.495369	0.623664	0.23041	1.53106	0.210132	0.549071	0.247595	1.74227e-24	0.236062	2.01545e-24	3.88117e-23	5.44833e-25	0.586228	1.99969	0.106961	0.767515	0.140461	0.950701	2.00529e-25	9.25553e-25	8.42529e-26	1.98278e-23	1.07974e-25	3.36947e-25
1-Methoxy-4-methylbenzene ; 4-Ethylphenol	HMDB0032076 ; HMDB0029306	121.066	[M-H]-	2.2964e-16	2.53355e-20	8.78418e-21	3.62758e-20	2.67576e-21	1.77836e-20	0.00973134	4.52283e-20	1.68329e-17	1.18069e-19	9.89482e-21	2.49233e-20	7.78452e-20	4.56202e-20	8.53359e-21	4.05201e-20	7.48149e-21	2.76847e-20	1.38555e-19	2.22815e-19	2.31843e-20	2.9769e-19	2.52874e-20	3.52265e-20	1.7493e-20	5.89716e-20	1.9023e-21	3.26762e-20	4.55997e-21	1.46133e-18	3.3769e-20	8.57091e-20	4.90535e-21	1.15271e-19	1.19865e-20	2.3701e-17
Taurine	C00245	124.007	[M-H]-	0.0208735	4.47593e-18	7.25396e-19	3.32982e-18	5.87377e-17	3.51088e-18	1.24593e-16	8.18033e-18	1.80435e-18	1.30543e-17	2.97869e-16	4.33334e-18	6.50868e-18	4.41916e-18	1.45191e-18	7.69274e-18	0.442163	2.42082e-18	1.1054e-17	1.69751e-17	4.13581e-18	5.72731e-17	9.50127e-17	4.3879e-18	0.460275	6.65701e-16	2.93538e-16	5.95834e-18	0.24987	5.49773e-18	1.91023e-16	2.03845e-12	0.0926942	2.10544e-17	4.0411e-17	9.02285e-18
N(Tele)-Methylhistaminium	C05127	124.088	[M-H]-	1.36793e-14	5.74092e-15	5.96015e-14	4.46324e-15	3.71896e-14	8.84402e-15	2.19944e-14	1.13964e-14	8.35727e-14	2.05187e-14	9.69486e-14	1.14182e-14	6.94665e-15	6.22312e-15	1.55332e-15	3.79899e-14	1.02351e-14	5.83427e-15	1.28498e-14	2.94753e-14	4.56892e-15	2.83159e-13	3.85622e-14	1.21034e-14	1.34508e-14	7.78001e-14	2.67943e-10	1.51924e-14	1.75451e-14	7.48397e-14	3.04959e-14	1.37505e-13	8.33771e-11	5.29653e-14	4.97413e-14	1.40181e-13
Thymine ; Imidazol-4-Ylacetate	C00178 ; C02835	125.036	[M-H]-	0.013528	0.0036838	0.0102215	0.00634098	0.00365845	0.0775514	0.0206482	7.51724e-22	4.34636e-22	1.4731e-19	0.0585781	0.00960688	1.78612e-22	1.3263e-22	1.84464e-22	1.74581e-21	1.1525e-21	0.0450822	3.32661e-22	5.62072e-22	0.00561368	1.61219e-20	5.28114e-18	6.95473e-22	7.68843e-22	7.34339e-21	0.00092374	1.32868e-22	2.63647e-22	7.34101e-22	1.20569e-21	2.84064e-21	2.7536e-22	4.73597e-22	0.0502109	0.0766794
Iodide	C00708	125.899	[M-H]-	1.57835e-18	8.64073e-19	1.56579e-19	1.2595e-18	5.98703e-14	1.53585e-18	2.37498e-18	1.58972e-18	9.66483e-19	4.96893e-18	6.82166e-14	1.83311e-18	1.8902e-18	9.90942e-19	2.6694e-18	6.09876e-17	4.82483e-18	2.46344e-18	3.33645e-18	4.57569e-18	8.19167e-18	7.24898e-16	2.27765e-17	3.73955e-18	1.33903e-18	4.91897e-18	6.5243e-09	1.08554e-18	4.07481e-17	2.12011e-18	2.54318e-18	6.54017e-18	1.00884e-09	3.55458e-18	1.41766e-16	3.22197e-18
1-Piperideine-2-Carboxylate ; 1-Piperideine-6-Carboxylate	C04092 ; C00450	126.056	[M-H]-	0.00945586	0.00416455	0.00847847	4.50197e-22	8.02019e-22	1.71084e-21	0.0453452	0.00290309	7.87274e-22	1.23236e-21	2.69255e-21	0.0210685	0.00865387	2.36549e-22	0.000360226	3.35525e-22	1.2335e-22	2.42814e-22	3.67248e-21	7.89256e-22	0.0345449	2.16415e-21	8.31103e-22	6.97585e-22	0.00323133	1.22764e-21	0.0112969	2.32107e-20	6.49292e-22	0.0232969	0.0219373	1.51732e-21	7.70473e-22	0.0774991	0.00919876	0.0271608
5,6-Dihydrothymine	C00906	127.052	[M-H]-	2.6147	4.84792	1.99716	4.50235	1.07956	2.62691	7.72423e-28	8.25326e-27	5.16114e-31	3.58344e-29	0.54953	2.31506e-30	9.98554e-31	8.22925e-31	5.35382e-31	1.46322e-30	4.39384e-31	6.15012e-31	1.86545e-30	3.18965e-30	1.20743e-30	9.14956e-30	1.93304e-30	1.14888e-30	1.11543	6.95663	0.856408	2.57377	1.32073	1.13563	3.84568e-30	1.65646e-29	2.30426e-31	2.21071e-27	0.802078	2.84165e-29
Naphthalene	C00829	127.052	[M-H]-	2.21597	4.5416	1.85452	4.49992	1.05483	2.54832	0.256586	1.22842e-22	1.26516e-25	1.64214e-23	0.659554	7.58162e-25	4.64914e-25	3.70263e-25	1.39549e-25	6.49629e-25	1.4941e-25	4.26921e-25	5.57226e-25	1.22066e-24	3.45991e-25	4.21354e-24	5.40952e-25	4.84159e-25	1.12104	6.95194	0.842302	2.57487	1.35688	1.12263	2.28266e-24	9.56177e-24	1.239e-25	8.60024e-21	0.69917	2.64124e-23
5-L-Gamma-Glutamyl Amino Acid ; 5-Oxoprolinate ; L-1-Pyrroline-3-Hydroxy-5-Carboxylate	C01879 ; C04281	128.036	[M-H]-	7.35811	11.963	4.45146	4.7483e-26	1.97245e-26	18.3729	15.9125	64.3418	8.51338	182.003	21.8285	28.0291	1.10422	0.903365	0.617858	2.97858e-25	1.90933	2.54697e-21	4.38747e-24	2.08885e-24	3.16762	2.26364e-24	0.377583	3.0469	34.1444	84.4257	6.76023	52.9173	6.85616	39.5857	6.9296e-26	1.21892e-24	1.62143e-26	1.87504e-24	7.47933e-26	4.98035e-25
4-Acetamidobutanal ; L-Pipecolic Acid	C05936 ; C00408	128.071	[M-H]-	0.0298923	0.052831	0.0260112	1.18783e-17	2.19299e-14	0.0257152	0.0865951	0.286992	0.0331541	0.661581	0.0882985	0.123565	0.0548434	0.0387433	0.0142467	0.0452472	0.0132092	0.0225905	1.32759e-16	1.17667e-16	0.0241707	6.20196e-16	4.3318e-17	0.0142008	0.126185	0.351659	0.0317554	0.201462	0.0282766	0.130806	2.60617e-17	1.0164e-16	6.61681e-17	8.82544e-16	2.5663e-17	4.13138e-17
Heptylic Acid	C17714	128.085	[M-H]-	0.0441241	0.0218497	0.0119393	7.25593e-24	2.18159e-21	0.0342975	0.0318015	0.21689	0.0263498	0.594019	0.0655959	0.102611	0.00157828	0.00501644	0.00358698	7.81604e-21	0.00289606	0.0320703	4.74692e-21	1.11433e-22	0.00189653	0.115306	0.0122908	2.07188e-23	0.097925	0.287778	0.0213453	0.157422	0.0187993	0.117234	1.40643e-23	9.02535e-23	5.87872e-24	3.63898e-22	3.74649e-23	3.97903e-23
4-Trimethylammoniobutanal	C01149	128.107	[M-H]-	0.00738349	0.00661088	0.00369982	1.09858e-17	7.69363e-18	0.00825114	0.0186268	0.083747	0.0125677	0.21671	0.02561	0.0460505	3.70714e-12	0.005919	5.21626e-17	2.80006e-15	0.00109988	0.00401661	0.00555802	1.6226e-16	0.00248653	1.00709e-12	0.00345642	2.39546e-17	0.0363843	0.0834118	0.0109532	0.0687399	0.00760173	0.0833244	2.394e-17	0.00581051	1.29667e-18	6.4261e-16	1.09205e-17	1.40687e-17
Citraconic acid ; Glutaconic acid ; Glutaconate ; Itaconic Acid ; Mesaconate	C00490 ; C01732 ; HMDB0000634 ; HMDB0000620	129.019	[M-H]-	2.38146	0.242577	0.0165845	8.60531e-05	4.57864e-05	0.00053832	0.289775	0.796517	0.817627	5.53939	1.74948	1.94696	1.28682	7.02839e-05	0.102918	0.396423	0.0829757	1.355	9.69297e-05	0.64377	0.620401	4.58927	1.32135	2.6292e-05	1.55834	10.0962	0.240814	0.000831254	0.0389131	0.00019572	0.863535	8.22428e-05	0.37908	6.45259	1.76295	2.89939
2-Methyl-3-ketovaleric acid ; 3-Methyl-2-oxovaleric acid ; Ketoleucine ; Mevalonate-Lactone ; 2-Methyl-3-Oxo-Valerate ; 3-Methyl-2-Oxopentanoate ; 4-Methyl-2-Oxopentanoate	C03465 ; C00233 ; HMDB0000408 ; HMDB0000491 ; HMDB0000695	129.056	[M-H]-	5.28527e-22	0.0153904	4.54958e-22	3.88469e-22	1.51494e-22	1.03142e-21	1.15839	2.34432	0.255795	6.05063	0.630032	1.01503	2.63345e-22	8.43966e-22	5.92896e-23	3.80937e-20	7.18305e-23	0.0570572	3.26028	2.06844	1.82276	3.78534	2.2628	0.545772	2.20741	5.14986	0.162461	2.77405	0.527692	0.734198	1.82223e-21	2.99803e-19	1.6134e-21	3.28891e-20	1.51054e-22	1.54701e-18
N-Acetylputrescine	C02714	129.102	[M-H]-	0.00674074	5.75345e-24	0.00176657	0.00571873	5.55641e-22	3.44336e-24	0.00261989	0.0179283	0.0104869	0.0324101	2.91277e-22	4.8471e-24	0.0187846	0.015261	0.0117494	0.00143637	0.000533485	0.0106511	5.55828e-23	2.68989e-23	0.00761264	9.20917e-21	2.18253e-23	5.32352e-24	0.0075887	0.0585909	0.0120767	0.0231163	0.00437197	0.0279305	1.44741e-23	3.47314e-23	6.27258e-25	9.52213e-22	5.38739e-23	1.40997e-22
5-Amino-2-Oxopentanoic Acid ; 5-Amino-4-Oxopentanoate ; L-Glutamate 5-Semialdehyde ; Trans-4-Hydroxy-L-Proline ; Propionyl-Glycine	C01110 ; C00430 ; C01165 ; C01157	130.051	[M-H]-	4.24495	5.61889	1.91585	2.7054	1.60501	2.1054	5.87086	2.65348	7.94068	16.5116	5.81825	8.19326	15.4247	13.0893	9.44862	19.4524	9.48571	10.5034	1.60141e-28	8.22083	1.48787	2.22424e-27	5.32135e-25	1.48308	1.04245	10.0349	1.38536	2.96027e-27	0.3692	1.0424e-25	22.2085	3.31105	6.58877	28.9356	14.3711	15.3091
Creatine	C00300	130.06	[M-H]-	0.792746	1.39614	0.530196	0.827144	0.43551	1.04355	1.17714	0.785494	0.85717	3.68006	0.545018	1.54912	3.36974	3.28154	1.82305	5.46078	1.80238	2.49543	0.912393	0.729862	0.394928	5.75145e-20	1.28689e-21	0.868796	0.907663	3.59269	0.304308	1.04363e-15	0.781554	4.46823e-21	2.04026	6.9743e-17	0.841276	6.58449	1.02437e-19	3.15355
3-Methylindole	HMDB0000466	130.066	[M-H]-	1.04662	1.95465	0.576164	1.2528	0.56202	1.82857	1.01489	0.69846	0.657431	3.4928	0.129571	1.29383	4.28242	4.39166	2.24564	7.36252	1.95753	3.16142	1.19039	3.41812e-16	0.0178537	5.37543e-20	3.53095e-21	1.35347	1.23429	4.32038	0.329393	1.91272	0.609487	7.17348e-20	0.839567	8.11781e-20	0.639947	3.14417e-18	8.30274e-21	3.53294
L-Isoleucine ; L-Leucine	C00407 ; C00123	130.088	[M-H]-	28.6751	51.8018	11.0013	31.7762	10.8076	52.7598	14.2518	13.1182	12.3104	58.8041	1.30982e-20	12.6916	106.486	114.43	55.1235	185.469	38.9358	75.8217	41.5849	5.55704e-21	2.81175e-18	2.9401e-16	1.36127e-20	23.3055	25.4926	92.7611	6.0473	37.4205	6.7055	3.21984e-23	4.2302e-20	7.79384e-21	7.10599	1.30149e-20	1.73014e-19	76.4401
Oxaloacetate	C00036	131.001	[M-H]-	2.07452e-25	0.0255078	7.13422e-28	1.49713e-26	7.97138e-27	1.35665e-26	0.108465	0.0715175	0.106774	0.299796	0.0747985	0.160295	0.00561674	0.0488696	0.00861311	0.107471	0.0253941	0.0254631	0.161103	0.0701714	0.131145	3.22777e-25	0.021808	0.0496419	0.13599	0.117846	0.030884	0.138096	0.0278852	1.80827e-26	0.0174485	0.117598	0.0205627	1.22047e-22	0.0223854	0.221928
Ethylmalonic acid ; Ethylmalonic Acid ; Glutarate ; Methyl-Succinate	C00489 ; HMDB0000622	131.036	[M-H]-	0.630191	0.721431	0.213209	2.8767e-20	0.144278	0.188328	0.330185	0.288843	0.335893	3.86798	0.131606	0.977283	1.26186	1.43545	0.928358	3.09078	0.748315	1.51288	0.342152	0.346876	1.29041e-17	3.9703e-21	5.7543e-22	8.27889e-19	0.0203788	2.66233	0.124879	3.96118e-20	0.147059	2.1463e-21	1.19214	2.19742e-21	0.413094	2.72457	0.347684	0.998036
Glycyl-Glycine ; L-Asparagine ; Protein Asparagine ; N-Carbamoyl-Beta-Alaninate	C00152 ; C03021 ; C02642	131.047	[M-H]-	0.767491	4.12562	1.32213	1.54537	0.566652	1.3543	4.38923	1.96216	3.43148	14.7812	2.0748	4.75875	9.92297	11.0094	7.43003	15.2971	5.69695	8.30117	1.87364	4.11607	1.63881e-19	1.01065e-21	5.86482e-23	4.98029e-22	3.76939e-19	8.52284	1.0199	4.02164e-21	0.565364	2.4803e-22	8.49501	3.46737e-21	2.67424	20.8175	3.51825	6.22345
Atropaldehyde	HMDB0060671	131.047	[M-H]-	0.422858	3.75098	1.60285	1.90182	0.570569	1.41186	4.65518	2.40219	2.45922	14.2344	2.26459	4.96449	9.60572	11.8599	7.7747	15.1876	5.65939	8.2086	3.04892	2.41907	4.28386e-25	4.49332e-24	2.54611e-25	1.83433e-20	2.26422e-24	8.50101	0.964866	2.24143e-23	0.683718	1.13997e-24	8.50006	1.61082e-23	2.73622	20.5977	3.18103	6.20058
2-Hydroxy-3-methylpentanoic acid ; Hydroxyisocaproic acid ; Leucinic acid ; 2-Hydroxy-3-Methyl-Valerate ; 2-Methyl-3-Hydroxy-Valerate ; 5-Hydroxyhexanoic Acid	HMDB0000317 ; HMDB0000746 ; HMDB0000665	131.072	[M-H]-	0.568455	1.35157	0.259048	1.10011	0.123014	1.59531	0.511191	0.739659	0.291758	2.07475	0.597205	0.453684	0.699843	1.67371	0.97981	3.2498	0.864678	0.988894	2.5803	0.997811	3.77549e-30	1.84799e-29	1.28393e-29	1.96611	0.722817	3.22059	0.117597	1.05239	0.124131	1.03871	1.4454	6.09196e-30	0.274295	1.76494e-29	0.83084	0.626708
D-Ornithine ; Ornithine	C00515 ; C00077	131.083	[M-H]-	4.40989	9.9134	1.72479	8.31121	0.771359	11.6209	0.850612	4.64931	1.50274	8.89181	3.60156	1.29226	3.18523	9.79407	6.05266	18.9472	4.81053	4.34374	17.6722	8.07471	1.20033e-17	8.87678e-14	0.755469	14.2051	7.00985	20.8682	0.921355	6.73227	0.526901	4.75547	1.23289e-12	5.78775e-17	0.51887	1.20727e-15	6.10163	6.28073
p-Mentha-1,3,5,8-tetraene	HMDB0029641	131.084	[M-H]-	5.07218	9.24966	1.84216	8.27462	0.812819	12.5585	0.703166	6.31748	1.75129	11.569	3.88046	1.00618	4.1298	10.2692	6.44592	20.9155	5.40832	5.00863	17.5853	9.3175	2.48584e-20	4.43491e-16	0.488973	14.9116	7.42694	22.1087	0.90643	6.99437	0.688616	5.25467	1.98896e-15	1.76235e-19	0.804304	2.27655e-18	5.80627	6.2807
D-Aspartate ; L-Aspartate	C00402 ; C00049	132.03	[M-H]-	2.30009	8.72279	0.869615	8.85123	4.01191	6.40117	0.685581	5.05567e-17	1.40354e-20	4.11069e-20	1.84445e-21	1.59596e-20	1.98485e-16	0.348002	0.362804	0.900378	0.0823183	0.512654	0.966428	0.51009	6.99317e-20	1.79381e-18	3.5024	0.627845	1.91951	6.59483	0.298692	4.59181	1.86668	2.55669	5.37269e-20	4.64343e-19	8.92254e-21	2.12515e-18	2.49389e-20	3.52464
(S)-Malate	C00149	133.014	[M-H]-	5.32127	6.2241	4.69694	3.0684	1.0315	7.42161	2.5002	3.0543	2.56981e-27	17.4214	21.5538	20.3179	6.35489e-27	5.44717e-27	2.83375e-22	1.13121e-26	6.07032e-26	0.17107	1.19033e-26	2.40249e-26	0.329279	8.29649e-26	6.52076	2.75865e-26	9.02939	6.42026e-25	4.02472	3.62327e-25	8.60703	14.468	2.67065e-26	21.332	6.79483e-28	68.8804	9.47528e-27	1.59623
2-Deoxy-D-Ribose	C01801	133.051	[M-H]-	9.699e-27	0.108002	1.3631e-27	2.86999e-25	4.76089e-22	0.0219856	0.33241	0.104695	0.414908	0.735561	0.333735	0.285795	0.162963	0.0778479	0.0420771	0.230329	0.105458	0.0981947	0.0135045	0.327385	0.0565201	1.10363e-24	4.73301e-23	1.62703e-25	0.0268259	9.46345e-25	0.0284495	1.11956e-24	0.0900115	1.51726e-25	0.252022	0.327739	0.0137424	0.600277	2.79254e-26	0.196764
p-Mentha-1,3,8-triene	HMDB0037013	133.1	[M-H]-	0.0104776	0.0156459	0.0122551	2.34031e-24	0.00741768	0.0112989	0.0454983	0.067903	0.00380857	0.211444	0.0215367	0.0505413	0.0136034	0.0179565	0.00919997	0.0265634	0.0158811	0.0179918	0.00648018	1.75429e-23	1.13407e-22	1.29111e-23	2.87869e-24	0.00174985	0.032876	0.0553627	0.00539697	0.0424828	0.014758	0.0265306	2.02322e-24	0.0105357	5.59176e-24	1.26583e-21	4.07664e-25	0.0044399
L-Homocysteine	C00155	134.026	[M-H]-	0.0307208	0.0756092	0.046068	0.0834505	0.0290313	4.84903e-24	0.110005	2.38739e-23	2.37449e-25	0.113352	0.173457	0.305793	0.0633574	0.00828857	0.029851	1.584e-21	0.0738399	0.0424739	1.8828e-24	5.79851e-23	0.00445082	9.21457e-22	0.07993	7.00272e-25	0.107212	5.03131e-24	0.0501987	1.44813e-23	0.109551	9.08466e-25	1.66834e-24	0.0245958	1.75848e-24	0.561476	6.10783e-25	0.167128
Adenine	C00147	134.048	[M-H]-	1.12637	1.19636	0.835215	1.03788	1.02741	0.647924	2.63973	7.34641e-22	3.10543e-23	1.76998	1.78764	3.14385	3.34963	0.245885	1.02878	8.04387e-24	2.5836	0.76064	1.67478e-23	1.01704e-22	3.06644e-23	1.11519e-22	1.68488e-23	2.19291e-23	4.25834	1.70593e-23	0.730697	1.20037e-21	2.00048	1.40782e-23	0.144008	1.01362e-22	1.07174	5.66832	1.92177e-23	2.56954
2-Phenylacetamide	C02505	134.06	[M-H]-	0.339385	0.40629	0.202201	0.388984	0.336241	2.81764e-22	0.137055	0.179124	1.14945e-24	0.515084	2.78033e-25	0.645003	0.538083	0.293791	0.317519	0.267745	0.621213	0.249864	1.15178e-23	0.30293	0.0203439	5.8412e-23	5.7146e-25	4.58301e-24	0.526455	7.73948e-20	0.211891	0.481775	0.24274	6.7349e-24	1.0877e-23	0.731742	5.6319e-25	3.73134e-20	8.5181e-25	0.520254
L-Threonate	C01620	135.03	[M-H]-	1.69089	0.685687	0.239536	0.391227	0.750455	0.503256	2.55086	0.143696	0.365811	0.581854	2.64624	0.447889	2.41971	0.00957791	0.42977	1.07158e-22	1.76114	0.614526	3.07313e-23	1.21494	0.949266	4.46075e-22	0.234118	6.06422e-23	2.23589	1.40834e-22	0.267333	1.53006e-22	1.8378	0.137476	9.15878e-24	1.45253	1.35652e-24	3.08825	2.98553e-20	0.381157
Hypoxanthine ; allopurinol	C00262	135.03	[M-H]-	1.69089	0.685687	0.239536	0.391227	0.750455	0.503256	2.55086	0.143696	0.365811	0.581854	2.64624	0.447889	2.41971	0.00957791	0.42977	1.07158e-22	1.76114	0.614526	3.07313e-23	1.21494	0.949266	4.46075e-22	0.234118	6.06422e-23	2.23589	1.40834e-22	0.267333	1.53006e-22	1.8378	0.137476	9.15878e-24	1.45253	1.35652e-24	3.08825	2.98553e-20	0.381157
1-Methylnicotinamide	C02918	135.055	[M-H]-	0.0517464	2.78217e-24	0.0119307	1.55896e-24	0.0411862	9.91295e-24	0.0677127	5.2099e-24	1.92556e-23	6.03197e-24	0.0527065	3.12746e-23	0.00550671	2.50792e-24	1.02211e-24	2.7899e-24	0.0825962	2.20169e-24	1.45487e-22	1.09754e-23	3.35695e-24	2.05635e-23	6.12421e-23	2.65515e-24	0.00534627	1.45544e-23	0.0237348	3.19893e-22	0.0777873	1.25487e-23	0.116869	4.32274e-23	0.0226859	6.03233e-21	1.70781e-23	0.0116604
Anthranilate	C00108	136.041	[M-H]-	0.0963569	0.113496	0.0192119	0.0939203	0.0132178	0.0864263	0.0437701	0.0754243	0.0233315	3.30258e-18	0.00427219	1.71252e-18	0.109746	0.102156	0.0642851	0.0509535	0.027552	0.0295958	0.0501442	0.0337113	8.89572e-16	0.402853	2.58208e-18	0.0930794	0.0858005	0.222155	0.0223226	0.0409116	0.0206747	0.220229	0.0233421	4.10859e-18	8.01337e-16	3.17589e-16	0.0761475	1.13695e-18
Gentisate Aldehyde ; 4-Hydroxybenzoate	C05585 ; C00156	137.027	[M-H]-	5.03113e-25	5.14504e-30	3.89744e-30	1.21771e-29	6.38591e-34	2.17735e-20	2.44466e-24	3.69574e-29	1.78892e-29	8.53267e-29	7.64129e-33	2.55518e-20	6.56788e-26	1.03357e-20	1.00626e-28	9.11996e-21	1.65896e-29	5.36549e-28	3.8567e-26	1.44216e-19	1.46587e-27	9.59722e-19	5.78947e-29	1.63592e-27	1.04994e-19	5.70232e-15	8.09035e-32	2.78561e-33	9.7807e-32	1.23752e-26	2.15906e-19	2.37392e-11	3.09935e-31	1.28005e-35	3.28493e-31	1.81839e-26
4-Nitrophenolate	C00870	138.023	[M-H]-	1.822e-21	2.56795e-21	5.09962e-22	1.98907e-21	2.51947e-22	2.24217e-21	2.7013e-21	4.46799e-21	1.28243e-21	7.8567e-21	9.65734e-22	2.75e-21	2.65647e-21	2.05407e-21	7.94001e-22	5.53897e-21	5.06713e-22	1.60376e-21	4.82688e-21	8.70558e-21	2.21466e-21	4.09784e-20	1.86741e-21	3.16091e-21	3.99334e-21	1.45479e-20	2.54031e-22	5.18522e-11	4.71891e-22	4.42193e-21	8.14715e-21	2.13746e-20	6.5947e-22	8.42186e-10	1.2039e-21	7.20485e-21
Alloxan	C07599	138.978	[M-H]-	6.53393e-28	7.56008e-28	1.37008e-28	4.84743e-26	2.03714e-28	2.08338e-26	8.13812e-28	1.37913e-27	3.13759e-28	0.0336214	9.55985e-28	0.0308589	0.0115457	0.00742719	1.38651e-27	0.156836	1.09707e-27	0.0381154	2.78163e-26	9.68019e-26	8.29137e-27	3.69022e-24	3.65029e-27	2.63416e-22	1.65233e-27	7.72319e-27	1.45576e-28	6.14172e-27	2.18228e-28	2.2386e-26	2.77116e-27	1.39435e-26	5.43568e-28	2.14582e-26	5.62692e-28	0.0339113
3-Methylimidazoleacetic Acid	C05828	139.048	[M-H]-	1.74108e-11	1.94024e-11	3.48789e-12	1.68491e-11	1.36726e-12	1.76644e-11	3.94841e-11	3.47444e-11	9.49981e-12	5.54319e-11	6.74581e-12	2.73298e-11	2.81658e-11	2.22799e-11	7.12217e-12	2.86227e-11	4.00819e-12	1.16895e-11	4.80909e-11	1.01881e-10	2.05745e-11	2.05778e-10	2.08277e-11	2.20783e-11	2.15865e-11	6.61541e-11	7.36369e-10	1.86374e-11	4.33606e-12	2.37209e-11	4.37388e-11	9.22253e-11	1.05591e-09	7.44575e-11	1.66228e-11	4.23432e-11
2-Propyl-2,4-pentadienoic acid	HMDB0060682	139.076	[M-H]-	0.0479869	1.94649e-17	2.87949e-17	4.21978e-17	5.84248e-18	8.64024e-18	6.36465e-16	3.1885e-17	8.89318e-16	1.78252e-16	1.87938e-17	1.13418e-17	1.08598e-17	1.54872e-17	4.98969e-18	1.84168e-17	3.25882e-18	0.0494023	1.85849e-17	5.12462e-17	2.18497e-17	1.35278e-16	8.05351e-18	2.12208e-17	1.87895e-17	0.0886928	8.46158e-20	2.70171e-17	1.01687e-17	4.13141e-17	3.46516e-17	4.49093e-16	5.78243e-18	9.48309e-17	1.16119e-17	6.72347e-17
p-Menthane	HMDB0031455	139.148	[M-H]-	2.28034e-13	1.59812e-13	6.15375e-13	1.5824e-12	2.76705e-14	1.9432e-12	3.84883e-13	4.27967e-13	2.29328e-12	6.27843e-12	2.23685e-15	3.0051e-12	9.12612e-13	2.0889e-13	4.69126e-14	3.40201e-12	3.35545e-13	8.10855e-13	1.50253e-12	9.74944e-13	1.55843e-13	2.81505e-11	1.29874e-12	1.78679e-12	2.25077e-12	8.51361e-12	2.6552e-11	1.36128e-11	3.63446e-13	1.34494e-12	6.39814e-12	1.44293e-11	7.35406e-10	4.87938e-11	1.33033e-12	2.3752e-12
trans-trans-Muconic acid	HMDB0002349	141.018	[M-H]-	4.61661	21.8119	1.78	15.3692	1.02407	20.0377	1.92692e-18	3.54513	9.38175e-17	1.03096	4.05388e-21	5.087e-18	1.18413e-17	10.0329	5.90986	19.622	1.32591	3.89053	14.2726	1.69054e-20	1.25675e-20	2.1336e-17	5.54382e-18	7.40259	6.93941	24.3756	0.669933	5.14788	0.568033	7.06813	2.91511e-17	4.36399e-16	2.43215e-21	6.20811e-17	2.24865e-17	8.83131e-20
(3E)-2-Propylpent-3-enoic acid ; (3Z)-2-Propylpent-3-enoic acid ; 2-ene-Valproic acid ; 4-ene-Valproic acid	HMDB0013904 ; HMDB0013903 ; HMDB0013902 ; HMDB0013897	141.092	[M-H]-	0.227637	0.20081	0.019877	0.206407	0.0256281	0.349632	1.66989e-22	0.409509	2.20759e-18	2.45261	4.36456e-22	7.73378e-22	1.25189e-21	0.539908	0.309978	1.69282	0.00896873	0.806981	0.50661	0.248929	1.26677e-21	5.75123e-21	0.195547	1.36063e-21	0.566525	3.65398	0.0253781	0.620397	0.0339795	0.45082	1.65591e-22	3.01666e-22	1.17478e-22	1.09467e-20	2.95163e-21	3.61131e-22
(E)-2-Methylglutaconic acid ; 3-Methylglutaconic acid ; trans-2-Hexenedioic acid ; 3-Methyl-Glutaconate	HMDB0002266 ; HMDB0000522 ; HMDB0013311	143.035	[M-H]-	0.309552	0.464832	0.0706579	0.483598	0.0652063	0.709669	1.07355e-24	0.227793	3.0676e-25	0.261481	5.3164e-24	1.5305e-24	0.291875	0.300169	0.223771	0.701641	0.0706889	0.198658	0.19098	0.237154	7.28491e-25	2.93595e-23	0.0540613	0.431179	0.33404	1.06583	0.0228099	0.223752	0.055151	0.379755	1.32907e-24	5.7331e-24	1.34072e-23	5.3072e-23	0.00697051	7.08784e-24
1-Naphthol ; 2-Naphthol ; Naphthalene Epoxide ; Peptidyl-L-Lysine	C14786 ; C02188 ; HMDB0012138 ; HMDB0012322	143.048	[M-H]-	0.509187	0.0870187	0.109652	0.147515	0.107093	0.31834	0.089098	0.0291765	5.27287e-21	1.88869e-19	0.0784093	0.0698204	0.240257	0.0799017	0.199494	0.125964	0.130138	0.0873123	2.368e-20	2.86244e-17	0.325642	8.92954e-19	0.147535	2.85344e-19	0.45065	0.208704	0.0950982	0.172809	0.0399985	0.295817	0.365092	6.5309e-19	1.33094e-21	2.2908e-19	0.365082	0.21789
2-Oxoglutaramate	C00940	144.031	[M-H]-	0.0290702	0.0469956	0.0188657	0.0337873	0.00358688	0.0416381	0.0366778	0.0268721	3.85037e-16	0.0943108	0.0100017	0.0596147	0.0308985	0.0436055	0.0426856	0.0700938	0.00105447	0.035656	0.103237	0.0721434	0.00578135	3.57652e-16	0.0455062	0.0265776	0.0487506	0.0996429	0.0116371	0.0429279	0.013176	0.0350648	0.0274314	7.98137e-15	2.98116e-15	4.62406e-16	3.01749e-17	0.112673
4-Acetamidobutanoic acid ; 6-Amino-2-Oxohexanoic Acid ; L-Allysine ; 4-Acetamidobutanoate ; Isobutyrylglycine	C03239 ; C01475 ; C02946 ; HMDB0003681	144.067	[M-H]-	0.145944	0.10902	0.193208	0.00781792	0.00643076	0.0292005	3.3923e-24	0.0298058	0.027054	0.421371	0.0404307	0.264257	0.188046	0.0421145	0.404657	0.0484235	0.0159062	0.0399906	1.7653e-23	0.0655701	0.0981359	2.47732e-22	0.121336	5.67383e-24	0.263458	0.229199	0.346144	6.69624e-21	0.0609665	0.119462	4.44922e-24	0.00217668	3.12066e-25	0.232591	2.1773e-24	0.188928
4-Trimethylammoniobutanoic acid ; Acetylcholine ; 4-(Trimethylammonio)Butanoate	C01996 ; C01181 ; HMDB0001161	144.103	[M-H]-	0.0348038	0.0373001	0.00823307	0.103032	0.0133125	0.020265	0.0184418	0.0341022	0.0185365	6.49962e-22	0.00125348	0.0701391	0.121308	0.110303	0.047671	0.19476	0.0450091	0.0648132	0.0457226	6.20389e-22	0.0295162	6.15346e-21	2.43434e-22	0.0664832	0.0421017	0.173945	0.0160846	0.0415798	0.018085	0.0997431	0.0325435	1.26714e-21	0.0261469	0.0554028	0.00576603	7.72313e-22
2-Oxoglutarate	C00026	145.015	[M-H]-	0.140545	0.101767	0.0544428	3.2779e-16	0.0150591	0.0512016	0.0974079	0.0449645	3.66894e-18	0.536937	0.120982	0.247783	0.0373799	6.20261e-17	0.0203356	7.708e-13	0.0159142	0.0117013	5.53638e-16	0.0168512	0.0403334	7.83868e-13	0.0685329	4.02967e-17	0.50348	0.451987	0.0770061	0.359789	0.137907	0.310317	3.05819e-17	0.0933997	9.27407e-19	1.92473e-15	1.31017e-17	4.10434e-17
Coumarin	C05851	145.03	[M-H]-	0.282043	0.46703	0.180099	0.584729	0.124793	0.343821	4.7862e-20	7.07292e-20	1.06531e-19	7.22508e-19	0.0835081	5.16566e-20	3.90193e-20	0.0120483	2.29573e-20	7.99908e-20	6.51602e-20	0.00713965	8.92655e-20	2.32797e-17	5.57467e-20	4.7244e-19	3.35503e-19	9.79065e-19	0.149435	1.02003	0.0917029	0.352961	0.177748	0.1657	5.97024e-20	4.59374e-19	5.53589e-21	6.98147e-17	0.0553029	3.05842e-19
2-Methylglutaric acid ; Methylglutaric acid ; Monomethyl glutaric acid ; 3-Methyl-Glutarate ; Adipic Acid	C06104 ; HMDB0000422 ; HMDB0000752 ; HMDB0000858	145.051	[M-H]-	2.53774	4.01145	1.42797	3.55442	0.909224	1.92898	7.36532e-26	2.52335e-25	7.76223e-27	1.42361e-24	0.101	5.83588e-26	3.58443e-26	0.0296292	3.76639e-26	3.19932e-26	1.49967e-26	0.698223	5.91396e-26	1.98156e-20	8.11788e-26	2.42044e-25	6.52531e-26	3.18912e-26	0.827474	9.93751	0.598892	2.31789	1.07911	1.18722	7.39175e-26	1.90339e-25	3.81258e-27	1.96132e-23	1.05014	3.11447e-25
Glycylsarcosine ; L-Glutamine ; 3-Ureidoisobutyrate	C00064 ; C05100	145.062	[M-H]-	19.5866	39.5591	14.4221	38.1521	9.25401	20.9923	9.61504e-20	5.15836e-19	6.30397e-19	1.09255e-17	1.81766	1.42035e-18	2.70272e-21	8.06334e-20	8.20145e-21	5.05006e-21	1.7897e-21	3.2096e-20	2.00776e-19	3.58533e-21	5.04813e-24	4.31115e-18	6.66233e-19	3.64406e-20	7.78101	56.8178	5.63332	20.9038	10.6763	8.08108	1.17389e-18	2.56446e-17	1.68809e-19	3.25488e-17	5.39213	3.64319e-18
L-Lysine	C00047	145.099	[M-H]-	2.22264	4.75026	0.942611	4.13202	0.517855	5.46415	8.86239e-21	1.9294	1.74489e-21	3.03239	1.0341	1.08532e-19	1.90097	4.00697	2.50544	7.84929	2.23764	1.92961	5.90445	2.14121	1.51335e-21	2.85628e-20	6.57198e-17	6.28623	1.88692	9.47453	0.261399	2.75071	0.476415	2.37664	1.16963e-21	4.5052e-21	3.98824e-22	6.38183e-20	1.90175e-21	1.78342
Indole-5,6-Quinone		146.025	[M-H]-	0.361136	1.6408	0.539472	0.568677	0.065684	2.00987	1.04208	0.992846	3.21024e-32	5.78248	1.17925	1.48142	0.384545	0.314385	0.173414	0.0701068	0.243732	0.0271556	2.22045e-16	1.59712e-29	0.170292	1.2958e-29	0.160615	1.35183e-31	0.756168	4.67258e-29	0.421572	2.2545e-30	0.356921	1.08304	4.31548e-31	3.78931	2.22045e-16	9.51071	7.21024e-31	1.93476
L-4-Hydroxyglutamic Semialdehyde ; L-Glutamate	C05938 ; C00025	146.046	[M-H]-	12.987	46.0966	15.7402	9.43344	1.96764	64.1621	19.3966	29.966	1.61196e-22	187.198	34.9969	35.9952	2.76644e-21	2.50694e-21	3.47615	1.68487e-21	3.10713	7.28047e-22	4.89595e-21	1.15126e-20	1.1954	1.14882e-20	15.5098	1.33696e-21	28.9314	17.7301	12.4336	2.23052e-20	11.9114	29.0421	3.67514e-16	107.784	1.40203e-22	303.606	3.12844e-21	71.2116
Apoc-Lysine ; Holocarboxylase (Biotin Covalent Bound To Lys Residue Of Apoc)	C06250	146.103	[M-H]-	0.138246	0.382687	0.0979307	0.33014	0.044783	0.676622	0.100135	0.230609	1.1928e-25	0.941609	0.209733	0.0281641	0.208022	0.421104	0.231743	0.644647	0.192925	0.176937	0.47145	1.67343e-19	2.80318e-25	6.47702e-24	7.2664e-21	0.483273	0.210179	0.851086	0.0633312	0.445595	0.0651702	0.276726	4.91573e-25	2.50788e-24	1.37196e-25	2.28041e-22	5.684e-25	0.27377
2-Oxo-4-methylthiobutanoic acid ; 2-Keto-4-Methylthiobutyrate ; 4-Methyl-Thio-Oxo-Butyrate	C01180 ; HMDB0001553	147.01	[M-H]-	0.0253654	0.0853547	0.0358974	1.18364e-26	6.12323e-27	0.004206	0.0996753	0.0694055	0.0216885	0.607953	0.0939186	0.293384	0.0713781	0.0561261	0.0294016	0.147313	0.00352399	0.0482163	0.04318	0.0598442	0.083205	8.33742e-26	0.0991208	0.00258661	0.14737	0.281185	0.0452775	6.5955e-26	0.00216231	0.138305	2.69341e-26	0.108937	1.22315e-27	0.620226	0.0586944	9.05107e-22
2-Hydroxy-Glutarate ; 3-Hydroxy-Glutarate		147.03	[M-H]-	3.37555e-30	0.515252	0.536774	4.1916e-30	4.1571e-30	5.47205e-28	1.7596	0.811053	0.129391	7.24054	1.01947	4.91477	0.703779	0.214076	0.551032	1.32286	7.45314e-26	0.350109	0.419756	1.04657	0.726713	8.35709e-29	1.2764	8.58737e-28	1.68478	7.78316e-26	0.668619	3.80219e-29	3.43009e-30	0.851608	0.483171	4.62761	1.13316e-30	10.7029	1.11753	1.99172
Cinnamic acid	HMDB0000567	147.046	[M-H]-	0.968884	3.00614	0.90667	0.842216	0.182164	3.75197	1.25013	1.0544	5.87259e-28	11.3821	2.13974	2.39225	0.701727	1.16982	0.665608	1.52961	0.682467	0.634854	1.42534	5.69268e-23	0.36916	2.48465e-26	0.36064	0.228574	1.63713	2.20545	0.681726	2.57782e-26	0.643373	1.74055	5.72202e-27	4.74444	5.13849e-28	15.751	4.93691e-27	3.52125
(R)-Mevalonate	C00418	147.066	[M-H]-	0.345356	0.645559	0.221534	0.66698	0.104636	0.682116	0.0512641	0.126268	1.64868e-27	0.110865	0.218074	0.0500958	0.0958724	0.143416	0.0526645	0.19273	0.0692281	0.0987138	0.0463722	0.00258899	0.0457435	3.98505e-25	0.128122	0.00481616	0.275894	1.0109	0.102405	2.47603e-24	0.197813	0.415678	1.71795e-26	5.23518e-25	9.40793e-28	1.99058	6.409e-26	0.109082
Anethole	HMDB0030837	147.082	[M-H]-	0.136689	0.0869499	0.0575732	0.204639	0.0106124	0.0580969	0.022646	0.0951889	0.00330016	1.3234e-22	0.100392	0.194268	0.0725845	0.132792	0.0115878	0.160283	0.0602143	0.0443988	0.0519348	0.0554903	0.0932727	8.67932e-23	1.37181e-23	0.0591283	0.172347	1.37327e-22	0.0320595	0.195159	0.0653145	0.215975	4.92613e-24	0.294252	8.42792e-25	4.68762e-22	3.50248e-24	1.31133e-23
2,3-Dihydro-1H-Indole-5,6-Dione ; Dopaminochrome ; NAPQI	C05578	148.043	[M-H]-	0.764454	1.45057	0.3532	0.690042	0.277777	1.42791	0.442964	0.473897	0.313043	3.28317	0.181269	0.573512	2.46075	3.47185	1.65483	6.44956	1.24694	2.1495	1.82819	3.99642e-25	0.384551	2.01603e-28	2.32584e-29	0.677557	0.637285	0.73109	0.198015	1.64006	0.157541	1.05119e-28	3.15481e-29	1.84397	0.383116	1.60243e-25	1.70229e-29	2.55661
L-Methionine	C00073	148.044	[M-H]-	0.879156	1.77261	0.430621	0.949456	0.329596	1.57841	0.628445	0.703754	0.392239	3.41748	0.243021	0.950145	2.80269	4.38793	2.15216	7.04461	1.39892	2.22702	2.77666	9.28441e-20	0.341739	4.91251e-23	7.28461e-24	1.00675	0.708185	0.843836	0.236729	1.89657	0.194	1.46557e-20	8.24971e-24	2.02058	0.386134	1.50442e-20	5.76103e-24	2.89655
Aldehydo-D-Xylose ; D-Ribose ; D-Ribulose ; D-Xylulose ; L-Arabinose ; L-Xylulose	C00181 ; C00121 ; C00309 ; C00310 ; C00259 ; C00312	149.047	[M-H]-	0.476907	0.21134	0.0544625	0.208256	0.0471875	0.183286	1.29486e-28	0.0119943	0.0285117	9.86384e-28	0.309438	0.0241657	0.448231	0.319446	0.175736	0.549796	0.185045	0.134273	4.36537e-28	6.19736e-27	2.84854e-28	7.81226e-27	7.82586e-28	0.0902302	0.539204	4.59891e-27	0.0411099	0.127605	0.116942	8.74191e-28	4.03345e-28	0.233185	0.0185651	6.45045e-26	3.04926e-23	0.276462
Dipropyl disulfide	HMDB0031472	149.047	[M-H]-	0.476882	0.211365	0.0544627	0.210021	0.0471919	0.183318	3.20911e-20	0.0120508	0.0287118	2.52746e-19	0.309401	0.0242231	0.448248	0.319468	0.175744	0.549872	0.185041	0.134295	1.07356e-19	1.94239e-18	7.09506e-20	1.93556e-18	2.12963e-19	0.0902594	0.539215	1.29567e-18	0.0411119	0.128473	0.116976	2.51903e-19	1.9843e-19	0.236454	0.0185706	1.46118e-17	9.43948e-15	0.277484
2-Methoxy-4-vinylphenol ; 2-Phenylpropionate ; Hydrocinnamic acid	HMDB0013744 ; HMDB0011743 ; HMDB0000764	149.062	[M-H]-	1.22388e-18	8.07067e-21	2.22058e-21	0.285277	9.62797e-22	8.65689e-21	4.33958e-16	1.54529e-20	1.58971e-20	1.67129e-19	3.83354e-21	1.18976e-20	7.11292e-21	6.78773e-21	1.57456e-21	8.69e-21	1.60007e-21	3.36048e-21	1.32499e-20	2.53624e-20	4.2319e-21	6.05863e-20	5.58377e-21	6.54985e-21	5.11299e-21	1.48701e-20	4.40279e-22	6.58895e-21	1.03186e-21	8.27586e-21	9.80556e-21	2.22582e-20	1.34935e-21	2.32759e-20	2.72158e-21	1.42304e-20
(+)-(S)-Carvone ; (R)-Carvone ; 4-tert-Butylphenol ; 5-Isopropyl-2-methylphenol ; Carvone	HMDB0004487 ; HMDB0035089 ; HMDB0032063 ; HMDB0035770 ; HMDB0035824	149.097	[M-H]-	4.7632e-10	2.69646e-11	5.10401e-13	1.9857e-10	6.22436e-12	3.11181e-11	9.6011e-11	5.21934e-11	7.99197e-13	6.83547e-10	1.31038e-11	4.18397e-11	2.77587e-11	2.0726e-11	1.1306e-11	5.61691e-11	1.39443e-11	4.85182e-11	5.58548e-11	8.79923e-11	2.99315e-11	4.07484e-10	5.805e-11	7.02637e-11	3.06725e-11	1.03745e-10	6.89478e-12	3.98304e-11	2.14549e-11	5.45327e-11	5.50702e-11	1.47917e-10	1.18568e-10	1.38678e-10	4.31772e-11	9.13016e-11
Guanine	C00242	150.041	[M-H]-	0.0675415	0.16016	0.0402969	0.159066	0.0374091	0.201865	0.0436841	0.0396678	2.15797e-27	0.264366	2.56826e-26	0.027428	0.0978101	0.243612	0.13137	0.443771	0.0865646	0.121026	0.266377	9.4211e-27	0.00100807	1.79094e-26	2.27448e-27	0.118105	0.100921	0.214118	0.0269371	0.150581	0.0162217	0.070784	1.78313e-27	3.41676e-25	0.00814323	2.22004e-20	1.45374e-27	0.0546846
Dopamine O-Quinone ; Leukoaminochrome ; acetaminophen/paracetamol		150.056	[M-H]-	0.603827	1.21323	0.234395	1.14065	0.149104	1.09755	7.77563e-22	0.241773	6.60241e-22	1.90735e-20	1.44532e-21	6.46134e-21	0.331102	0.841098	0.593365	1.20638	0.251032	0.326022	1.05698	0.369698	5.96842e-21	6.98536e-20	3.24937e-17	0.677924	0.617487	1.86741	0.149401	0.731792	0.124813	0.565158	1.29942e-21	7.87327e-21	3.5335e-22	1.05247e-19	1.34589e-21	3.17318e-21
Xanthine ; oxypurinol	C00385	151.026	[M-H]-	0.0242362	0.00927861	3.90569e-23	0.0803265	3.00422e-22	5.55047e-22	0.0201346	1.44887e-21	0.095007	2.16934e-21	0.0110779	0.182532	9.71011e-23	0.016439	2.06508e-23	0.00600688	8.97397e-23	0.00062526	0.576724	0.149472	0.565192	0.899754	0.0765723	0.316257	0.154485	0.139018	1.69229e-24	0.155834	1.34993e-22	1.61855e-21	0.0628205	0.0848959	0.511776	1.07144e-20	0.0739637	0.249158
D-Arabitol ; D-Ribitol ; L-Arabinitol ; Xylitol	C00474 ; C00532 ; C00379	151.061	[M-H]-	0.316985	0.194948	0.0471111	0.187595	0.0415481	0.208883	5.14091e-25	0.00563795	7.63699e-26	9.3236e-25	1.01711e-25	0.0600782	0.274539	0.242303	0.113217	0.378529	0.0562986	0.0985321	0.129712	2.48431e-23	1.49549e-25	2.37609e-24	1.18803e-24	0.0811294	0.287852	0.315581	0.0337663	0.144164	0.052637	0.159896	9.59873e-25	8.76041e-25	1.71004e-26	5.55502e-24	1.83873e-25	3.44673e-25
3-Sulfino-L-Alanine	C00606	152.002	[M-H]-	0.00221498	0.0121115	1.38296e-20	0.062162	3.03114e-21	0.00658701	0.00851413	0.00927281	0.00544012	2.08496e-20	0.00963399	0.0147435	3.62498e-19	0.00843422	0.000280248	0.0415409	0.00218634	0.00507862	0.0299726	0.000997151	0.0131942	6.96922e-20	0.00668935	0.00501391	0.01294	0.0171579	0.00224633	0.0397041	0.00320188	0.0102885	3.5887e-20	0.0261794	0.00451972	1.27433e-18	2.50214e-20	0.00695958
Dopamine	C03758	152.072	[M-H]-	0.0112841	1.06523e-20	0.00196951	0.0638067	3.44774e-21	1.25359e-15	0.002268	0.059809	4.89756e-21	1.63196e-20	0.00115014	0.0152667	0.0341361	0.0341671	0.00126783	0.00957887	0.000887391	0.00675649	8.88915e-20	1.84289e-20	0.0174071	2.80606e-19	0.010969	2.85032e-20	0.0424391	0.156809	0.0126658	0.03381	0.0070467	0.101319	0.00286995	0.000816016	5.87897e-22	4.09414e-19	3.03364e-20	5.56178e-21
2,6-Dihydroxybenzoic acid ; 2,5-Dihydroxybenzoate	C00628 ; HMDB0013676	153.019	[M-H]-	0.262759	0.494995	0.0732567	0.555963	0.0367817	0.52296	1.15119e-16	0.190339	2.30768e-17	1.19199e-16	3.70724e-17	3.7172e-18	0.111058	0.478579	0.275758	0.986204	0.127735	0.230368	0.671614	0.099719	1.65749e-18	6.49502e-17	6.18014e-18	0.436741	0.269343	1.09027	0.0303526	0.301814	0.0484436	0.255542	4.49484e-18	1.07754e-17	3.26543e-15	1.76083e-16	2.53448e-17	1.41417e-17
3,4-Dihydroxyphenylethanol		153.056	[M-H]-	0.110813	0.0931743	0.0216657	0.250231	0.0113642	0.0610901	5.59006e-26	0.0764046	8.64005e-27	6.64062e-27	0.046653	0.0666632	0.102515	0.101658	0.014969	0.239759	0.0441011	0.149802	1.99623e-24	0.084928	0.0535535	1.10108e-25	0.00772832	2.06267e-27	0.0929751	0.413352	0.017522	0.125247	4.25778e-24	0.188189	0.0449529	2.25601e-26	2.6501e-27	1.75331e-25	0.119283	3.95785e-23
2-Hydroxy-4-Nitrophenolate	C02235	154.014	[M-H]-	0.92314	3.25727	0.188027	4.18433	0.973622	2.19768	2.67436e-17	0.34746	1.08603e-20	2.95213e-20	2.49277e-21	1.45192e-20	1.06637	1.55598	4.16914e-21	1.56491e-20	0.183818	2.39976	2.04068e-20	1.54606e-20	2.12639	136.242	0.311873	3.86339e-21	0.590195	3.97323	2.88383e-20	1.60596	0.511686	2.87696	1.90669e-20	1.89888e-19	0.308781	1.41301e-18	6.68827e-21	2.06852e-18
N-Methylethanolaminium Phosphate	C01210	154.027	[M-H]-	0.116392	0.283854	0.0480179	0.438914	0.102459	0.291093	0.0548601	0.110507	1.15995e-21	3.31316e-21	2.09929e-22	0.00327377	0.313456	0.329751	0.0582859	4.97028e-21	0.123985	0.383369	2.93566e-21	1.34253e-21	0.329991	14.6959	9.79173e-21	4.34665e-22	0.127637	0.507804	0.0100596	0.1923	0.0798387	0.294827	4.53393e-21	9.79006e-21	0.0806352	5.25591e-20	6.88744e-22	0.0566548
4-Imidazolone-5-Propanoate	C03680	154.037	[M-H]-	0.107908	0.197543	0.0676523	0.2626	0.0623514	0.212612	0.0933419	0.092493	1.07321e-24	6.51123e-24	0.041478	0.0760391	0.162775	0.321262	0.208669	0.896151	0.195606	0.285081	0.354716	1.89271e-20	3.57488e-24	1.07417e-23	4.31826e-25	0.162091	0.0960188	0.378544	0.031596	0.18775	0.05864	0.123575	0.12097	3.67786e-24	0.0809245	6.17951e-23	0.0814648	0.166904
L-Histidine	C00135	154.062	[M-H]-	2.68694	5.54174	1.58482	2.9686	1.19464	5.80294	2.73983	1.71284	0.840311	9.00327	1.68806	1.78913	8.35333	11.5253	7.46504	17.4053	5.40393	7.22316	8.70295	6.36885e-27	1.27247e-24	6.17234e-27	8.52338e-28	3.86296	2.50936	8.83307	0.803702	4.50271	0.624943	6.0973e-27	2.87966	5.37209e-27	2.2819	1.46411e-25	3.74136	7.46315
m-Chlorobenzoic acid	HMDB0001544	154.99	[M-H]-	0.0340648	0.0662827	0.0236005	0.138971	0.0178773	0.0533286	0.0465515	0.0728316	0.00377117	3.20967e-18	0.0286541	0.0995782	0.0727313	0.062111	0.0142514	0.150039	0.0159584	0.0434937	9.79835e-16	0.0056641	0.0448019	9.29728e-18	0.0254063	0.0327025	0.0596163	0.140739	0.0130763	0.0968616	0.0306085	0.0665799	0.0178893	5.48667e-18	0.00417117	3.78979e-17	9.65702e-16	0.0741783
Orotate	C00295	155.011	[M-H]-	0.0595923	0.129411	0.0203115	0.220844	0.041095	0.170664	3.08659e-29	0.0790386	2.26313e-28	6.73951e-29	8.53742e-30	1.23302e-28	0.020892	0.118017	0.0511838	0.165526	0.0272407	0.125185	0.143123	5.24199e-27	0.0688761	3.18063	0.0670373	0.023981	0.0784041	0.31253	0.00693344	0.116577	0.031938	0.131998	3.13606e-29	1.58746e-29	0.0266075	7.05551e-28	2.06767e-29	9.30302e-29
2-Aminomuconate	C02220	156.029	[M-H]-	0.286744	0.379941	0.138427	0.199997	0.161769	0.187943	6.34313e-17	0.0540505	0.123752	0.144873	0.0619379	0.192207	0.390231	0.201711	0.204529	0.32728	0.32065	0.256199	3.36585e-16	0.465174	0.192712	3.61349e-14	8.46919e-17	0.165238	0.389001	0.3117	0.0886195	3.02979e-10	0.148854	3.26983e-16	4.53306e-16	1.37183e-12	0.0403192	0.472652	0.256055	0.587332
3-Methylcrotonoylglycine ; Tiglyl Glycine		156.067	[M-H]-	0.150812	0.265662	0.0456131	0.283832	0.0303225	0.277538	0.101909	0.176044	0.0733693	4.66868e-22	0.0725926	0.0669846	0.247826	0.340891	0.206998	0.476984	0.156005	0.212265	0.213004	3.89374e-21	1.28922e-19	2.74547e-22	3.67542e-23	0.19548	0.162125	0.527123	0.0399485	0.111513	0.0358225	0.0936935	0.0570044	8.67382e-23	0.00906761	1.23165e-21	0.0711134	0.134267
(S)-Dihydroorotate	C00337	157.028	[M-H]-	0.0709028	0.131674	0.0441939	0.170306	0.0483496	0.191366	1.07926e-23	0.0624019	7.48373e-24	0.0141516	1.1731e-23	1.00568e-23	0.055319	0.0997364	0.0797864	0.197567	0.0615989	0.0963536	0.0270878	0.0328988	0.016551	7.76337e-23	0.00217593	1.86916e-23	0.149581	0.282123	0.0458254	0.154354	0.0503782	0.151606	3.49544e-24	1.69941e-23	5.00787e-25	1.86194e-22	1.99415e-24	9.4547e-24
Allantoin	C01551	157.037	[M-H]-	0.0287862	0.032661	0.00712846	0.0518207	0.0146202	0.0310673	1.67002e-13	0.00295808	0.0196568	4.28793e-16	0.00140787	0.0241553	0.0212901	0.00854992	0.0147693	0.0522454	0.0133269	0.0455276	4.93564e-14	0.0606307	0.0123935	1.86597e-15	0.0307932	1.96373e-15	0.0503126	0.118348	0.00850395	0.0332996	0.0207974	0.0431692	8.5121e-17	4.0867e-16	0.0142698	3.45495e-15	1.03562e-16	0.0202571
Indol-3-Ylacetaldehyde	C00637	158.061	[M-H]-	0.277213	0.536605	0.0946755	0.448046	0.0480183	0.478653	1.72163e-25	1.2256e-23	8.46138e-26	6.87078e-25	9.26562e-26	2.0436e-25	0.258379	0.530499	0.293395	0.855484	0.159619	0.283227	0.687874	1.63595e-23	1.61029e-25	2.21671e-24	3.90835e-25	0.231965	0.156759	0.726484	0.0351857	0.261475	0.055919	0.218029	1.8832e-25	8.60612e-25	1.69914e-25	1.36865e-23	1.97853e-25	0.0645939
2-Oxoadipate	C00322	159.03	[M-H]-	0.0747313	0.067321	0.00252678	3.50297e-23	4.86977e-24	0.0808745	0.0551467	0.0662753	0.0432871	0.312303	0.099303	0.295939	0.0578629	0.0354293	0.0304843	0.187772	0.0130486	0.193635	0.0638161	0.314046	0.0066343	7.30452e-22	0.0311706	1.17573e-23	0.0707156	0.37262	0.0019566	0.0767926	2.78252e-24	0.0141721	0.00942921	4.59901e-18	0.0216759	1.11891e-20	0.0975454	0.373168
Acetyl-Threonine ; L-2-Aminoadipate	C00956	160.062	[M-H]-	0.194806	0.200628	0.0323147	0.165794	0.19098	0.0841964	0.170553	0.191645	0.550809	0.277718	0.240299	0.223753	0.158232	0.134293	0.213917	0.211342	0.266544	0.123931	7.8355e-28	0.165707	0.116706	2.34771e-27	0.353818	1.65512e-27	0.0776158	0.160864	0.0651563	2.00055e-27	0.206075	0.0202073	0.669797	0.53285	0.336081	0.66829	1.23887e-28	0.285879
2,4-Dichlorophenol	HMDB0004811	160.955	[M-H]-	2.83744e-14	4.22291e-14	6.76112e-12	2.69805e-14	4.89631e-11	4.3086e-14	4.16089e-14	4.93118e-14	1.10321e-11	1.164e-13	1.91231e-11	5.44712e-14	4.76349e-14	1.34441e-14	6.87887e-14	2.64469e-12	1.7892e-14	1.313e-12	8.76879e-14	6.59565e-14	2.80248e-13	2.12914e-11	5.13751e-14	3.98534e-12	6.37246e-14	4.13914e-13	9.81472e-10	2.17454e-14	2.6046e-13	3.18283e-14	1.20538e-13	6.4203e-13	3.23221e-09	7.64295e-14	5.11474e-13	4.78468e-14
4-Hydroxy-2-Oxoglutarate	C01127	161.01	[M-H]-	0.219796	0.487594	0.0901556	0.501841	0.091051	0.763358	2.4955e-26	0.114645	8.25992e-27	2.37994e-23	1.79547e-26	1.8045e-26	0.0360119	0.24748	0.137703	0.584136	0.0866682	0.255354	0.325942	2.21936e-25	1.17833e-25	3.81914e-25	7.88686e-26	1.65639e-21	0.271996	0.761614	0.0500262	0.279164	0.0730385	0.397229	1.98949e-26	1.13729e-25	3.21776e-27	1.88551e-24	2.16291e-26	4.81147e-26
Umbelliferone	C09315	161.025	[M-H]-	0.112233	0.153703	0.0404019	0.151804	0.0214793	0.231307	0.0301707	0.131279	3.1084e-24	0.221529	0.128337	0.321892	0.158943	0.13058	0.078179	0.322691	0.0538445	0.25774	0.0856604	0.139847	4.9753e-25	1.68717e-24	2.93252e-22	0.108912	0.14847	0.31391	0.0143478	0.122027	7.43414e-26	0.0953834	1.69923e-25	1.41753e-24	0.018564	5.21905e-21	0.184228	0.433165
1,2-Dihydroxy-5-(Methylthio)Pent-1-En-3-One	C15606	161.026	[M-H]-	0.115052	0.150635	0.0408637	0.141812	0.0212641	0.235228	0.0310268	0.14959	2.64043e-23	0.267878	0.132684	0.326897	0.178902	0.13245	0.0790153	0.325025	0.054978	0.261424	0.0591277	0.136295	4.678e-24	3.32869e-24	1.76655e-21	0.111398	0.141995	0.283755	0.0134694	0.10886	4.93545e-26	0.102293	3.30381e-25	3.05287e-24	0.0188342	2.08253e-22	0.183885	0.42258
2-Hydroxyadipic Acid ; 3-Hydroxy-3-Methyl-Glutarate ; 3-Hydroxy-Adipate		161.046	[M-H]-	0.837142	1.03191	0.161348	1.02767	0.00288495	2.97479	0.858288	1.19531	0.482606	1.99944	2.91765	5.11871	2.10869	0.808133	0.642369	2.83349	0.685174	4.20543	2.39826e-20	1.70238	1.0753e-23	1.36842e-23	7.88251e-25	0.834737	1.75043	0.98318	0.0760324	9.1103e-24	4.43614e-26	3.66816e-25	6.94294e-25	1.29408	0.431404	3.94849	2.58421	8.61676
Norcotinine	HMDB0001297	161.072	[M-H]-	0.198286	0.123396	0.0530683	0.480484	0.0295056	0.117334	5.73855e-23	0.450459	4.7811e-23	0.000840937	0.075777	0.414161	0.16135	0.293372	0.105194	0.847639	0.113229	0.32244	0.440603	0.315342	1.49454e-22	5.90023e-22	3.21152e-22	0.0949972	5.17705e-21	0.623669	0.0133166	0.0961362	0.0374016	0.300002	2.17598e-22	2.93816e-22	1.01841e-22	1.61699e-20	1.14323e-22	3.18987e-22
N-Acetyl-L-Cysteine		162.021	[M-H]-	0.0629122	0.0674108	0.0167855	0.048773	1.19631e-24	0.0548872	0.0376766	5.3287e-21	2.90194e-23	1.30757e-19	0.0166729	0.0167245	0.0204988	0.0655346	0.00242532	0.00717071	0.0185105	0.02732	0.101965	8.75847e-22	0.0898953	0.745033	7.00023e-24	1.44384e-24	0.0135485	2.74622e-23	0.00621331	0.0512219	0.00467427	0.0753876	2.78058e-22	0.008476	0.0244779	2.79176e-22	3.64614e-24	0.0101616
Erythro-4-Hydroxy-L-Glutamate	C05947	162.041	[M-H]-	0.0578422	0.129251	0.0271688	0.0887379	0.0139278	0.0257582	0.0260087	0.0268705	3.73421e-31	0.0270805	7.86896e-31	0.122685	0.0883626	0.0572556	0.0451278	0.074296	0.0342986	0.0698333	5.64892e-27	0.103808	0.00717908	1.82407e-29	3.15128e-31	0.0453669	0.0440329	0.127013	0.00896737	2.80767e-30	0.0113345	0.0116857	0.00607707	1.55802e-30	0.00628824	0.228257	0.0357639	0.162871
S-(2-carboxypropyl)-Cysteamine	HMDB0002169	162.057	[M-H]-	0.0204484	0.0436641	0.004137	0.0668112	0.00634208	1.43045e-28	0.0396761	0.0450723	0.0253175	5.67705e-28	0.0191665	0.130758	0.0683708	0.0533299	0.0200032	0.0816488	0.018615	0.0586706	0.0156396	0.0516664	0.0207578	5.49602e-28	3.85466e-27	0.0597701	0.0335887	0.0521026	0.00327166	2.79411e-28	7.60203e-28	2.38272e-28	2.3293e-27	0.0348841	0.00658473	0.0397543	0.0346115	0.113862
Keto-Phenylpyruvate ; Trans-4-Coumarate	C00166 ; C00811	163.037	[M-H]-	1.72404e-17	9.1617e-18	1.8354e-18	1.27089e-17	5.44988e-19	8.8212e-18	3.04864e-17	1.83905e-17	4.63735e-18	5.01342e-17	2.81984e-18	1.23306e-17	5.87234e-15	3.72704e-16	8.1523e-18	3.47085e-16	3.86987e-12	3.3682e-17	1.12843e-14	1.57127e-15	3.29162e-17	2.67688e-15	9.12643e-12	4.41757e-17	1.12695e-17	5.25448e-17	9.38562e-20	1.27696e-17	3.38346e-18	3.98208e-17	2.57433e-17	7.90775e-17	7.13455e-19	4.88106e-17	7.88485e-18	8.44929e-17
L-Fucose	C01019	163.061	[M-H]-	4.41697e-22	9.25464e-23	3.6026e-23	9.4179e-23	3.03121e-23	2.32266e-22	0.0804276	1.61626e-22	9.07166e-23	3.42937e-22	5.50378e-22	3.39236e-22	0.469008	0.065007	1.7427e-23	3.96359e-21	1.46252e-23	7.78197e-23	7.90144e-17	3.18522e-20	5.62523e-23	0.720861	5.28765e-23	1.00518e-22	1.79956e-22	2.07054e-22	4.52766e-24	5.95065e-23	1.05894e-23	7.41842e-23	3.02456e-22	3.11247e-22	1.39182e-23	2.10369e-22	2.72557e-23	1.2756e-22
Methyl 3-phenylpropanoate	HMDB0030060	163.077	[M-H]-	0.00710635	7.99257e-16	6.32027e-18	0.117987	0.00504716	9.42964e-18	0.0790794	0.0562963	0.0248977	5.74095e-17	0.0139902	0.0999538	0.0272738	0.0344139	9.64834e-19	1.83427e-14	2.6255e-18	1.50117e-16	4.78338e-17	2.59854e-12	3.02651e-18	1.69601e-15	8.34353e-18	6.95117e-18	3.43283e-18	1.83389e-17	2.03548e-19	1.95104e-17	9.64016e-19	1.87443e-17	6.28385e-18	2.62917e-17	5.75372e-19	7.12528e-17	2.88922e-18	0.0123891
N-Formylanthranilate	C05653	164.036	[M-H]-	0.355458	0.274144	0.0777259	0.757289	0.058099	0.323264	2.68624e-22	0.404038	0.00193978	1.12528e-21	6.91633e-22	0.217175	0.822236	0.85844	1.72611e-22	3.054	0.219024	0.782077	0.047437	9.47536e-22	1.89186	1.29801e-21	2.37666e-22	2.94816e-22	0.330317	2.03333	8.34194e-24	0.553278	0.0685567	0.554294	1.83294e-22	3.47372e-22	0.382811	3.43972e-21	1.16347e-22	0.248387
6,7-Dihydroxy-1,2,3,4-Tetrahydroisoquinoline ; L-Phenylalanine	C00079	164.072	[M-H]-	4.08864	7.79301	2.08495	8.50042	1.83803	6.99003	3.94128	3.41683	0.778916	1.95738	0.661314	4.13032	13.2043	18.661	8.0225	29.8681	7.57763	12.0565	17.1488	1.07998	4.58565	3.02312e-21	1.65372e-21	4.75316	3.40834	16.1004	1.08313	7.50346	1.55732	5.73334e-23	1.02634e-20	1.31127e-19	0.0620615	1.22168e-21	1.31723e-20	12.6566
(4-Hydroxy-3-Methoxyphenyl)Acetaldehyde ; Ethyl salicylate ; 3-(3-Hydroxy-Phenyl)Propionate ; Phenyllactate	C05581 ; HMDB0029817	165.056	[M-H]-	0.139625	0.0770214	0.0129926	1.0777	0.0231678	7.70333e-20	0.0559471	0.0565373	0.029403	1.02565e-22	0.0196314	0.151288	8.07749e-23	0.253683	6.00149e-23	0.517748	0.158582	0.17175	2.35824	0.294237	0.924925	1.17365e-20	0.051326	0.192989	0.105478	0.222079	3.98293e-20	0.110731	0.027278	2.29209e-18	7.42578e-22	3.18422e-21	0.094214	1.52471e-20	5.82902e-22	0.17143
Urate Radical		166.014	[M-H]-	0.0483023	0.0478512	0.00100551	0.120643	0.0103747	0.0630995	0.0258811	0.059075	0.0284557	6.79988e-22	3.51434e-21	0.0684822	0.10519	0.105886	0.0236754	0.303064	0.0215145	0.0746329	4.86844e-25	0.0454449	0.064686	7.92102e-25	2.28287e-25	7.39121e-26	0.0598243	0.164728	0.0060209	0.0749124	0.0127253	0.118466	5.41898e-25	0.0884939	0.0218878	2.94068e-23	2.27993e-24	2.66859e-25
Quinolinic Acid	C03722	166.015	[M-H]-	0.0442222	0.0434635	0.00209391	0.109442	0.00965474	0.0553974	0.0241922	0.0590942	0.0236793	1.51451e-13	7.59141e-13	0.0665806	0.0994021	0.0987106	0.0224495	0.283957	0.0208623	0.0691748	1.16562e-15	0.0404346	0.0607799	1.72047e-15	4.42337e-16	1.83645e-16	0.056325	0.149007	0.00591625	0.0699082	0.0125972	0.1187	2.02025e-13	0.0846301	0.0198059	4.42685e-14	1.67551e-15	5.58779e-16
Thioguanine	HMDB0014496	166.019	[M-H]-	0.0265815	0.00852419	0.00602541	0.0851747	0.0110134	0.00578323	0.0189684	0.0717767	0.00512053	6.24443e-26	7.84765e-24	0.0997845	0.0799519	0.0248785	0.0177769	0.159831	0.0222825	0.053229	1.59009e-23	0.138035	0.0218917	1.97681e-26	2.40939e-27	1.68204e-27	0.031061	0.176184	0.00946044	9.66227e-26	0.0133722	0.13739	0.0222317	3.67012e-26	0.00728079	0.109028	5.34514e-27	2.48576e-27
Apoa1		166.026	[M-H]-	0.0169522	0.0102905	0.00887262	0.0461593	0.00996561	6.48245e-19	0.0327025	0.0698436	0.00882051	2.72129e-18	5.71232e-17	0.0909302	0.0523401	0.0117771	0.00656982	0.10149	0.00215031	0.0578321	5.80618e-19	0.120092	0.0382081	4.77359e-18	0.0645335	3.58905e-19	0.0282053	0.115953	0.0123996	0.0336281	0.0134588	0.0899672	2.22897e-17	3.73801e-17	0.00318826	5.39637e-15	5.56056e-19	1.14565e-18
3-hydroxy-acetaminophen ; Pyridoxal	C00250	166.05	[M-H]-	0.183494	0.272995	0.0241983	0.360648	0.0357802	0.200339	0.146047	0.242583	0.167622	0.188368	0.121273	0.36649	8.36173e-14	0.216863	0.118466	0.536643	0.038864	0.152804	0.826839	0.417016	0.213896	6.71395e-16	0.307281	0.346997	0.393351	0.814884	0.0424162	0.343997	0.0945701	0.488848	1.53378e-17	1.13956e-16	0.128562	2.10633e-15	3.47621e-17	3.71507e-14
3-Sulfonatopyruvate	C05528	166.967	[M-H]-	0.0109451	0.0170146	0.004284	0.0612051	0.00208947	0.0595932	6.54851e-22	0.0737611	4.10166e-22	0.189858	7.44786e-22	5.32608e-19	1.22624e-20	0.0572583	0.0262402	0.174837	0.00261065	0.0155979	0.0814396	0.0352263	0.00110625	1.36824e-20	0.00434968	0.0730367	0.0542469	0.2895	0.00466038	0.0781438	0.00698758	0.0532042	3.78955e-22	7.79767e-22	1.09974e-22	9.51593e-21	6.65885e-22	8.78121e-22
Phosphoenolpyruvate	C00074	166.975	[M-H]-	0.037765	0.0380899	0.0124204	0.024063	4.67416e-27	0.035054	0.0139213	0.018263	2.74006e-27	0.143569	0.0338961	0.0138165	0.0246774	0.0390185	0.0145975	0.0605543	0.016471	0.0325072	0.0154318	1.91489e-26	0.0173354	1.31732e-25	1.27864e-26	6.25473e-27	0.0583054	0.196429	0.0178955	0.105461	0.0228269	0.0658067	0.00779793	4.78835e-26	4.22513e-28	1.61995e-25	1.10483e-21	2.05482e-26
Urate	C00366	167.021	[M-H]-	0.199701	0.325145	0.0904256	0.382076	0.0483082	0.163883	2.3667e-20	1.18251e-19	2.19581e-21	4.38723e-20	1.81635e-20	9.39154e-21	3.0367e-21	3.48555e-21	3.09635e-21	4.52311e-18	3.69096e-20	5.72401e-21	8.17463e-21	4.63264e-20	4.34849e-21	0.0106918	0.0182337	5.01793e-21	0.057318	0.648729	0.0323812	0.196769	0.069168	0.107603	1.47283e-20	2.94939e-20	7.02542e-22	3.96728e-19	9.32725e-21	4.04592e-20
3,4-Dihydroxymandelaldehyde ; p-Hydroxymandelic acid ; (3,4-Dihydroxyphenyl)Acetate ; Homogentisate	C05577 ; C01161 ; C00544 ; HMDB0000822	167.036	[M-H]-	0.72359	1.64442	0.476027	2.52933	0.259798	0.843536	0.141135	0.142209	1.6751e-22	2.06782e-21	1.23563e-21	1.57619e-21	1.6733e-22	1.44872e-22	5.05265e-24	2.89526e-22	7.17882e-22	1.76376e-22	3.18055e-22	6.51739e-22	1.49225e-22	2.33786e-21	6.03657e-22	3.01025e-22	0.291897	4.06393	0.166387	1.24046	0.443235	0.453743	1.09849e-21	1.72342e-21	6.58971e-23	3.10397e-20	8.02583e-22	1.71692e-21
6-Hydroxydopamine-Quinone		167.06	[M-H]-	0.196822	0.408323	0.123453	0.547535	0.0703942	0.282588	6.5471e-20	0.221141	3.63857e-22	1.06778e-20	2.20382e-21	6.12035e-21	6.10507e-22	4.68606e-22	5.06373e-20	1.61432e-21	7.34535e-21	6.99982e-21	1.15366e-21	1.82335e-21	5.85939e-20	1.14656e-20	8.63454e-21	6.48321e-21	0.0883573	0.879046	0.0768525	0.265657	0.0910208	0.774231	3.11766e-21	5.04145e-21	1.12536e-22	4.76663e-15	2.51788e-21	1.54452e-21
Pyridoxamine	C00534	167.083	[M-H]-	0.0559836	0.0100195	0.0163446	0.0717156	0.0129661	2.60419e-23	9.06239e-23	0.264918	7.01744e-24	1.30348e-22	1.40126e-23	0.114116	0.0232607	0.0243901	0.00879556	0.0417936	0.0188698	0.0262633	0.00523028	3.86886e-23	0.00207238	3.01487e-22	0.00509694	0.00589965	0.0537281	0.255733	0.0407479	2.09568e-22	0.0209621	0.555046	7.21998e-23	1.88754e-23	2.93977e-25	0.23498	8.73955e-24	2.03651e-24
3-Methoxytyramine	C05587	167.097	[M-H]-	0.0172317	0.00302908	0.00383784	0.0319745	0.00384498	6.74394e-16	6.87003e-16	0.0470272	6.1704e-17	9.49498e-16	2.12182e-16	0.0295709	0.00796789	0.00709347	1.1307e-15	3.87306e-15	0.00253295	0.015587	1.4025e-16	7.62671e-16	0.00630379	0.0789792	5.77712e-15	1.31114e-17	0.00702651	0.0743332	0.00847227	4.13869e-15	0.00559918	0.0852559	2.70757e-16	6.04641e-17	1.25984e-18	0.0729351	7.85534e-16	1.21998e-17
L-Cysteic Acid	C00506	167.997	[M-H]-	0.163249	0.409643	0.1196	0.128072	0.0648611	0.6951	0.0967193	0.327988	1.80906e-27	2.18296	0.0509213	0.343603	0.0105914	0.00765159	0.0273652	0.0149356	0.0231992	0.0286336	1.4366e-25	2.60057e-25	7.27662e-26	9.54623e-25	0.166186	0.000230811	0.263319	0.440332	0.0889069	0.872291	0.0884585	0.636966	3.16165e-26	0.89506	1.08483e-27	8.12626e-25	7.3021e-27	0.116294
Phosphodimethylethanolamine	C13482	168.043	[M-H]-	10.0675	3.74986	4.20011	0.663758	3.24853	14.9462	1.97551	0.810181	8.38402e-23	8.82818	1.26171e-21	1.08538	10.6236	2.31199	6.22004	3.25221	3.42357	14.502	1.09772e-22	3.3995	1.35477e-22	1.93995e-21	12.8319	1.0516	10.0377	2.73112e-16	2.51004	1.41326e-20	2.79288	7.85014	1.39856e-22	5.15683	4.0671e-20	12.9132	2.65501e-22	8.33944
Norepinephrine ; Pyridoxine	C00547 ; C00314	168.066	[M-H]-	1.59387	3.07763	0.656435	2.91942	0.389064	3.21058	2.4312e-29	0.880639	1.19091e-29	5.71371e-27	1.60946e-29	4.75252e-29	1.03656	2.23284	1.59631	3.56535	0.746642	0.975902	2.64003	0.728871	3.85809e-29	1.0791e-27	1.40331e-24	2.04006	1.71254	5.11999	0.385773	1.77259	0.308942	1.63289	2.95466e-29	2.26842e-28	4.04168e-30	2.08972e-27	2.24252e-29	7.53079e-29
3-Methylhistidine		168.079	[M-H]-	0.180026	0.25068	0.0807399	0.320925	0.0490975	0.418075	9.92394e-20	0.251029	2.26526e-20	1.21529e-15	4.91276e-20	1.23627e-18	0.142032	0.187174	0.135863	0.352502	0.0888487	0.138599	0.122518	0.041653	2.78915e-17	4.80129e-18	1.8944e-15	0.190339	0.195025	0.611879	0.0687004	0.263684	0.0501769	0.520682	1.305e-19	4.03036e-19	6.73306e-21	2.98831e-16	6.38358e-20	7.25817e-20
Dihydroxyacetone Phosphate ; Glyceraldehyde 3-Phosphate	C00111 ; C00118	168.991	[M-H]-	0.0490784	0.0625194	0.0635761	0.00421372	1.61479e-21	0.29445	0.139755	1.53788e-22	1.66754e-22	0.49965	0.162278	0.164724	0.216883	0.323176	0.0852878	0.558053	0.0767279	0.364225	0.100557	1.20509e-22	0.222231	2.21177	7.58784e-23	3.30258e-23	0.143748	3.16419e-22	0.0605779	4.32296e-22	0.0451966	5.85539e-23	2.96251e-20	0.202115	5.19547e-24	0.887633	6.47224e-23	0.582632
3,4-Dihydroxyphenylethyleneglycol	C05576	169.048	[M-H]-	0.544166	0.261934	0.217464	0.297036	0.142207	0.612204	0.096722	0.113958	4.69474e-25	1.14298e-21	8.98704e-25	0.0814721	0.492389	0.128531	0.26731	0.176768	0.150309	0.718436	4.53491e-24	0.135263	0.0657824	4.39589e-21	0.584425	1.42729e-23	0.571846	0.515016	0.136494	0.21403	0.141892	0.523482	3.82966e-24	2.57973e-22	6.76245e-23	4.35521e-20	1.0847e-24	0.212012
Undecanal	HMDB0030941	169.16	[M-H]-	0.0255995	0.0163452	0.000371359	6.08603e-13	0.00257269	0.00231886	5.17973e-19	0.00314053	0.00611198	0.152309	7.99322e-18	0.0215101	0.00877505	0.0177844	0.00790717	0.0406033	6.4998e-18	0.049904	0.0180996	5.36723e-18	2.55454e-17	0.039667	0.0222432	9.48762e-19	0.0217365	0.0909913	0.00235811	0.0282402	0.00399363	0.0437438	3.38033e-18	8.01917e-18	0.00354193	7.52936e-17	3.35788e-18	5.73235e-18
Glycerol 2-Phosphate ; Glycerol 3-Phosphate	C00093	171.006	[M-H]-	4.3764e-23	0.620336	1.31064e-28	0.588612	5.35158e-29	0.208847	0.404899	0.441974	0.607179	8.59609e-26	3.58304	0.67762	1.38291e-26	0.320332	0.221285	1.74825	3.26163e-28	1.01105	1.85125	1.71722	1.70575	7.92668e-26	4.74166	0.539969	0.139062	2.03563e-26	0.150374	7.11402e-26	2.26146e-28	4.09818e-27	1.43396e-26	1.40912	0.078671	1.98238	2.04541	1.19685
2-Octenedioic acid ; cis-4-Octenedioic acid ; trans-3-Octenedioic acid	HMDB0000341 ; HMDB0004982 ; HMDB0013312	171.065	[M-H]-	0.451971	0.27846	0.0513431	0.169031	0.0718346	0.301104	2.02918e-24	0.367682	0.148762	1.3872	0.0133643	0.313537	0.0364382	0.318499	0.084682	0.580053	0.0784853	0.537356	0.766243	0.205093	0.462394	7.90679e-21	0.0794534	4.80514e-25	0.638929	1.92142	0.11732	0.473108	0.113254	0.803923	5.44548e-25	1.76708e-24	4.5841e-23	4.3184e-23	1.04765e-24	1.2426e-24
Glycylproline ; L-Prolinylglycine		171.078	[M-H]-	0.604662	0.105339	0.133914	0.108164	0.107624	0.828383	0.0204538	0.0636021	0.0310821	0.126813	0.23112	0.0310319	0.189998	0.0462565	0.0658963	8.81522e-22	0.120323	0.157513	2.21911e-23	1.95742e-22	0.0159432	1.79066e-17	0.196756	7.00004e-24	0.744468	0.529433	0.110468	0.145	5.02369e-23	0.717251	0.0487443	1.16062e-22	1.99525e-24	1.7879e-21	0.564713	0.0514702
2-Oxoarginine ; 5-Guanidino-2-Oxopentanoic Acid	C03771 ; HMDB0004225	172.075	[M-H]-	0.668915	1.36959	0.252873	0.918827	0.209389	1.20345	0.55637	0.72961	0.294337	2.11694	2.81297e-26	0.739016	2.91704	3.69057	1.68261	5.56941	0.894901	1.66867	2.84432	0.629719	0.0594492	1.34589e-26	1.46894e-27	1.84796	0.921708	3.49538	0.124695	1.23623	0.148251	0.406948	1.95619e-25	3.02741e-26	0.154385	1.82122e-25	3.12675e-27	1.66612
Hexanoylglycine ; Acetyl Isoleucine (Chemspider Id: 9964364) ; Hexanoyl-Glycine ; N-Acetylleucine	HMDB0000701	172.098	[M-H]-	0.107049	0.0520778	0.0220468	0.122102	0.0167491	2.43497e-21	0.0126692	0.429451	0.0236932	7.72266e-21	0.00306795	0.236724	0.0716443	0.101285	0.049897	0.213478	0.0469167	0.154718	0.176686	0.247835	0.0324397	5.21762e-21	2.85663e-22	2.97451e-22	0.0826437	0.597863	0.0738829	1.43946e-21	0.0257124	0.734013	6.01317e-20	4.45558e-23	1.16356e-22	0.483897	2.9298e-23	6.36471e-24
Dehydroascorbide ; Cis-Aconitate	C00425 ; C00417	173.009	[M-H]-	1.09642e-23	0.0894498	7.37492e-24	1.86524e-21	1.32752e-23	2.9578e-22	1.36144	0.165463	0.547724	0.73629	1.71982	0.548729	0.0184296	0.0635723	9.63163e-23	0.2063	0.222161	0.101832	0.346575	0.159656	0.527997	1.12977e-20	0.843127	0.0780425	0.598798	0.0326686	4.47077e-23	6.33713e-22	0.0079157	5.71092e-23	1.69323	1.05865	0.551387	3.29752	1.89792	2.17033
N-Acetyl-L-Asparagine ; N-Formimidoyl-L-Glutamate	C00439	173.058	[M-H]-	0.188226	0.160224	0.0157527	0.114157	5.90088e-22	0.0417492	0.0767679	1.04692e-19	0.121659	0.0764348	0.515985	0.107501	1.49335e-20	0.156822	0.0957082	0.429861	0.110116	0.259548	1.10018	0.656163	0.548011	8.17887e-20	0.628977	2.70821e-21	0.166014	0.869179	0.00737478	2.17398e-19	0.000224422	0.153184	0.0735032	1.12698e-20	0.166435	0.78234	0.406427	0.0995679
Demethylated Antipyrine	C13008	173.069	[M-H]-	0.548292	0.652085	0.11604	0.221199	0.0792788	0.684916	1.61415e-17	0.393139	0.105393	2.40496	0.289717	0.332047	0.146734	0.671561	0.418123	1.38712	0.343269	0.835608	1.42419	0.581904	6.09848e-16	8.31812e-16	0.11402	0.622284	0.654613	2.92947	0.0712566	0.518262	0.0694169	0.71241	2.53762e-17	3.08462e-17	0.0798904	1.08052e-15	0.40669	1.80709e-12
Suberic Acid	C08278	173.083	[M-H]-	2.30806	2.05985	0.162019	2.94163e-24	0.321352	1.42786	1.82364e-25	0.31813	0.498037	10.1332	1.60243e-22	0.908449	1.1964	1.87606	0.904774	3.34403	0.693429	4.61656	1.07482	7.01418e-24	8.11026e-25	7.42404e-20	0.181593	5.8014e-25	1.65945	13.1871	0.11606	0.958294	1.57194e-20	1.89178	1.28031e-24	9.48571e-25	0.225383	4.51283e-23	1.11891	6.79802e-24
D-Arginine ; L-Arginine	C00792 ; C00062	173.104	[M-H]-	12.356	28.9012	4.61606	24.2176	1.81598	33.7623	2.2727	12.5378	4.33405	22.368	11.1995	2.70269	16.047	28.8097	15.5265	42.2905	12.1586	12.1309	23.9224	1.85447e-26	7.21635e-23	2.07845e-26	2.25858e-27	28.6045	19.0595	54.227	2.44917	15.0161	1.49332	13.756	3.07524e-26	1.30067e-23	0.150577	8.03722e-26	15.0339	12.8149
Monodehydroascorbate	C01041	174.018	[M-H]-	1.55282	0.27604	0.545191	0.111535	0.514534	0.388745	2.66152e-22	0.0458881	0.86352	1.00649e-15	1.77806	1.26726	1.26018	0.125834	0.506596	2.2686e-20	1.38567	0.548252	3.04265e-22	0.121822	4.55948e-22	0.0637779	4.24414e-22	0.351765	2.23357	1.14136e-20	0.308128	2.11831e-20	0.263158	3.18883e-22	5.39919e-22	1.6717e-20	0.474242	0.216313	3.38702	2.89669
2-Amino-3-Oxoadipate ; N-Acetyl-L-Aspartate	C05520 ; C01042	174.041	[M-H]-	31.3657	0.994481	8.81277	4.56233e-22	10.2822	6.86219	1.51092e-22	3.1641e-21	22.3295	1.77468e-21	35.4477	18.9858	23.8589	1.79976e-18	8.75936	6.47518e-22	25.6347	10.2399	3.7323e-22	2.81949e-18	6.69726e-22	4.75211e-21	7.40022e-22	0.910866	46.2696	5.19188e-21	6.30636	1.54987e-19	2.97826	4.79243e-22	7.20504e-22	1.07283e-20	6.89801	0.0954073	79.3059	58.8404
(5-Hydroxyindol-3-Yl)Acetaldehyde ; Indole-3-Acetate	C05634 ; C00954	174.055	[M-H]-	2.56992	0.191898	0.848801	6.8517e-25	0.949413	0.5487	1.5275e-26	3.75971e-25	1.64952	2.36443e-24	2.5249	1.85233	1.88707	0.00110226	0.700797	9.2492e-26	2.14898	0.929316	3.45295e-26	0.165361	6.95007e-26	6.77385e-25	5.53063e-26	0.16873	3.79582	6.84765e-24	0.55713	2.39318e-24	0.635515	3.82456e-26	8.82891e-26	0.0959283	0.622477	0.125647	5.53122	5.20914
L-Citrulline	C00327	174.087	[M-H]-	0.337181	0.225194	0.0378222	5.53881e-22	0.0610158	0.178323	1.28102e-23	0.0438217	0.164192	0.985264	0.15895	0.152824	0.208919	0.166242	0.0971111	0.335211	0.166556	0.433444	4.55479e-22	6.56046e-18	6.26973e-23	3.67179e-20	3.60452e-22	5.05684e-22	0.264571	1.10688	0.0296952	0.120138	1.18983e-22	0.148048	3.86251e-22	2.50554e-22	0.0531719	5.89839e-21	0.553496	0.240886
Debrisoquine	C13650	174.106	[M-H]-	0.855104	1.69363	0.348623	1.52128	0.138119	2.277	0.0809766	0.785408	0.189051	2.03653	0.861043	0.282187	0.904992	1.85568	0.977618	2.80008	0.863483	0.846498	1.7987	5.47983e-17	1.45e-21	3.85817e-20	3.9955e-21	1.86304	1.34763	3.56165	0.172761	1.00213	0.00644533	0.826997	6.7088e-21	9.56431e-21	0.0435319	1.6697e-19	1.48877	1.0527
D-Glucurono-6,3-Lactone ; Glycogen, Structure 1 (Glycogenin-11[1,4-Glc]) ; L-Ascorbate	C02670 ; C00072	175.025	[M-H]-	0.291216	0.0932514	0.0743045	0.0140175	0.12733	0.187185	0.0847067	0.112745	0.108285	0.572069	0.15673	0.242909	0.339143	0.123208	0.0694183	0.203188	0.224872	0.133527	3.09393e-18	0.08653	0.0358241	4.71276e-17	1.60734e-18	0.04574	0.379074	0.12096	0.0427561	5.05094e-17	0.0734604	4.91229e-18	0.0692968	0.336491	0.0501984	0.519826	0.432532	0.629262
N-Carbamoyl-L-Aspartate	C00438	175.039	[M-H]-	1.28883	0.090337	0.428502	0.0592115	0.456934	0.357695	8.00814e-20	0.022558	0.724422	2.3242e-17	1.23804	0.908061	0.876509	0.041311	0.333971	3.16833e-20	1.05288	0.442713	2.45038e-20	8.9614e-18	4.43246e-20	2.22577e-19	2.63139e-20	0.0339903	1.87295	1.3653e-19	0.263074	4.01097e-18	0.383482	3.47814e-20	2.12211e-17	2.28194e-19	0.311457	3.73257e-18	2.4283	2.37839
Serotonin	C00780	175.087	[M-H]-	0.0880868	0.0557402	0.0216821	0.139489	0.00967211	1.10506e-18	6.27976e-25	0.177906	2.91826e-24	0.147871	0.019311	0.128114	6.02252e-24	0.0601662	0.00489038	0.100656	0.0257278	0.0952733	0.139136	0.0552198	1.13949e-23	3.60018e-23	0.052887	0.022893	1.44893e-24	0.118467	3.18098e-22	2.40101e-24	0.0177171	0.0209973	2.56794e-24	1.40372e-23	0.00473814	8.40816e-24	4.39267e-24	0.0470082
N-Methylnicotinium	HMDB0001009	175.124	[M-H]-	0.0659921	0.0367369	0.0178539	2.11421e-19	8.76695e-20	2.30266e-19	0.222932	0.672228	0.0257652	1.903	0.163343	0.334278	1.95878e-19	2.51397e-18	1.1306e-19	0.178254	3.43733e-20	2.69542e-18	0.669138	0.529893	0.309344	1.16733e-17	0.881749	0.220906	0.0902287	0.238284	0.00705337	0.222642	0.0516845	0.00927536	5.31242e-19	6.51102e-16	1.71762e-19	3.75425e-17	2.19901e-19	1.26559e-14
1,2-Dehydrosalsolinol ; 5-Hydroxytryptophol		176.072	[M-H]-	0.0116417	0.0277189	0.00790851	0.0482606	0.00922085	1.68754e-19	0.0224828	2.12768e-19	0.0128247	3.8794e-19	7.46607e-20	0.0453445	0.0254463	0.0127924	0.0139	0.0716139	0.00700621	0.00276112	2.88352e-19	0.0565395	8.67724e-20	1.23347e-18	0.0250264	0.0603837	0.0327452	0.240694	0.00221889	0.0248323	0.0163662	0.0338875	9.87838e-20	1.61355e-19	0.0143961	1.04351e-16	4.7411e-20	0.0125546
Diphosphate	C00013	176.934	[M-H]-	1.74233e-20	1.05215e-20	3.30777e-21	1.23916e-20	1.08042e-21	1.87508e-20	2.81268e-20	2.05756e-20	8.00916e-21	4.78739e-20	4.59469e-21	2.50642e-20	1.1804e-20	7.5145e-21	2.34221e-21	4.50237e-20	5.30029e-21	8.65317e-21	2.13749e-20	3.55254e-20	6.91838e-21	3.67567e-19	1.96107e-20	1.60436e-20	2.80506e-20	1.0306e-19	1.42584e-21	1.13761e-12	5.0399e-21	6.1273e-20	7.49784e-20	1.58045e-19	3.25314e-21	1.13619e-11	1.21991e-20	1.13721e-19
L-Cysteinylglycine	C01419	177.034	[M-H]-	0.858081	0.131321	0.176406	1.08516e-18	0.144172	0.296012	1.49873	0.953331	0.179673	2.59101	0.337538	0.529751	0.5856	0.0331936	0.0712738	0.14876	0.191551	0.0779002	4.47903e-18	0.232423	0.155851	1.63603e-16	0.495112	0.0288547	1.2711	0.720288	0.163503	0.712283	0.410835	0.674664	1.14652	0.380835	2.12126e-15	6.0402e-17	1.7695e-18	2.52972e-17
3-Keto-Beta-D-Galactose ; L-Gulono-1,4-Lactone	C05394 ; C01040	177.041	[M-H]-	0.324131	0.287541	0.15443	8.65823e-24	0.144045	0.20958	1.54293	1.84581	0.301044	4.96854	0.285766	1.06059	0.390703	0.124319	0.0684623	0.65647	0.180733	0.223688	0.162939	0.85192	0.304092	1.0904e-21	0.785599	0.0874968	1.43667	1.27177	0.126355	0.957053	0.373098	0.608502	0.163994	0.845393	8.77278e-21	5.96061e-22	3.56242e-24	2.38887e-22
4-Methoxycinnamic acid	HMDB0002040	177.056	[M-H]-	0.300384	0.37858	0.513258	3.24598e-24	0.429495	4.78727e-23	5.74666	9.79737	1.20458	20.612	0.839831	3.47212	0.226045	0.150358	0.00801447	1.80437e-23	0.343249	0.0547261	0.385279	0.425949	0.878464	2.60784e-21	2.93758	3.94084e-23	3.94051	3.79491	0.184406	3.76458	1.13099	1.23305	4.74787e-24	3.04168	1.23939e-22	3.16598e-22	1.4658e-24	1.77069e-23
PHderiv_Pyruvate; Pyruvic acid; 2-Oxopropanoate; 2-Oxopropanoic acid; Pyroracemic acid	C00022	177.066	[M-H]-	4.15912	1.5264	3.04563	4.5642e-26	2.46834	0.750234	38.0443	71.9076	8.89355	128.054	4.21202	18.5074	0.154985	0.364012	0.405103	0.583804	0.967011	0.763332	5.25847	2.96987	4.48676	1.85067e-23	18.2531	7.23587e-21	21.8901	23.8478	0.997402	18.1772	5.35902	6.189	6.76576e-26	10.1261	2.03904e-26	5.15816e-24	2.9355e-26	3.32592e-25
Propofol	HMDB0014956	177.128	[M-H]-	0.0262054	0.005154	1.0194e-26	8.59061e-27	0.00230836	7.47056e-27	0.0774626	0.119098	0.0300639	0.232231	8.63451e-25	1.86181e-26	8.1103e-26	0.00632452	0.00226572	5.49278e-27	1.29303e-26	0.0122928	0.0316604	1.733e-25	0.00596684	3.82036e-26	0.0367964	1.21277e-26	0.0487843	0.0819802	4.92878e-27	0.0188884	0.0111116	0.00604271	7.89798e-27	6.97222e-26	0.000400094	3.78815e-20	7.02429e-27	6.52251e-23
N-Benzoylglycinate	C01586	178.051	[M-H]-	1.60023	2.26638	0.873326	1.38954	1.1719	0.25849	2.98312e-21	1.61972	1.53176e-22	5.1304	4.19121e-23	2.21666	1.18886	1.6506	1.62214	2.33954	2.1818	0.972891	1.95072	2.67464	6.0736e-18	1.46877e-20	1.11917e-22	0.41733	1.67315	4.08977	0.621077	2.28617	0.586977	1.26911	4.97755e-22	2.00826e-20	3.91275e-23	1.70975e-20	2.3293e-22	4.38116e-21
PHderiv_Oxamate; Oxamic acid; Oxalic monoamide	C01444	178.06	[M-H]-	1.44168	3.06447	0.642885	2.75153	0.553815	3.41283	0.554405	2.45459	0.246738	5.82193	1.51636e-21	0.909805	1.44713	3.20463	1.86525	5.02187	1.4735	1.26809	3.28886	0.379995	8.83257e-23	2.69671e-21	1.96074e-22	3.68241	2.58292	7.06817	0.305569	2.3264	0.748358	2.33974	1.83826e-22	5.44171e-22	4.00939e-21	6.11222e-21	1.70289e-22	2.01648e-17
D-Glucosamine ; D-Galactosamine ; Glucosamine	C00329 ; C06377 ; HMDB0001514	178.07	[M-H]-	0.54233	0.514642	0.347993	4.11184e-23	0.415852	0.448951	2.67663	5.52278	0.624607	14.359	0.112156	2.08867	0.181379	0.369983	0.311625	0.608796	0.51661	0.2271	0.860722	0.502023	0.246549	3.26035e-21	1.02361	0.356295	2.43854	3.98501	0.151604	2.26111	0.67582	1.01926	4.84763e-23	0.0896911	1.67538e-22	2.96259e-21	1.87582e-23	2.26863e-22
(-)-Salsolinol	C09642	178.086	[M-H]-	0.0117093	4.75555e-22	0.0182052	1.38135e-22	0.0187644	1.80298e-21	0.204877	0.376508	0.0329026	0.975055	0.0178683	0.178609	0.0202298	0.0346441	0.0126141	8.44688e-23	0.0382727	8.23081e-23	0.0793914	3.71472e-21	0.00583782	5.67409e-22	0.0212828	0.00819506	0.126559	0.171792	0.00409327	0.122167	0.0378987	0.0384345	1.29973e-22	0.0176906	4.09062e-23	7.42441e-21	5.33147e-23	3.23849e-22
3-(4-Hydroxyphenyl)Pyruvate	C01179	179.035	[M-H]-	0.234467	0.332367	0.124867	0.233091	2.12582e-29	1.61216	0.75263	0.901616	0.125598	2.16026	1.49109	3.79027	0.522915	0.248935	0.269904	0.917873	0.0633843	2.5577	0.257223	1.29974	0.0109473	4.19863	0.766818	0.876435	0.375449	0.21444	0.0107339	3.48761e-30	1.3694e-32	1.73497e-31	0.464656	1.46657	0.283361	1.64478	1.40077	5.68926
PHderiv_Oxalate; Oxalic acid; Ethanedioic acid	C00209	179.044	[M-H]-	0.549107	0.718754	0.360696	0.0810883	8.3215e-21	4.48582	1.80123	2.14395	0.221856	6.52007	3.78092	8.89145	1.53861	0.396084	0.656917	1.7974	0.257203	5.92207	0.0839982	3.8579	3.52925e-20	11.3318	1.52899	2.43926	1.02941	0.1511	0.0725217	9.89304e-20	3.47827e-22	5.11577e-21	1.07239	3.51997	0.633879	4.11766	3.38016	13.6504
(Gal)2-Xyl-L-Ser (Protein) ; D-Fructose ; D-Galactose ; D-Glucose ; D-Mannose ; D-Tagatose ; Gal-Xyl-L-Ser (Protein) ; Keratan Sulfate I ; Keratan Sulfate I, Degradation Product 1 ; Keratan Sulfate Ii (Core 2-Linked) ; Keratan Sulfate Ii (Core 4-Linked) ; Myo-Inositol ; Xyl-L-Ser (Protein)	C04825 ; C02336 ; C00984 ; C00031 ; C00159 ; C00795 ; G00155 ; C00137 ; C02399	179.056	[M-H]-	3.0934	5.58968	1.63149	0.516614	1.47919e-21	31.5381	12.1615	15.1116	2.53423	42.0203	24.4082	66.4075	10.1307	3.08695	4.80343	11.7992	0.493216	49.7489	1.94257	29.1855	1.08425e-23	93.2365	13.1051	9.83138	5.79098	1.80396	0.0597897	9.37904e-25	4.24197e-25	6.23621e-21	6.34776	22.787	4.51093	28.1805	24.1641	104.999
3-(3-Hydroxyphenyl)-2-methylpropionic acid ; Propylparaben	HMDB0060734 ; HMDB0032574	179.074	[M-H]-	0.198764	0.337455	0.0330402	0.314893	1.41076e-23	0.810184	1.44267	1.51762	0.625673	3.95184	1.70082	5.43671	1.15901	0.513217	0.1824	2.26322	0.0396121	3.52716	1.13721e-21	2.1145	0.783476	8.01062e-21	1.432	0.685488	0.813455	1.17292	4.48449e-20	0.847111	1.07009e-23	8.44236e-23	9.83332e-22	0.552413	0.314809	1.50085e-20	1.8632	7.71816
Pyridostigmine	HMDB0014685	179.084	[M-H]-	2.23991e-20	2.55742e-20	0.00351428	0.014262	1.58151e-21	0.178937	0.240164	0.26845	0.0819314	0.923388	0.550909	2.48933	0.16267	0.0419136	0.0374491	0.710043	0.0434854	1.45129	9.72776e-20	0.466226	0.0592269	3.01995e-18	0.263056	0.117097	0.203167	0.711464	0.0110677	1.06151e-17	1.39868e-21	7.60006e-21	0.132848	0.13091	0.10553	1.23915	0.628566	2.74536
3-(3-Hydroxy-Phenyl)Propionate Hydroxy Derivative		180.042	[M-H]-	0.228428	0.395024	0.126858	0.194184	0.0673862	0.457678	0.292411	0.257872	0.0565246	1.04839	0.291019	0.676747	0.705192	0.821381	0.378531	1.54749	0.359494	0.702693	0.67418	0.318351	0.204916	2.91054e-31	2.23751e-30	0.482506	0.183521	0.807076	0.0386602	0.380154	1.02103e-30	4.45777e-31	0.312515	0.194358	0.137765	6.15404e-29	0.420538	1.15915
3-methoxy-acetaminophen ; L-Tyrosine	C00082	180.066	[M-H]-	2.90794	7.06585	1.63492	3.73361	1.23615	5.86182	5.66936	3.38183	1.59458	13.7267	2.33979	6.24244	12.5578	17.0789	7.44574	27.5715	6.4099	10.4015	16.1139	2.44068	2.88932	1.32036e-25	2.06551e-26	6.30014	2.99276	15.0614	0.676388	6.72721	5.37342e-22	2.82083e-26	4.95185	1.28226	1.91112	9.16567e-24	5.9016	15.4749
3-Methoxy-4-Hydroxyphenylglycolaldehyde ; 3-(4-Hydroxyphenyl)Lactate ; Homovanillate	C05583 ; C03672 ; C05582	181.051	[M-H]-	0.333195	0.179787	0.0461547	0.181196	0.00246547	0.49764	0.177529	0.13832	0.108458	0.589884	0.672186	0.177077	1.21263e-29	1.28034	0.358737	2.68222	1.21704	0.684288	7.22713	0.748373	1.48264	9.81267e-28	1.06565e-29	0.232378	0.412322	0.936752	0.000446369	0.256885	0.340489	0.0754109	3.28807e-29	1.23802e-28	0.301885	2.16537e-25	2.85692e-28	0.65954
2-Hydroxyfluorene ; Benzophenone	HMDB0013163 ; HMDB0032049	181.069	[M-H]-	1.09985	0.752645	0.188811	0.355174	0.0817683	4.01883	2.64525	0.805874	0.111467	3.39274	0.468941	1.71147e-31	8.34156	5.9437	0.93532	16.5428	0.692631	2.95201	22.1864	1.17952	0.518082	15.0626	5.54623e-31	1.35982	2.29063	2.63406	0.0831466	1.50087	1.67821e-30	0.26745	1.70897e-31	1.21679e-29	0.139157	7.20259e-24	0.611894	3.54689
D-Sorbitol ; Galactitol ; L-Iditol ; Mannitol ; Sorbitol	C00794 ; C01697 ; HMDB0011632 ; HMDB0000765 ; HMDB0000247	181.071	[M-H]-	2.26583	0.733779	0.157579	0.105946	0.0466882	4.64935	2.28748	0.920061	0.175319	4.52883	0.490109	2.46053e-18	14.0942	6.95776	0.862062	19.073	0.630222	3.52135	20.3948	1.72065	0.616928	28.9499	6.87194e-17	1.04907	2.60357	2.70021	0.0899719	1.12962	0.0352597	0.254286	3.49199e-18	3.21846e-13	0.107283	1.79357	0.470513	3.80445
PHderiv_3-Methyl-2-oxobutanoic acid; 3-Methyl-2-oxobutyric acid; 3-Methyl-2-oxobutanoate; 2-Oxo-3-methylbutanoate; 2-Oxoisovalerate; 2-Oxoisopentanoate; alpha-Ketovaline; 2-Ketovaline; 2-Keto-3-methylbutyric acid	C00141	181.099	[M-H]-	0.0473589	0.00640565	7.71472e-19	0.0447935	0.00185037	0.082845	0.0458452	0.0999086	0.0169564	6.05908e-21	0.0126489	0.0113951	0.217532	0.129287	0.00813529	0.242326	3.72954e-22	0.0811595	0.480023	1.07219e-18	0.0224416	1.03899	0.0290605	2.78118e-22	0.0489909	0.125257	0.0108032	0.0407987	1.96682e-20	0.176753	3.25095e-22	1.91025e-21	2.80379e-22	3.57792e-20	0.0233798	2.26849e-22
4-Pyridoxate	C00847	182.046	[M-H]-	0.0919484	0.0465554	0.0248513	0.0869827	0.0200788	0.0604363	0.0171054	0.104548	3.27004e-25	0.0722744	1.14643e-24	0.0982407	0.0418953	0.15112	0.0820852	0.235544	0.0716465	0.115769	0.313344	0.0193583	0.0169173	9.12275e-23	3.30035e-21	0.0468505	0.139708	0.3465	0.023163	0.111903	0.0366387	0.189225	1.46651e-24	1.84013e-24	9.13731e-25	4.6902e-23	2.35204e-24	2.5881e-24
Choline Phosphate	C00588	182.058	[M-H]-	0.393301	0.0900239	0.140533	8.42634e-06	0.118542	0.421349	0.0286323	0.0578317	1.989e-22	0.332357	2.83842e-22	0.0796922	0.608654	0.208845	0.276558	0.403521	0.22464	0.573791	6.38831e-21	0.128692	0.0428504	5.33701e-20	0.339726	0.0526215	0.395892	0.211014	0.0968734	0.084553	0.127482	0.389242	6.51098e-22	6.73873e-20	5.26148e-23	5.31744e-19	3.64533e-22	0.15089
Adrenaline	C00788	182.081	[M-H]-	0.0585795	1.38483e-26	0.0111814	0.0791334	0.00582306	0.140491	0.0507955	0.184032	6.19468e-27	1.53606e-25	0.0104584	0.0345925	0.194133	0.0976985	0.0239678	0.529749	0.0235434	0.107811	0.427757	0.0974904	0.00193815	3.95325e-25	0.000306932	0.0372675	0.070372	0.169061	0.0250509	1.97329e-25	0.0106585	0.282606	9.92772e-27	2.50504e-26	2.13611e-28	0.23711	1.88918e-26	2.13531e-27
3-Phosphonatooxypyruvate	C03232	182.971	[M-H]-	0.31461	0.638871	0.0956371	0.627783	0.0653235	0.810922	1.4179e-20	0.339104	7.38645e-21	0.403426	1.4292e-21	3.12671e-21	0.174534	0.498717	0.264629	1.12484	0.107019	0.213758	0.786887	0.252129	1.9151e-19	2.33597e-20	2.99137e-17	0.410928	0.53205	1.69459	0.0693569	0.507555	0.0866706	0.577922	1.02245e-21	5.07135e-21	2.28546e-19	8.45158e-20	1.06341e-21	2.35261e-21
5-Hydroxyisourate	C11821	183.017	[M-H]-	0.856218	1.43202	0.643017	1.56463	0.294729	1.274	0.0126878	0.276108	2.82459e-22	4.77467e-20	1.11526	1.29312e-21	5.1975e-21	0.378612	0.213358	0.792941	0.0187411	0.0800762	0.674436	0.104479	5.4193e-21	1.45262e-19	0.151579	0.564335	0.588914	2.39302	0.327652	1.17463	0.538574	0.730013	1.41512e-21	6.22975e-21	8.36791e-23	1.2704e-19	0.564951	3.70197e-21
3,4-Dihydroxymandelate	C05580	183.029	[M-H]-	0.160095	0.305672	0.102326	0.414677	0.0567885	0.395962	0.0257684	0.189375	1.99804e-25	1.68031e-23	0.0827228	8.1891e-25	1.91574e-24	0.228687	0.127071	0.499686	0.0336276	0.0967703	0.419144	0.0365211	1.65503e-24	2.13727e-23	3.2856e-19	0.275286	0.241086	0.919489	0.0515742	0.283519	0.102185	0.244232	3.57523e-25	1.12888e-24	4.97302e-26	2.0472e-23	1.06568e-24	1.02252e-24
L-Normetanephrine	C05589	183.092	[M-H]-	0.0541319	0.0170853	0.00491695	0.152505	0.00658316	0.0372562	2.22807e-23	0.0840823	1.62541e-22	0.0248964	1.87248e-22	0.0548759	0.0237618	0.0776988	0.0216898	0.203013	0.0124337	0.0993653	0.105145	2.663e-22	0.00380302	5.00617e-22	3.25439e-22	4.54976e-23	0.078802	0.42235	0.00503453	0.140276	0.0123634	0.146246	2.95962e-23	5.46179e-23	0.00226207	1.1724e-21	4.26336e-23	6.25981e-23
2-Dodecanone ; Lauric aldehyde	HMDB0031019 ; HMDB0033933	183.174	[M-H]-	0.0221246	0.0138676	5.5752e-20	2.33563e-20	0.0023035	1.01069e-19	4.62257e-21	0.0153605	0.00580504	0.355534	1.74359e-20	0.0315226	0.00831926	0.00854955	0.0011946	3.01559e-19	1.0566e-20	0.0383395	8.5876e-17	4.33793e-18	0.00289277	0.298844	0.013391	1.07124e-20	0.00766392	0.0458895	0.000633391	0.0301052	0.00285586	0.0258366	1.61579e-20	3.48427e-20	3.03338e-20	7.8742e-19	0.00151492	4.99876e-20
6-hydroxychlorzoxazone	HMDB0060998	183.979	[M-H]-	0.135828	0.280709	0.131367	0.19281	6.08409e-27	0.256158	0.12524	0.17531	5.6102e-27	0.764685	0.485297	0.434575	0.0569645	0.183595	0.0957657	0.266124	0.0669384	0.131049	0.196413	1.18308e-25	1.14748e-26	4.91999e-25	0.13102	8.80618e-22	0.1612	0.343166	0.12428	1.87398e-25	0.129184	0.0649162	0.0550006	0.356958	0.0404544	1.97145	7.68191e-24	0.647118
O-Phospho-L-Serine	C01005	184.002	[M-H]-	1.19307	3.05818	2.04186	0.996334	1.28251e-23	2.49647	2.84657	1.97035	1.21884e-19	12.6795	7.92803	7.49071	0.178049	0.222568	0.275667	0.418122	0.0526147	0.182199	0.125252	5.94677e-20	0.183654	1.21908e-20	3.85249	0.0266329	2.23264	1.4608e-21	2.10889	6.94791e-22	1.30174	2.66683e-22	1.52017	10.2202	0.654195	33.6419	2.40115	13.0965
Cis,Cis-2-Amino-3-(3-Oxoprop-1-Enyl)But-2-Enedioate	C04409	184.028	[M-H]-	0.0180008	0.0642501	0.0413153	0.110407	2.07325e-21	0.0790044	0.0623461	0.0474281	3.1194e-21	0.0149241	0.150226	0.0993456	0.0163457	0.0270521	0.0162561	0.0559352	0.00869535	0.0189773	0.0273287	0.0189037	0.00878576	7.08048e-19	0.0380627	0.0080791	0.0717386	0.189457	0.0440261	8.69132e-20	0.0310327	0.00154729	0.00153161	0.00319883	0.000277453	0.580206	0.0456876	0.217736
Undecylic Acid	C17715	184.144	[M-H]-	0.0461003	0.0257461	1.7986e-14	2.92e-17	0.00632196	1.01135e-15	3.05374e-18	0.00996791	0.0111902	0.320325	1.27412e-17	0.0414158	1.17497e-14	0.0315396	0.0125879	1.16114e-16	5.1894e-17	0.0751009	0.0423245	3.67112e-17	4.17807e-14	0.377659	0.0212995	6.51433e-18	0.0420064	0.199093	0.00209501	0.0473303	0.00448454	0.0887705	1.80296e-17	2.73295e-17	0.0111641	1.99576e-15	3.06087e-14	1.61676e-17
2-Phospho-D-Glycerate ; 3-Phospho-D-Glycerate	C00631 ; C00197	184.986	[M-H]-	0.287346	0.139989	0.073644	0.15461	2.17522e-20	0.259553	0.181657	0.133319	2.1896e-20	0.467026	0.512661	0.0827735	0.262907	0.14334	0.107976	0.236906	0.329228	0.0642381	1.85607e-19	7.85212e-18	0.0377076	1.21135e-18	3.89665e-20	0.150117	0.43664	0.575258	0.0925148	0.390471	0.243379	0.015072	4.69537e-20	8.34983e-19	9.28133e-21	5.32863e-18	2.23951e-20	0.681413
Undecanoic acid	HMDB0000947	185.154	[M-H]-	0.391049	0.186956	1.39381e-21	2.09045e-21	0.0198837	0.000316794	3.71064e-22	0.0138756	0.0448916	2.45714	1.27216e-21	0.118753	0.268549	0.189814	0.0373994	4.70965e-20	8.72545e-22	0.421444	5.11348e-21	6.47824e-21	0.00628013	4.06451	0.141123	4.35375e-20	0.362523	1.9022	1.23031e-20	0.339945	0.0279417	0.557732	1.2959e-21	2.91235e-21	0.0624223	3.75888e-20	9.88506e-21	2.04566e-21
Indoleacrylic acid	HMDB0000734	186.056	[M-H]-	0.0522852	0.0507089	0.0163983	0.0102041	0.0197944	0.0469811	0.0354007	0.0428022	0.0250548	0.176428	0.00532693	0.0486842	0.0982223	0.0904416	0.0491523	0.0922208	0.0360785	0.0607943	6.42045e-28	3.49901e-27	1.45692e-28	4.2355e-27	2.01995e-28	2.32428e-28	0.0517684	0.0772856	0.013384	0.0453587	0.00939054	0.033397	0.0284294	4.29287e-24	0.00859126	5.28149e-25	0.0443362	0.073724
N(1)-Acetylspermidine ; N(8)-Acetylspermidine	C00612 ; C01029	186.159	[M-H]-	0.0496665	8.11725e-17	9.39585e-18	9.63473e-17	0.00652929	2.86155e-16	3.936e-17	9.29409e-17	0.121234	0.813591	9.14917e-17	0.0170291	0.0706934	1.87396e-12	0.0368316	9.00387e-16	8.98255e-17	0.111199	8.12649e-16	5.02679e-13	1.8257e-16	1.01257	0.0401878	9.35815e-16	0.10586	0.472004	0.0528489	0.00809202	8.36407e-17	0.0221758	1.85246e-16	2.26133e-16	1.79936e-17	8.96404e-15	9.06084e-17	4.76718e-16
P-Cresol Sulfate		187.007	[M-H]-	0.0716708	0.0719441	0.0200411	2.34531e-24	0.000279397	0.10116	0.0855743	0.155386	0.0717529	0.44854	0.103269	0.190627	0.16826	0.245195	0.200462	0.510181	0.0732057	0.100644	0.420498	0.339936	0.00880429	1.05329e-23	0.0428952	0.2579	0.217359	0.57113	0.0607428	0.245626	0.0524294	0.186873	3.4218e-25	2.83541e-24	6.81282e-25	1.84233e-23	2.55209e-25	2.85367e-24
Antipyrine	C13244	187.088	[M-H]-	0.483981	0.524385	0.0737879	0.0316874	0.0640808	0.347844	6.48036e-23	0.106281	0.0257808	2.65346	2.61787e-22	0.200605	0.160144	0.409797	0.22091	0.783046	0.0951298	1.12111	0.475277	0.0432391	3.34677e-22	6.482e-20	0.227121	4.42278e-22	0.290729	3.27903	0.0127412	0.321362	0.0478236	0.46645	3.51015e-22	2.90004e-22	0.0479225	7.39824e-21	1.3343e-20	1.06081e-21
Acetyl-L-Lysine ; Glycylleucine ; Leucyl-Glycine	C02155	187.109	[M-H]-	0.305798	0.17667	6.12968e-23	1.05033e-22	0.0350654	1.40637e-22	3.16939e-23	1.0478e-20	0.0865909	0.99667	8.82476e-20	0.168134	0.091187	0.155053	0.0452096	0.243873	0.0189913	0.644703	5.96741e-22	1.00118e-21	0.0179056	0.924195	0.171157	1.51835e-23	0.196306	1.85712	0.00573589	0.138969	2.93418e-23	0.225208	1.11962e-22	6.07406e-23	0.092182	1.35952e-21	0.0860332	1.83005e-22
Kynurenic Acid	C01717	188.035	[M-H]-	0.375627	0.510005	0.24593	0.443801	0.0751276	0.519786	3.31624e-26	0.134042	3.12404e-26	0.0849771	2.4881e-25	0.215585	0.11564	0.725528	0.616125	1.07173	0.240634	0.326715	1.51341	3.16835e-24	1.02279e-26	8.48502e-25	3.03428e-26	0.738495	0.375672	0.752706	0.240714	0.270393	0.0505877	0.299773	3.22846e-26	2.82577e-25	0.00872583	3.36483e-24	2.84165e-26	0.0692916
N-Acetyl-L-Glutamate	C00624	188.056	[M-H]-	2.36112	1.23065	3.01048	0.769538	0.160067	4.95928e-16	1.4382e-19	0.232356	3.56709e-18	0.202832	0.182343	3.81912	3.04673	0.83355	5.43113	0.894363	0.589668	0.695202	1.00851e-16	0.863899	1.05193e-19	2.37653e-17	0.453771	0.404263	3.78881	1.26008	3.25502	6.00234e-18	0.380824	1.13163e-17	8.07193e-20	1.87122	0.0759143	3.85403	1.00038e-19	3.95801
3-Indolepropionic acid ; Indole-3-methyl acetate	HMDB0002302 ; HMDB0029738	188.073	[M-H]-	0.215844	0.123535	0.245188	0.112197	0.0266792	1.97346e-25	2.00726e-26	0.0350332	3.9241e-27	0.0380346	3.57645e-21	0.333883	0.231997	0.106218	0.392802	0.148503	0.0736875	0.10265	0.0319223	0.0486481	6.55714e-27	1.97418e-24	5.71155e-25	0.0511038	0.309604	0.360036	0.287422	3.78974e-24	0.0398691	0.0444394	2.49469e-26	1.03561e-24	3.23502e-26	0.41386	2.06876e-26	0.288684
Homocitrulline		188.101	[M-H]-	0.2502	0.11146	1.43218e-20	2.43682e-20	0.0131794	1.86065e-19	3.39059e-21	0.0134412	0.073065	0.659513	7.69848e-21	0.082317	0.0545912	0.0589217	0.0358699	1.56232e-17	6.70054e-21	0.500713	0.0170222	4.56984e-20	3.21765e-18	1.54696	0.112932	4.48582e-20	0.143198	1.35388	0.0145692	0.0399954	1.9344e-20	0.111595	1.5393e-20	2.87087e-20	0.0251942	8.6509e-19	0.0137219	5.11179e-20
Oxalosuccinate	C05379	189.004	[M-H]-	0.298373	0.738965	0.289059	0.300634	0.0903453	0.426336	0.191291	0.335056	2.74435e-20	2.14428	2.27772e-21	0.351809	0.159797	1.82223	1.15515	2.08555	0.582801	0.972628	2.61205	0.453101	1.2744e-18	3.47563e-20	1.46037e-21	0.406833	0.486439	1.2069	0.154326	0.648903	0.120688	0.238373	8.66754e-18	1.13522e-20	0.0741905	1.87881e-19	2.04963e-21	0.15413
3-Hydoxy-Suberic Acid		189.076	[M-H]-	0.224554	0.123421	0.0256897	0.162354	0.0260476	5.1395e-13	3.19304e-19	0.198172	0.0595856	0.235323	9.49052e-19	0.252009	0.1099	0.101841	0.0505245	0.228523	0.0221675	0.153107	0.0351594	0.0580193	0.0288759	5.12743e-17	0.0572217	6.87023e-19	0.132612	0.547004	0.0466212	0.138373	8.47356e-18	0.275102	0.0136777	1.27235e-17	0.00716925	1.1161e-16	0.0850944	2.05495e-18
N-(Omega)-Hydroxyarginine	C05933	189.102	[M-H]-	1.10016e-12	3.40605e-15	6.2225e-15	1.82587e-14	3.96131e-15	1.77845e-15	5.33824e-11	8.31718e-15	2.40462e-14	7.02548e-14	2.63592e-14	2.72748e-15	5.59457e-15	2.92473e-15	3.8744e-16	3.42503e-15	1.1887e-15	1.62198e-15	1.03201e-14	1.52892e-14	1.3378e-15	2.6102e-14	4.18252e-15	2.53339e-15	2.50784e-15	1.67919e-14	1.74626e-14	3.27751e-13	1.40987e-15	3.49224e-15	7.59431e-15	3.18863e-14	8.77815e-13	2.64367e-12	7.88041e-15	6.55275e-15
beta-Damascenone	HMDB0013804	189.129	[M-H]-	0.010022	9.39789e-24	1.38373e-21	0.0334988	0.00278142	2.18328e-23	1.11776e-23	0.00334075	2.47229e-24	2.07176e-22	1.53881e-23	0.0219054	7.69101e-23	0.0112702	9.04286e-24	1.17257e-23	0.00139807	0.00962306	4.17826e-22	4.60534e-23	7.09235e-24	5.41408e-23	0.00602919	1.78277e-23	2.35426e-23	0.00727225	0.00012837	5.96661e-24	2.99993e-24	5.82417e-24	1.15336e-22	1.90599e-21	0.000690593	2.68078e-23	3.78429e-24	1.65903e-23
5,6-Indolequinone-2-Carboxylate	C17938	190.015	[M-H]-	0.088309	0.185933	0.0752324	0.0232264	0.0336503	0.101825	0.103271	0.191198	3.00744e-20	0.922803	3.74137e-18	0.181219	0.0605714	0.206932	0.15099	0.389658	0.0880949	0.118299	0.360319	0.174396	0.0160301	3.53837e-19	8.18696e-20	0.159438	0.144954	0.317705	0.0568944	7.75554e-19	0.0374542	0.0766459	1.70994e-19	0.0145738	3.29618e-17	0.988929	4.59839e-20	0.236934
5-Hydroxyindoleacetate	C05635	190.053	[M-H]-	1.67113	0.913346	1.0333	1.38295	0.201706	0.63389	1.03758e-21	4.54988e-22	1.90274e-23	1.31127e-21	3.11218e-22	0.326212	1.17007	1.30585	1.96466	3.13395	0.53894	0.548315	0.519864	1.49272	0.3696	2.76899e-21	2.1435e-22	0.188137	1.18822	0.763086	1.23549	2.14252	0.18212	1.43837e-21	2.10963e-22	4.49683e-17	8.32884e-24	3.46387e-20	1.54765e-22	1.38575
N-Acetylmethionine	C02712	190.054	[M-H]-	1.71263	0.900909	1.04471	1.38876	0.202677	0.650632	1.79468e-26	1.24478e-26	5.52739e-28	3.82626e-26	9.09904e-27	0.305342	1.20671	1.28981	1.97347	3.16083	0.54275	0.569132	0.405359	1.52212	0.338043	8.06259e-26	6.21485e-27	0.141926	1.19478	0.760521	1.24782	2.14684	0.182405	4.01334e-26	6.1711e-27	1.62053e-21	2.38223e-28	1.02085e-24	4.49939e-27	1.32801
(4R,5S)-4,5,6-Trihydroxy-2,3-Dioxohexanoate ; Citrate ; Isocitric Acid	C04575 ; C00158 ; C00311	191.019	[M-H]-	5.48687e-24	0.708312	5.45782e-22	4.9445e-26	3.29734e-22	2.34601e-22	67.5828	3.55974	26.0147	9.8274	76.5617	10.1756	8.45018e-12	3.14674e-17	3.88478e-25	1.70986	2.23427	2.11711	6.65869	1.70881	13.649	6.93083e-22	59.6367	0.188167	2.30557	1.76895e-24	1.33623e-18	6.48847e-23	7.9797e-25	3.68001e-22	87.4954	26.6355	21.489	113.293	91.2356	81.9153
((N-Acetyl-D-Glucosaminyl)5-(Alpha-D-Mannosyl)2-Beta-D-Mannosyl-Diacetylchitobiosyl)-L-Asparagine (Protein) ; Melanin		191.02	[M-H]-	9.76997e-20	0.708896	3.67649e-18	1.12301e-21	2.23802e-18	1.1837e-18	67.5871	3.56124	25.8653	9.83415	76.4985	10.1703	8.37978e-09	8.13074e-14	6.9269e-21	1.71274	2.23471	2.11795	6.6611	1.69404	13.651	4.00765e-18	59.6398	0.188922	2.30674	3.15265e-20	1.20308e-15	1.18398e-18	1.85963e-20	5.83195e-18	87.5005	26.6436	21.4904	113.299	91.2364	81.9182
O-Methylhippurate		191.057	[M-H]-	2.59883e-28	0.424811	0.206839	0.559735	8.58511e-29	0.320756	1.82228	0.254197	0.361194	0.593111	1.58867	1.15287	0.414076	0.238963	0.221393	0.658745	0.155166	0.185235	0.00612243	0.480618	0.426518	4.37089e-26	0.660492	0.0361939	2.20939	2.24044e-26	0.355644	1.10724e-26	5.97407e-28	3.32177e-27	1.47134e-27	1.72207	0.0609765	6.878	1.83404	1.48199
PHderiv_2-Oxobutanoate; 2-Ketobutyric acid; 2-Oxobutyric acid; 2-Oxobutyrate; 2-Oxobutanoic acid; alpha-Ketobutyric acid; alpha-Ketobutyrate	C00109	191.082	[M-H]-	11.799	3.55074	3.21859	1.8103e-18	0.263266	8.18042e-18	2.61226	5.13124	1.16686e-19	29.4518	11.0037	26.258	1.23166	0.495893	0.625999	0.736823	0.578863	0.991526	1.3498	0.615606	4.14976	2.40371e-16	8.12893	5.81483e-14	39.2345	1.29049e-17	4.19393	1.64441e-17	6.61677	10.0911	1.83386e-19	24.7784	7.88e-20	111.609	8.38269e-19	0.252877
4-(2,6,6-Trimethyl-1,3-cyclohexadien-1-yl)-2-butanone	HMDB0037139	191.144	[M-H]-	0.0029154	0.0384893	3.85975e-16	0.0470758	4.53662e-19	0.0226311	0.146279	0.0522675	0.0529085	0.145715	0.104735	0.0710184	0.0283876	0.0219671	0.00820749	0.0304767	0.00263661	0.030291	2.17417e-12	2.87017e-17	0.0140535	8.90876e-17	0.0788231	2.05502e-18	0.154264	0.0632541	0.0118677	1.7608e-17	1.81065e-18	2.60131e-18	1.87594e-18	0.0300749	0.0177133	0.387759	0.12798	0.0987046
Glycogen, Structure 3 (Glycogenin-7[1,4-Glc]) ; Phosphorylase-Limit Dextrin (Glycogenin-1,6{4[1,4-Glc], 4[1,4-Glc]})		192.026	[M-H]-	2.85655e-21	0.984912	2.32007e-21	0.95519	7.33027e-21	1.18304	3.89584	1.14604e-19	1.77226	2.50602e-19	4.47229	0.0304975	0.384489	0.916459	0.528048	1.45432	0.592255	0.590126	0.717021	1.66853e-19	0.589908	6.05675e-19	2.40965	1.11456e-16	0.981017	2.91439	0.0974582	1.89728e-19	7.31627e-21	1.64227e-20	4.02313	1.41278e-18	1.31379	8.55442	5.31741	5.31046
5,6-Dihydroxyindole-2-Carboxylate ; L-Dopachromate	C04185 ; C01693	192.03	[M-H]-	0.639661	1.74196	0.411165	2.19942	0.528557	2.3446	1.01199	6.39877e-21	0.260764	1.19152e-22	0.0795645	3.12409e-23	0.833637	2.04487	1.08939	3.2225	0.76171	0.930627	0.923996	9.58316e-23	4.77684e-21	4.95408e-22	7.76676e-23	1.97662e-21	1.4633	3.46309	0.28057	1.63852	0.512864	2.66953e-21	0.305708	1.87e-22	0.410214	5.78976e-16	1.04043	2.55035
Phenylacetylglycine		192.066	[M-H]-	1.12635	3.99769	0.804498	2.79897	0.57942	2.4897	1.77593e-26	2.22073e-26	1.52009e-25	9.07137e-26	6.65445e-27	2.40675e-26	0.839055	2.81852	1.60316	3.01368	0.989165	0.941692	1.85685	1.4724e-25	1.653e-26	2.12845e-26	7.18664e-27	0.497748	0.879086	2.45856	0.272091	1.04656	0.312861	0.611378	3.8328e-26	4.84064e-25	1.01737e-26	6.61133e-25	3.24219e-26	1.98653e-25
N-Methylsalsolinol		192.102	[M-H]-	0.116185	0.114387	0.0387157	0.989332	0.0201303	0.0742484	0.0358379	0.0301451	4.59725e-22	1.01917e-22	0.0337443	0.130601	0.0094921	0.0455047	0.0293907	0.0726674	0.0236711	0.026587	0.0850973	5.50403e-21	0.0284907	6.40198e-20	0.043811	0.0455922	0.288279	0.169393	0.0416783	0.273009	0.0564816	0.109052	2.15547e-22	1.83489e-18	1.34386e-21	7.79573e-18	5.49366e-22	3.88531e-21
3-Dehydro-L-Gulonate ; D-Glucuronate ; L-Iduronate	C00618 ; C00191 ; C06472	193.035	[M-H]-	0.112943	0.311106	0.0659636	0.321897	0.0913053	0.334626	0.141796	3.42833e-21	0.0198082	8.79307e-21	0.0104764	5.77227e-21	0.1913	0.293224	0.157165	0.537278	0.137431	0.15968	0.00392692	1.0469e-20	6.80311e-21	1.75764e-20	4.06702e-21	2.2815e-20	0.27153	0.712656	0.0416283	0.27651	0.138873	0.129514	1.29509e-20	1.07647e-20	0.0551435	9.08027e-19	1.16593e-20	0.209725
PHderiv_Hydroxypyruvate; Hydroxypyruvic acid; 3-Hydroxypyruvate; 3-Hydroxypyruvic acid	C00168	193.064	[M-H]-	0.210732	0.425868	0.0932052	0.442599	0.0708412	0.469168	1.58206e-21	3.97246e-21	1.38384e-21	7.58552e-21	1.00162e-21	1.92342e-21	0.150489	0.341151	0.184481	0.459292	0.116054	0.166072	0.191488	2.77677e-20	3.83353e-21	4.9446e-20	4.59224e-21	0.0620926	0.236498	0.69465	0.0516235	0.213906	0.0654215	0.238483	3.38881e-21	9.39376e-21	8.23078e-19	3.75489e-19	4.07212e-21	1.0134e-20
Butylparaben	HMDB0032575	193.087	[M-H]-	0.33749	0.270292	0.0672185	0.897547	0.0443406	0.154195	1.08723e-19	0.140856	7.54319e-21	3.31537e-19	0.0141434	0.21843	0.102993	0.236753	0.0594939	0.376157	0.0676097	0.178353	0.128728	5.69791e-19	0.0578738	2.88608e-18	6.17067e-19	2.09757e-19	0.438892	0.650204	0.0384742	0.592059	0.0769823	0.507955	2.07742e-19	1.40824e-18	8.68162e-20	1.21781e-17	5.60778e-19	3.56827e-16
L-Dopaquinone ; 2-Carboxy-2,3-Dihydro-5,6-Dihydroxyindole	C00822 ; C05604	194.045	[M-H]-	0.340952	0.80062	0.137054	0.823814	0.110785	0.894839	1.87447e-25	4.88631e-25	1.47148e-25	1.83722e-24	2.27295e-25	3.17149e-25	0.488892	0.852372	0.516594	1.13923	0.205773	0.404536	0.213619	1.27792e-24	2.02189e-25	7.74415e-24	6.18965e-25	9.69276e-20	0.494865	1.65876	0.0991602	0.422049	0.150649	0.360386	4.84939e-25	1.80829e-24	1.05531e-25	2.67325e-23	2.93861e-25	1.36232e-24
Selenomethionine	C05335	195.032	[M-H]-	0.158537	0.278774	0.0533424	0.357236	0.0360107	0.201022	0.239652	0.107399	0.0669252	2.07655e-22	0.0464819	0.220219	2.35983e-24	0.450266	0.12424	1.0635	0.104088	0.207193	1.66926	9.01432e-24	0.123283	5.31226e-23	0.0218212	0.107826	9.40625	0.604301	0.0283646	0.13243	3.10544e-25	0.269162	3.90213	0.32145	0.119772	0.697287	0.54274	0.128872
D-Gluconate ; L-Gulonate	C00257 ; C00800	195.051	[M-H]-	1.0424	0.829801	0.247369	1.09084	0.199598	1.10783	1.28438	1.47847e-20	1.63608e-20	4.3671e-20	1.45698e-20	0.0614482	1.78905	3.27043	0.391526	7.62083	0.123129	0.667944	7.97355e-21	3.73589e-21	0.48745	4.07339e-20	0.963849	9.91121e-16	1.79202	0.608284	0.30209	1.66694e-19	0.347402	0.374396	1.15774	0.7062	0.311645	3.77439	8.68009e-21	1.01028
m-chlorophenylpiperazine (m-CPP)	HMDB0061008	195.067	[M-H]-	0.256089	0.286087	0.0552945	0.513434	0.0492842	0.217887	0.0903	0.11308	0.0089561	2.84891e-12	1.6355e-16	0.221129	0.315538	0.444561	0.133443	1.11506	0.0919992	0.460089	1.03024e-16	1.72356e-17	1.89503e-17	6.00783e-17	0.102758	3.26001e-17	0.406355	1.08336	0.0387134	0.264048	0.0681252	0.289391	2.39241e-17	1.36763e-17	0.0306321	4.11159e-16	1.66426e-17	2.80678e-14
thiomethyl-conjugate-acetaminophen		196.042	[M-H]-	0.0846885	0.137386	0.0328944	0.113351	0.0471622	0.150151	0.04198	0.0598665	0.0518558	0.196607	0.00799316	0.0663232	0.110807	0.164303	0.0930918	0.343819	0.0905039	0.111489	0.0977845	3.51138e-19	0.0121487	1.4151e-23	2.3456e-24	0.0720542	0.34551	0.235281	0.0247632	0.116157	0.050625	0.0826757	0.361884	1.65453e-23	0.0636561	6.5491e-22	2.3063e-23	0.0608618
L-Dopa	C00355	196.059	[M-H]-	0.411751	0.988382	0.161735	0.783965	0.136698	0.81009	0.0465382	0.319107	0.236132	0.538092	4.19143e-21	3.00661e-25	0.27631	1.05303	0.646805	1.52183	0.301965	0.583111	1.01754	0.0400583	0.0387831	5.40067e-25	3.58464e-26	0.396022	0.478715	1.12966	0.0977504	0.622432	0.0943034	0.469769	4.35228e-22	3.0899e-25	0.396529	3.53045e-24	4.24314e-26	1.83556e-25
Metanephrine	C05588	196.095	[M-H]-	0.0867676	0.182828	0.0066925	0.13791	0.0258957	0.143091	0.00199081	0.214036	0.131041	0.638531	0.0321862	0.124628	0.0617752	0.286276	0.175299	0.517787	0.105159	0.18526	0.343613	0.212859	0.054518	8.6977e-20	8.49646e-21	0.18552	0.158753	0.625263	0.0257649	0.19722	0.0343718	0.224052	6.26622e-18	2.89e-20	0.110125	2.46946e-19	3.18981e-20	1.61953e-20
3-Methoxy-4-Hydroxymandelate	C05584	197.046	[M-H]-	0.109804	0.0681924	0.0279516	0.140487	0.0312963	0.083071	0.0128323	0.0718917	1.0944e-22	1.21519e-20	0.0394806	0.104426	0.138678	0.0818132	0.0217991	0.157442	0.0177347	0.049001	2.22193e-22	0.0676977	0.0766674	5.87362e-22	0.118938	0.00219729	0.166849	0.135496	0.0202097	0.075016	3.86031e-23	0.0900724	0.0358012	1.56664e-21	7.0362e-20	0.0785934	0.15633	0.139486
7-Isopropyl-1,4-dimethylazulene	HMDB0036648	197.134	[M-H]-	0.0272686	0.00736757	1.60321e-17	2.84397e-18	0.00409345	1.3172e-18	5.33491e-18	0.0369092	0.00620638	0.136209	0.0102099	0.0385357	0.0116447	0.0083503	4.0486e-19	0.0380083	1.8116e-18	0.0491073	4.0696e-14	0.0137429	0.0185129	8.26425e-13	0.024464	2.49358e-19	0.0186359	0.159901	0.00724837	0.0333314	0.00748182	0.0821637	1.1132e-18	1.81096e-18	1.24948e-17	1.39308e-16	1.01272e-18	6.44915e-19
5-Dodecenoic acid	HMDB0000529	197.154	[M-H]-	0.174	0.0496192	0.00592028	0.0967559	0.0201499	7.21807e-18	5.11107e-18	0.288806	0.0269476	0.39597	2.8237e-14	0.178314	0.072446	0.0848645	0.0201647	0.199286	2.56436e-17	0.275686	5.77694e-16	1.62192e-17	0.0492084	7.93211e-14	0.188324	4.81717e-19	0.147215	0.757421	0.0524914	0.158451	0.0393516	0.618759	2.59122e-18	3.86718e-18	1.04506e-18	9.52287e-15	3.09949e-17	8.63367e-19
Tridecanal	HMDB0030928	197.19	[M-H]-	0.0211157	0.0120875	0.000572157	8.64907e-17	0.00419617	0.00237482	1.31024e-17	1.50663e-15	0.00419754	0.135663	4.16105e-17	0.0224722	0.0139708	0.0252112	0.00810858	0.0263856	3.534e-17	0.0347868	0.0314957	2.59851e-16	0.0111752	6.18665e-15	0.019152	7.18728e-17	0.0231513	0.0645811	0.00301971	0.0249472	0.00329203	0.0216625	6.31755e-17	9.58396e-17	3.54043e-15	9.16109e-16	1.56304e-16	1.01259e-16
O-Phosphonato-L-Homoserine	C01102	198.016	[M-H]-	0.041088	0.162297	0.0354497	0.0889844	0.0174816	0.00330646	0.0353467	0.0951777	0.00952292	0.00389976	2.95475e-23	0.0682647	0.00835694	0.0938813	0.0537273	0.203193	0.0706008	0.0866948	0.229173	0.306893	0.12876	1.55283e-21	1.35585e-22	0.100501	0.0272724	0.113791	0.0118215	8.99434e-22	0.0118119	2.99351e-22	2.02021e-22	2.35531e-22	0.00214164	0.152344	1.36056e-22	0.07289
Gamma-Glutamyl-3-Aminopropiononitrile ; Gm1-Pool ; Gm2-Pool	C06114 ; C04911 ; C04884	198.088	[M-H]-	0.175268	0.0849816	0.0488792	0.104161	0.0484379	0.224548	1.13828e-25	0.0313325	3.14308e-26	1.09861e-20	0.0422978	0.00462512	0.151826	0.0639606	0.0598789	0.130564	0.0795183	0.0798397	0.00593527	0.0745968	1.3558e-25	2.90452e-24	2.32697e-25	0.0325839	0.226539	0.167198	0.0381658	0.0718219	0.0494	0.213254	1.25335e-25	3.77954e-25	8.2446e-27	4.00295e-24	0.0488028	2.06405e-25
Ecgoninium Methyl Ester	C12448	198.111	[M-H]-	0.0538426	0.0615593	0.0154299	0.00980296	0.0146369	0.10011	3.30846e-23	0.110037	0.00216784	0.368466	4.93307e-24	0.0195976	0.0646238	0.16168	0.104824	0.329117	0.0503464	0.106229	0.251085	0.184944	2.17587e-23	3.21478e-23	2.3968e-24	0.0982542	0.0573993	0.30237	0.0161011	0.0510151	0.00638036	0.123809	2.55747e-24	5.76066e-24	1.27681e-22	4.27601e-22	3.66336e-24	2.89189e-24
4-Fumarylacetoacetate ; 4-Maleylacetoacetate	C01061 ; C01036	199.023	[M-H]-	0.036794	0.0452168	0.00101473	0.041022	0.00458499	0.00401493	0.10509	0.0597137	0.0557873	0.194467	0.144262	0.0975339	1.4183e-20	0.0346876	1.58299e-22	0.176648	6.03482e-23	0.0595427	0.191915	0.187064	0.341428	2.59793e-20	0.584727	5.12035e-22	0.00118186	5.70471e-21	4.57501e-20	1.86784e-20	2.15455e-22	2.73348e-21	0.120212	0.0706814	0.106432	0.109996	0.153249	0.0235933
Spermine Dialdehyde		199.146	[M-H]-	0.175766	0.0551185	1.73161e-20	6.7778e-20	0.0150415	6.49934e-20	8.57376e-21	8.21382e-18	0.014662	0.98081	3.76324e-20	0.0789396	0.0134529	0.0211909	0.00294534	2.58209e-19	1.72155e-20	0.430315	1.89756e-19	2.67607e-19	1.91886e-15	1.50297	0.0691097	7.39782e-21	0.122888	0.849995	0.000983151	0.0529663	1.25538e-19	0.117369	5.96508e-20	6.67739e-20	0.0260037	2.0562e-18	0.0262856	7.05775e-20
3,4-Dihydrocadalene	HMDB0036453	199.149	[M-H]-	0.146923	0.0491961	1.84963e-18	1.52199e-17	0.0129132	1.08795e-17	1.4906e-18	7.72721e-13	0.010126	0.914143	1.27474e-17	0.0507862	0.0221605	0.00611009	4.46305e-17	4.24377e-17	2.72539e-18	0.359275	2.23036e-17	1.04332e-16	0.0126774	1.53154	0.0555156	1.31313e-18	0.0872001	0.669076	0.00136071	0.0500872	1.32167e-17	0.113629	9.52844e-18	1.15145e-17	0.0183056	3.39871e-16	0.0213321	1.37659e-17
Dodecanoic acid ; Ethyl decanoate ; Octyl butanoate ; Dodecanoic Acid	C02679 ; HMDB0000638 ; HMDB0030998 ; HMDB0034136	199.17	[M-H]-	1.00352	0.28401	1.36596e-26	0.33393	0.0423452	7.11306e-26	1.17172e-26	0.271358	0.0711548	5.30971	2.88676e-25	0.0208254	0.205435	1.19567e-21	7.58946e-27	1.69047e-25	7.10622e-27	0.368909	1.00251e-25	1.19734e-24	3.11156e-26	4.5559	4.49426e-26	7.31782e-26	0.34259	2.1411	0.0541355	0.302515	1.39613e-25	0.639812	5.83186e-26	1.27935e-25	4.82283e-26	1.57007e-24	0.226488	8.9974e-26
Capryloylglycine	HMDB0000832	200.13	[M-H]-	0.0653261	0.0350927	0.00248185	1.1324e-21	0.00720613	1.09884e-21	1.05628e-21	0.00691478	0.00574077	0.226484	1.45194e-21	0.0341032	0.0213895	0.0174938	0.0120381	0.0114489	7.03541e-22	0.114777	1.05598e-18	1.88391e-21	1.51449e-21	0.325634	0.0317056	8.70484e-23	0.0617214	0.360517	0.000625104	0.01925	0.000928801	0.0370606	8.15754e-22	7.33469e-22	0.0137643	8.49966e-20	4.72472e-21	1.39752e-21
Spermine Monoaldehyde		200.174	[M-H]-	0.119903	0.0170048	1.45898e-22	0.0351317	0.0108812	2.34201e-21	2.50527e-22	0.0203515	6.33537e-22	0.937438	2.96063e-21	0.00560424	1.51036e-21	3.07285e-22	8.92752e-23	3.69723e-21	3.09822e-22	0.0546508	1.12691e-21	1.30871e-21	3.00995e-22	0.629571	0.000273723	0.0125916	0.0663204	0.373813	0.00879381	0.034227	4.16116e-21	0.0749855	1.69819e-21	2.03965e-21	1.12441e-18	3.34673e-20	0.0207544	2.62355e-21
Succinyl-Acetoacetate		201.038	[M-H]-	1.87547e-20	0.198214	4.81021e-22	0.128484	4.16811e-21	2.64575e-21	0.49779	0.158866	0.342014	0.775674	0.199589	1.0302	0.412842	0.21232	3.90452e-22	0.645485	3.37708e-21	0.555744	0.278254	0.734795	0.682237	3.39366e-17	0.286353	1.65911e-20	0.612766	3.24954e-21	0.185307	4.84697e-20	5.40498e-21	3.39895e-21	1.04866e-20	1.00591	4.3449e-21	1.21355	0.106221	1.11261
3-Indolebutyric acid	HMDB0002096	202.087	[M-H]-	0.0413795	0.039045	0.00744889	0.0566214	0.0226479	1.04554e-18	0.0758461	0.0265744	0.0985574	0.103067	0.00340861	0.153469	0.0166161	0.04609	0.0160837	0.101711	0.0158593	0.0999728	0.110211	2.18114e-18	0.0940317	2.91658e-18	0.0566658	2.7656e-19	0.0650939	0.256163	0.0208534	2.30511e-13	0.0189492	0.0244923	0.0149379	4.08468e-19	0.0464966	0.195834	1.85302e-19	0.10204
L-Acetylcarnitine ; O-Acetylcarnitine	C02571 ; HMDB0000201	202.108	[M-H]-	7.17074e-25	0.102312	2.01464e-26	5.66579e-24	3.7372e-25	5.91274e-25	0.647976	0.0401286	0.993734	0.626476	0.206872	0.691972	7.80323e-25	0.151268	1.23271e-25	0.417111	0.0129544	0.282114	1.34632	0.483632	1.15821	5.80844e-19	0.311743	0.0793884	0.205982	0.773104	0.0390355	3.89398e-23	0.0493338	1.64984e-24	0.426119	1.26487e-23	0.57956	1.17765	1.51385e-24	0.744088
L-Tryptophan ; S-nirvanol	C00078 ; HMDB0060967	203.082	[M-H]-	1.22334	2.45402	0.660576	1.58519	0.57072	2.1539	1.53574	0.930515	0.163114	4.26108	0.562309	1.31645	4.18763	6.25569	2.29092	9.98219	2.35964	3.71328	6.17217	0.710219	1.61737	3.00055e-17	1.32538e-14	1.41916	1.21506	5.75469	0.351433	2.42011	0.34179	0.797617	7.53317e-15	0.113497	0.0807169	3.55757e-15	0.889732	4.45941e-17
Xanthurenic acid ; Xanthurenic Acid	C02470 ; HMDB0000881	204.032	[M-H]-	0.0909454	0.147883	0.0453823	0.138961	0.0245833	0.153675	0.0051359	0.0426381	1.23313e-28	0.119782	1.74571e-27	0.0675614	0.0550548	0.073706	0.0587492	0.107971	0.0434986	0.0640486	0.0742322	4.74137e-27	9.67016e-27	1.09772e-26	1.42919e-27	0.0125977	0.0802043	0.19857	0.0313449	0.144631	0.0263911	0.110684	2.25102e-27	3.81512e-27	0.00817822	1.97578e-23	8.55913e-28	1.40937e-27
Lipoamide	C00248	204.052	[M-H]-	0.0388975	0.063812	0.00789708	0.0458245	0.00902114	0.0486084	0.0630075	0.0265071	0.0569661	0.112701	0.0441327	0.100062	0.0939961	0.111727	0.033789	0.193042	0.0538403	0.0633372	0.148539	0.0149477	0.110164	2.63337e-30	0.00926185	0.0692447	0.0841564	0.160615	0.00811856	3.84935e-30	0.0260046	0.0528704	8.64999e-30	2.73223e-30	0.0247088	0.327561	1.67561e-30	0.0485159
ibuprofen-R ; ibuprofen-S		204.114	[M-H]-	0.00998856	0.0137798	2.00387e-26	0.0291656	0.00208686	0.0168128	0.0225615	0.0225649	0.0233207	3.84475e-25	0.0135616	0.0261342	0.0198017	0.0298667	0.00902818	0.0494718	0.00799648	0.0293821	0.0321882	4.30776e-25	0.0232636	4.50261e-25	0.00775891	0.00234182	0.0156377	0.0427631	0.00340179	0.0264187	0.0053378	0.0128488	1.21612e-22	5.81937e-25	0.0121059	3.89549e-19	1.30911e-25	0.0322549
2-Hydroxy-4-trifluoromethyl benzoic acid	HMDB0060715	205.011	[M-H]-	0.217421	0.664981	0.135748	0.543085	0.069977	0.552284	1.23193e-21	0.171341	2.50685e-22	0.839693	8.4727e-22	1.62739e-21	0.0386509	0.0997319	0.0707929	0.430315	3.25039e-18	0.0495862	0.162072	0.318787	0.0227619	1.6905e-19	0.0594613	0.0596593	0.246044	1.70562	0.0647708	0.444087	0.069805	0.238654	1.17635e-21	2.726e-21	1.00268e-21	4.18418e-20	1.09336e-21	2.72604e-21
2-Methylcitrate	C02225	205.035	[M-H]-	0.108341	0.153035	0.0401047	0.161622	0.186097	0.0788927	2.40783e-20	0.136208	9.54511e-21	0.0580733	9.1421e-22	0.0668579	4.69914e-16	0.0710146	5.71289e-20	0.169256	0.0786437	0.093787	0.220386	0.100259	0.113102	4.56913e-19	0.0991566	2.1802e-20	0.0894584	0.240456	0.0168951	1.50205e-19	0.131402	0.0908517	6.87321e-20	0.169206	0.0201108	0.814386	0.0505368	0.0543926
(R)-lipoic acid ; Lipoate	C00725 ; HMDB0001451	205.035	[M-H]-	0.107911	0.153282	0.0398956	0.150506	0.185055	0.0762519	7.23145e-24	0.129928	3.30086e-24	0.0875279	3.35725e-25	0.0645805	1.60743e-19	0.0713981	1.24178e-22	0.165248	0.0788522	0.092477	0.220391	0.0985837	0.11232	1.69718e-22	0.0982332	1.72483e-23	0.08744	0.238442	0.016565	5.60524e-23	0.129104	0.0993551	2.22854e-23	0.166044	0.0193791	0.800385	0.0540972	0.0397107
PHderiv_2-Oxopentanoic acid; 2-Oxovalerate; 2-Oxopentanoate; alpha-Ketovaleric acid	C06255	205.098	[M-H]-	0.165323	0.0240151	0.0363316	3.48177e-26	0.0109909	5.38761e-26	0.269032	1.18787	0.0255847	4.00615	0.201953	0.653358	3.42218e-26	0.0483987	1.79524e-26	0.347306	8.2296e-27	0.0656996	1.14459	0.823001	0.340678	0.340151	1.19825	0.332066	0.170564	0.717442	0.0149352	0.388261	0.0558019	0.0949307	1.04974e-25	0.116908	1.66485e-25	6.52149e-24	4.50784e-26	2.76907e-20
Monoethylglycinexylidide	HMDB0060656	205.133	[M-H]-	0.0243484	4.22864e-25	8.8782e-26	6.89371e-25	6.90023e-26	3.96074e-25	1.38523e-23	7.18966e-25	2.21671e-25	2.57433e-24	2.5728e-25	5.73946e-25	3.81734e-25	3.10912e-25	7.10133e-26	3.9426e-25	8.68901e-26	1.95527e-25	7.08396e-25	1.29849e-24	1.91496e-25	2.79261e-24	3.26891e-25	3.32148e-25	3.96271e-25	0.0425923	6.27415e-26	3.2569e-25	1.00464e-25	1.01122e-24	8.53376e-25	0.00895564	1.61401e-25	1.14277e-24	2.44758e-25	1.75752e-24
4-(1,1,3,3-Tetramethylbutyl)-phenol	HMDB0013825	205.16	[M-H]-	0.563676	4.21826e-22	9.75227e-23	3.85991e-21	6.3679e-23	3.71259e-22	3.29429e-21	7.31361e-22	2.51765e-22	2.34609e-21	2.16268e-22	4.77687e-22	3.09169e-22	4.37897e-22	7.59354e-23	5.62321e-22	1.04826e-22	1.90797e-22	5.62414e-22	1.77215e-21	2.05724e-22	3.74482e-21	3.80026e-22	3.06044e-22	3.7456e-22	3.46621e-16	4.66532e-23	3.54004e-22	4.22471e-22	1.34498e-19	8.10288e-22	1.56809	1.34789e-22	1.23945e-21	5.55783e-22	3.26929e-18
4-(2-Aminophenyl)-2,4-Dioxobutanoate	C01252	206.048	[M-H]-	0.179833	0.249999	0.0675441	0.380962	0.0540497	0.236652	0.0586031	0.160044	0.0285059	4.16296e-26	0.0522211	0.254947	0.334494	0.334442	0.145443	0.613439	0.136857	0.2069	0.292436	0.219426	0.134412	3.93158e-30	0.0169141	0.173775	0.257498	0.788377	0.0431095	0.323188	0.0771898	0.140328	1.01757e-30	3.8382e-28	0.0315017	4.76889e-29	6.55698e-31	0.409911
Carbamazepine iminoquinone	HMDB0060675	206.06	[M-H]-	0.183168	0.360525	0.0783645	0.530809	0.0588673	0.270959	0.147726	0.159298	0.0277416	1.9024e-25	3.58436e-26	0.291933	0.399038	0.813781	0.324727	1.43525	0.262757	0.429043	1.19863	0.223095	0.20872	1.00337e-25	1.92683e-26	0.470699	0.166849	0.930779	0.0370569	0.367318	0.0523668	0.118272	2.1643e-26	2.78316e-25	0.000384542	1.79575e-24	2.0682e-26	0.405207
Dihydrolipoamide ; Dihydrolipolprotein ; Lipoylprotein ; S-Aminomethyldihydrolipoylprotein	C00579 ; C02972 ; C02051 ; C01242	206.07	[M-H]-	0.0558879	0.0958233	0.0288647	0.371977	0.0147453	7.8502e-28	0.03596	0.022051	1.88009e-28	1.81668e-28	3.5803e-28	0.158623	0.0626752	0.14908	0.0758773	0.284664	0.0587149	0.0622226	0.254275	0.164717	0.0268255	2.72941e-27	1.63682e-28	0.141708	0.057157	0.246377	0.0116234	0.120584	0.0129557	0.0763217	4.55462e-28	1.99897e-27	1.08057e-24	3.57523e-26	4.94358e-28	0.0205774
PHderiv_Oxomalonate; Oxomalonic acid; Ketomalonic acid; Mesoxalic acid	C00830	207.041	[M-H]-	0.117923	0.117188	0.0436995	0.137975	0.0364558	0.14123	0.0465849	0.115468	1.52206e-18	0.138312	3.24592e-18	0.0589412	0.107754	0.06174	0.0159902	0.159944	0.0280093	0.0662472	1.37846e-16	5.72301e-13	0.0526254	2.32034e-16	0.0759674	4.82813e-14	0.120874	0.362582	0.0156838	0.134528	0.0410262	0.0944396	1.40756e-17	3.36104e-17	1.18848e-16	3.47625e-16	1.56834e-17	0.141538
L-Kynurenine	C00328	207.079	[M-H]-	0.224808	0.156889	0.0430696	0.418255	0.0307536	0.0505428	7.44589e-24	0.175659	0.00407096	2.81836e-23	9.60239e-22	0.337565	0.144177	0.187141	0.0710397	0.37743	0.0700008	0.15019	0.0579819	4.16754e-23	1.48639e-22	1.41903e-22	1.57129e-22	0.0770458	0.14756	0.292189	0.01697	0.222692	0.0409925	0.00208299	7.21551e-23	4.81424e-23	9.56185e-24	5.68827e-22	9.64814e-24	0.615661
2-Hydroxyiminostilbene	HMDB0060652	208.077	[M-H]-	0.0230591	0.0213312	0.00349539	0.0457761	0.00453182	0.00606522	0.00886601	0.0178943	0.00450395	2.55864e-21	9.20095e-22	0.0412695	0.0214687	0.0220587	0.00955963	0.0638663	0.0132534	0.0417795	1.89381e-21	1.02313e-21	3.36394e-22	9.42935e-21	2.051e-17	8.3519e-21	0.0101433	0.0564502	0.00255579	0.0225438	0.00471632	5.537e-22	1.156e-21	2.18671e-21	6.58808e-20	1.01226e-20	3.4223e-22	0.07397
Phosphocreatine	C02305	209.021	[M-H]-	0.184206	0.393086	0.0951508	0.554932	0.0508039	0.280535	0.00714244	0.0620326	1.49831e-22	6.6103e-21	9.56585e-22	9.85127e-22	6.46108e-21	0.0159915	0.00821478	3.84505e-21	0.000585232	0.018695	0.0226685	6.64646e-20	1.88758e-20	2.44725e-20	0.0335563	5.81891e-21	0.13665	1.00151	0.0304383	0.262859	0.0649033	0.109208	1.06115e-21	2.17672e-21	1.09845e-22	3.37187e-20	9.62415e-22	2.36972e-21
D-Glucarate	C00818	209.031	[M-H]-	0.804952	1.96705	0.43178	2.33501	0.215085	0.968722	1.18686e-19	2.22132e-16	1.94858e-21	6.30463e-20	1.62118e-20	1.78084e-20	3.08283e-21	2.67211e-21	2.55844e-21	7.15391e-21	1.267e-21	2.09719e-21	5.6761e-21	1.08581e-20	6.23307e-21	8.43242e-20	4.89286e-21	3.72699e-21	0.439476	3.84261	0.100907	1.06236	0.267904	0.404047	1.73767e-20	4.13784e-20	1.10919e-21	1.43099e-18	7.91835e-20	4.98564e-20
PHderiv_Mercaptopyruvate; 3-Mercaptopyruvic acid; 3-Mercaptopyruvate	C00957	209.04	[M-H]-	0.0747454	0.346511	0.10992	0.82676	0.0806718	0.349655	0.152997	0.0773202	4.74502e-30	1.26422e-27	3.02084e-29	3.76568e-29	1.20503e-29	2.93707e-28	5.08686e-28	4.00018e-29	4.3266e-27	2.4212e-29	3.50703e-29	9.73456e-29	9.97938e-28	3.53951e-28	0.0192406	1.79475e-29	0.191806	2.19509	0.054862	0.328227	0.0820281	0.0987786	4.36624e-29	5.1242e-29	3.14668e-30	2.19833e-27	3.53612e-29	1.16252e-28
3-(4-Hydroxy-3-methoxyphenyl)-2-methylpropionic acid	HMDB0060737	209.082	[M-H]-	0.183337	0.152859	0.0146875	0.3667	0.0158435	0.125532	1.3383e-23	0.0404155	0.019691	3.17189e-22	6.67911e-23	6.50891e-18	0.0234871	0.136464	0.0501074	0.301685	0.0201766	0.330989	0.183095	2.26386e-22	2.23234e-22	3.00838e-21	0.0950999	1.89795e-23	0.168882	1.06733	0.0126509	0.152591	0.018377	0.173626	3.24164e-23	6.79414e-23	1.88319e-21	1.13878e-21	1.2029e-22	1.43348e-22
N-Hydroxylorcaserin	HMDB0060844	210.067	[M-H]-	0.0828349	0.0372522	0.0214204	0.0967475	0.0203768	0.0955457	8.16822e-11	0.049285	0.000367278	1.87245e-15	1.59978e-15	1.65528e-15	0.0376236	0.0361579	0.00739559	0.0806271	0.0305261	0.0339674	0.0151988	8.4578e-16	0.0357374	7.68505e-15	5.26418e-15	0.00783788	0.103887	0.134629	0.0167226	0.0738607	0.0290559	0.116251	4.64555e-16	2.80071e-15	5.86307e-17	1.04194e-14	1.1614e-15	9.6556e-16
3-O-Methyldopa		210.077	[M-H]-	0.155577	0.101516	0.0390271	0.147109	0.0441184	0.147155	0.00515316	0.0475305	3.10451e-21	1.01577e-21	0.00447515	0.0592998	0.0864488	0.113646	0.0538564	0.168768	0.0661574	0.102355	0.0969176	5.7369e-21	1.03681e-21	2.79365e-21	1.05086e-21	7.40746e-22	0.195003	0.330614	0.0292088	0.124547	0.0738689	0.278325	2.34041e-21	1.19607e-21	1.40163e-22	5.42824e-21	6.68159e-20	1.8335e-22
Urolithin B	HMDB0013696	211.039	[M-H]-	0.0963026	0.0948662	0.0244453	0.1804	0.022998	0.0679532	0.0283384	0.0748652	0.0326205	2.79593e-17	0.0175479	0.104496	0.0863452	0.0662274	0.042173	0.10713	0.0185185	0.127441	0.00310243	0.0133963	0.053877	1.54748e-19	0.0980724	2.46552e-21	0.123957	0.313555	0.0250418	0.13199	0.0320637	0.132361	6.40708e-20	3.437e-20	0.0173377	3.79381e-19	0.0183661	0.0326293
Vanil-Lactate		211.061	[M-H]-	0.326678	0.430814	0.0586011	0.779639	0.0110496	0.283135	0.181765	0.364396	0.317744	1.02409e-24	0.651921	0.538294	0.368415	0.417367	0.260475	0.622585	0.304495	0.391565	0.371128	0.0620622	0.101108	5.80015e-27	0.131964	0.072981	0.543877	1.08724	0.0969209	0.545968	0.0581255	0.0481069	2.78399e-25	4.74498e-27	0.0662787	1.34645e-26	0.539701	0.796131
thiomethyl-sulphoxide-conjugate-acetaminophen		212.036	[M-H]-	0.107227	0.154079	0.0300091	0.0974713	0.0291809	0.117073	0.013461	0.0707498	0.126584	0.285543	0.0497007	0.097604	0.0632331	0.177805	0.132621	0.287033	0.0834858	0.144549	0.183775	2.32709e-26	0.015289	2.93578e-26	9.49923e-28	0.0424985	0.111354	0.255597	0.0246473	0.160924	0.0340182	0.151711	0.0265404	2.64451e-27	0.191316	8.69316e-27	3.98975e-27	1.97439e-25
Tridecanoic Acid	C17076	212.175	[M-H]-	0.029186	0.0211036	1.56822e-23	0.0125792	0.00527645	1.41811e-22	7.78534e-24	5.10372e-23	0.0109922	0.212745	1.30228e-23	0.0228717	0.0152253	0.0180518	0.00984439	0.0153068	2.19241e-23	0.0548333	0.0129778	0.00239306	2.21802e-23	0.213453	0.0207038	1.1819e-23	0.0244861	0.120966	3.89111e-21	0.0108525	0.00132423	0.0125668	4.74819e-23	6.20462e-23	0.0080705	8.43272e-22	1.83028e-22	5.64253e-23
2-Deoxy-D-Ribose 1-Phosphate ; 2-Deoxy-D-Ribose 5-Phosphate	C00672 ; C00673	213.016	[M-H]-	0.0846354	0.0710942	0.0392004	1.14612e-17	0.0317145	0.131774	0.118589	0.268322	0.100341	0.860529	0.0220618	0.205353	6.38336e-19	0.0676174	0.0500631	0.277374	0.0359806	0.0796265	0.638664	0.594292	0.398269	0.917026	0.141353	0.170647	0.38815	0.515382	0.0583029	0.256958	0.044368	0.171526	3.87115e-19	4.42991e-18	2.08094e-16	3.39778e-17	1.58587e-18	3.6553e-18
Tridecanoic acid	HMDB0000910	213.185	[M-H]-	0.537398	0.261812	2.67317e-26	1.69567e-26	0.0386264	6.88722e-26	5.81093e-27	0.117027	0.0762811	4.01336	1.9106e-26	0.175854	0.280824	0.220833	0.0557506	1.49759e-25	1.08369e-26	0.393635	1.58089e-25	7.38159e-26	5.61681e-26	6.63042	0.167149	0.311992	0.563769	2.59593	2.047e-26	0.54184	0.0243814	0.711971	1.56736e-26	3.64031e-26	0.0823338	4.42731e-25	2.87743e-21	2.78772e-26
2-Amino-5,6-dichloro-3,4,-dihydroquinazoline	HMDB0060712	213.993	[M-H]-	0.0370703	0.0524664	6.20011e-22	0.0355736	0.0246802	0.00939656	0.0130653	0.0295658	0.0750209	0.154192	0.0845085	0.0909136	0.0219926	0.0408733	0.0347608	0.108446	0.0476857	0.0485425	0.0946688	0.0906577	0.0264178	5.17849e-20	0.0815199	0.0432845	0.0458666	0.0656168	0.00337228	0.0284683	8.4869e-22	0.000299832	0.0329245	0.0797136	0.0570364	0.110895	0.147901	0.102742
Propenoylcarnitine	HMDB0013124	214.111	[M-H]-	0.0710452	0.0455137	6.4666e-26	7.58116e-25	0.0256385	0.0139772	1.023e-25	9.77594e-25	0.026358	0.316265	0.0107057	0.0497248	0.0359274	0.0457288	0.014921	0.0893303	2.93923e-25	0.187662	0.00892176	0.000488376	0.0105214	0.072592	0.176066	3.94108e-26	0.0513813	0.445288	3.97222e-26	0.0393652	6.70951e-26	0.0592272	2.89809e-25	3.76373e-25	0.0225793	1.31057e-23	0.0720511	1.00228e-24
Bisnorbiotin	HMDB0004821	215.05	[M-H]-	1.60012	4.50043	0.619646	3.88467	0.794873	5.91584	2.29849e-24	1.76296	7.03556e-25	3.19899	2.51014e-24	1.54338e-24	0.400971	3.83731	2.90523	6.86551	1.06076	0.470772	6.44931	0.634405	9.98556e-25	1.10075e-22	1.29144	8.67024	1.93491	9.20554	0.200353	2.11277	0.522124	2.44593	2.163e-24	6.84835e-24	3.27323e-21	1.11364e-22	0.445191	4.56024e-24
3-Hydroxydodecanoic acid ; Omega Hydroxy Dodecanoate (N-C12:0)	C08317 ; HMDB0000387	215.164	[M-H]-	0.22208	0.141566	1.4476e-23	1.22642e-22	0.0208336	0.0076021	2.69285e-24	4.1355e-23	0.0354838	0.951941	2.01805e-23	0.099443	0.0839219	0.084589	0.0379209	0.000766391	7.36048e-24	0.419048	5.61286e-23	3.54822e-23	1.67307e-23	1.69841	0.114367	2.62063e-24	0.188286	0.919183	0.0110307	0.115735	0.0275599	0.185937	1.2267e-23	2.20506e-23	0.0161797	5.77883e-22	6.19275e-23	2.25147e-23
Tyr-194 Of Apo-Glycogenin Protein (Primer For Glycogen Synthesis) ; Tyramine O-Sulfate		216.035	[M-H]-	1.57688	4.46108	0.462228	3.71839	0.348172	5.40478	1.21568e-25	1.30238	1.20376e-27	2.10874	3.74489e-27	2.43589e-27	0.679764	3.34043	2.5502	5.5588	0.645306	0.395249	5.2643	1.15038	2.04638e-26	1.36902e-25	1.0945e-24	6.66401	1.6373	7.24994	0.116913	1.66413	0.188139	1.85879	4.58329e-27	1.27709e-26	3.03886e-24	2.1211e-25	7.92748e-27	9.33163e-27
O-Propanoylcarnitine ; Propionylcarnitine	C03017 ; HMDB0000824	216.125	[M-H]-	0.120255	0.0676984	2.14926e-26	2.34999e-26	0.0130914	0.0397997	2.9579e-27	5.5993e-26	0.025408	0.527701	9.47988e-27	0.0565243	0.0258362	0.0396445	0.0191738	1.05917e-24	1.8106e-26	0.277482	1.06174e-24	7.0471e-26	1.80994e-26	0.900791	0.0724494	5.82958e-27	0.111384	0.733702	1.60451e-22	0.0426176	3.81805e-25	0.062204	1.16014e-26	1.67552e-26	0.0248762	6.73759e-25	0.0140958	3.41525e-26
Prolyl-Cysteine		217.067	[M-H]-	0.231142	0.260243	0.0103348	0.239902	0.0527124	0.638636	0.183406	0.144399	0.193809	0.70448	0.00550763	5.24168e-21	0.43494	0.45305	0.152921	1.28419	0.06118	0.250132	1.50225	0.0645994	5.88939e-21	1.49537	2.5603e-20	0.34701	0.278635	0.830192	0.0504666	0.279773	0.0497828	0.294428	7.62032e-21	2.82886e-20	1.8405e-21	5.0633e-19	1.16508e-20	2.3078e-20
5-L-Glutamyl-L-Alanine	C03740	217.084	[M-H]-	2.9234e-24	0.168979	2.63221e-25	0.0227163	7.26584e-24	0.0293497	0.958844	0.100343	1.20746	0.807724	0.390062	0.270269	0.203117	0.173555	0.102416	0.312269	0.0838367	0.118788	1.95089e-19	0.130008	0.0386614	5.93703e-22	7.4904e-23	0.00329765	0.392933	0.114406	0.236719	1.01078e-22	0.14706	1.05214e-22	2.28697e-23	0.837885	4.05878e-25	2.25691	2.71712e-23	0.554268
N-Acetylserotonin	C00978	217.098	[M-H]-	0.103393	0.139342	4.72958e-27	0.130716	0.0188937	0.0969136	0.107068	0.0181154	0.167663	0.122265	0.0219257	0.0968676	0.0802363	0.0993117	0.0534699	0.209797	0.0292041	0.117116	0.0661288	0.0201874	2.1144e-26	8.95958e-25	0.0154063	0.0902365	0.111828	0.504381	0.0359854	0.151235	0.0265213	0.154951	5.53495e-26	9.7307e-26	9.50592e-27	9.45601e-24	0.014056	2.62101e-22
3-Hydroxy-Sebacic Acid		217.108	[M-H]-	0.320122	0.188325	2.14261e-23	1.98166e-22	0.0312922	0.051849	1.19357e-23	0.0547503	0.115289	1.00034	3.75289e-23	0.172301	0.171513	0.146797	0.0586703	0.422432	0.00671682	0.384357	1.8257e-21	5.86901e-22	1.03291e-22	2.03971e-21	0.175291	1.2199e-23	0.189097	1.0828	0.00621619	0.227273	6.30446e-21	0.274208	7.34914e-23	1.02916e-22	0.0547418	1.20691e-20	0.106895	7.88663e-18
5-Methoxydimethyltryptamine	HMDB0002004	217.134	[M-H]-	0.0694054	0.0423535	0.00652074	0.0169183	0.00682878	0.027016	6.08278e-18	0.0112581	0.00303101	0.2763	2.21741e-17	0.0188625	0.018682	0.0373291	0.015325	0.113164	0.0122165	0.142253	0.0407409	5.19193e-17	2.25983e-17	1.76691e-09	4.85106e-16	7.09604e-18	0.0413242	0.339125	0.00134033	0.0175152	3.95902e-16	0.0312799	2.94438e-17	3.793e-17	0.0135767	9.53421e-16	0.00596739	8.7427e-17
4-Nitrophenyl Sulfate		217.978	[M-H]-	7.67852e-23	6.3379e-24	0.0318799	7.57927e-23	2.79819e-24	3.43528e-22	0.0384266	4.99539e-23	3.00955e-21	2.94252e-22	0.367559	0.114922	1.79419e-24	4.97366e-24	5.4603e-23	1.33437e-23	5.57229e-23	3.45334e-23	2.56795e-23	2.4485e-23	0.0528694	8.46197e-23	0.148123	1.30394e-23	0.0966042	1.87273e-22	0.0775619	1.83635e-21	2.97856e-23	8.56776e-23	9.59723e-23	6.92611e-22	6.46225e-23	0.500828	0.448355	0.268436
4-Nitrophenyl-Phosphate	C03360	217.986	[M-H]-	2.09003e-22	1.16233e-22	0.00258841	1.63726e-22	1.96857e-23	6.13216e-22	3.01643e-22	2.05358e-22	5.73667e-22	6.48912e-22	0.672444	1.1133e-21	1.75597e-22	1.1208e-22	2.60242e-22	3.09086e-22	1.65324e-22	3.90703e-22	3.34205e-22	4.55088e-22	2.76161e-18	2.28144e-21	0.305449	7.08197e-22	1.7675e-22	4.42946e-22	0.015915	1.52333e-20	4.6524e-23	1.62992e-21	3.10354e-22	6.56216e-22	1.30733e-22	0.210697	0.636461	0.099987
ID11614 ; benzisothiazole piperazine	HMDB0060827 ; HMDB0061056	218.075	[M-H]-	0.721122	0.623463	0.352169	0.613918	0.384422	1.80501	2.06412e-25	9.07709e-25	8.02385e-26	3.15028e-24	6.96284e-26	2.08562e-24	1.02615	0.368285	0.493873	0.548381	0.61407	1.19218	8.14475e-23	0.715649	1.40256e-25	9.25305e-24	2.87422e-25	8.90574e-25	0.505533	0.31717	0.246434	8.45101e-24	0.244471	0.828228	8.17149e-24	0.32665	0.000519826	1.72258	2.78043e-25	8.32819e-24
(R)-Pantothenate	C00864	218.103	[M-H]-	11.2768	9.64477	4.89292	6.63299	5.5425	21.5819	1.26588e-21	1.30209e-21	3.75366e-22	9.09155e-22	2.97282e-21	5.38386e-20	17.5198	7.38794	10.0296	6.66982	11.4678	20.9408	4.32979	11.2443	1.41602e-21	3.25752e-19	2.52529e-18	1.03311e-22	5.39733	4.84344	3.01581	3.40426	4.93434	11.1053	2.03342e-19	2.97179e-20	4.55455e-18	3.47376e-20	5.96936e-19	1.16799e-17
2,4-Dichlorophenoxyacetic acid	HMDB0041797	218.964	[M-H]-	5.73746e-17	4.57109e-17	1.24589e-18	1.05286e-16	2.94331e-16	8.51067e-17	7.90148e-17	1.02042e-16	2.59902e-18	4.04013e-16	1.11864e-15	1.15867e-16	7.80707e-15	1.0149e-16	1.73889e-17	6.98417e-16	1.99799e-17	7.2785e-17	5.76117e-15	4.88951e-16	6.83164e-17	5.44234e-15	1.10462e-16	1.32849e-16	2.07513e-16	2.56047e-15	4.47372e-12	1.13584e-15	1.10721e-14	7.49024e-15	4.26825e-16	3.86488e-15	3.35349e-11	3.48762e-15	7.63786e-15	1.50076e-14
5-Hydroxy-L-Tryptophan ; PHderiv_2,5-Dioxopentanoate; 2-Oxoglutarate semialdehyde ; PHderiv_Acetylpyruvate; Acetylpyruvic acid; 2,4-Dioxopentanoate	C01017 ; C00433 ; C02132	219.077	[M-H]-	0.226514	0.184383	0.0624451	0.259558	0.0604972	0.170399	0.0716205	0.323976	2.23639e-24	0.815958	2.11661e-24	0.403996	2.45551e-23	0.268348	0.0892988	0.650363	0.0523087	0.370442	0.802205	3.32156e-22	0.159311	4.36299e-23	0.491694	0.00185777	0.268566	0.800116	0.0493242	0.419324	0.0799986	0.494151	1.45363e-24	6.79374e-24	1.66042e-24	3.56462e-23	6.81626e-25	1.59829e-24
1-Hydroxypyrene	HMDB0013139	219.084	[M-H]-	0.342724	0.244355	0.0873131	0.542622	0.0919452	0.254082	0.0447555	0.417204	9.71016e-26	0.519476	5.38487e-26	0.422783	2.14005e-20	0.360451	0.127743	0.603757	0.0725867	0.331088	0.980045	0.0934599	0.191851	1.11765e-24	0.653808	0.100658	0.342143	0.908293	0.052728	0.543512	0.123792	0.572898	1.2274e-25	8.65693e-25	1.36123e-25	2.10864e-24	4.08864e-26	1.66115e-25
PHderiv_(S)-3-Methyl-2-oxopentanoic acid; (S)-3-Methyl-2-oxopentanoate; (3S)-3-Methyl-2-oxopentanoic acid; (3S)-3-Methyl-2-oxopentanoate ; PHderiv_2-Oxohexanoic acid; 2-Oxohexanoate; alpha-Ketocaproic acid ; PHderiv_4-Methyl-2-oxopentanoate; 2-Oxoisocaproate	C00671 ; C00902 ; C00233	219.113	[M-H]-	1.67792	1.0544	0.729102	3.66345e-24	0.225518	2.60616e-23	3.78629	12.3487	5.9106e-24	35.7855	2.52962	7.15117	3.62047e-24	0.0495272	3.08937e-24	3.28797	7.62107e-25	0.714009	12.4118	9.99983	5.31717	0.248894	14.9023	4.0214	2.36433	6.4917	0.357996	3.99356	0.99664	1.32522	1.03912e-23	2.33307e-17	1.79461e-24	9.16781e-22	3.11514e-24	5.1721e-23
2,6-Di-tert-butylbenzoquinone	HMDB0013817	219.138	[M-H]-	0.0834399	0.0524942	0.0177049	2.37215e-23	0.0198332	0.0110052	0.0220735	0.135685	8.11259e-24	0.654248	5.17334e-23	0.132639	5.14146e-24	0.0210587	0.00453577	0.11978	7.76459e-25	0.0866176	0.228277	0.0997088	0.0778711	2.26133e-21	0.353443	0.0606771	0.0559049	0.178159	0.0109618	0.102866	0.0229541	0.0541473	6.88178e-24	2.4703e-23	6.65605e-21	2.0686e-22	1.95224e-24	2.16329e-23
PHderiv_2-Oxosuccinamate; 2-Oxosuccinamic acid; gamma-Aminooxaloacetate; Oxaloacetamide	C02362	220.074	[M-H]-	0.0324024	0.0408471	5.27954e-25	0.102668	0.0125678	7.24163e-22	0.0637433	0.0585487	0.0868609	6.47587e-23	0.0149445	0.159925	9.68876e-26	0.0504804	3.60073e-26	0.149269	0.00538895	0.05652	0.170403	0.0520464	0.119906	1.30807e-24	0.10557	0.0348324	0.0614333	0.124984	0.0150329	0.0824627	0.0132514	0.0961361	1.26401e-25	1.31797e-25	0.0356901	1.35101e-24	1.56057e-26	1.38503e-25
N-Acetyl-D-Galactosamine ; N-Acetyl-D-Glucosamine ; N-Acetyl-D-Mannosamine ; N-Acetyl-D-glucosamine	C01074 ; C00140 ; C00645 ; HMDB0000215	220.083	[M-H]-	0.0603519	0.020533	0.00568237	0.125231	0.0121117	0.0160488	0.0128048	0.129595	0.0472766	6.10457e-23	0.00405405	0.14455	1.31143e-24	0.0753371	0.0184864	0.177978	0.0117855	0.0875083	0.17682	0.0312725	0.0791793	2.71281e-23	0.126637	0.0302849	0.0721295	0.187244	0.0125295	0.13811	0.0234848	0.169926	1.26276e-22	3.87022e-23	0.014422	7.10833e-23	2.60805e-24	6.12744e-24
PHderiv_5-Amino-2-oxopentanoic acid; 5-Amino-2-oxopentanoate; 2-Oxo-5-amino-pentanoate; 2-Oxo-5-aminopentanoate; alpha-Keto-delta-aminopentanoate; 2-Oxo-5-aminovalerate	C01110	220.108	[M-H]-	0.27564	0.221043	0.0902905	0.0847944	0.110922	0.455126	0.00803989	0.247371	1.07779e-26	1.13561	2.52644e-26	0.0677598	1.5275e-24	0.107719	0.218268	0.264204	0.141083	0.363408	0.977664	0.605184	1.89576e-21	1.99596e-24	0.661213	0.112096	0.204528	0.415934	0.0617869	0.286462	0.115301	0.264941	1.08131e-25	6.69909e-23	1.05834e-23	2.95771e-23	2.83931e-26	2.32652e-25
1-hydroxy S-ibuprofen ; 2-hydroxy-R-ibuprofen ; 2-hydroxy-S-ibuprofen ; 3-hydroxy R-ibuprofen ; 3-hydroxy S-ibuprofen		220.108	[M-H]-	0.279178	0.228932	0.093194	0.0866759	0.111879	0.452972	0.0206111	0.255897	3.59043e-20	1.13753	9.00575e-20	0.0757564	2.72975e-18	0.114975	0.219124	0.267604	0.14157	0.358177	0.992639	0.592657	1.10022e-14	6.68916e-18	0.661715	0.13922	0.20668	0.433336	0.0621451	0.299111	0.116059	0.264253	3.65567e-19	1.91904e-16	4.33239e-20	1.48064e-16	9.61699e-20	8.06043e-19
PHderiv_Oxaloacetate; Oxalacetic acid; Oxaloacetic acid; 2-Oxobutanedioic acid; 2-Oxosuccinic acid; keto-Oxaloacetate	C00036	221.059	[M-H]-	0.0284421	0.271013	0.0342723	0.341382	2.14947e-30	0.0415048	0.316301	0.105316	8.58104e-30	1.47692e-27	1.59841	0.612856	0.0279964	0.147491	0.00701672	0.28488	2.45509e-26	0.267251	0.154098	2.60829e-25	0.0261213	1.03069e-28	3.19937	0.110981	0.0710456	0.379222	0.0062711	4.91703e-29	1.61381e-31	2.84667e-29	0.31113	0.142324	0.0241342	1.67279	2.66193	0.7071
L-Cystathionine	C02291	221.06	[M-H]-	0.0270431	0.30885	0.0343488	0.348475	2.80798e-31	0.0470848	0.318491	0.082089	1.21858e-30	1.50488e-27	1.57423	0.57783	0.0104864	0.161392	0.00803492	0.289835	1.61843e-31	0.26467	0.186903	1.05448e-27	0.0197973	1.94092e-30	3.20725	0.109046	0.0672343	0.398533	0.00559329	7.84403e-31	2.46625e-33	4.73392e-31	0.311077	0.134405	0.0242475	1.70291	2.67318	0.69632
PHderiv_Oxalureate; Oxaluric acid; Monooxalylurea; Oxalurate	C00802	221.068	[M-H]-	0.0527819	0.128602	9.29666e-18	0.163924	0.0215265	0.114228	0.118275	0.126726	0.0853987	0.320659	0.407879	0.302074	0.0642552	0.05919	3.34502e-18	0.320458	0.0118767	0.160694	0.117228	0.288087	0.142375	5.82418e-17	1.02233	0.105632	0.0741892	0.313896	0.00729709	2.37571e-17	1.47615e-19	8.72546e-13	0.0835208	0.032361	0.0344565	0.943538	1.08255	0.390326
Monobutylphthalate ; Monoisobutyl phthalic acid	HMDB0013247 ; HMDB0002056	221.082	[M-H]-	0.081309	0.0296923	2.03766e-19	0.145375	0.0182303	1.27738e-19	6.19057e-21	0.0713438	0.0210297	1.65094e-19	0.00583648	0.112219	0.0479743	0.0797914	0.0221981	0.132982	0.00409061	0.148002	0.0443719	5.33666e-17	0.0129111	5.63583e-19	0.139174	3.91629e-21	0.0762131	0.376522	0.00409805	0.0914025	2.36285e-21	0.138047	1.46053e-20	2.35409e-20	0.0103795	3.721e-19	0.117174	3.8001e-20
Glycyl-Phenylalanine ; PHderiv_3-Hydroxy-3-methyl-2-oxobutanoic acid; 3-Hydroxy-3-methyl-2-oxobutanoate; 2-Oxo-3-hydroxyisovalerate ; PHderiv_4-Hydroxy-2-oxopentanoate; 4-Hydroxy-2-oxovalerate	C04181 ; C03589	221.095	[M-H]-	0.101731	0.0469278	0.0113765	0.14648	0.00646722	3.82498e-21	1.14243e-25	0.09679	0.00229797	6.45388e-25	0.0161168	0.07978	1.66658e-24	0.0910925	0.0261104	0.163042	0.025699	0.0810165	0.145916	5.68669e-25	9.46607e-25	1.9106e-24	0.0323111	2.22116e-25	0.0634524	0.165465	0.00926667	0.148705	0.021063	0.143712	2.18e-25	5.06269e-25	3.17335e-23	1.93401e-24	2.30138e-25	2.68904e-25
4-(2-Amino-3-Hydroxyphenyl)-2,4-Dioxobutanoate	C05645	222.039	[M-H]-	0.0981386	0.214396	0.0599126	0.108412	0.0469469	0.270871	0.103256	0.140637	1.41474e-20	0.83745	0.0187913	0.17978	0.0129519	0.343372	0.196506	0.557306	0.123699	0.212324	0.706005	3.1121e-19	2.19473e-20	4.37485e-19	7.50754e-20	0.367704	0.158822	0.551442	0.0384177	0.211231	0.0470629	0.135811	6.53874e-20	1.18533e-19	7.38043e-18	1.0703e-18	7.02307e-20	0.166499
Norketamine	HMDB0060549	222.071	[M-H]-	0.0244266	0.0684075	0.0509577	0.0627167	0.0359677	0.141146	0.797819	0.0446814	7.12164e-24	1.1523e-20	5.92703e-23	0.0728284	0.312785	0.0707532	0.0574439	0.121586	0.0696483	0.184067	7.897e-24	0.0461832	0.0499973	2.86246e-22	0.0993765	1.92941e-22	0.253837	0.0105938	0.0188688	3.02925e-21	0.0346088	0.0107583	0.389849	0.0392337	6.67148e-24	0.213874	0.059701	0.249243
Salsolinol 1-Carboxylate ; N-Acetyl-Tyrosine		222.075	[M-H]-	2.06291e-19	0.0569204	0.0391819	0.0621816	0.026181	0.11626	0.90915	0.0364172	9.71041e-20	1.18111e-17	2.02793e-19	0.0334442	0.332145	0.0559378	0.044194	0.0965326	0.0367175	0.151345	1.59523e-19	0.0844488	0.0447592	6.71071e-18	0.120115	0.00995068	0.275505	0.00828324	0.0168102	7.40236e-17	0.0372734	0.031985	0.548414	0.0278351	3.62221e-18	0.148425	7.1956e-19	0.184099
Cystyl-Cysteine		223.022	[M-H]-	0.273637	1.1377	0.0773914	1.04254	0.0586364	1.13531	1.05049e-26	0.0753807	8.19894e-27	1.08376e-25	1.97049e-26	9.21302e-27	4.65189e-26	0.432666	0.240143	0.890949	0.0686927	0.180327	0.872432	0.0562061	1.66061e-26	1.41769e-24	4.83539e-25	0.467971	0.272802	0.898214	0.0219895	0.232071	0.0354741	0.387203	1.7468e-26	6.3132e-26	3.01825e-25	2.69214e-24	3.25719e-25	5.8882e-26
3-Hydroxy-L-Kynurenine	C03227	223.074	[M-H]-	0.180096	0.0799617	0.00623122	0.397406	0.0209706	0.0684433	3.47575e-24	0.123501	0.0128712	9.54378e-24	2.16999e-24	0.115707	3.84039e-19	0.169792	0.0480227	0.362567	0.0361741	0.166056	0.252215	7.86832e-24	4.90847e-24	2.41378e-23	0.051057	2.08476e-23	0.273002	0.716535	0.0232184	0.204116	0.0184277	0.240239	2.11445e-24	6.0384e-24	8.14242e-25	4.40767e-23	2.92964e-24	4.00231e-24
Cia-5,8, Tetradecadienoic Acid		223.17	[M-H]-	0.0643381	0.0558876	0.00282311	0.100353	0.00622539	7.4301e-20	0.00342313	0.0384904	0.0100684	5.82531e-19	0.000899172	0.0622071	0.00889183	0.0250542	0.0102269	0.0957923	2.50361e-20	0.081934	0.0420073	0.117595	0.0157485	0.0776924	0.0467343	2.37303e-20	0.0382814	0.368842	0.0103074	0.153604	0.00440586	0.116874	9.03128e-19	2.30985e-19	7.95136e-18	8.73913e-19	7.70343e-20	4.03166e-20
Terbutaline	HMDB0015009	224.131	[M-H]-	0.0209609	7.62245e-21	0.00224221	0.0287186	2.72313e-19	1.31173e-20	0.00150039	1.48096	0.000580892	1.41026e-18	0.00066836	0.546058	5.3203e-20	1.28806e-18	2.80448e-20	0.00331059	1.20478e-19	0.0118236	1.01182e-19	5.19359e-19	8.38403e-20	2.04078e-13	4.60257e-19	7.88315e-20	3.65461e-15	0.593636	0.317078	2.47979e-19	0.0559787	2.5366	0.0780941	1.39692e-19	4.39142e-22	0.786955	1.66491e-20	5.93592e-21
Porphobilinogen	C00931	225.088	[M-H]-	0.0993634	0.0597028	8.7316e-28	0.208929	0.0144004	0.00888272	8.09022e-31	0.111062	0.0570148	8.30779e-30	1.95606e-30	0.0950688	0.0204504	0.146648	0.0491158	0.224722	0.0381735	0.118004	0.152564	6.7608e-30	3.75279e-29	1.40059e-29	0.0159859	0.00417837	0.124982	0.479175	0.0123768	0.215821	0.0278995	0.285901	1.92385e-30	3.10419e-30	0.0709444	2.25363e-29	2.03415e-30	1.4149e-30
Carnosine	C00386	225.099	[M-H]-	0.0699584	0.0221864	2.67768e-25	0.261535	0.0087332	2.35774e-24	0.0104491	0.16228	0.0411361	4.72067e-25	3.13594e-25	0.107344	0.045423	0.0728429	0.0227755	0.178527	0.0234944	0.0932583	0.0135269	6.86927e-25	1.42058e-24	3.51291e-24	3.07306e-24	0.0204728	0.081512	0.339877	0.0310649	0.138881	0.0147988	0.303909	1.19354e-24	5.58221e-25	7.26636e-23	5.72663e-24	2.75413e-25	1.52258e-25
5-Tetradecenoic acid ; 5Z-Tetradecenoic acid ; Myristoleic acid ; 9E-Tetradecenoic Acid (N-C14:1)	HMDB0000499 ; HMDB0000521 ; HMDB0002000	225.185	[M-H]-	0.180039	0.0161417	0.0707438	0.0250681	0.0304698	5.59741e-27	0.038377	0.498201	4.4294e-27	0.91129	2.1265e-26	0.316272	0.0575678	0.0504545	0.0120799	3.15093e-25	2.07821e-27	0.170896	0.0544312	2.76677e-25	0.229672	1.29899	0.309756	6.87056e-27	0.111796	0.559541	0.183061	2.39693e-25	0.0600216	1.0708	0.000654719	2.53749e-26	2.92045e-28	0.487699	7.52681e-27	3.02948e-27
Pentadecanal	HMDB0031078	225.222	[M-H]-	0.0264303	0.0278952	0.00290699	0.0262938	0.00678662	2.87115e-23	1.08389e-23	0.023033	0.00542395	0.213552	0.00849973	0.0774564	4.67119e-22	0.0142236	0.00601285	0.0346867	8.66069e-22	0.0414721	0.0583505	0.107295	0.024847	0.448199	0.042522	0.0325327	0.0437671	0.175856	0.0130181	0.0624021	0.0106972	0.129473	2.43104e-23	9.49807e-23	6.92932e-21	1.89122e-21	3.26751e-23	2.52655e-23
L-Glutamate 5-Phosphate	C03287	226.012	[M-H]-	0.0976323	0.205561	0.0875416	0.139517	0.0175297	0.173709	0.0439448	0.112193	5.65733e-19	0.388795	0.0815786	0.168203	0.0631639	0.0665332	0.0720212	0.0971631	0.0460955	0.0633278	0.0361379	9.61369e-14	3.47081e-18	1.83874e-16	0.0202003	0.0207445	0.144025	0.407759	0.0888671	0.308541	0.0552937	0.250686	2.2399e-18	1.24031e-17	2.77436e-16	1.54384e-16	1.22089e-18	6.82001e-18
Deoxycytidine	C00881	226.083	[M-H]-	0.0428556	0.0474116	1.5156e-20	0.0672349	0.00933625	0.0480594	0.0629575	0.0619525	0.133879	0.0648804	0.0393565	0.0954074	0.0411003	0.0640063	0.0146594	0.197118	0.0390323	0.071277	0.137821	0.122803	0.145921	3.6539e-18	4.45413e-15	0.026708	0.0645698	0.312921	0.00489976	0.0814116	0.0260967	0.0652371	0.0982376	4.84436e-19	0.102752	2.99294e-17	0.0200842	0.104374
(R)-5-Phosphonatomevalonate	C01107	227.034	[M-H]-	0.0856214	0.1801	0.0380512	0.177596	0.024203	0.138684	7.56233e-21	4.7205e-16	8.61482e-22	4.75075e-20	3.80439e-20	6.92956e-17	4.17815e-20	0.0519692	0.0174315	0.115485	0.0084551	0.0438663	0.193637	0.045026	0.0496481	2.9026e-19	0.0568544	0.0635828	0.0957143	0.328436	0.0238469	0.119272	0.0277212	0.102262	9.82545e-21	2.69986e-20	1.33007e-20	3.7595e-19	6.47604e-21	1.68334e-20
Urolithin A	HMDB0013695	227.036	[M-H]-	0.0867287	0.185914	0.0403338	0.180134	0.0239357	0.146205	0.00861441	0.00828321	1.2638e-22	3.75645e-21	4.30862e-22	2.40124e-21	0.0176233	0.0678926	0.0176244	0.112441	0.00799139	0.048625	0.120393	0.00285216	0.0481188	1.1913e-20	0.0557282	0.0375381	0.0829302	0.302262	0.0218604	0.115388	0.0281714	0.0992155	5.74299e-22	1.78758e-21	1.86175e-22	1.97207e-20	3.40269e-22	1.0163e-21
Deoxyuridine	C00526	227.066	[M-H]-	0.910952	2.77714	0.59613	2.25662	0.298693	1.38074	1.24936e-22	2.96933e-22	3.64248e-23	2.28416e-21	1.41889e-22	2.08757e-22	4.84457e-22	6.95249e-22	2.44845e-21	1.56873e-21	0.00805133	0.000263763	8.93874e-22	2.49027e-21	5.88133e-21	1.19551e-20	0.0359469	2.11532e-21	0.335823	2.25233	0.167232	0.643146	0.216296	0.353541	5.34708e-22	1.31546e-21	3.38244e-23	2.73385e-20	2.48534e-22	1.28007e-21
Bisphenol A	HMDB0032133	227.106	[M-H]-	0.204783	0.248579	0.0120032	0.254205	0.0260388	0.0911578	2.24756e-24	2.31668e-19	0.0754328	8.19335e-23	3.29102e-24	0.10369	0.0103209	0.239476	0.0992236	0.269972	0.0921845	0.386542	0.337363	7.00674e-23	0.059391	1.36789e-22	2.55216e-24	1.3706e-24	0.0795735	0.926503	0.0169446	0.186097	0.0156202	0.198547	3.39278e-24	4.92162e-24	0.0296926	3.30876e-22	2.86465e-24	3.4693e-23
Leucyl-Proline		227.141	[M-H]-	0.272942	0.176162	0.00781422	5.51006e-21	0.0387522	1.7928e-20	5.4153e-22	0.00409949	0.068136	1.23099	2.38509e-21	0.153541	0.0897062	0.15331	0.0923838	0.152535	0.0148875	0.595507	0.0285917	1.3911e-20	7.01972e-21	1.24536	0.174356	5.87388e-22	0.155465	1.35327	0.00631093	0.122777	0.0172631	0.232074	2.6495e-21	3.659e-21	0.104179	1.56492e-19	1.28564e-20	4.44342e-21
12-Methyltridecanoic acid ; Ethyl dodecanoate ; Myristic acid ; Tetradecanoic Acid	C06424 ; HMDB0031072 ; HMDB0033788 ; HMDB0000806	227.202	[M-H]-	2.41477	0.682807	1.14891e-21	2.54568e-24	0.0686693	3.60488e-24	1.2859e-24	1.95016	0.470625	13.0822	1.51502	0.597802	0.795567	0.517092	2.47172e-22	1.25631e-23	9.99463e-25	1.0554	7.20289e-23	2.17272e-23	0.157945	18.1519	1.06465	0.737627	1.59645	7.77853	1.79005e-23	0.997972	3.69601e-24	2.32953	2.824e-24	7.04019e-24	0.549127	6.53503e-23	0.636969	5.93977e-24
5-Phospho-Beta-D-Ribosylamine	C03090	228.029	[M-H]-	0.164079	0.356314	0.107922	0.274068	0.0496403	0.361953	0.0338941	0.138333	4.715e-24	0.484659	0.0196713	0.0969745	0.518373	0.446924	0.157169	1.51731	0.148521	0.53887	4.16296e-23	8.50774e-23	0.654419	1.40062e-21	1.20277e-23	5.32236e-24	0.0726852	0.435386	5.8989e-23	7.02593e-19	0.0456465	0.0709991	0.135027	0.232202	0.435566	1.15979	1.08695e-23	0.300293
Butenylcarnitine	HMDB0013126	228.126	[M-H]-	0.207742	0.121506	7.23042e-29	2.0534e-31	0.0204828	0.147084	2.53642e-30	0.38208	0.137886	1.47177	0.061077	0.174033	1.33658e-31	0.0549688	0.0761458	0.0717333	1.19874e-31	0.316035	0.585115	0.823211	0.124282	3.19224	0.265983	0.416991	0.20295	0.836293	0.0292972	0.233343	0.0346962	0.219666	1.05639e-31	2.48283e-31	0.00510476	2.98226e-30	2.19341e-31	2.4579e-31
sulphate-conjugate-acetaminophen		229.005	[M-H]-	0.109723	0.0758332	0.0518756	0.0483822	0.0101907	0.12776	0.0296838	0.0469549	1.15265e-22	0.372782	0.040555	0.139407	0.167811	0.135909	0.0791937	0.31589	0.0873409	0.140333	6.00861e-21	1.48396e-21	2.22983e-20	8.78672e-21	2.84952e-22	3.73462e-22	0.0721516	0.347714	0.0420827	0.160613	0.0590328	0.169994	0.0130937	9.85026e-21	1.51941e-22	6.43203e-19	2.60514e-22	1.41944e-20
Alpha-D-Ribose 1-Phosphate ; Alpha-D-Ribose 5-Phosphate ; D-Ribulose 5-Phosphate ; D-Xylulose 1-Phosphate ; D-Xylulose 5-Phosphate	C00620 ; C00117 ; C00199 ; C00231	229.012	[M-H]-	0.20981	0.157681	0.107103	0.269673	0.017036	0.413881	2.5602e-18	9.62184e-17	7.59685e-21	0.290525	0.100386	0.258222	0.391927	0.375354	0.231772	0.838373	0.198801	0.345032	6.37597e-20	8.88959e-20	4.07019e-20	5.28668e-19	2.57152e-20	1.95963e-20	0.0670501	0.557288	0.0771621	0.304261	0.107169	0.307654	1.2864e-19	2.83602e-19	5.48624e-21	2.41576e-18	2.67531e-20	5.49994e-18
Dodecanedioic acid ; Dodecanedioic Acid	HMDB0000623	229.144	[M-H]-	2.69747	1.31684	1.65825e-22	2.84782e-22	0.191271	1.62495e-21	4.22696e-23	7.15847e-22	0.372505	10.3985	1.64366e-22	0.977776	0.0437661	0.840038	0.300143	2.49764e-21	1.37403e-22	5.61902	0.825033	1.09808e-21	9.3191e-22	19.8353	1.11205	5.74424e-23	1.83199	11.998	6.15793e-23	0.965879	2.54552e-17	1.27323	2.64364e-22	4.44724e-22	0.341819	1.38952e-20	0.251514	6.95962e-22
Leucyl-Valine		229.157	[M-H]-	0.317407	0.203638	3.89773e-24	6.22435e-22	0.0342858	9.0213e-23	1.96844e-24	0.01272	0.099371	1.88102	8.23604e-24	0.232342	0.0366891	0.168544	0.0647021	0.140711	7.33681e-24	0.751676	0.177296	7.59402e-23	4.97563e-23	2.18955	0.22733	2.93568e-24	0.249328	1.49887	0.0100489	0.189631	0.0235346	0.228061	1.04977e-23	1.46413e-23	0.0487655	4.53312e-22	1.45988e-18	2.31378e-23
Suberyl-Glycine		230.104	[M-H]-	0.0991928	0.0577012	0.0122953	9.88677e-19	0.0152967	0.0604031	1.09739e-20	0.0234827	0.0177336	0.353726	0.0403042	0.0403279	0.0293088	0.0643227	0.027226	0.12506	0.00190969	0.151034	0.0625604	0.0122541	0.0176288	3.40998e-20	0.105958	3.86713e-23	0.0773481	0.425802	0.0118706	0.0525983	0.0201532	0.081276	1.2432e-22	5.21302e-22	0.00676461	1.3656e-20	5.90067e-22	3.25871e-22
Butyryl Carnitine ; Butyrylcarnitine ; Isobutyryl-L-carnitine	C02862 ; HMDB0002013 ; HMDB0000736	230.138	[M-H]-	0.253724	0.258658	0.0317105	1.00473e-20	0.037625	0.301037	1.68693e-18	0.443593	0.0568936	1.95859	1.21795e-19	0.128048	4.03233e-21	0.152591	0.126351	0.440153	1.45804e-19	0.238035	0.957203	1.22607	0.223776	1.66586	0.353844	0.637116	0.2743	1.08196	0.0185837	0.28696	0.0355684	0.254927	3.58446e-21	1.3202e-20	0.0236852	1.46034e-19	4.84248e-21	1.09872e-20
Phenobarbital	HMDB0015305	231.077	[M-H]-	0.197853	0.27486	0.0758282	0.385579	0.0528818	0.286125	0.0649334	0.160975	1.96677e-22	0.0535029	1.54584e-25	0.121164	0.137721	0.224274	0.148784	0.536196	0.120093	0.199457	0.256955	0.148697	2.80803e-26	3.2483e-25	3.04866e-26	0.255885	0.250253	0.657323	0.057042	0.191426	0.0623261	0.165319	0.133289	6.91822e-26	6.41767e-27	2.00992e-24	3.79373e-26	0.064311
Melatonin	C01598	231.113	[M-H]-	0.0971479	0.0496516	4.58425e-11	0.380595	0.0138832	1.90269e-15	3.21014e-16	3.13366e-15	0.0314611	4.26008e-16	6.68437e-15	0.0753854	0.0216381	0.0400934	0.00502035	0.118186	0.0166118	0.162585	0.0148176	4.70717e-15	0.0213222	2.296e-14	0.0162647	2.62847e-16	0.0805092	0.478832	0.00438266	0.102923	0.0184071	0.106612	1.22358e-15	9.85784e-16	0.0239581	3.83917e-14	1.74347e-15	1.18844e-14
Dopamine 3-O-Sulfate ; Dopamine 4-O-Sulphate	C13690	232.03	[M-H]-	0.0967898	0.16746	0.0364112	0.122819	0.0209957	0.207723	0.00774483	0.0753797	0.0112971	0.346837	1.97054e-23	0.0553322	0.100668	0.25153	0.145686	0.412829	0.0615433	0.103107	0.469457	0.175824	1.42475e-26	3.277e-24	7.34589e-25	0.284594	0.12096	0.330966	0.024775	0.121777	0.016619	0.138942	4.53142e-23	1.42317e-24	0.0110909	7.49543e-24	6.92153e-25	5.12474e-25
Hydroxypropionylcarnitine	HMDB0013125	232.117	[M-H]-	0.0261825	0.023344	0.000504261	0.0916373	0.0045356	4.09811e-24	0.0239153	0.0168961	0.0199831	4.33464e-25	0.0146293	0.0754287	0.0233624	0.0286654	0.013189	0.0635062	0.0124328	0.0389254	2.44663e-24	1.06993e-24	0.0016488	2.03598e-23	9.6457e-25	1.82888e-25	0.0208564	0.0874059	0.00356781	0.0215021	0.00435728	0.0341542	1.2499e-24	7.8146e-25	0.00411747	6.87263e-23	1.60833e-23	8.26763e-25
4,4''-methanol-bisbenzonitrile	HMDB0061037	233.073	[M-H]-	0.145344	0.189888	0.0644952	0.261809	0.0376827	0.168923	0.0416918	0.0685954	5.99279e-21	8.03012e-23	3.22283e-24	0.0796886	0.102506	0.21933	0.221613	0.356791	0.0887068	0.0835007	0.0939894	4.15323e-24	0.102083	1.12252e-23	0.00696759	0.109683	0.138239	0.358797	0.0416673	0.184737	0.0369722	0.140627	2.48664e-24	3.39773e-24	0.010645	3.58023e-23	1.28419e-24	6.04311e-24
R-carboxy ibuprofen ; S-carboxy ibuprofen		233.081	[M-H]-	0.153104	0.168034	0.0586948	0.205151	0.030647	0.0990368	0.0172554	2.85242e-13	1.51126e-18	8.36906e-18	0.0147493	0.0755428	0.125829	0.172463	0.206189	0.362229	0.0957922	0.111165	0.0183347	0.0854277	0.268748	8.57567e-18	5.77628e-18	0.0106089	0.141526	0.396388	0.0512766	0.168276	0.0374802	0.126352	1.18106e-18	2.6755e-18	4.91151e-19	3.87031e-17	8.45512e-19	7.17288e-17
4''-hydroxymephenytoin	HMDB0060968	233.093	[M-H]-	0.0815406	0.101517	0.0163486	0.183058	0.0246407	0.102147	0.0245197	0.108533	0.0354638	0.193625	0.00355078	0.101787	2.32552e-18	0.0830918	0.0540416	0.228041	0.00955696	0.0621225	0.277071	0.201299	0.099624	8.16154e-20	0.127762	0.116412	0.0887573	0.463856	0.016466	0.125507	0.0275152	0.103262	2.40575e-20	7.27007e-20	0.0183444	5.68628e-20	2.9057e-21	0.0174004
N-Formyl-L-Kynurenine ; PHderiv_2-Oxoglutarate; Oxoglutaric acid; 2-Ketoglutaric acid; alpha-Ketoglutaric acid ; PHderiv_Methyloxaloacetate	C02700 ; C00026 ; C06030	235.072	[M-H]-	34.4678	8.32298	8.06225	4.13561e-19	0.669941	4.42778e-19	1.94432e-19	12.7557	1.6686e-18	71.3326	26.9201	62.0364	2.67221	1.2027	1.54016	2.66772	1.65525	1.33076	3.02933	1.50351	9.61363	1.81554e-17	17.7305	0.384113	90.5389	4.62867e-18	11.387	5.1661e-15	15.9151	23.1342	2.80548e-18	53.6032	8.65996e-14	259.887	8.24596e-19	6.3814e-15
S-Aminomethyldihydrolipoamide		235.096	[M-H]-	1.41508	0.558715	0.366327	0.0349187	0.0619305	3.08546e-27	0.0582264	0.66161	2.39e-28	4.27768	1.06383	2.74347	0.205073	0.166284	0.0816239	0.34757	0.111789	0.243235	0.0446247	1.29138e-21	0.291658	1.04657e-25	0.650301	8.02472e-27	3.8198	0.767222	0.56982	1.82195e-26	0.708136	0.885314	4.00174e-28	1.40485	7.08225e-29	11.3066	6.85818e-28	2.66101e-26
Carboxy-ibuprofen	HMDB0060564	235.096	[M-H]-	1.40683	0.545734	0.357931	0.0338263	0.0617693	1.66962e-21	0.0610081	0.688585	5.96595e-23	4.27707	1.06379	2.6643	0.206658	0.168281	0.0812687	0.345287	0.111519	0.242357	0.0331366	7.06875e-17	0.291326	2.55048e-20	0.650093	1.92221e-21	3.81887	0.71337	0.56972	4.38492e-21	0.707839	0.875224	9.62963e-23	1.44556	1.74431e-23	11.3015	1.65026e-22	4.51516e-21
8-[(Aminomethyl)sulfanyl]-6-sulfanyloctanoic acid	HMDB0013639	236.076	[M-H]-	3.96101	1.14647	0.975249	8.98656e-24	0.111488	2.74859e-23	1.68496e-19	1.65623	3.94467e-25	9.28388	3.05308	7.36272	0.354684	0.269496	0.197888	0.463924	0.207206	0.240963	0.475032	0.0912881	1.24451	4.53197e-22	2.25831	0.0478095	10.2793	3.81911e-22	1.33522	2.1064e-22	1.82887	2.78363	8.11235e-25	6.58947	1.96934e-25	29.9637	1.98654e-24	0.178875
6-Pyruvoyl-5,6,7,8-Tetrahydropterin	C03684	236.076	[M-H]-	3.96031	1.13146	0.975137	6.76531e-23	0.111415	3.09845e-19	3.21749e-20	1.67505	2.97112e-24	9.28158	3.053	7.34855	0.354328	0.269126	0.197728	0.470222	0.22004	0.240692	0.474675	0.0909178	1.24435	3.66295e-21	2.20124	0.047538	10.2787	2.80864e-21	1.33514	1.58574e-21	1.82498	2.79976	6.10965e-24	6.58639	1.48304e-24	29.9615	1.45427e-23	0.146457
2-Amino-5-benzoylbenzimidazole	HMDB0060711	236.082	[M-H]-	2.22984	0.711907	0.609543	2.63958e-24	0.150826	0.0893948	0.193811	1.13626	1.24537e-28	6.5708	1.5793	4.13843	0.146877	0.212591	0.0991893	0.509551	0.179613	0.252453	0.424082	0.0522859	0.679595	5.49582e-26	1.19272	0.0253782	5.79643	0.313243	0.915081	1.09418e-26	1.09727	1.68574	4.16062e-28	3.79028	3.69624e-29	17.6365	3.85746e-28	0.00489365
PHderiv_2-Oxo-4-hydroxy-5-aminovalerate	C05941	236.105	[M-H]-	0.191378	0.200249	0.0478295	0.331031	0.0420861	0.10742	0.05347	0.151999	0.0688128	4.76412e-21	0.0342166	0.282234	0.0694446	0.144486	0.0383889	0.362091	0.0529888	0.150529	0.280463	0.225893	0.172223	9.69635e-21	0.127257	0.0664239	0.365036	0.321572	0.0589491	0.30853	0.0580991	0.253299	3.43932e-22	0.117826	0.0346547	2.73549e-20	3.68889e-22	3.0882e-17
PHderiv_2-Hydroxy-3-oxosuccinate; Oxaloglycolate	C03459	237.052	[M-H]-	0.111381	0.125114	0.0261457	0.24814	0.0210652	0.144973	3.91063e-25	0.118847	0.00685185	7.18111e-20	0.0156166	0.0863332	9.48524e-25	0.145613	0.073322	0.287829	0.0511286	0.101838	0.307891	0.035676	0.0301292	6.55962e-24	0.0139994	0.100933	0.164989	0.439796	0.0207849	0.151674	0.0343546	0.117773	1.79859e-25	6.91692e-25	1.45509e-25	9.20141e-24	6.77221e-25	1.6288e-24
PHderiv_2-Dehydro-3-deoxy-D-xylonate; 2-Dehydro-3-deoxy-D-arabinonate; 2-Dehydro-3-deoxy-D-pentonate; (4S)-4,5-Dihydroxy-2-oxope...' <Preview truncated at 128 characters>	C03829	237.09	[M-H]-	0.354945	0.206264	0.0389308	0.732806	0.0468485	0.163795	5.87041e-28	0.325877	0.0383819	1.09196e-26	8.11756e-27	0.274416	0.132323	0.355863	0.133429	0.754933	0.129233	0.276026	0.256629	2.47831e-26	1.27836e-25	2.3226e-26	4.05439e-25	0.0944725	0.524568	1.05175	0.0602434	0.575861	0.0729446	0.452868	1.69543e-27	9.64829e-27	2.4074e-25	6.48357e-26	4.4002e-27	1.0176e-26
Hexadecenal	C06123	237.222	[M-H]-	0.0428633	0.0361518	0.00236453	4.75031e-25	2.55813e-24	1.01131e-25	2.7064e-25	0.0740702	0.0231184	0.421228	0.0307122	0.274161	0.0356025	0.0336628	0.00289706	5.69503e-24	9.70529e-25	0.0441669	0.0179952	0.0503622	0.029862	0.591003	0.0274439	0.0757751	0.0192501	0.0373321	1.76886e-26	0.0542682	0.00185061	2.12934e-25	4.28056e-22	0.109887	0.0222208	1.80486e-23	0.0110865	0.194791
6,7-Dihydrobiopterin ; 6-Lactoyl-5,6,7,8-Tetrahydropterin ; O2-4A-Cyclic-Tetrahydrobiopterin ; Quinonoid Dihydrobiopterin	C00268 ; C04244 ; C02953	238.094	[M-H]-	0.118624	0.0494062	0.030141	0.181906	0.0308137	0.0860574	2.82474e-24	0.0765729	1.43113e-21	2.71399e-23	3.03114e-23	0.08824	0.0493427	0.0858011	0.0365054	0.164891	0.0522517	0.070813	0.0693972	1.84337e-23	0.00410246	7.34863e-23	4.29025e-21	0.0318352	0.127495	0.188789	0.0225486	0.120772	0.0281704	0.175468	4.75698e-24	3.25987e-23	1.95151e-21	1.41695e-22	4.11983e-24	1.04564e-23
Homocarnosine	C00884	238.107	[M-H]-	0.0379511	0.0261824	0.00864397	0.0877824	0.00459602	0.00321382	0.00447191	0.0710826	0.00581691	2.49505e-21	0.0139001	0.0657244	7.78069e-21	0.0301453	0.00871996	0.0677362	0.0141116	0.0427223	0.0594851	0.0104207	0.0168066	2.9285e-20	0.000199404	0.011036	0.0415513	0.14779	0.0121901	0.0492244	0.00808362	0.0877106	3.33553e-21	3.05519e-21	0.000105504	7.24806e-20	1.12479e-21	8.45082e-22
L-Cystine	C00491	239.018	[M-H]-	0.408181	1.77479	0.154968	1.61863	0.106003	1.66043	8.15313e-32	1.30456e-31	2.62676e-32	2.38868e-31	0.0221392	0.0325481	0.491368	1.41809	0.703948	3.18178	0.160076	0.854589	1.49881	0.220674	3.3308e-32	1.04126e-30	9.97091e-31	1.47286	0.153234	2.65061	3.59507e-30	0.383655	5.04949e-32	0.135685	2.2836e-30	2.92221e-31	0.0542716	1.10513e-29	0.261807	1.32164
Trans-Delta-2-Heptadecanoic Acid		239.201	[M-H]-	0.112503	0.0619733	5.08395e-19	3.75346e-19	0.00912914	1.46611e-19	8.19335e-20	0.0398959	0.0399964	0.645701	1.66541e-19	0.199146	5.63221e-16	0.0527847	0.00739927	5.82638e-18	2.92194e-18	0.140018	0.132425	3.33536e-17	0.0321651	0.811235	0.00767578	0.0358425	0.0667408	0.254126	1.31603e-18	0.0850632	3.47983e-17	0.0371937	1.92424e-19	6.58756e-19	0.0173325	3.8596e-17	0.0108377	0.211945
Hexadecanal	C00517	239.237	[M-H]-	0.175458	0.238267	0.0073827	5.80631e-34	2.25735e-33	1.04329e-34	0.168125	1.29328	0.635043	3.9837	0.0281751	6.20643	1.92325e-34	3.36801e-34	8.17744e-34	3.88062e-33	1.93365e-33	2.80065e-34	2.82219	2.64817	0.625144	9.8947	0.0525173	5.43947	0.172507	1.9514e-33	1.09236e-34	3.51481e-32	2.31444e-30	2.79787e-35	1.97644e-32	1.81123	0.404405	1.08533	0.000956197	4.64985
3-Mercaptolactate-Cysteine Disulfide		240.001	[M-H]-	0.0316516	0.0947272	0.0241698	0.0448652	0.0190679	0.0673238	0.0498544	0.0545036	0.0149008	0.180056	1.42765e-25	0.0434281	0.134249	0.170099	0.0700346	0.219372	0.0673881	0.0789854	0.0828878	0.0206765	0.0787227	8.12601e-25	4.02604e-23	0.0864426	0.0375241	0.203713	0.0129562	2.06451e-24	0.0201145	0.00363701	0.0280366	1.37452e-22	0.0132235	0.345664	1.84948e-25	0.132016
5-Phosphonooxy-L-Lysine	C03366	240.052	[M-H]-	0.107698	0.132762	0.00100079	0.192771	0.0511174	0.0826418	0.46731	0.24007	0.0433645	0.394166	0.0864656	0.121647	0.300125	0.135706	0.0347453	0.244503	0.100914	0.100213	1.37885e-29	9.12223e-29	7.58098e-26	5.71194e-29	1.0245e-29	0.0261207	0.275425	3.50428e-27	0.0172938	4.56702e-29	1.77714e-27	0.084766	0.633995	0.826682	4.38142e-27	1.46855	0.341112	0.261534
5,6,7,8-Tetrahydrobiopterin	C00272	240.111	[M-H]-	0.0309403	0.0269385	0.0076099	0.0501187	0.0092684	0.0354858	2.97079e-16	0.0186895	4.52109e-18	1.13489e-16	3.84753e-18	0.0166756	0.0114175	0.0247877	0.00833424	0.0617683	0.0143093	0.0372914	0.0121387	5.69396e-17	2.81299e-16	2.18082e-16	1.0773e-17	0.00481354	0.0226549	0.0934667	0.0106797	0.0328923	0.0081785	0.063683	1.32913e-17	6.34261e-17	2.07578e-19	1.21449e-15	6.89172e-18	1.42204e-17
N,N-Didemethyl orphenadrine ; N-Desmethyldiphenhydramine	HMDB0061165 ; HMDB0060535	240.137	[M-H]-	0.0290274	0.0138289	0.00236874	0.0408963	0.00362719	0.0166271	3.82552e-26	0.0330544	0.0054572	5.95404e-24	5.95115e-26	0.00626037	0.0198214	0.0283654	0.00832176	0.0483012	0.00619647	0.0437724	0.00188369	3.76888e-25	0.00233128	2.50155e-24	1.04922e-25	1.17657e-26	0.00581698	0.116686	0.00743761	0.0249868	0.0047963	0.0871616	1.14861e-25	4.41023e-26	2.72512e-27	1.68615e-24	3.00328e-26	2.43169e-26
2,3-Diketo-5-Methylthio-1-Phosphopentane	C15650	240.995	[M-H]-	0.0665009	0.125409	0.0336281	0.201614	0.0255592	0.216396	2.53028e-20	0.115169	2.12129e-21	0.0607777	1.06245e-20	1.47617e-20	1.8499e-20	0.148493	0.0892106	0.350382	0.0448873	0.0929078	0.274092	0.00408323	1.0074e-20	1.19222e-19	1.08778e-20	0.215509	0.110729	0.408909	0.019143	0.108228	0.0214969	0.116425	4.35296e-21	1.07931e-20	1.71933e-21	1.84654e-19	1.20492e-20	1.49618e-20
Thymidine	C00214	241.084	[M-H]-	0.206006	0.0731197	0.0311585	0.32071	0.0308289	0.143948	2.22077e-17	0.186082	0.0190427	7.75954e-18	1.00415e-18	0.187394	0.161286	0.138857	0.0593231	0.340796	0.0684315	0.231239	1.9406e-15	2.00002e-17	8.18218e-18	1.71621e-17	2.61538e-18	1.5949e-18	0.213585	0.586857	0.0134927	0.241228	0.0282189	0.272134	2.85117e-18	1.89462e-18	0.0450877	5.30107e-17	0.0322932	3.145e-18
Equol	HMDB0002209	241.087	[M-H]-	0.222155	0.0902356	0.0314807	0.392885	0.0317963	0.155179	1.29089e-20	0.178232	0.00507635	8.6663e-21	3.70842e-21	0.18082	0.122009	0.160357	0.0622892	0.416001	0.0712275	0.259871	0.0739108	5.47543e-21	1.45891e-21	1.30613e-20	5.20461e-21	6.00207e-21	0.238116	0.640625	0.0187929	0.234164	0.0354519	0.276124	2.35195e-21	6.969e-21	0.0288816	3.14874e-20	6.88729e-21	2.5361e-21
3-Oxotetradecanoic acid	HMDB0010730	241.181	[M-H]-	1.82268	0.806421	6.1814e-25	1.54144e-24	0.139794	4.65425e-24	2.96108e-25	2.93639e-24	0.275248	8.0083	9.7624e-25	0.514076	0.307623	0.531618	0.125573	1.20938e-23	7.08329e-25	2.68118	9.4404e-24	4.03553e-24	3.22155e-24	14.841	0.791973	7.2646e-25	1.29187	5.51684	2.46585e-25	0.865153	2.43513e-19	1.16729	1.92319e-24	4.08833e-24	0.238474	5.07573e-23	0.153553	3.75924e-24
Pentadecanoic acid ; Pentadecanoic Acid	C16537 ; HMDB0000826	241.216	[M-H]-	1.43902	0.479281	5.66818e-19	1.84032e-18	3.33907e-19	1.6078e-17	7.39878e-19	0.470592	0.102618	8.27448	7.56534e-19	2.3306e-15	0.55633	0.534323	6.53147e-17	7.46712e-18	5.20901e-19	0.60286	4.71824e-16	1.04922e-17	0.128534	12.2966	3.47785e-18	0.437691	1.017	4.31651	1.26309e-19	0.889461	1.62826e-19	1.33368	1.61822e-18	4.43826e-18	0.0796958	4.47293e-17	5.45295e-19	3.54359e-18
1-Hexadecanol	HMDB0003424	241.251	[M-H]-	0.0172993	0.00902663	7.4072e-20	1.45898e-19	0.00193414	5.96594e-20	6.05813e-20	0.00929592	0.00839538	0.111344	5.4487e-19	0.0756258	0.00241371	0.0047374	2.7269e-19	0.0197944	1.51123e-17	0.0240447	0.018563	0.00312886	0.000400538	0.134599	0.0123028	0.0490654	0.0147052	0.0746451	9.21261e-16	0.0208268	0.00177564	1.05863e-19	1.83082e-19	4.65093e-19	0.00667705	6.03064e-18	1.33786e-18	0.114601
Cytarabine ; Cytidine ; Gamma-Glutamyl-Beta-Cyanoalanine	C00475 ; C05711 ; HMDB0015122	242.079	[M-H]-	0.757354	0.448252	6.38835e-26	0.213978	0.517823	1.67198	1.95281e-25	5.85077e-24	4.01784	8.17228e-24	48.1429	2.73993	4.54217e-21	4.79894e-24	2.01395e-26	9.99621	1.57847e-26	9.39573	15.9446	17.2237	23.9398	77.1619	82.0158	4.54397	4.49755e-24	1.31803e-24	2.03659e-26	9.15676e-25	1.60592e-26	0.654951	1.12562e-24	4.42532e-25	2.5412	3.53911e-24	33.1111	1.49341
Tiglyl Carnitine ; Tiglylcarnitine	HMDB0002366	242.141	[M-H]-	0.119736	0.0187831	0.00584187	0.0733874	0.0149967	2.2412e-26	2.5776e-27	0.170132	0.0416672	0.271814	0.18998	0.141207	0.0306984	0.0482035	0.0219104	0.0580337	1.21536e-27	0.275097	0.0182528	0.027882	0.0552481	0.791729	0.382547	1.86751e-27	0.0911962	0.584854	0.0342708	0.0668964	1.91335e-27	0.27489	1.30421e-26	1.67899e-26	1.05424e-26	8.10774e-25	0.135712	5.56787e-27
Lysyl-Proline		242.149	[M-H]-	0.255502	0.102242	8.67813e-18	3.01809e-19	0.0379142	2.59283e-19	1.57172e-20	0.0960893	0.0961365	0.8304	0.221083	0.137306	0.0329628	0.0947294	0.0376833	0.111845	1.25627e-20	0.525606	0.0358633	5.18442e-15	0.085201	1.33137	0.613966	1.41202e-20	0.133721	0.889969	0.0282987	0.0842332	2.08132e-20	0.267797	1.27541e-19	1.89662e-19	0.0199973	9.03431e-18	0.178771	1.26864e-19
Cholesterol Ester		242.19	[M-H]-	0.132728	0.0822696	0.0251859	1.60332e-18	0.0426456	5.46999e-17	1.40948e-19	3.68472e-18	0.00582732	0.667398	8.19894e-18	0.0785819	0.0250975	0.0508948	0.0424807	0.238527	1.49826e-19	0.246096	4.08691e-16	0.0158063	0.00267686	0.257664	0.229152	2.62957e-19	0.125869	0.513257	0.000800886	0.106201	7.28639e-17	0.150768	7.12495e-19	1.57308e-18	0.060028	2.48684e-17	0.0780699	1.07128e-18
C12:0-Ethanolamide, Didecanoyl Ethanolamide		242.215	[M-H]-	0.112069	0.0281152	1.02749e-26	1.03798e-26	0.00267571	5.94374e-27	4.30122e-27	0.0259969	0.0210904	0.35504	3.2631e-21	1.62794e-26	0.0581814	0.0103917	4.20259e-27	6.50541e-26	6.23779e-27	0.0561257	6.4873e-22	0.0044181	0.0376467	0.692824	0.0955	0.0406226	0.0297927	0.33322	2.69733e-27	0.0661068	5.05676e-27	0.114565	1.00253e-26	3.58155e-26	0.0148396	3.91675e-25	2.07083e-26	2.02831e-26
L-Fucose 1-Phosphate	C02985	243.028	[M-H]-	0.147316	0.243804	0.0718155	0.314934	0.0657782	0.442285	0.0665904	0.196444	1.71401e-27	0.314257	0.12866	0.2555	0.0934832	0.183646	0.113024	0.557119	0.0831525	0.32306	0.343941	0.243649	0.0175504	2.0913e-26	0.304012	0.290348	0.197309	0.619418	0.0423188	0.217365	0.0810238	0.385738	3.55042e-29	7.63483e-29	2.539e-29	8.49065e-29	0.133879	1.05968e-28
Urolithin C	HMDB0029218	243.03	[M-H]-	0.138162	0.236721	0.0763119	0.364121	0.0810358	0.422677	0.0801593	0.164659	9.42661e-30	0.028079	0.113437	0.172543	0.111051	0.171931	0.0934323	0.48075	0.0722832	0.305628	0.304976	0.197123	0.0437707	3.29839e-27	0.420234	0.160029	0.165239	0.500869	0.0446775	0.224898	0.112625	0.355172	9.75856e-30	2.04222e-29	3.18861e-28	9.54478e-28	0.152393	4.86937e-29
4-phenylbutanic acid-O-sulphate	HMDB0059983	243.033	[M-H]-	0.133827	0.265689	0.0943315	0.398424	0.102244	0.375259	0.108693	0.140449	1.79436e-28	1.42998e-26	0.15896	0.0977731	0.106455	0.171198	0.0760675	0.421486	0.0655775	0.202167	0.301797	0.139143	0.0861205	4.23967e-26	0.618279	0.135393	0.145527	0.441837	0.0537665	0.25752	0.0951161	0.317166	2.53705e-27	2.46684e-27	6.89284e-26	1.38027e-25	0.401108	3.67066e-27
Uridine	C00299	243.062	[M-H]-	0.0478133	0.275395	0.00471915	0.370198	0.0190119	0.283687	0.400876	0.125299	0.286434	0.0782038	0.600644	0.518946	1.95389e-28	0.220007	0.0255191	0.60832	0.0566917	0.47302	0.974698	0.228374	0.563448	2.5422e-28	0.990112	0.163999	0.199363	0.538026	0.0359034	1.38098e-26	1.31582e-28	0.037548	0.283682	1.48272e-28	0.279054	1.1146	0.530483	0.64321
Biotin	C00120	243.082	[M-H]-	0.402552	0.325228	0.0186049	0.29062	0.28527	0.440451	1.06577e-23	3.1805e-20	0.527457	4.14858e-21	3.70858	0.282603	0.236103	0.120895	8.16187e-24	1.7072	3.00347e-24	1.28576	1.73629	2.09321	2.59239	4.16767	8.10967	0.384526	0.239752	0.657043	0.0356524	0.15327	1.87594e-24	0.266938	3.88522e-23	3.01593e-22	0.305135	2.64262e-19	3.07369	0.158224
Leucylleucine		243.174	[M-H]-	0.354022	0.221336	0.00618083	6.46909e-21	0.0479339	5.10854e-21	4.76965e-22	1.02773e-20	0.0678902	1.52951	3.87699e-21	0.163917	0.0921268	0.171753	0.0710393	0.137598	2.26835e-21	0.670225	2.21821e-20	8.89066e-21	4.38258e-21	1.98795	0.246174	6.65822e-22	0.253451	1.36453	3.80885e-20	0.155925	3.09442e-16	0.200738	2.79221e-21	4.56393e-21	0.0929306	1.48522e-19	0.0697359	5.75076e-21
2-Hydroxymyristic acid ; Omega Hydroxy Tetradecanoate (N-C14:0)	HMDB0002261	243.196	[M-H]-	0.288136	0.14191	9.41274e-28	2.38286e-27	0.042789	2.72866e-27	3.673e-28	0.070291	0.0554507	1.31422	1.2837e-27	0.158011	0.0972403	0.105452	0.0395835	3.8177e-26	6.07196e-28	0.444779	9.73371e-27	4.09111e-27	1.4714e-22	2.29826	0.1923	5.32354e-28	0.219338	0.965811	0.0201268	0.139281	0.0434258	0.31197	1.28137e-27	3.34705e-27	0.0308335	7.56375e-26	1.57992e-26	2.21818e-27
2-Methylbutyroylcarnitine ; Isovaleryl Carnitine ; Isovalerylcarnitine ; Valerylcarnitine	HMDB0000378 ; HMDB0000688 ; HMDB0013128	244.156	[M-H]-	0.155003	0.0794385	3.09909e-21	3.54372e-21	0.0176622	5.08352e-21	5.59204e-22	0.0422127	0.0239813	0.711806	1.54509e-21	0.0909385	0.0154914	0.0460591	0.0174275	3.695e-20	1.8965e-21	0.349512	2.21409e-17	8.27313e-21	7.16275e-21	1.34735	0.0861652	5.97835e-22	0.117037	0.834188	0.0219817	0.0939708	1.47582e-19	0.276329	4.65254e-21	4.06197e-21	0.00937553	4.0346e-19	0.0399239	2.44841e-21
Dimethylallyl Diphosphate ; Isopentenyl Diphosphate	C00235 ; C00129	245	[M-H]-	0.0687622	0.129681	0.0572013	0.171933	0.0170076	0.130107	0.0179022	0.0510142	0.00943516	1.13426e-25	0.110657	0.0444209	9.38307e-26	0.0549601	0.0320301	0.196314	0.00782788	0.0486098	0.151295	0.0235877	0.0241707	1.3633e-25	0.141387	0.089365	0.0768168	0.390577	0.0360172	0.127896	1.05318e-23	0.113106	4.4683e-27	1.67133e-26	3.01739e-25	1.96975e-25	0.156444	1.41095e-26
sulphate-conjugate-3-methoxy-acetaminophen		245	[M-H]-	0.0699336	0.130159	0.056612	0.170144	0.0170478	0.12912	0.0165952	0.0521478	0.0104705	3.63086e-17	0.108621	0.0439942	8.20478e-16	0.0570141	0.0316826	0.187468	0.00775579	0.0471996	0.15427	0.0194778	0.027396	3.68105e-17	0.137096	0.0859307	0.0753236	0.385791	0.035109	0.129973	6.23027e-16	0.114002	1.37663e-18	4.72417e-18	0.00405425	5.97352e-17	0.163137	3.95563e-18
Isolecyl-Aspartate		245.115	[M-H]-	0.134262	0.183599	0.034687	0.18119	0.0265208	0.064778	0.189866	0.0298821	0.0942899	1.66008e-16	0.132495	0.197568	0.182375	0.171361	0.0851521	0.347081	0.0698018	0.230154	6.15604e-18	1.21058e-17	0.079073	4.8973e-18	0.0246817	0.00491008	0.115518	0.500536	0.0175855	3.09627e-14	0.00611918	3.1348e-18	0.0708647	1.56403e-18	0.10179	0.576944	0.072452	0.340917
3-Hydroxydodecanedioic acid	HMDB0000413	245.139	[M-H]-	0.368571	0.192288	8.02975e-25	4.11179e-24	0.0372581	5.52794e-24	2.82162e-25	6.71619e-24	0.100601	1.2116	1.14691e-24	0.240844	0.0925157	0.136341	0.0495611	0.318298	0.00512062	0.510865	2.88049e-19	5.94877e-24	3.50424e-23	0.041144	0.16022	2.50599e-25	0.275094	1.50701	0.00723386	0.178722	0.0132723	0.247662	1.62112e-24	2.13974e-24	0.0657945	4.97609e-23	0.0434849	5.638e-24
Pyridoxal 5-Phosphate	C00018	246.018	[M-H]-	0.0571175	0.0717909	0.0360766	0.0581861	0.024963	0.0791801	0.0162759	0.0302234	1.24646e-25	0.0596766	0.0121098	0.0498543	0.0906125	0.0951259	0.0745395	0.181184	0.0665471	0.115252	0.0524895	0.0250636	1.91822e-22	1.43445e-24	1.1669e-25	0.0149356	0.0485344	0.0925598	0.0323437	0.0756392	0.0247685	0.0895971	1.09931e-25	5.31809e-24	0.00476814	1.16953e-23	5.32122e-26	3.38787e-25
Malonyl-Carnitin ; Malonylcarnitine ; Malonyl Carnitine	HMDB0002095	246.097	[M-H]-	0.0608322	0.0831093	0.020741	0.117712	0.0152511	0.0463198	0.00790029	0.0312197	1.13881e-23	1.43112e-22	1.43024e-23	0.0380334	0.0100273	0.110403	0.0535679	0.183915	0.0357152	0.0883598	0.217656	0.0175583	0.0362395	7.16412e-23	1.40638e-23	0.0517784	0.0503685	0.181435	0.0120321	0.0620187	0.0148253	0.0871299	4.29255e-23	2.55661e-23	0.000980684	1.3142e-21	2.16429e-23	2.59331e-23
3-Hydroxy Butyryl Carnitine ; Hydroxybutyrylcarnitine	HMDB0013127	246.133	[M-H]-	0.0359528	0.0303793	0.000445803	0.0221359	0.00662059	0.0131588	2.43085e-19	0.00759618	0.0242401	0.0758628	3.11098e-19	0.0304716	0.0127012	0.0376126	0.0127639	0.0779621	0.013922	0.0499154	0.042193	1.78025e-14	0.0152256	1.98977e-18	4.70827e-19	3.65491e-19	0.0287534	0.124847	0.00213103	0.0233485	0.00613545	0.0407507	2.58814e-19	9.46344e-20	0.0138262	3.05303e-18	1.80703e-19	3.2649e-19
Pyridoxamine 5-Phosphate	C00647	247.05	[M-H]-	0.0120534	0.0953557	0.0319571	0.185454	0.00868438	0.168466	0.222247	0.234726	0.056877	0.68598	0.0806645	0.0540215	3.00727e-24	0.231348	0.114296	0.880602	0.0439327	0.143467	0.300271	0.233197	0.0615742	6.99341e-24	1.3815e-24	0.226931	0.25346	1.27736	0.0195814	0.227478	0.00175947	0.186575	3.05617e-25	3.52231e-25	0.0378179	6.27281e-24	0.0547074	7.25978e-25
Glutamyl-Threonine		247.094	[M-H]-	0.0175358	0.0472964	0.0204775	0.109917	0.0153233	0.0236777	0.171503	0.0359587	0.00896087	6.73366e-28	8.26966e-28	0.102672	0.0562327	0.087458	0.0474712	0.188465	0.033215	0.0654408	0.0688581	0.0498227	0.00293636	3.29898e-27	8.47657e-28	0.00944409	0.111056	0.210404	0.00951319	0.0818238	0.012736	1.64982e-27	3.14165e-28	1.59839e-27	0.00806176	6.27516e-23	7.00756e-28	0.193084
6-Hydroxymelatonin	C05643	247.109	[M-H]-	0.0670479	0.073509	0.0127464	0.108126	0.0113909	0.0350724	0.0252895	0.0423361	0.0172712	3.29861e-22	0.000980261	0.0362954	0.0548925	0.0814291	0.031638	0.147817	0.0260494	0.0764887	0.01907	1.27484e-20	0.00482684	1.63052e-22	5.5924e-22	3.47201e-20	0.0483672	0.142856	0.0051578	0.0852549	0.0112969	0.0765029	1.53457e-22	1.08024e-22	0.00714648	1.13837e-21	6.1337e-23	0.0185274
Sulfate Derivative Of Norepinephrine		248.023	[M-H]-	0.0706851	0.105324	0.0455631	0.0918301	0.020828	0.30585	0.0168081	0.0391054	2.41128e-18	0.337725	7.4024e-18	0.028917	0.083611	0.103136	0.0788309	0.181822	0.0457051	0.0766049	1.12398e-15	7.75982e-12	8.59161e-17	2.54497e-16	3.65903e-17	0.0174397	0.10777	0.231995	0.0417269	0.169912	0.0305933	0.235202	3.05313e-17	4.43903e-17	8.44526e-18	2.67204e-15	1.41684e-17	1.15538e-17
Pyridoxine 5-Phosphate	C00627	248.033	[M-H]-	0.0129444	0.0525966	0.0179333	0.0462228	0.0185056	0.0961934	0.0628228	0.0309371	0.0104221	0.202621	2.74296e-21	0.0623597	0.0391667	0.0643056	0.0354722	0.147663	0.0299611	0.0608294	0.0504254	5.57204e-23	0.00563441	3.40399e-23	2.88666e-24	0.0407437	0.0345136	0.126952	0.014204	0.0676495	0.0156153	0.0868486	0.0218565	3.21359e-23	0.00579399	1.3459e-22	1.71433e-24	8.11477e-24
Sialyl-T Antigen	C04901	249.032	[M-H]-	0.270275	0.267983	0.0723466	0.295938	0.044618	0.462891	9.15775e-24	0.0770051	3.55651e-24	0.124037	1.33364e-23	1.12118e-23	0.17647	0.12193	0.0865838	0.242688	0.0677796	0.136795	7.2179e-23	0.00763801	3.79841e-23	1.08015e-21	6.44341e-23	0.0296982	0.191831	0.447168	0.0338806	0.17957	0.0469307	0.241235	1.88855e-23	3.51668e-23	3.85981e-24	4.83657e-22	9.19725e-24	3.70715e-23
Gamma-L-Glutamyl-L-Cysteine	C00669	249.054	[M-H]-	0.29748	0.359507	0.113233	0.416573	0.0299534	1.93737	4.82472e-22	1.9728e-21	1.79791e-22	5.29883e-20	8.5699e-22	2.46839e-22	0.0513073	0.167987	0.074696	0.294661	0.00311711	0.0319728	1.36348e-19	0.0209559	1.1576e-21	0.154604	7.67179e-21	1.4085e-20	0.42088	0.489325	0.0432033	0.130819	0.0297683	0.808228	1.34632e-21	3.85228e-21	1.74369e-22	6.58641e-20	1.19928e-21	2.28875e-21
Ubiquinone-1	HMDB0002012	249.112	[M-H]-	0.0715567	0.0595506	0.00488665	0.135386	0.0153743	0.00851388	0.00039902	0.0231245	0.0216742	0.0194568	0.00301049	0.0841681	0.0536583	0.0533494	0.0224972	0.11841	0.0201086	0.108411	8.1654e-23	6.08147e-23	1.16855e-23	7.48697e-22	3.41233e-21	4.70557e-24	0.0449507	0.302083	0.00772125	0.0618135	0.0130257	0.0632561	1.31034e-23	3.39874e-23	0.00498167	5.69274e-22	0.000529258	1.41269e-22
3-Hydroxylidocaine	HMDB0060655	249.163	[M-H]-	1.05102e-29	0.0021602	8.37549e-29	0.0607689	0.00486245	6.59244e-31	0.0564292	0.0932885	0.0154512	5.82973e-30	0.00413162	0.0942168	1.80793e-30	0.0165526	0.000697201	0.121812	0.0101833	0.0435894	0.0639581	0.115172	0.0066442	1.52267e-29	4.60194e-29	5.61273e-30	0.0181922	0.15712	0.0117424	0.0407424	0.00157497	0.135788	1.49886e-29	1.20612e-30	7.30511e-32	7.59113e-29	2.46611e-29	1.59434e-30
(Z,Z,Z)-7,10,13-Hexadecatrienoic Acid		249.185	[M-H]-	1.71805e-21	0.111752	2.15501e-21	0.0985444	6.34475e-20	6.06334e-21	0.172288	6.01485e-21	0.0209525	3.48364e-20	0.0200482	0.125949	2.93854e-21	7.40058e-21	0.00548403	0.261984	2.56118e-20	0.0321895	0.427421	1.31141	0.0641318	2.05094	0.0213339	0.0545944	1.17694e-20	0.662609	8.77545e-19	0.285795	0.00299782	1.50024e-20	0.0515269	1.87331e-20	0.00892329	7.68977e-20	3.28898e-17	0.195418
5-Chloro-1,3-dihydro-1-(4-piperidinyl)-2H-benzimidazol-2-one	HMDB0061025	250.075	[M-H]-	0.134335	0.168327	0.0695418	0.133407	0.0623572	0.504424	0.0437135	0.449385	3.95667e-26	2.15005	5.34067e-25	0.297461	0.0124403	0.0196349	0.0244452	0.0755407	0.0551629	0.0380407	0.0552936	3.95722e-24	0.021052	3.02165e-22	0.050869	0.0267689	0.329112	1.36314	0.0564137	0.84234	0.0556384	0.701937	1.30762e-25	5.57139e-25	1.62309e-26	1.66811e-24	1.39756e-25	1.41508e-25
cycloguanil	HMDB0060974	250.085	[M-H]-	0.152053	0.113548	0.0466338	0.151882	0.0433414	0.268434	0.00539759	0.14059	1.37121e-21	0.325247	1.07177e-20	0.0168912	0.0799627	0.0342342	0.0144103	0.0789288	0.0409377	0.0481772	3.57708e-20	8.65749e-16	0.0364737	1.48829e-19	0.0288064	4.69988e-20	0.188977	0.356327	0.0316731	0.212685	0.0432365	0.241164	3.97407e-21	1.54334e-20	3.6733e-22	7.37467e-20	2.62335e-21	5.53707e-21
2-Deoxyadenosine	C00559	250.093	[M-H]-	0.0473579	0.0683938	0.0238927	0.117067	0.0122433	0.0736401	0.0314351	0.0691654	1.90294e-22	0.0423243	0.022096	0.0754466	0.0409352	0.0415032	0.0194502	0.0865676	0.0247408	0.0329277	2.16519e-20	7.19474e-22	0.0125295	3.55446e-21	3.72924e-21	0.0198891	0.0681279	0.236347	0.0170085	0.12019	0.0229768	0.126611	8.74238e-22	2.2601e-21	4.84876e-20	6.50703e-21	4.54655e-22	3.52502e-22
Didesmethyl doxepin	HMDB0060816	250.124	[M-H]-	0.017971	0.0107872	0.00173077	0.0366627	0.00243011	2.1746e-18	0.00782728	0.0256439	0.00701687	1.07821e-18	0.00762396	0.0378832	0.0118994	0.0233889	0.0063163	0.0219638	2.43964e-14	0.0106099	0.00784665	1.20029e-18	1.57165e-18	6.77632e-18	0.0175786	2.06191e-19	0.0248068	0.0605342	0.0101096	0.0687841	0.00935234	0.102566	6.14433e-19	9.93873e-19	7.46266e-18	1.88905e-17	1.81267e-19	3.94712e-19
Deoxyinosine	C05512	251.079	[M-H]-	0.0824251	0.0581543	0.0211065	0.163846	0.0131398	0.039148	5.0246e-19	0.0726279	0.00624888	3.4779e-18	0.012751	0.11655	2.08984e-19	0.0638367	0.0281045	0.129615	0.0285678	0.103119	0.112492	0.0122151	0.0218319	7.56546e-19	0.0224329	1.59979e-19	0.0876779	0.336739	0.0135696	0.145229	0.0252779	0.161847	1.69269e-19	3.05981e-19	0.0115267	3.93853e-18	9.91731e-20	2.76082e-19
2-Hydroxycarbamazepine ; 3-Hydroxycarbamazepine	HMDB0060651 ; HMDB0060653	251.083	[M-H]-	0.0682669	0.0437953	0.0141427	0.181651	0.0161473	0.0337279	3.0146e-19	0.0418351	0.00967599	1.26697e-19	0.0110583	0.11633	3.19318e-19	0.0613716	0.0221285	0.0990561	0.0279059	0.0944953	0.0936333	3.27883e-19	0.0313765	1.1809e-18	0.00240595	6.13183e-20	0.0675284	0.26829	0.00840791	0.104175	0.0197081	0.109483	7.19478e-20	7.18215e-20	0.0166316	8.92195e-19	7.14118e-20	7.92076e-20
Tyrosyl-Alanine		251.104	[M-H]-	0.0870174	0.0349563	3.90791e-21	0.174328	0.0110947	4.72044e-20	0.0192829	0.0963413	0.0646304	4.22279e-20	0.026292	0.130818	0.0682996	0.104536	0.0375689	0.167893	0.0353261	0.0966691	3.40635e-15	4.8112e-20	0.0050014	8.33828e-20	1.25611e-20	6.83843e-21	0.0765198	0.25514	2.51932e-22	0.132911	0.0185237	0.153822	7.68715e-21	3.48461e-20	0.111469	1.94597e-19	1.3937e-20	1.20664e-20
Prolyl-Histidine		251.113	[M-H]-	0.0865283	0.0434297	4.26614e-20	0.142442	0.00541835	3.68379e-22	0.0265268	0.0367792	0.0921404	3.03289e-21	0.0327488	0.193894	0.0119546	0.0625091	0.0221864	0.144092	0.0260478	0.0970625	0.0618327	1.19733e-21	0.00157318	4.84545e-21	1.34376e-21	4.88261e-22	0.056152	0.223594	0.000889687	0.0768727	0.00876627	0.0786393	4.98483e-22	1.35787e-21	0.0421183	3.00601e-20	1.00292e-21	1.22178e-21
7Z,10Z-Hexadecadienoic acid ; 7Z,10Z-Hexadecadienoic Acid	HMDB0000477	251.201	[M-H]-	0.0634035	0.110511	4.38445e-16	0.241346	0.00365854	3.31878e-18	0.0168683	0.00146602	0.0124792	5.39609e-19	2.56947e-19	0.0724483	0.0195155	0.0256179	0.0160624	0.205896	2.32597e-19	0.0738557	0.174858	0.25501	0.0279147	0.698097	0.0361443	4.32633e-19	0.0722407	0.333075	0.00168517	0.135498	0.00095521	0.0346375	5.639e-19	2.30727e-18	0.0229215	4.96484e-18	0.00274952	7.49277e-19
5-Chloro-4-(2-imidazolin-4-on-2-ylamino)-2,1,3-benzothiazdiazole	HMDB0060964	252.012	[M-H]-	0.0405395	0.355758	0.0788846	0.192567	0.0755408	0.17545	0.303299	0.22589	0.122848	1.065	0.00402521	0.519136	0.363322	0.300984	0.153486	0.555632	0.202363	0.258755	1.38339e-14	0.194786	0.130142	1.24765e-17	0.0571849	0.0472281	0.0315015	0.739759	0.0401242	6.04948e-17	0.00450281	0.215497	0.612673	0.498239	0.125872	2.17969	0.321353	0.497085
6-Hydroxyketamine	HMDB0060550	252.081	[M-H]-	0.0758693	0.113997	0.0222847	0.201004	0.0142141	0.153106	4.6319e-17	0.0566245	0.0198877	2.73427e-12	1.00579e-17	0.0202873	3.79974e-17	0.216454	0.123804	0.343192	0.0538372	0.108429	0.364026	6.20049e-17	1.93384e-17	1.30501e-16	9.21326e-18	0.113719	0.0832108	0.254169	0.0146435	0.0914156	0.00833961	0.0722651	2.95079e-17	3.29096e-17	0.0109147	2.96769e-16	1.2286e-17	3.98031e-17
N-Acetylvanilalanine		252.087	[M-H]-	0.122113	0.152096	0.0176156	0.195529	0.0149592	0.102773	2.28667e-23	0.014595	0.072975	0.041516	3.42363e-23	0.0765622	4.88019e-21	0.217206	0.137175	0.36353	0.0661426	0.111048	0.498342	0.12857	0.0436633	2.11361e-22	2.56042e-24	0.0992264	0.117073	0.3257	0.0161317	0.165756	0.0161802	0.119266	0.00869685	1.63034e-22	0.0355743	5.76339e-22	4.07445e-23	3.73799e-22
N-Ribosylnicotinamide	C03150	253.085	[M-H]-	0.30141	0.165095	0.0378831	0.668162	0.0321174	0.0949314	1.29221e-24	0.222517	9.17965e-24	1.94548e-23	3.22665e-24	0.191092	3.90601e-18	0.363272	0.115019	0.681845	0.0918327	0.290778	0.404137	9.12892e-24	4.94995e-24	5.73311e-23	1.11534e-23	1.43784e-23	0.34018	1.085	0.0489453	0.464182	0.0593271	0.576024	3.50627e-24	1.55312e-23	2.72217e-24	7.8523e-23	3.58854e-24	5.38665e-24
Galactosylglycerol	C05401	253.091	[M-H]-	0.242811	0.123666	0.0565837	0.603765	0.0260053	0.147945	1.32048e-24	0.219853	3.67556e-23	1.27527e-23	2.20187e-24	0.0965036	0.0436569	0.263874	0.111442	0.520116	0.0901792	0.245207	0.239402	7.19315e-24	4.72461e-24	3.1375e-23	9.8781e-24	4.3863e-21	0.235042	0.792129	0.0494726	0.363722	0.0440959	0.462202	2.22666e-24	7.92943e-24	1.08616e-21	4.5068e-23	2.11451e-24	3.22687e-24
Hypogeic acid ; Palmitoleic acid ; Hexadecenoate (N-C16:1)	C08362 ; HMDB0002186 ; HMDB0003229	253.217	[M-H]-	0.500779	0.445024	0.560252	0.0524688	0.060596	1.1701e-23	1.28662	0.492127	0.114726	4.67254	0.836256	1.85435	0.95881	0.447896	0.440314	0.435905	1.99238e-23	0.22295	0.968076	1.37447	1.03903	15.1365	2.13624	4.72779e-18	0.739496	0.122218	0.726433	5.81407e-21	0.390677	6.32518e-23	6.68608e-19	1.4887	0.279792	2.03284	5.28741e-23	1.18706
Nicotinate D-Ribonucleoside	C05841	254.064	[M-H]-	0.287122	0.205066	0.0842132	0.239729	0.0897584	0.408683	8.02756e-25	0.0652717	6.31561e-25	1.21769e-22	2.69085e-24	4.39171e-24	0.109272	0.316201	0.179022	0.432462	0.144822	0.166427	0.537098	1.26849e-19	2.04365e-24	2.33159e-23	4.25451e-24	0.239207	0.271352	0.285473	0.0563875	0.15775	0.107588	0.2852	1.81328e-24	6.56377e-24	2.41953e-25	8.63066e-23	2.05085e-24	7.65671e-24
Dihydroneopterin	C04874	254.091	[M-H]-	0.261823	0.194865	0.0853695	0.331762	0.0822016	0.343643	4.1622e-19	0.128105	1.19638e-21	3.65625e-20	4.60446e-21	0.089656	0.0543498	0.289571	0.150427	0.634172	0.180683	0.251998	0.54536	9.39046e-20	3.63085e-21	6.40519e-20	4.66274e-21	0.377675	0.290786	0.550623	0.0639508	0.220956	0.0898233	0.423425	5.77103e-21	1.56937e-20	7.36348e-19	1.48595e-19	7.96624e-21	7.71853e-21
Chondroitin Sulfate B (Idoa2S-GalNac4S), Precursor 5 ; Chondroitin Sulfate D (GlcNac6S-Glca2S), Precursor 5 ; Glcn2S-Idoa-Glcn2,6Dis-Glca2S-Glcn2,6Dis-Idoa2S-Glcn2,6Dis-Glca-GlcNac-Glca-Gal-Gal-Xyl-L-Ser (Protein) ; Glcn2S-Idoa-Glcn2S-Glca2S-Glcn2S-Idoa2S-Glcn2S-Glca-GlcNac-Glca-Gal-Gal-Xyl-L-Ser (Protein) ; Heparan Sulfate, Precursor 14 ; Heparan Sulfate, Precursor 15		254.093	[M-H]-	0.205171	0.160962	0.0657163	0.266385	0.0653644	0.298269	6.66887e-19	0.0859846	6.51888e-18	7.17128e-18	7.62537e-19	0.0552714	0.0855048	0.25185	0.13006	0.464041	0.130925	0.166209	0.382084	1.02996e-15	3.8713e-19	9.34627e-18	6.88964e-19	0.315536	0.215226	0.401687	0.0494762	0.17147	0.0654533	0.348788	5.32524e-19	2.07238e-18	2.48832e-18	2.81935e-17	1.52555e-18	6.35279e-19
Hydroxybupropion	HMDB0012235	254.097	[M-H]-	0.156915	0.113472	0.0494173	0.199217	0.0493962	0.245451	5.91072e-23	0.097836	1.2339e-22	3.02704e-21	7.62204e-22	0.0322221	0.0796005	0.207673	0.106515	0.337942	0.0964163	0.142482	0.30392	5.63289e-20	8.56051e-23	1.31775e-21	8.99665e-23	0.169246	0.162915	0.317779	0.0400454	0.136707	0.0469447	0.274266	7.99774e-23	3.49136e-22	1.28097e-20	4.75773e-21	8.46375e-23	1.02158e-22
N-Demethyl orphenadrine	HMDB0060632	254.152	[M-H]-	0.0626901	0.0110561	1.08577e-23	0.102216	0.0101343	2.43488e-23	4.68671e-21	0.189477	0.0199006	0.143568	0.00533548	0.156343	0.038494	0.0333166	0.000510099	0.0854318	0.0128391	0.0721021	1.41871e-22	1.84427e-22	0.0333264	4.96858e-22	7.51467e-23	1.74506e-23	0.036032	0.178387	0.030515	8.66693e-22	0.00665231	0.357278	8.27681e-23	1.05985e-22	1.22083e-24	0.295481	3.67819e-23	9.2332e-24
Dihydrodaidzein	HMDB0005760	255.066	[M-H]-	0.147305	0.133173	0.0380786	0.312873	0.0435646	0.215076	0.0026461	0.0775689	9.69388e-24	1.777e-24	4.65629e-25	0.0686778	0.0740987	0.171328	0.0795522	0.340813	0.0658031	0.160766	0.179724	1.1238e-24	8.34823e-25	1.59385e-24	0.00943501	0.0640744	0.163446	0.426475	0.0192618	0.176239	0.0415291	0.188867	3.5807e-25	5.99112e-25	0.00976325	4.31524e-24	2.27217e-25	4.83685e-25
2-Hydroxyhexadecanal ; Isopalmitic acid ; Palmitic acid ; Hexadecanoate (N-C16:0)	C00249 ; HMDB0031068 ; HMDB0000220	255.232	[M-H]-	20.3144	6.54238	3.50593e-21	8.40023e-16	2.43015	7.4375e-21	3.92472e-20	4.58851	2.20887	107.968	3.34451e-20	3.19544	6.23982	5.39469	3.64857e-22	7.04433e-21	2.07654e-22	2.58485e-21	2.20023e-20	8.51384e-20	1.13672e-21	8.11737e-20	7.8286e-22	2.93498e-21	2.60346e-21	2.62124e-20	7.96275e-23	1.8194e-21	1.51312e-22	3.60151e-20	3.3944e-21	2.53421e-20	2.44214e-22	5.95196e-21	3.96276e-22	0.795195
PHderiv_3-Phosphonopyruvate	C02798	256.025	[M-H]-	0.0441849	0.0679165	9.73973e-15	0.0675973	0.0336743	0.0106111	0.0368329	0.0376758	0.0895314	0.176257	0.0431375	0.119932	0.0430684	0.0825568	0.0362937	0.200454	0.0401472	0.0606033	0.132606	0.0794337	0.0791796	1.36894e-15	0.201967	0.0893486	0.0546372	0.170171	0.0155198	0.0867583	4.29441e-18	0.0872319	1.74396e-16	1.1575e-16	0.0407425	1.28944e-15	0.181693	0.0126796
Glycerophosphocholine	C00670	256.095	[M-H]-	0.176688	0.186666	8.4867e-19	0.392532	8.40068e-22	0.115197	0.0647251	0.117366	0.278938	8.89227e-20	1.93409	0.447017	3.12373e-20	0.160515	6.91048e-22	1.28285	5.83014e-22	0.490897	0.92977	0.83121	1.12997	3.02862e-19	3.06576	0.319517	0.282519	0.604951	0.00662424	0.387822	5.13389e-22	0.383715	4.40833e-21	2.85032e-20	0.252137	2.05016e-19	1.12995	3.11385e-20
4A-Hydroxytetrahydrobiopterin	C15522	256.106	[M-H]-	0.261769	0.359292	0.0133154	0.266338	1.6743e-23	0.158248	0.245857	0.427863	0.371208	0.892918	0.884577	1.00263	1.0158e-22	0.25278	2.54895e-19	0.589571	2.47062e-23	0.288856	1.03264	0.322507	0.718974	1.56346e-20	1.13821	0.44696	0.540559	0.868034	0.0232183	0.678194	0.0519029	0.427078	5.89388e-23	3.48699e-21	0.423944	4.17011e-20	0.712844	0.39189
2-Hexenoylcarnitine	HMDB0013161	256.156	[M-H]-	0.117766	1.85808e-19	2.00812e-19	1.28029e-18	0.00790173	9.31095e-20	1.73643e-19	0.47465	0.0167431	0.471771	2.87252e-19	0.195602	1.6455e-19	0.00677997	2.26662e-19	2.63652e-17	5.90433e-19	0.192397	8.92896e-19	1.66748e-18	7.27628e-20	0.242894	0.00265094	4.82662e-20	0.0179365	0.503365	0.0654418	3.31938e-16	0.00172279	0.672144	3.40825e-19	3.01722e-19	1.86618e-21	0.10985	4.03978e-19	2.81912e-20
Triphosphate	C00536	256.9	[M-H]-	9.44524e-15	1.35424e-15	1.94387e-12	3.20089e-15	3.49162e-13	5.96659e-15	1.59852e-14	2.65363e-15	5.44932e-12	1.31201e-14	1.35746e-12	9.0127e-15	2.79161e-15	1.07378e-15	9.57924e-16	1.10864e-14	2.04534e-15	2.02899e-15	4.7816e-15	5.32203e-15	2.36936e-15	9.50613e-14	4.27125e-15	3.95262e-15	1.68678e-09	2.14007e-14	1.67337e-12	4.33903e-11	1.13229e-14	3.42589e-14	5.62031e-09	3.55078e-14	9.29793e-14	1.69605e-10	1.43861e-14	6.70287e-14
Beta-D-Glucose-6-Phosphate ; 6-Phospho-D-Glucono-1,5-Lactone	C01172 ; C01236	257.008	[M-H]-	0.0297767	0.0431094	0.0148366	0.0307408	0.00839391	0.0173093	0.0613071	0.100587	0.0185377	0.416321	0.0571224	0.17558	0.0615105	0.0816587	0.0423327	0.17799	0.0274986	0.107899	0.0300963	0.0301038	0.0180076	2.22045e-16	0.0387954	2.77827e-27	0.0928481	0.23057	0.00719768	0.0754901	6.95781e-28	1.39634e-27	9.69661e-28	2.55955e-28	0.0142346	4.29938e-27	0.0714498	0.178676
PHderiv_3-Sulfopyruvate; 3-Sulfopyruvic acid	C05528	257.025	[M-H]-	0.0140377	0.0297897	0.00646387	0.00514173	5.32265e-26	1.06315e-24	0.115884	0.0691044	0.051471	0.261035	0.251119	0.510867	0.0680914	0.0257329	0.0222179	0.162796	0.0270193	0.276658	1.7747e-23	0.110317	0.0328344	2.50158e-23	0.112792	7.55543e-25	0.0645647	0.0203116	2.77595e-21	1.80453e-23	5.33661e-26	3.57531e-25	0.0919675	0.232498	0.0745018	0.302908	0.253569	0.682309
O-Desmethylangolensin	HMDB0004629	257.081	[M-H]-	0.199935	0.315397	0.0720274	0.369696	0.0462045	0.36372	0.07733	0.161436	0.106154	0.478774	0.0887699	0.177468	0.128346	0.329119	0.194092	0.57022	0.157899	0.260574	0.413899	9.73544e-17	3.26173e-19	9.67141e-18	1.17621e-18	0.287529	0.287532	0.971	0.0900964	0.362385	0.0922356	0.245361	1.20429e-18	2.96416e-18	1.05743e-19	3.93322e-17	3.40063e-18	0.108694
Tetradecanedioic acid	HMDB0000872	257.176	[M-H]-	2.17623	0.898215	2.08828e-19	4.07423e-19	0.157199	1.37864e-18	6.34969e-20	6.17986e-19	0.238727	8.34126	2.07914e-19	0.502249	0.603156	1.08335	0.374536	8.78149e-14	3.00126e-19	3.7254	9.40178e-17	1.11917e-18	4.8657e-19	20.9284	1.15494	1.28074e-19	1.6472	8.24599	8.98473e-19	0.793713	3.56801e-18	1.05899	3.83138e-19	8.197e-19	0.275828	1.78189e-17	0.186362	1.06663e-18
D-Glucosamine-6-Phosphate	C00352	258.039	[M-H]-	0.0632047	0.0725296	1.14992e-34	0.099891	0.00350676	0.0802621	0.871476	0.0499551	0.195221	1.11525e-32	0.0855834	0.0879559	0.371671	0.0834844	0.055122	0.183897	0.0508476	0.0854062	1.26116e-33	5.39866e-29	0.043138	2.16203e-32	0.00333045	0.0299665	0.521501	0.377258	0.0218584	0.111181	0.0450828	0.0667372	0.261973	3.41802e-33	0.111136	3.04692e-28	9.25181e-34	0.0734857
S-[2-Carboxy-1-(1 H-Imidazol-4-Yl)Ethyl]-L-Cysteine		258.054	[M-H]-	0.315826	0.165019	0.056356	0.0235388	0.0310291	0.240489	2.10352	0.0537561	0.156941	0.854989	0.0883394	0.316792	0.885959	0.0656741	0.0757087	0.218281	0.0602963	0.14464	2.67159e-23	4.05937e-22	0.0394947	3.78242e-22	1.71699e-22	5.96435e-22	1.61756	2.08739	0.124166	3.79858e-17	0.124915	0.172589	0.0947965	3.04043e-23	6.26153e-24	1.0546	8.43766e-24	1.98733e-22
Hexanoyl Carnitine ; Hexanoylcarnitine ; L-Hexanoylcarnitine	HMDB0000705 ; HMDB0000756	258.173	[M-H]-	0.257927	0.100318	4.0447e-21	9.4162e-21	0.0231855	2.76693e-20	2.84846e-21	3.06067e-20	0.0339549	1.03543	4.88775e-21	0.0825104	0.0656881	0.107499	0.0409745	0.0214326	9.2292e-21	0.444482	0.00150484	2.83157e-20	2.77192e-20	2.56282	0.150865	4.22564e-21	0.242756	1.11815	4.2302e-21	0.0986469	5.63209e-20	0.157358	8.24933e-21	1.61265e-20	0.075106	4.35813e-19	0.0290639	1.94963e-20
5-Methylthio-5-Deoxy-D-Ribose 1-Phosphate ; 5-Methylthio-5-Deoxy-D-Ribulose 1-Phosphate	C04188 ; C04582	259.005	[M-H]-	0.037501	0.0740222	0.049081	0.12939	2.19172e-15	0.151074	0.22883	0.0543492	9.18784e-20	3.21645e-18	0.260258	0.204632	0.211398	0.262349	0.0696388	0.81955	0.0271839	0.242942	1.93397e-19	8.28718e-20	0.0424656	8.57655e-19	0.314295	2.92294e-19	1.39915e-19	8.35802e-19	0.0364942	1.29373e-18	9.25137e-21	8.40257e-20	0.261829	0.0243054	1.21087e-20	0.551246	0.343728	0.394285
(2R,3R,4S,5R,6R)-3,4,5-Trihydroxy-6-(Hydroxymethyl)Oxan-2-Yl Phosphate ; 1D-Myo-Inositol 1-Phosphate ; 1D-Myo-Inositol 3-Phosphate ; 1D-Myo-Inositol 4-Phosphate ; D-Fructose 1-Phosphate ; D-Fructose 6-Phosphate ; D-Glucose 1-Phosphate ; D-Glucose 6-Phosphate ; D-Mannose 1-Phosphate ; D-Mannose 6-Phosphate ; D-Tagatofuranose 6-Phosphate ; D-Tagatose 1-Phosphate	C03384 ; C01177 ; C04006 ; C03546 ; C01094 ; C00085 ; C00103 ; C00092 ; C00636 ; C00275 ; C01097	259.024	[M-H]-	0.706744	0.34196	0.285568	0.502295	0.0704738	1.04689	0.679984	0.242671	2.05675e-15	1.21535	1.17576	0.917694	1.3115	1.80854	0.591418	4.79912	0.593517	1.28897	0.646497	1.38727e-20	0.140059	2.24156e-19	0.143947	1.22348e-19	0.683658	0.360589	0.219904	3.93818e-19	4.52713e-21	2.71421e-20	2.73926e-20	0.633895	1.08685e-20	4.18007	1.47411	2.55607
4''-Hydroxyflurbiprofen	HMDB0060917	259.079	[M-H]-	0.355664	0.0992196	0.0220237	0.0967653	0.0288131	0.0748013	2.58515	0.171885	0.0505188	0.440784	0.00167925	0.160734	1.2222	0.12464	0.0389869	0.23642	0.0522097	0.136359	6.31964e-27	7.87909e-26	0.0518406	4.95832e-25	1.72237e-25	3.66321e-26	1.9275	0.551358	0.0134053	0.143145	0.0298174	0.145742	0.112288	8.59174e-26	0.0352079	1.73713e-23	5.75754e-26	0.000236415
Glutamyl-Leucine		259.13	[M-H]-	0.0259805	0.152751	0.0633209	0.184901	0.0441917	0.0756195	0.600506	0.0289097	4.12732e-21	1.38862e-17	0.0179591	0.208546	0.163685	0.136289	0.0955045	0.474935	0.0751336	0.20606	0.0249806	0.152032	2.35474e-18	3.52804e-18	3.43803e-21	4.33361e-19	0.262918	0.59592	0.0381237	5.62715e-19	0.0448105	0.0108822	7.61281e-21	4.70101e-21	0.0204971	0.719456	2.07397e-21	0.520258
Methylmalonylcarnitine ; Succinyl Carnitine	HMDB0013133	260.114	[M-H]-	0.0527462	0.0338202	0.00828593	0.0810175	0.0158768	0.0150076	0.0871391	0.0188639	0.0197189	0.00198478	0.0130918	0.0807542	0.0580816	0.028744	0.0162054	0.066078	0.0187711	0.0647241	2.16535e-26	3.27322e-26	0.00655705	7.12297e-26	0.0136181	5.52677e-27	0.0843364	0.228339	0.00750768	2.19232e-24	0.0143307	0.0744131	0.00867661	2.53345e-26	0.0157081	0.156229	1.87776e-26	1.88046e-25
desmethylcyclobenzaprine	HMDB0060948	260.144	[M-H]-	0.0286639	0.0172171	0.00551763	0.0432455	0.00380452	8.76635e-22	0.0356348	0.00237081	1.43653e-19	1.38173e-21	0.00395176	0.0271393	0.0186291	0.0150631	0.00390875	0.0169431	0.00447041	0.0286457	7.83952e-21	8.00608e-21	0.00614204	0.0572411	0.00460427	2.14246e-22	0.0292095	0.103023	0.00522901	7.73029e-20	0.00571182	0.0355706	0.00650871	1.37337e-21	0.00438379	0.056598	8.82073e-22	1.38802e-21
3-Hydroxy-Isovaleryl Carnitine		260.149	[M-H]-	0.04467	0.026891	0.00255023	0.0556801	0.00527982	0.00381613	0.0218149	0.00210684	0.0100705	8.68106e-24	0.0036924	0.0310234	0.0176707	0.021402	0.00342378	0.0416731	0.000626462	0.0448351	1.0691e-18	9.62568e-24	0.00824475	4.53163e-23	0.0297369	1.81022e-22	0.0273564	0.121471	0.00540977	0.0378238	0.00646601	0.0727526	0.00124214	3.02289e-24	0.0013997	5.56918e-23	0.00687612	2.09791e-24
Aspartyl-Glutamate ; N-Acetyl-Seryl-Aspartate		261.073	[M-H]-	0.32523	0.20925	0.123839	0.227828	0.0593435	0.2678	0.889404	0.068814	1.73591e-27	5.21882e-28	0.0189077	0.337289	0.497362	0.135147	0.177285	0.483533	0.078332	0.250303	5.24484e-29	0.315058	0.119744	2.30259e-27	7.08985e-30	0.180939	0.774658	0.383013	0.0761042	2.34733e-27	0.0566907	0.173099	0.0497259	1.46152e-26	0.0838921	0.977553	0.030552	0.338968
Prolyl-Phenylalanine		261.126	[M-H]-	0.0585417	0.0356701	0.00780722	0.117567	0.0214662	0.00251481	0.0310036	0.0878035	0.016364	5.00724e-24	3.77116e-25	0.121228	6.14003e-24	0.0482262	0.0177723	0.15978	0.032786	0.0868065	0.0755598	0.000951578	0.0176316	1.18673e-22	1.31023e-24	3.86388e-25	0.0617392	0.345323	0.00621902	0.0801329	0.00942144	0.0663731	0.0193971	1.21469e-24	0.0194123	1.84571e-23	8.83005e-25	1.52707e-24
Thiamin	C00378	263.096	[M-H]-	0.134895	0.199435	0.0466877	0.245698	0.0568005	0.224179	1.05432e-26	0.0749664	0.0325577	2.53129e-26	0.0708567	0.0189076	1.67286e-28	0.189312	0.113286	0.3057	0.0981071	0.124589	0.402456	0.059946	1.38309e-26	4.05193e-26	0.072791	0.0629904	0.150417	0.547694	0.0357373	0.171785	0.08277	0.169943	4.9242e-27	1.2047e-26	0.0222757	4.84412e-26	2.16745e-28	7.67097e-27
(2S)-4-Carbamoyl-2-(2-Phenylacetamido)Butanoate ; Formyl-N-Acetyl-5-Methoxykynurenamine	C04148 ; C05642	263.103	[M-H]-	0.118013	0.128835	0.028597	0.233161	0.0423072	0.157079	1.20225e-25	0.0641065	0.0266877	1.31336e-25	0.0250635	0.0555434	0.0471341	0.107946	0.0613006	0.315539	0.0770614	0.157674	0.135493	0.0533128	0.000486911	4.49167e-25	0.0161413	0.0208788	0.105157	0.40171	0.023668	0.170523	0.0591595	0.167827	2.24737e-26	7.69618e-26	0.0144908	5.5443e-25	1.4139e-25	3.43144e-26
Desacetyl-nitazoxanide	HMDB0060597	264.008	[M-H]-	0.0377655	0.107307	0.0271512	0.129825	0.0110363	0.107322	0.0574941	0.0659355	1.31766e-16	6.7007e-14	0.0305071	0.0762206	0.0857376	0.145565	0.0676403	0.342937	0.0501986	0.117862	0.188974	0.0625658	0.0483705	4.3893e-15	0.0102058	0.117501	0.0581961	0.272266	0.0102882	5.42361e-15	0.0198815	0.0175755	2.78643e-16	1.08093e-15	1.0384e-14	0.432215	1.95236e-16	0.235631
3-Phospho-D-Glyceroyl Phosphate ; 2,3-Bisphosphonato-D-Glycerate	C00236 ; C01159	264.95	[M-H]-	0.119617	0.255527	0.0265018	0.244782	0.00693743	0.324889	3.68541e-24	0.173233	1.90933e-24	0.935326	5.38659e-24	8.73789e-24	2.66e-23	0.313123	0.147127	0.609982	0.0280693	0.142567	0.510508	8.39249e-19	5.29654e-24	1.04216e-22	3.73502e-23	0.262219	0.227093	1.26214	0.0152215	0.452963	0.00825544	0.187723	3.17279e-24	1.30029e-23	7.62664e-25	7.93574e-23	4.79686e-24	7.46101e-24
Carbamazepine-O-quinone	HMDB0060566	265.062	[M-H]-	0.12309	0.218708	0.048748	0.278348	0.0424711	0.227162	5.82052e-21	0.122716	5.72578e-21	1.55553e-15	9.30807e-21	1.7044e-20	0.0314987	0.173665	0.115005	0.381177	0.0782341	0.105968	0.294449	0.0445225	6.03637e-21	9.86066e-20	0.0991225	0.228347	0.102847	0.672836	0.0197708	0.143568	0.0520379	0.114738	1.03218e-20	1.04712e-20	8.64819e-21	1.56036e-19	3.47189e-21	0.10208
Desipramine	HMDB0015282	265.174	[M-H]-	0.0967885	0.00843928	0.0140641	1.45738e-20	0.00955664	1.37411e-21	8.18415e-22	0.0583865	0.000507085	0.340208	1.89042e-21	0.128942	3.18117e-21	0.00527764	6.25307e-22	1.65365e-21	2.82133e-21	0.0679415	6.68531e-21	3.16685e-20	0.00194095	4.86007	0.0800213	8.75419e-22	0.0394578	0.197864	0.0107112	3.63816e-20	0.00366717	0.124802	3.3017e-21	2.77757e-20	4.10246e-21	0.200144	4.93133e-21	2.32935e-21
M3Gacpail Prot Heparan Sulfate		266.065	[M-H]-	0.0505521	0.0624436	0.0228855	0.157599	0.0170851	0.0832218	0.0225703	0.0528044	0.00797484	6.82804e-19	0.0342999	0.063692	0.00847827	0.0889916	0.0332432	0.154301	0.0414977	0.0596878	0.156153	9.29814e-18	0.0495266	4.26829e-18	0.00642323	0.0536866	0.0591122	0.162269	0.0227121	0.0779308	0.0236191	0.077375	2.31382e-19	1.29159e-18	2.97448e-16	6.12996e-18	3.07514e-19	7.21997e-19
Adenosine ; Deoxyguanosine	C00212 ; C00330	266.089	[M-H]-	0.0754457	0.175031	0.0108579	0.338448	0.00559023	0.0713748	0.0070708	0.0597825	0.0628511	5.60794e-21	0.0618837	0.123358	0.0861568	0.155893	0.0475972	0.229588	0.0448008	0.0850615	1.58312e-20	0.032338	0.0773073	2.63723e-20	7.0602e-16	0.0716203	0.0528505	0.213339	0.00619211	0.167893	0.00933529	0.0763033	3.00972e-20	0.0431009	0.0539284	1.10257e-19	0.0573043	0.0888297
L-Homocystine		267.048	[M-H]-	0.104907	0.217742	0.0482367	0.232758	0.0222883	0.232491	0.0367951	0.214344	1.42488e-15	0.525413	0.0482189	0.0717652	5.33932e-16	0.249889	0.133504	0.698823	0.0892426	0.127164	0.732918	0.446341	0.0561483	1.41572e-15	8.7631e-13	0.334765	0.184922	1.09253	0.0234419	0.274559	0.0406414	0.210434	5.7348e-17	2.15121e-16	7.60186e-15	6.14649e-15	2.9162e-12	3.51611e-16
2-Keto-3-Deoxy-D-Glycero-D-Galactononic Acid		267.073	[M-H]-	0.103481	0.280927	0.00693258	0.4822	3.2296e-22	0.127835	0.135794	0.371764	0.114258	0.143354	0.443758	0.283318	0.142874	0.262049	0.188197	0.343795	0.0509055	0.0992252	0.164254	0.0954553	0.0413073	3.60847e-20	0.322567	0.389825	0.128993	0.576631	5.56812e-21	0.0144909	1.66915e-22	0.0578643	0.132246	0.0645366	0.137446	1.44235	0.486254	0.319295
Inosine	C00294	267.073	[M-H]-	0.103455	0.296227	0.00534292	0.503778	9.05809e-23	0.135693	0.137767	0.359151	0.117744	0.176734	0.454892	0.296601	0.147906	0.287674	0.193173	0.330789	0.0451583	0.0943415	0.176949	0.0338316	0.0433382	1.02249e-20	0.320774	0.373684	0.126957	0.521408	5.96296e-23	0.00310416	4.98617e-23	0.0528156	0.138727	0.16051	0.141625	1.50924	0.479636	0.322565
2,3-Dihydroxycarbamazepine	HMDB0060673	267.076	[M-H]-	0.108605	0.293712	1.04602e-20	0.571172	9.29342e-22	0.13699	0.135379	0.371135	0.132655	3.51246e-16	0.369513	0.282335	0.150172	0.279966	0.170146	0.347147	0.0455965	0.107621	0.140933	2.78376e-17	0.0350983	3.61168e-20	0.262555	0.324415	0.118717	0.451255	3.56455e-21	7.42618e-20	2.68172e-22	0.0460194	0.128586	0.187779	0.137914	1.7731	0.406156	0.362445
Deoxydihydro-artemisinin	HMDB0060570	267.158	[M-H]-	0.180828	0.0995572	0.00747459	0.294592	0.0175688	0.0107788	1.16913e-22	0.0488109	0.0420077	9.47974e-21	2.29507e-22	0.141358	0.0173739	0.0707795	0.02123	0.0104884	2.15677e-18	0.249861	0.0761245	2.57874e-21	0.0168853	2.74253	0.109953	1.27469e-22	0.0937607	0.584445	0.0112413	0.0959082	0.00686874	0.1538	4.99379e-22	1.08231e-21	0.0202622	4.65639e-20	1.74869e-21	1.02883e-21
Oleyl alcohol ; Stearaldehyde	HMDB0029632 ; HMDB0002384	267.269	[M-H]-	0.0931689	0.0289108	0.00262851	9.28526e-27	2.24625e-25	3.56375e-27	0.0158758	0.125269	0.0605784	0.536652	0.00595946	1.0226	3.6805e-27	1.51962e-26	0.0164319	1.01667e-25	1.75574e-26	0.0116827	1.16024	0.488272	0.033096	1.66692	0.0223203	1.62999	0.0647414	1.33074e-25	0.0014573	0.0503001	0.00149452	2.62656e-27	8.68345e-27	0.160627	0.0331848	2.18747e-24	2.03238e-22	1.17034
Heparan Sulfate Proteoglycan		268.238	[M-H]-	0.0316713	0.00921241	4.25155e-23	0.00318328	0.00366001	9.29127e-27	1.04333e-26	0.00696098	0.00190154	0.242648	0.00303571	0.0291615	0.0422203	0.0236405	0.0112861	0.1053	7.43192e-26	0.0497288	8.96682e-26	3.49534e-26	0.00262595	0.377568	0.0512202	0.0482505	0.0275289	0.132301	0.00503628	0.0399338	0.00163834	0.00586708	3.39524e-26	4.32026e-26	0.00431221	4.28551e-25	2.80472e-26	0.0660402
6-Hydroxydaidzein	HMDB0031715	269.045	[M-H]-	0.0880363	0.144125	0.0444464	0.15745	0.0181905	0.120886	0.0284138	0.00729871	5.51303e-24	3.90685e-22	2.55243e-23	0.0169281	0.0121302	0.0937159	0.210151	0.133234	0.0243181	0.0547566	0.0687027	3.54536e-18	0.334756	8.17075e-22	0.175769	3.35683e-19	0.0695493	0.279684	0.0421488	0.149028	0.021895	0.0880655	2.06091e-23	7.15323e-23	1.92834e-24	8.59763e-22	1.74332e-23	6.46819e-23
Nordiazepam	HMDB0060538	269.05	[M-H]-	0.117868	0.257389	0.073053	0.262715	0.0320605	0.196296	1.67235e-24	1.05978e-23	7.64792e-26	3.52537e-24	2.75989e-25	1.12222e-24	0.064005	0.168796	0.532725	0.232108	0.110542	0.0567267	2.63334e-21	1.37786e-24	0.873958	8.65787e-24	0.249645	0.00362369	0.0882251	0.371556	0.0685718	0.230248	0.0421197	0.129915	4.73981e-25	1.52781e-24	2.66562e-26	1.22035e-23	2.46621e-25	1.09017e-24
A771726	HMDB0060945	269.054	[M-H]-	0.137626	0.331134	0.0959157	0.343343	0.0472869	0.282255	5.60543e-15	1.82133e-16	2.18925e-17	1.20161e-15	8.18033e-17	7.31607e-16	0.0912602	0.263841	0.737355	0.330075	0.120338	0.0883652	1.03359e-14	5.58449e-16	1.61994	2.02569e-15	0.493971	1.02395e-11	0.113138	0.432955	0.0820997	0.273106	0.0529201	0.164036	1.59479e-16	5.35931e-16	8.44898e-18	3.96545e-15	7.6226e-17	4.29164e-16
cysteine-conjugate-acetaminophen		269.061	[M-H]-	0.0714006	0.146413	0.0511875	0.14625	0.0245435	0.105882	0.01724	0.00690189	4.21889e-19	3.51934e-14	1.54231e-19	0.0825459	0.0215717	0.0770803	0.238735	0.153452	0.0314844	0.0557923	0.0605417	0.245015	0.530871	4.50035e-18	0.309429	0.0128217	0.111074	0.377457	0.0487556	0.177189	0.0354042	0.145717	2.84711e-19	7.9559e-19	7.82168e-20	9.06112e-18	1.11343e-19	1.18568e-18
Histidyl-Aspartate		269.087	[M-H]-	0.377242	0.268139	0.130408	0.372979	0.0153882	0.49438	0.0102211	0.425963	4.90484e-21	0.872732	0.200353	0.328364	1.35954e-21	0.240435	0.275877	0.649494	0.150074	0.15331	1.11711	0.717892	0.208748	1.42728e-17	6.65761e-20	0.455988	0.53094	0.867224	0.0793442	0.461327	0.0623305	0.430398	9.01405e-22	4.53503e-21	1.27081e-21	1.67503e-19	8.0524e-22	4.35185e-21
Tolbutamide	C07148	269.098	[M-H]-	0.24393	0.192962	0.0547776	0.495459	0.0418129	0.190921	0.0136004	0.189498	0.0256073	1.09386e-16	1.11471e-18	0.218361	1.40368e-14	0.243209	0.117583	0.560423	0.13604	0.273028	0.552514	1.09837e-16	0.0347406	3.62092e-18	5.7602e-18	0.156785	0.302135	0.782772	0.0451609	0.306759	0.0377168	0.293895	1.11251e-18	3.09501e-18	0.00423561	1.026e-17	2.90817e-19	1.72451e-18
Estrone	C00468	269.155	[M-H]-	0.261525	0.199007	0.00623445	1.22339e-19	0.0302896	9.24603e-20	4.24887e-22	0.0192364	0.07113	1.29483	5.35536e-20	0.20523	0.0586275	0.117464	0.0405991	0.366582	0.0356313	0.4863	0.102232	8.1812e-21	4.46421e-20	1.60814e-16	0.0994072	5.62396e-22	0.162982	0.823018	0.00202183	0.123177	0.0135094	0.168316	2.49968e-21	5.92854e-21	0.0436588	3.93828e-19	1.95568e-20	1.90441e-20
(S)-14-Methylhexadecanoic acid ; Margaric Acid	HMDB0031067	269.247	[M-H]-	1.32654	0.578773	1.41458e-23	4.60933e-23	0.0203621	6.1973e-23	1.38511e-23	3.42937e-20	0.102595	8.59539	9.87217e-22	1.70143e-21	0.242578	0.61935	1.11097e-19	3.35441e-22	2.46605e-23	0.704399	0.508019	2.06304e-22	0.144986	14.8833	0.31368	0.780767	1.50759	5.59333	3.17811e-24	1.07674	3.40182e-24	1.11361	3.49187e-23	1.01819e-22	0.2892	8.804e-22	8.98723e-24	8.88144e-23
Octadecanol	HMDB0002350	269.284	[M-H]-	0.017041	1.72235e-24	6.28495e-25	1.93745e-24	0.00113528	2.32662e-24	6.89013e-25	1.49713e-24	2.30988e-23	0.128861	2.58535e-24	0.015666	1.31671e-22	0.00891009	1.68645e-22	7.33559e-24	1.02805e-24	0.0148541	0.0128252	1.28203e-23	0.0010654	0.170705	0.00518641	0.0254933	0.0168803	0.062572	9.52394e-25	0.020918	1.90069e-22	0.0340005	1.61559e-24	8.09282e-24	0.00407944	5.7157e-23	0.00160238	0.0122774
4-Hydroxyatomoxetine	HMDB0060766	270.148	[M-H]-	0.101402	0.0732196	0.0130893	0.107817	0.0217418	0.0286997	0.004335	0.0774274	0.016048	0.235383	7.98074e-17	0.110531	0.0101465	0.070097	0.0284897	0.158454	0.028554	0.13196	0.121946	1.88407e-16	2.05056e-14	5.8108e-16	7.7686e-17	3.53045e-17	0.0665582	0.282949	0.0063315	0.0837334	0.0101719	0.098482	6.75979e-17	8.79005e-17	0.0124482	1.04916e-15	1.09854e-16	1.18591e-16
Omega Hydroxy Hexadecanoate (N-C16:0)		270.219	[M-H]-	0.389368	0.168032	2.37037e-20	2.31372e-20	0.0382214	3.85231e-19	4.54655e-21	2.06515e-19	0.0605904	2.33351	1.21114e-20	0.118869	0.0834202	0.132322	0.0434232	4.01489e-18	1.49844e-20	0.481621	5.02497e-19	7.40549e-20	5.89822e-20	4.41075	0.210416	7.26104e-17	0.375983	1.43735	3.05004e-20	0.350003	0.0282843	0.42007	2.22444e-20	5.89782e-20	0.084721	5.84677e-19	4.81789e-19	4.44944e-20
Dihydrogenistein	HMDB0005897	271.061	[M-H]-	0.0955497	0.164376	0.0352718	0.224153	0.0302934	0.135545	0.0438161	0.0617868	0.0191185	4.2693e-21	0.00427572	0.113406	0.0532384	0.157	0.147253	0.294494	0.0846063	0.111903	0.199833	0.0320724	0.0581242	3.14969e-21	0.000849507	0.13596	0.0966605	0.305552	0.0249439	0.149249	0.0315376	0.158904	4.42352e-22	9.55492e-22	0.0117929	6.48414e-21	2.34084e-22	2.08216e-21
5-S-Cysteinyldopamine		271.078	[M-H]-	0.195015	0.294946	0.0507685	0.389823	0.0455057	0.283233	0.00519086	0.0743012	0.0531958	3.48516e-31	0.0336989	0.0661599	0.0872628	0.191991	0.119754	0.350493	0.107352	0.180091	0.168825	1.02423e-30	6.82108e-31	2.81012e-32	3.85254e-32	0.0350884	0.184509	0.52869	0.0316161	0.183773	0.0548347	0.210736	1.62923e-32	1.15876e-31	0.00673224	5.119e-31	2.47825e-32	1.20892e-31
5C-aglycone	HMDB0004810	271.098	[M-H]-	0.164697	0.0982209	0.0143701	0.250494	0.031168	0.0584774	0.0110033	0.0990628	0.056219	0.0936781	0.0175102	0.153532	0.0160537	0.160035	0.0706648	0.276339	0.0739602	0.194184	0.306496	2.22045e-16	2.74098e-30	4.70972e-29	4.80599e-29	2.3774e-29	0.178529	0.529192	0.0171723	0.185896	0.0423179	0.161216	7.49547e-31	5.80811e-30	0.0208721	3.6088e-30	0.0397082	5.38862e-30
17a-Estradiol ; Estradiol	C00951 ; HMDB0000429	271.171	[M-H]-	0.336897	0.1475	7.57468e-25	1.11819e-24	0.0269245	1.45102e-24	1.46707e-25	1.31427e-24	0.04826	1.25018	4.93295e-25	0.117546	0.0201424	0.0931567	0.0248683	1.5719e-23	5.46241e-25	0.55581	6.01486e-22	2.69619e-24	2.62069e-24	1.96412	0.148871	3.10322e-25	0.217659	1.32968	8.2888e-23	0.142411	1.25151e-22	0.212112	9.85916e-25	1.42142e-24	0.057673	5.81125e-23	0.037847	2.01237e-24
(R)-2-Hydroxyhexadecanoic acid	HMDB0031057	271.227	[M-H]-	0.723547	0.465101	4.78716e-24	1.40121e-21	0.118606	2.16238e-23	1.2445e-24	0.480019	0.147955	3.79659	0.16132	0.413834	0.313695	0.415441	0.103594	0.596156	1.72987e-24	0.70474	4.2175e-22	4.36181e-23	1.17081e-21	3.5809	0.714098	5.20794e-24	0.601265	2.15916	0.0264883	0.605413	0.183717	0.878534	3.87253e-24	1.19955e-23	0.109939	1.34427e-22	2.47064e-19	7.63738e-24
N-Despropyl-rotigotine	HMDB0060841	272.11	[M-H]-	0.46729	0.0922717	0.139375	0.0946363	0.161798	0.422706	3.77691e-20	0.00221653	4.04174e-23	0.100828	0.0989453	0.0895279	0.195696	0.0399576	0.0546225	0.113286	0.185851	0.105241	2.75918e-22	8.27015e-21	0.0381936	7.32301e-21	0.0595135	6.62051e-22	0.582201	0.219328	0.114105	0.142551	0.180145	0.433909	2.83519e-22	1.60453e-21	8.36152e-24	2.39668e-20	0.0927666	0.122693
Glutaconylcarnitine	HMDB0013129	272.115	[M-H]-	0.275184	0.0738587	0.097116	0.123675	0.116858	0.230019	0.0244726	0.0131072	5.64435e-19	0.0320114	0.0277941	0.137869	0.149231	0.0869039	0.0666945	0.192504	0.13882	0.160244	1.23718e-18	2.11144e-15	0.0214802	6.10835e-18	0.0195816	1.33522e-19	0.359068	0.359553	0.0924134	0.113378	0.117578	0.356114	2.2932e-19	4.46605e-19	9.92343e-21	3.61411e-17	0.0415706	6.1278e-19
Linalyl anthranilate	HMDB0030433	272.164	[M-H]-	0.149353	0.0826971	0.00500841	8.10104e-27	0.0184022	0.00562133	7.53006e-28	3.09431e-23	0.0214133	0.440768	3.31283e-27	0.0823644	0.018928	0.0491738	0.0169707	1.91646e-21	4.66184e-27	0.207191	3.07562e-26	1.76414e-26	1.53236e-26	0.726845	0.0821365	1.13237e-27	0.103195	0.663253	0.0276066	0.0750434	0.00646107	0.167365	8.03952e-27	6.69975e-27	0.00721933	2.706e-25	0.0270901	6.26138e-27
D-Glucuronate 1-Phosphate	C05385	273.003	[M-H]-	0.0419753	0.0932669	0.0176077	0.109662	0.0174895	0.102889	0.0586315	0.0422099	0.0490332	0.182229	0.0632109	0.0644523	0.0863265	0.0989039	0.0266196	0.177641	0.0383977	0.0484026	5.45168e-20	0.000963545	0.110814	1.55725e-19	0.0721643	0.0322463	0.0587936	0.284661	0.0171614	4.39027e-19	0.0495752	0.0475405	0.0770729	2.19618e-20	0.0608102	0.510758	8.77574e-21	0.060214
modafinil acid	HMDB0061039	273.059	[M-H]-	0.106762	0.155398	0.0489849	0.152052	0.0390454	0.18613	0.100906	0.0800147	0.0633854	0.294191	0.0874043	0.208957	0.176039	0.143051	0.106119	0.237602	0.098464	0.121715	7.71093e-22	0.0360206	3.2143e-20	2.59568e-22	3.88739e-23	0.120428	0.154999	0.344988	0.0557264	1.0722e-22	0.0192933	0.109841	0.097033	0.120518	0.0532605	0.771971	0.140894	0.184486
Nandrolone	HMDB0002725	273.188	[M-H]-	5.02629e-20	2.77191e-20	1.11865e-19	3.03858e-20	8.26245e-18	3.66194e-20	7.24504e-20	5.56672e-20	5.19855e-19	1.22963e-19	2.4714e-17	4.39713e-20	4.19975e-20	3.08038e-20	2.75816e-20	2.14468e-19	2.01085e-21	1.22286e-20	8.27806e-20	1.30583e-19	7.6149e-20	1.84974e-18	2.77395e-22	3.80785e-20	8.07903e-20	2.74452e-19	1.97726e-12	1.96224e-19	2.01417e-20	8.89063e-20	1.77935e-19	3.59673e-19	2.39031e-11	6.64002e-19	3.94142e-20	1.43299e-19
Lorcaserin sulfamate	HMDB0061153	274.033	[M-H]-	0.0583922	0.0926073	0.034346	0.100529	0.00945239	0.0445181	0.0613586	0.0604437	0.041685	0.0668954	0.0683802	0.138577	0.0530862	0.132277	0.0669977	0.274015	0.0483169	0.0659356	0.136809	0.0570689	0.0199686	2.05917e-16	0.021621	0.0720103	0.101132	0.239503	0.0514601	3.49428e-16	0.0396615	0.103858	0.0187584	5.59264e-15	0.0320871	0.578894	1.72374e-14	0.0263433
Glutaryl Carnitine ; Glutarylcarnitine	HMDB0013130	274.129	[M-H]-	0.0747127	0.0641155	0.0107682	0.0665168	0.0094866	0.0351959	0.0231475	0.0827298	0.018902	0.150315	0.00893154	0.0547956	7.70593e-27	0.070019	0.0506225	0.247941	0.0171245	0.0738015	0.209488	0.198209	0.0181703	1.76927e-26	0.0750126	0.117236	0.10935	0.308973	0.017849	0.115702	0.0192717	0.117705	9.98458e-28	5.84967e-27	8.27414e-25	4.17361e-26	1.69537e-27	2.49118e-27
sulphate-conjugate of thiomethyl-acetaminophen		274.991	[M-H]-	3.76421e-23	8.12378e-22	3.01125e-23	1.78316e-20	1.96387e-21	2.58537e-21	2.0729	1.79611e-21	0.732053	6.3328e-20	1.92892	0.124919	1.06022e-21	4.24338e-22	2.39747e-22	1.46705e-17	0.0656517	0.0979298	3.74901e-21	2.77427e-21	0.361118	0.57822	2.34675	3.65241e-19	4.23402e-23	1.29259e-21	1.12956e-21	1.69573e-21	9.21559e-23	7.07479e-23	7.18233	0.964198	0.636161	4.65894	2.8367	6.64628
6-Phospho-D-Gluconate	C00345	275.017	[M-H]-	6.81682e-19	0.0669626	0.0461006	0.0948726	0.0702932	0.271032	0.203963	0.0339795	1.56077e-19	0.223165	0.103975	1.53051e-19	6.17812e-18	0.136491	0.0752879	5.48507e-19	0.0317993	0.114057	0.0939014	5.77634e-18	9.40202e-19	9.4128	0.548945	0.0192789	3.50929e-19	0.444245	0.0415113	4.19195e-13	0.245663	1.86593e-19	0.302815	6.6152e-19	2.43526e-20	0.780119	3.96632e-20	0.526524
Thiophene-4,5-epoxide	HMDB0060925	275.038	[M-H]-	0.0377582	0.130175	0.0111258	0.138895	0.0315883	0.184389	0.134244	0.0884284	0.119185	0.220547	0.0518248	0.245108	0.0717151	0.10594	0.0759463	8.05238e-21	0.0365471	0.154589	0.149181	0.630929	0.0447727	7.02022	0.0955352	0.145264	0.0643421	0.27352	0.0406	8.41365e-20	0.0603498	3.34524e-06	0.0751954	1.32055e-20	1.25493e-21	0.623458	2.63287e-21	0.456338
Glutamyl-Glutamate		275.089	[M-H]-	0.143131	0.11229	0.0533221	0.14687	0.0327566	0.253842	0.0935702	0.00688797	8.14279e-25	6.6993e-23	0.00849309	0.0719904	0.0881414	0.0845861	0.0549162	0.234508	0.0469597	0.0797863	9.38825e-25	0.040157	0.0213225	3.04219e-24	2.54123e-24	1.42123e-22	0.253726	0.330944	0.042136	0.18517	0.0445115	0.240432	5.72736e-24	3.08974e-24	0.00579205	7.32745e-24	5.42449e-25	0.0353602
L-Saccharopinate	C00449	275.126	[M-H]-	0.0184998	0.0437941	0.00566833	0.0139366	0.00785436	6.60825e-25	0.0801721	0.0375531	0.0148845	0.449427	0.0346104	0.465838	2.70342e-22	0.0385262	0.00575142	0.0865858	1.43277e-23	0.0615756	0.0651199	0.022858	0.028371	2.2802e-22	0.0817406	9.08296e-24	0.0288687	0.190958	0.00202275	0.0616978	0.0147794	1.23308e-23	0.0199957	0.00497367	0.0115415	4.7468e-22	3.431e-23	0.181545
S-(2-Methylpropanoyl)-Dihydrolipoamide	C04424	276.109	[M-H]-	0.0158234	0.00801271	9.27994e-20	0.0325541	0.0535571	3.58718e-18	3.51441e-17	1.18039e-15	0.167921	1.04414e-16	1.80197	0.202973	6.02421e-18	2.41448e-18	7.0126e-20	0.531136	5.89366e-20	0.371636	0.539877	0.596981	0.770964	3.71043	3.41415	0.337461	1.5387e-18	2.33871e-16	1.04646e-19	1.48241e-15	2.25391e-20	1.25375e-17	2.25407e-18	1.67066e-15	0.128726	0.0392395	1.88444	0.141751
Glutamyl-Methionine		277.087	[M-H]-	0.0899581	0.164267	0.0211795	0.266978	0.0265776	0.245049	0.0332483	0.0977884	0.0272718	3.94183e-15	0.044372	6.78613e-21	0.05172	0.195685	0.11837	0.509389	0.0819354	0.152235	0.290045	0.0865489	0.0207814	4.01699e-20	0.0441667	0.122851	0.145849	0.515763	0.0133247	0.172298	0.0128368	0.182742	1.37273e-21	3.65035e-21	0.0232859	5.58004e-20	0.09476	6.56046e-21
Pantetheine	C00831	277.124	[M-H]-	0.139633	0.125667	0.0129577	0.313442	0.0411016	0.0778179	0.0140727	0.139213	0.0536751	9.61428e-20	0.0237905	0.2082	0.109931	0.182467	0.0702126	0.383142	0.0351507	0.177239	0.0888252	3.83734e-19	0.0378721	5.64505e-20	0.120334	1.38275e-17	0.158387	0.586013	0.00882217	0.199292	0.0383489	0.169379	7.85575e-21	2.12694e-20	0.0419045	1.63872e-19	3.92941e-19	0.0406244
Alpha-CEHC ; Diisobutyl phthalate ; Monoethylhexyl phthalic acid ; 3'-Carboxy-Alpha-Chromanol	HMDB0001518 ; HMDB0013835 ; HMDB0013248	277.144	[M-H]-	0.230484	0.0538005	0.00952654	0.526473	0.0214691	0.0514227	3.50095e-22	0.412629	0.05491	1.86966e-21	2.8844e-22	0.250534	3.46066e-22	0.203196	0.0684535	0.510922	0.0503974	0.220842	0.303654	5.71297e-22	4.76232e-22	1.01336e-21	0.0716639	5.84171e-22	0.250446	0.579278	0.000606651	0.409389	0.0330844	0.437476	1.14764e-22	6.72544e-22	0.101185	1.70572e-21	1.97216e-22	0.0202953
Phenylalanyl-Leucine		277.157	[M-H]-	0.0104014	0.0132703	3.27528e-28	0.0867181	0.00899616	1.50817e-30	0.109291	0.0833443	0.050014	6.5949e-29	0.0209169	0.110045	2.75591e-28	0.0723859	0.0166573	0.161902	0.0369981	0.0661754	0.0657046	9.90988e-30	1.53114e-29	2.35524e-29	3.01252e-29	1.14452e-27	0.0479739	0.134368	0.0033241	0.15339	0.0121773	0.142246	6.18514e-30	3.38039e-29	0.0219896	5.38365e-29	1.3127e-29	2.85425e-29
(12S)-12-hydroxyheptadeca-5,8,10-trienoic acid (12S-HHT)		277.18	[M-H]-	0.0268072	2.4596e-22	0.0031828	0.075587	8.56156e-23	1.97561e-23	0.0528779	0.0187365	0.00769632	1.53145e-22	0.00362164	0.0421326	0.0421012	0.0690008	7.57334e-24	0.0245242	1.74984e-23	0.0247646	1.6883e-22	0.194172	0.0350311	0.0758113	0.0828734	1.33849e-22	0.0527301	0.137355	1.90269e-24	0.0399745	1.09703e-22	4.81262e-23	4.22526e-23	2.46422e-22	1.79797e-23	3.35515e-21	2.87224e-23	0.0708069
Alpha-Linolenate ; Gamma-Linolenate	C06427 ; C06426	277.217	[M-H]-	0.0145164	0.0886895	2.46483e-21	0.117116	3.50581e-21	1.07783e-21	0.0869694	1.43503e-20	0.0230179	7.8967e-21	0.00787619	0.141315	0.150671	0.0675749	0.0226783	0.349111	0.00666971	0.0684512	0.141594	1.39518	0.072289	7.29457	0.018037	1.63036e-20	0.00867413	0.104286	0.00422875	0.152278	3.60856e-21	0.00119053	3.60308e-21	8.83656e-21	6.17479e-21	3.37995e-20	0.00349194	0.0190063
Ticlopidine N-oxide	HMDB0060899	278.041	[M-H]-	0.121465	0.227114	0.0480718	0.278578	0.0566305	0.306398	1.05884e-20	0.0977932	1.04708e-21	0.31637	1.20056e-21	8.93066e-20	0.057947	0.353771	0.167323	0.664061	0.115676	0.210765	0.493626	0.134951	0.0263985	1.45333e-20	9.72008e-21	0.130722	0.108769	0.441516	0.0294473	0.157344	0.040254	0.171701	1.47813e-21	4.48912e-21	5.74588e-19	3.50556e-20	8.93874e-22	8.9403e-21
Phenylalanyl-Aspartate		279.1	[M-H]-	0.111501	0.0810258	0.0102264	0.201851	0.0144902	0.0024325	5.43162e-27	0.0879038	0.0424046	1.08837e-25	0.0395287	0.196859	0.118872	0.139815	0.0551995	0.259229	0.0424482	0.148995	0.0372477	0.0110912	0.0165877	4.32534e-26	2.11643e-21	3.12213e-26	0.0595558	0.306096	0.0111999	0.147875	0.0260961	0.0504447	7.26576e-27	2.1647e-26	0.00907186	2.96555e-25	1.42043e-26	0.169118
12S-HHT	HMDB0012535	279.197	[M-H]-	0.0556691	0.0347276	5.39034e-32	0.0822811	0.0052002	6.10678e-30	0.0229173	0.0440085	0.0231757	1.10914e-29	1.18856e-31	0.0684954	0.0490837	0.0574642	0.00834119	0.0690678	1.67284e-30	0.0742247	4.3575e-28	2.9491e-31	0.0165409	0.291787	0.0426881	2.37111e-30	0.02619	0.115843	0.00345955	0.021488	0.00227718	0.0260969	9.05161e-31	2.08823e-30	0.010032	2.35663e-29	1.82987e-31	0.00939211
9E,11E-Octadecadienoic acid ; Bovinic acid ; Linoelaidic acid ; Linoleic acid ; Linoelaidic Acid (All Trans C18:2) ; Linoleate	C01595 ; HMDB0005047 ; HMDB0003797 ; HMDB0006270 ; HMDB0000673	279.232	[M-H]-	1.35483e-22	0.15103	4.23746e-23	0.520702	1.15125e-20	3.44519e-22	0.71447	0.157618	0.149331	6.35084e-22	0.055381	0.505749	0.204535	0.268066	0.0299652	0.0109445	5.29067e-22	0.146922	0.464079	0.600533	0.326892	7.39116	0.0920245	5.25348e-22	1.43424e-22	3.42096e-22	0.0400173	0.135799	7.36716e-23	1.62064e-21	2.40978e-22	4.8462e-22	5.8212e-22	1.46782e-20	1.40082e-22	0.425234
Albendazole sulfoxide	HMDB0060560	280.077	[M-H]-	0.0373695	0.072325	0.0173224	0.0903911	0.013686	0.0925598	0.0122599	0.0385019	3.16086e-26	0.0538983	1.33842e-23	0.0148685	3.31013e-25	0.0896395	0.0473567	0.174661	0.0324011	0.0604228	0.16703	1.20565e-25	0.00969859	9.03374e-25	7.06281e-26	0.0714358	0.0383128	0.137211	0.00888463	0.0522586	0.00753949	0.041918	4.52454e-26	1.10958e-25	6.14198e-05	8.44757e-25	7.08856e-26	1.67248e-25
(E)-2-Hydroxy-N-desmethyldoxepin	HMDB0060699	280.134	[M-H]-	0.00444914	0.00032415	1.36323e-20	0.0744109	0.0085873	6.85029e-20	0.0492807	0.067962	0.0311161	0.129449	0.0317881	0.126714	0.0204088	0.0719157	0.0386103	0.156361	0.0223194	0.0455939	0.110001	0.0499344	0.00273083	3.11379e-19	1.03974e-19	0.0240864	0.0304573	0.0964314	0.00851104	0.0791071	0.0164472	0.0287513	0.00899898	0.0153709	0.00221265	2.57457e-18	1.95104e-19	0.138891
8-hydroxymirtazapine ; mirtazapine-N-oxide	HMDB0060957 ; HMDB0060955	280.143	[M-H]-	0.025423	0.0183152	0.00371088	0.0595077	0.00699792	6.04453e-19	0.00617046	0.030887	0.00817286	2.11103e-18	0.00245949	0.0615263	0.0182203	0.037516	0.0156399	0.0852337	0.0119982	0.0356329	0.034277	3.56238e-18	0.00238371	4.88224e-19	1.79296e-19	0.00290716	0.0356704	0.0983463	0.00618139	0.037836	0.00717975	0.0626661	8.91394e-20	3.6426e-19	0.0041899	1.92142e-18	1.09987e-19	1.0534e-19
13Z-Octadecenoic Acid ; 7Z-Octadecenoic Acid ; Vaccenic Acid	C08367	280.239	[M-H]-	0.0112746	0.0285704	1.67727e-27	0.0604591	2.42863e-26	1.55753e-26	0.147259	0.0875748	0.0416741	2.23965e-26	0.00300772	0.0355095	0.0339098	0.0404396	0.00421915	0.0824843	0.000921272	0.0325646	0.110005	0.162146	0.0634111	1.03406	0.0320207	1.6886e-26	0.0123689	0.0175664	0.0119703	9.00499e-27	4.05484e-25	7.55657e-25	1.68151e-25	4.53422e-25	0.00547202	3.23736e-26	1.51371e-26	0.0200484
Oleamide	HMDB0002117	280.264	[M-H]-	0.0289194	0.0819373	0.0191659	0.0576694	0.00696564	7.15939e-20	0.00479563	0.0178146	4.17308e-19	0.0232903	0.072208	0.067116	0.00987494	0.0802331	0.0401304	0.081217	0.0143302	0.048185	0.0940154	1.4355e-20	0.00130792	3.72214e-19	0.131175	2.08608e-20	0.0088152	0.0176285	0.0155767	0.00102729	0.0283624	2.97988e-20	9.8727e-20	2.54367e-19	0.0137944	0.238429	1.87046e-20	0.0932176
Tyrosyl-Threonine		281.115	[M-H]-	0.166449	0.0728714	0.0257958	0.352041	0.0327659	0.132488	0.0401025	0.157943	1.10556e-22	2.83093e-22	2.98821e-23	0.0917406	3.01321e-18	0.161028	0.0673785	0.44806	0.0646348	0.228608	0.256003	2.73479e-22	4.58042e-23	3.16637e-22	0.0340812	1.34131e-22	0.196667	0.606761	0.0328058	0.237501	0.0433162	0.281885	2.32216e-23	8.22655e-23	1.7996e-22	5.80866e-22	2.13867e-23	4.95351e-23
2-hydroxydesipramine	HMDB0060992	281.166	[M-H]-	0.0559896	0.033091	0.00136151	0.0840869	0.00997468	3.46299e-21	3.41915e-22	0.0175696	0.012742	0.0789676	1.02661e-21	0.0698683	0.00994571	0.0219692	0.0072754	0.000466501	6.96689e-22	0.0988946	0.0288818	4.09058e-21	5.37659e-21	0.689294	0.0661402	4.89514e-22	0.0535667	0.260617	0.00609578	0.057806	0.00932571	0.071624	1.00567e-21	1.98982e-21	0.010164	2.54756e-20	1.05824e-21	1.61237e-21
Elaidic acid ; Oleic acid ; Vaccenic acid ; (9E)-Octadecenoic Acid ; Octadecenoate (N-C18:1) ; Petroselinic acid	C00712 ; C00712 ; HMDB0000573 ; HMDB0000207 ; HMDB0003231 ; HMDB0002080	281.247	[M-H]-	0.850548	1.67297	0.0762978	3.18552	0.737248	8.59284e-25	3.55803	1.21186	1.92129	1.01276e-23	2.17729	3.64824	1.6016	1.4732	0.250715	5.34939	0.153573	1.19568	6.43348	7.57978	3.65486	20.8813	5.43073	0.643404	1.03149	1.31834e-23	0.397657	1.15522e-21	1.46828	2.54712e-21	0.0714791	2.05299	1.3884	5.21979	4.00617e-22	3.30936
Pristanal		281.282	[M-H]-	0.00753378	0.0196011	0.00438928	0.0784717	0.019	4.1755e-18	0.0555455	0.0168119	0.0233607	3.53422e-17	0.0300673	0.115551	0.00295965	0.021672	0.00555119	0.126609	0.0106759	0.0286846	0.127665	0.0884757	0.0402924	0.274339	0.0688273	0.060551	0.0252252	0.0892912	0.00858332	0.0276413	0.0228199	6.49401e-18	0.00465143	1.51051e-12	0.0279517	1.6165e-14	2.21851e-17	0.0869008
Guanosine	C00387	282.083	[M-H]-	0.195096	0.131803	0.0268036	0.54367	0.0139056	0.193082	3.64084e-23	0.163799	2.96481e-22	3.83282e-22	0.102497	0.029466	6.41518e-20	0.238764	0.0844842	0.641738	0.068269	0.161731	0.417528	3.25784e-22	1.11173e-22	7.80633e-22	5.36486e-22	0.0724341	0.326736	0.74811	0.036833	0.470097	0.0502885	0.366464	1.58884e-22	2.72178e-22	4.70092e-20	1.16258e-21	4.30405e-22	9.63983e-23
N-Phenylacetylphenylalanine	HMDB0002372	282.112	[M-H]-	0.0584197	0.0835664	0.033988	0.121318	0.0169145	0.0594147	0.0283837	0.0529661	0.0167428	2.2189e-17	0.0335731	0.0254134	0.0247877	0.0534313	0.026667	0.0927052	0.0215709	0.0443026	0.0563888	0.0125126	0.00326582	6.95068e-18	0.0155527	0.0281734	0.0723157	0.220829	0.027861	0.104525	0.0256602	0.120501	3.50485e-17	2.16769e-18	0.00424286	2.78841e-17	6.2753e-18	6.78128e-19
Octadecanamide	HMDB0034146	282.278	[M-H]-	0.00277979	0.0140396	0.00138309	0.0583396	0.0128345	3.00334e-23	0.0283807	0.0129369	0.0118505	2.4168e-20	0.00571096	0.0635909	0.0145546	0.0113156	2.52529e-21	0.0497141	0.00310556	0.00953596	0.0316767	0.0255225	0.0222141	4.17452e-21	0.0309054	0.0187952	0.0348702	0.0912541	0.007435	2.58796e-18	0.00922149	4.13649e-23	1.38472e-22	1.70496e-22	0.0139313	0.0588031	0.00708973	0.0455463
Histidyl-Glutamate		283.107	[M-H]-	0.684482	0.724333	0.169035	2.43222	0.260484	0.688922	0.343606	0.535711	0.205172	5.90997e-26	0.159452	1.97648	1.50475	1.12057	0.351405	2.51816	0.439695	0.945584	4.25436e-26	1.50158e-26	0.0313831	9.37186e-26	2.42304e-26	1.23545e-26	0.587631	1.11941e-21	0.0337003	1.14446e-25	0.150989	7.19753e-26	3.03543e-26	1.97149	0.213629	5.39898	0.136144	3.06196
Alpha-dihydroartemisinin ; Dihydroartemisinin (DHA)	HMDB0060593 ; HMDB0061088	283.156	[M-H]-	0.546059	0.289957	0.0142446	2.61425e-22	0.0677049	5.4462e-22	1.80163e-23	2.62656e-22	0.109361	2.3601	4.34171e-23	0.385755	0.32315	0.378669	0.151437	0.788213	0.168832	1.12834	0.126756	2.01716e-22	1.32871e-22	8.23263e-17	2.76543e-22	1.65677e-23	0.28316	1.98198	0.00223825	0.249286	0.0200302	0.316088	9.33088e-23	1.71919e-22	0.118465	4.18403e-21	3.52426e-22	5.2643e-21
Ethyl hexadecanoate ; Stearic acid ; Octadecanoate (N-C18:0)	C01530 ; HMDB0029811 ; HMDB0000827	283.264	[M-H]-	23.3353	9.34223	1.0641e-22	5.65988e-22	1.9747	9.59021e-23	6.51917e-22	5.5175e-17	4.48866	96.0588	2.97056e-22	1.61976e-22	7.79613	5.34852	1.71967e-23	4.5641e-22	7.83149e-24	2.56744	9.98532e-22	5.49994	6.52182e-23	1.65229e-20	3.03637e-23	2.21419e-22	1.24738e-22	2.73811e-21	4.13056e-24	1.37424e-22	4.4254e-24	1.78933e-21	1.32163e-22	1.64571e-21	1.74856e-23	4.57591e-22	1.14252e-23	3.54113
Morphine ; Piperine	HMDB0014440 ; HMDB0029377	284.129	[M-H]-	0.113138	0.109466	0.0414387	0.153807	0.033954	3.11743e-16	0.0381185	0.0633226	0.0450588	0.126842	1.76818e-20	0.180507	0.220183	0.238613	0.122496	0.248164	0.111376	0.200343	5.21837e-20	1.70819e-20	8.07186e-21	1.02391e-19	2.78033e-21	6.22849e-20	0.0617385	0.293941	0.0245045	0.125888	0.0249507	0.0598671	0.0188286	2.69902e-20	0.0364095	2.389e-15	1.33908e-20	0.147755
2-Octenoylcarnitine ; Octenoyl Carnitine	HMDB0013324	284.185	[M-H]-	0.102852	0.0501472	1.21304e-15	1.92992e-18	0.0137589	2.57327e-18	2.69135e-19	2.71473e-18	0.0205955	0.57283	9.43064e-19	0.0672803	0.0285386	0.0351207	0.00885256	8.79553e-18	1.19565e-18	0.203047	6.71361e-18	1.75749e-17	0.00149331	0.658986	0.0537801	2.9231e-19	0.0512562	0.367439	9.16043e-19	0.0530705	0.00102596	0.0828845	1.2262e-18	2.41218e-18	0.020967	2.6744e-17	3.16043e-17	2.41058e-18
Oxazepam ; norclobazam ; p-Hydroxynordiazepam	HMDB0014980 ; HMDB0060970 ; HMDB0061175	285.043	[M-H]-	0.273523	0.0939288	0.0249021	0.0619097	0.03286	0.124302	5.29359e-22	0.0618391	3.64956e-21	0.230561	0.00261834	0.150001	0.359307	0.139668	0.0591902	0.239712	0.100422	0.19008	8.72389e-22	3.97801e-16	0.0375035	2.96383e-20	5.44193e-22	4.516e-21	0.273009	0.225597	0.00790128	0.0905651	0.0428117	0.162672	1.61499e-21	7.55075e-21	0.0111466	4.33673e-20	0.00992796	3.25933e-19
N1-(5-Phospho-D-Ribosyl)Glycinamide	C03838	285.05	[M-H]-	0.412015	0.121227	0.0200179	0.060486	0.0490433	0.157969	0.0101364	0.0832632	0.0300564	0.428074	9.91075e-25	0.330344	0.601623	0.155508	0.0922422	0.320099	0.147252	0.25715	3.10785e-25	7.80761e-23	0.0472224	1.92306e-23	9.40242e-25	2.92267e-25	0.470897	0.357097	0.0103059	0.103566	0.0487373	0.218648	0.106479	2.49507e-20	0.0312779	1.09539e-22	0.042474	0.0602242
4-Hydroxy Tolbutamide		285.092	[M-H]-	0.627836	0.281705	0.0459463	0.413697	0.0646119	0.193712	0.272207	0.15939	0.0713144	1.32856e-15	3.31565e-18	0.347048	0.807963	0.394104	0.171339	0.735408	0.17437	0.375828	2.78271e-13	3.408e-17	6.49024e-18	5.10305e-17	5.06703e-18	0.113655	0.776069	0.804073	0.0284958	0.297109	0.0711518	0.434076	2.69383e-18	1.2562e-17	0.0335908	1.30507e-16	4.88831e-18	7.41643e-18
16Alpha-Hydroxyestrone ; 16a-Hydroxyestrone ; 17Beta-Estradiol-3,4-Semiquinone ; 2-Hydroxyestrone ; 4-Hydroxyestrone	C05300 ; C05298 ; HMDB0000335 ; HMDB0005895	285.15	[M-H]-	0.245133	0.135241	0.00110745	4.81479e-21	0.0245897	1.0415e-20	6.54741e-22	0.0509291	0.0488847	1.08266	1.63307e-21	0.155249	0.0283184	0.0929729	0.0303691	0.0379146	3.31333e-21	0.476252	0.0822985	9.70026e-21	1.18069e-20	1.74799	0.149445	7.08716e-22	0.145751	1.05923	0.00733958	0.106544	0.0094217	0.250176	4.38905e-21	4.62444e-21	0.0331244	1.25578e-19	3.54809e-20	3.78714e-21
Androst-4-Ene-3,17-Dione ; Androst-5-Ene-3,17-Dione ; Androstenedione	C00280 ; HMDB0000053	285.186	[M-H]-	0.320064	0.152693	5.13531e-25	4.81461e-25	0.0422904	9.60159e-25	8.61893e-26	9.05799e-25	0.055929	1.86744	1.75103e-25	0.203783	0.0537136	0.114655	0.0440758	4.03202e-23	2.32416e-25	0.663495	4.29233e-23	1.19737e-24	9.71475e-25	3.1004	0.187442	1.63362e-25	0.272855	1.53427	1.52701e-23	0.175794	0.00168723	0.240321	4.1446e-25	7.19202e-25	0.0766688	1.4963e-23	0.0327381	9.54254e-25
Hexadecanedioic acid ; Hexadecanediocacid	HMDB0000672	285.207	[M-H]-	1.72163	0.799582	2.50058e-26	5.82997e-26	0.159854	1.7088e-25	1.14076e-26	8.57522e-26	0.225355	8.35248	2.85375e-26	0.518709	0.182495	0.608111	0.218569	4.95445e-25	2.90419e-26	2.44178	1.0396e-24	1.46294e-25	8.80279e-26	14.6797	0.829485	4.98192e-26	1.50809	6.26409	8.2391e-27	0.967309	5.8586e-21	1.17138	5.73899e-26	1.50033e-25	0.319282	2.11598e-24	0.16988	1.64438e-25
11-Cis-Retinol ; 13-Cis-Retinol ; 13-cis Retinol ; 9-Cis-Retinol ; Retinol ; Vitamin A	C00899 ; C00473 ; HMDB0006221 ; HMDB0000305	285.223	[M-H]-	0.303165	0.176123	1.73671e-18	1.09325e-19	0.0322836	2.49207e-17	2.13897e-20	3.59678e-19	0.0661688	1.64125	6.21706e-20	0.274605	0.100234	0.105734	0.045626	8.9289e-16	5.23718e-20	0.498297	0.131664	2.92579e-19	0.0270761	2.55745	0.184303	7.11373e-19	0.309298	1.11685	0.0311056	0.245744	0.0143262	0.26098	7.37981e-20	3.04194e-19	0.0881648	6.17594e-18	2.16256e-18	3.17579e-19
N-Ribosylhistidine	HMDB0002089	286.104	[M-H]-	0.0949959	0.121893	0.0548393	0.191797	0.0357261	0.0801583	0.0538159	0.0337543	6.84312e-24	1.59668e-22	1.83707e-23	0.0604746	0.0485066	0.101422	0.0511416	0.192013	0.0334014	0.0759247	0.106122	6.15922e-19	1.04079e-22	1.36464e-22	0.0231836	0.0359429	0.134332	0.325261	0.0278798	0.136191	0.0320703	0.12041	1.37838e-23	2.34329e-23	6.95517e-24	2.82686e-22	7.64486e-23	2.46095e-23
Histidyl-Methionine		286.11	[M-H]-	0.0699251	0.0822932	0.0290999	0.191108	0.0286491	0.0775204	0.0320815	0.0393702	2.54346e-15	2.49671e-17	2.30606e-18	0.0755247	0.0503694	0.0937102	0.0484751	0.167022	0.0285075	0.069947	0.120663	0.0154224	3.60666e-18	3.38811e-17	0.0129506	0.0378003	0.104471	0.294515	0.0211497	0.107428	0.0235512	0.117081	5.78448e-18	5.59457e-18	5.85167e-18	1.1213e-16	7.64726e-18	1.16319e-17
L-Octanoylcarnitine ; Octanoyl Carnitine	C02838 ; HMDB0000791	286.203	[M-H]-	0.146262	0.0677492	3.33083e-19	7.33359e-19	0.0200199	4.08327e-18	1.78934e-19	1.92176e-18	0.0255549	0.924903	3.68025e-19	0.0840568	0.0256899	0.0606306	0.0216446	1.37013e-17	3.45553e-19	0.257029	1.4028e-17	1.72641e-18	1.11278e-18	1.45634	0.0893525	1.06189e-18	0.187515	0.772356	1.829e-19	0.0882679	4.60652e-14	0.120429	5.5641e-19	1.40981e-18	0.0446279	2.75241e-17	0.016051	1.50649e-18
N-Desalkyl flurazepam	HMDB0061161	287.038	[M-H]-	0.0635058	0.123664	0.0568766	0.156405	0.0377291	0.0964118	0.0601702	0.0804552	7.60379e-18	0.0923579	1.3548e-21	0.118843	0.161881	0.136917	0.103555	0.236911	0.0598464	0.0795957	0.0802787	0.100227	1.00232e-21	2.69996e-20	9.5314e-21	0.111983	0.125515	0.373144	0.0350816	0.133218	0.0354329	0.152255	7.82872e-22	5.98731e-21	1.92345e-22	5.68376e-20	1.14781e-21	2.49703e-18
Eriodictyol	HMDB0005810	287.055	[M-H]-	0.168309	0.171901	0.138335	0.113177	0.0754319	0.18254	1.66399e-20	0.127634	7.42779e-22	0.547191	4.54396e-21	0.0375417	0.153215	0.123874	0.185296	0.212446	0.0886322	0.116312	0.0130137	1.02214e-19	2.46784e-21	3.16983e-19	1.09557e-20	0.0175227	0.272648	0.557387	0.0997471	0.262057	0.0752178	0.227965	7.99765e-21	5.43764e-20	2.6381e-22	4.75234e-19	8.13141e-21	2.79221e-20
Arginyl-Glycyl-Glycine		287.149	[M-H]-	0.391498	0.229548	0.00492174	1.44925e-25	0.0349793	0.0217522	4.30224e-28	1.64261e-24	0.0737942	1.53962	2.33709e-26	0.212472	0.108311	0.213379	0.0926477	0.466093	0.00381766	0.62385	0.0950647	1.07065e-26	4.93257e-27	2.55082e-24	0.203975	5.41537e-28	0.26439	1.68789	0.00908809	0.265194	0.0342467	0.320447	2.74438e-27	5.46234e-27	0.0695081	9.05332e-26	6.80942e-26	1.68832e-26
16b-Hydroxyestradiol ; 2-Hydroxyestradiol ; 4-Hydroxyestradiol ; 4-hydroxystradiol ; Estriol	C05301 ; C14209 ; C05141 ; HMDB0000347 ; HMDB0060999	287.164	[M-H]-	0.0893435	0.0372637	8.94668e-17	0.0145347	0.00800677	2.04084e-17	2.06034e-18	0.0437367	0.0225551	0.369688	2.78846e-18	0.0720592	2.94429e-13	0.025407	0.0102177	0.0941171	1.76007e-17	0.179381	0.0240391	7.45998e-17	4.87674e-17	0.21792	0.0538125	1.13165e-18	0.0560474	0.439522	0.00531481	0.0626036	0.00367764	0.0937677	7.78135e-18	6.72436e-18	0.0180471	1.72259e-16	7.37717e-18	5.91655e-18
3Beta-Hydroxyandrost-5-En-17-One ; 5Alpha-Androstane-3,17-Dione ; Androstanedione ; Dehydroepiandrosterone ; Epitestosterone ; Testosterone	C01227 ; C00674 ; C00535 ; HMDB0000899 ; HMDB0000077 ; HMDB0000628	287.202	[M-H]-	0.0582627	0.0284443	1.1867e-25	0.0426249	0.006805	1.93832e-28	3.51931e-29	4.02756e-28	0.00644629	0.229605	6.44737e-29	0.0515772	0.0272178	0.0269458	0.0101199	0.0432067	5.50199e-29	0.107702	1.04712e-27	2.51941e-28	2.12129e-28	0.111553	0.0280843	4.11547e-29	0.0385791	0.224242	5.69019e-29	0.0377736	0.00277501	0.0415074	9.04526e-29	3.11389e-28	0.0118058	7.07099e-27	7.54473e-28	1.80112e-27
3-Methylglutarylcarnitine ; Adipoyl Carnitine	HMDB0000552	288.147	[M-H]-	0.0573057	0.0517984	0.00533984	0.0951067	0.01298	0.0376454	2.6717e-20	0.0202563	0.0161767	1.0629e-15	2.60225e-21	0.0519217	0.0268464	0.0500879	0.0265289	0.147345	0.0195567	0.0942036	0.0322222	0.00605499	1.74402e-20	4.0602e-20	0.0125137	2.97862e-18	0.0645495	0.276866	0.0159706	0.0631276	0.0130395	0.1012	3.20072e-21	3.65559e-21	0.00496199	8.42112e-20	1.93416e-21	2.67342e-21
Atropine	HMDB0014712	288.159	[M-H]-	0.0486284	0.0385419	0.00748814	0.0176594	0.00801954	0.00478822	8.7932e-26	0.00858725	0.00162943	0.136904	9.32592e-27	0.0427108	0.0293925	0.0303372	0.0102364	0.0662951	0.00208025	0.0689109	2.52662e-25	6.99094e-26	0.00452085	2.6387e-24	0.0381753	4.47505e-27	0.0451312	0.216725	0.00681009	0.0451024	0.00687971	0.0687482	5.92254e-26	1.70933e-26	0.0117341	9.72239e-22	2.56703e-26	1.91062e-26
Sedoheptulose 7-Phosphate	C05382	289.033	[M-H]-	0.107636	0.198371	0.0634191	0.220263	0.037998	0.144956	8.14102e-16	2.56889e-14	1.7807e-17	8.72146e-16	1.59352e-14	0.382181	9.08775e-17	0.590284	0.232934	0.919246	0.0686287	0.28924	0.714468	1.29502	0.0867212	8.12653	9.07251e-12	0.363065	0.0768426	0.433614	0.0474671	0.216134	0.049932	0.1706	9.14601e-17	2.38775e-16	5.13862e-18	3.11629e-15	1.65442e-16	2.50932e-16
Dedimethylchlorpromazine ; N-Dedimethylchlorpromazine	HMDB0061134 ; HMDB0061160	289.057	[M-H]-	0.204974	0.292344	0.0897258	0.28452	0.0836913	0.362364	6.44074e-30	2.44658e-29	1.19966e-30	1.86135e-30	1.15256e-28	5.27392e-29	0.107161	0.242956	0.138762	0.385578	0.0876986	0.130214	0.153502	3.5329e-29	2.76108e-29	1.13652e-28	1.40981e-29	0.0428991	0.173014	0.44975	0.0445293	0.18715	0.0470581	0.19114	6.18849e-29	3.59437e-29	3.87746e-30	3.79251e-27	0.146682	4.56788e-27
L-Arginosuccinic Acid	C03406	289.116	[M-H]-	0.487079	0.958877	0.246988	0.816099	0.185827	0.912373	1.09228e-25	2.442e-25	2.83804e-26	6.34935e-25	5.18436e-21	2.35312e-25	0.361374	0.591765	0.368721	0.970675	0.237726	0.391927	0.183507	6.99298e-25	7.75452e-26	2.29941e-24	2.21696e-25	0.0568746	0.46065	1.57065	0.112477	0.539321	0.265131	0.376286	4.12429e-25	6.84747e-25	8.17287e-26	1.21616e-23	1.87334e-25	6.45758e-25
3-hydroxyropivacaine	HMDB0060962	289.193	[M-H]-	0.0467436	0.0403618	0.00282268	0.0828549	0.00750996	0.0241225	0.061865	0.00808549	0.0259359	2.32373e-17	2.16267e-19	0.0217179	3.71304e-19	0.0350273	0.0173948	0.0605988	0.0105647	0.0631337	0.0823653	1.05075e-18	0.00417558	5.20886e-17	5.14474e-16	2.56665e-19	0.037772	0.125609	0.00386324	0.0389471	0.00358861	0.0346092	0.023688	1.00743e-18	0.0103745	6.86002e-18	2.09218e-19	1.71967e-18
17Beta-Hydroxy-5Alpha-Androstan-3-One ; 3Alpha-Hydroxy-5Beta-Androstan-17-One ; 5-Androstenediol ; Androsterone ; Dihydrotestosterone ; Epiandrosterone ; Epietiocholanolone ; Etiocholanolone	C03917 ; C04373 ; C00523 ; HMDB0003818 ; HMDB0002961 ; HMDB0000365 ; HMDB0000546 ; HMDB0000490	289.217	[M-H]-	0.110643	0.0958865	0.0213902	0.205298	0.0160759	0.114124	1.67945e-25	0.0464422	2.47691e-24	8.68515e-25	1.28077e-25	0.0396545	0.0105522	0.0865027	0.0323747	0.142879	0.0263589	0.0760056	0.125653	1.00138e-24	2.7759e-24	3.70576e-24	3.15632e-24	4.87843e-21	0.0988686	0.234962	0.016547	0.139173	0.0178972	0.175653	2.77153e-25	1.23178e-24	1.29162e-23	4.63596e-24	2.79923e-25	3.86593e-25
norsertraline	HMDB0061002	290.05	[M-H]-	0.0577239	0.0740023	0.0268452	0.121653	0.0209103	0.102985	0.0124945	0.0344208	8.78558e-05	6.51859e-21	0.00139205	0.0293344	0.0550055	0.0898764	0.045139	0.198004	0.037553	0.0617809	0.0828813	0.0736447	0.0189783	7.73546e-21	8.15811e-22	0.0429626	0.0743892	0.368116	0.0170403	0.0844494	0.0289077	0.0908956	7.07308e-22	1.21394e-21	0.000694993	2.15877e-20	2.49676e-22	3.67506e-21
Seryl-Glycyl-Glutamate		290.1	[M-H]-	0.490853	1.04751	0.192835	0.985951	0.126439	1.15365	6.87867e-20	1.45461e-19	6.31913e-20	6.38981e-19	9.20378e-20	1.43302e-19	0.562808	0.761101	0.489175	1.09112	0.193598	0.424428	4.11757e-14	9.76057e-19	8.70421e-20	3.36806e-18	2.48608e-19	5.0137e-19	0.38579	1.69853	0.0992845	0.346172	0.133527	0.354867	3.50498e-19	8.13559e-19	7.94171e-20	1.4682e-17	1.45548e-19	8.9253e-19
S-(2-Methylbutanoyl)-Dihydrolipoamide ; S-(3-Methylbutanoyl)-Dihydrolipoamide	C05118 ; C05119	290.126	[M-H]-	0.0845482	0.138509	0.0303288	0.187785	0.0252969	0.162887	4.41585e-26	2.61418e-25	3.44227e-26	1.27058e-25	5.15039e-26	3.01668e-25	0.0493314	0.116352	0.0593232	0.191822	0.0340833	0.0918765	0.0850393	2.44197e-25	2.64402e-26	5.9518e-25	6.79034e-26	0.00027109	0.0711617	0.258373	0.0151889	0.0884226	0.0260534	0.0784109	2.14833e-25	2.72437e-25	3.6958e-25	4.26179e-24	9.27928e-26	2.36397e-25
thiomethyl-sulphoxide-acetaminophen-sulphate		290.987	[M-H]-	0.0281205	0.0724911	0.0261667	0.0293754	0.0154551	0.0934837	0.023539	0.0636207	3.00361e-24	0.390756	1.2652e-23	0.0230314	0.0196363	0.0672544	0.032115	0.124324	0.0335805	0.0444449	0.086576	2.98663e-21	0.0612897	4.21771e-20	9.59664e-25	0.039463	0.104362	0.33267	0.0226074	0.100174	0.0180825	0.0601543	4.45226e-26	2.7366e-25	9.42512e-27	3.06725e-24	7.35876e-26	2.53685e-25
2-hydroxyflutamide	HMDB0060949	291.058	[M-H]-	0.077169	0.116961	0.0284541	0.141213	0.0166642	0.111149	0.0159564	0.108892	0.0115499	0.474745	0.0245442	0.114982	0.0653279	0.105749	0.0593515	0.22175	0.0383053	0.0766924	0.089442	0.00546627	8.83817e-23	9.054e-22	1.27441e-22	0.0730548	0.0919277	0.359552	0.0173968	0.0898224	0.0160163	0.110326	6.94457e-23	7.3014e-23	1.03248e-20	1.27689e-21	1.64361e-22	0.0101676
Estazolam	HMDB0015346	293.062	[M-H]-	0.162331	0.426287	0.0600763	0.528677	0.0717181	0.565222	0.108149	0.242338	0.0739652	0.253344	0.0142118	0.0809668	0.124871	0.399866	0.252677	0.74008	0.221044	0.232385	0.579157	1.16786e-16	1.36828e-21	3.45759e-20	9.31838e-21	0.332382	0.357415	0.905021	0.0371134	0.285246	0.0978638	0.312682	2.04038e-21	6.05244e-21	0.0325691	8.80427e-20	4.96536e-21	8.70032e-21
(9S,10E,12Z,15Z)-9-Hydroxy-10,12,15-octadecatrienoic acid ; 13-HOTE ; 13-OxoODE ; 15(16)-EpODE ; 9(10)-EpODE ; 9-HOTE ; 9-OxoODE ; A-12(13)-EpODE	HMDB0031934 ; HMDB0010203 ; HMDB0004668 ; HMDB0010206 ; HMDB0010220 ; HMDB0010224 ; HMDB0004669 ; HMDB0010200	293.211	[M-H]-	0.0919961	0.0526851	0.00443964	0.171437	0.0124163	1.81717e-23	5.0626e-23	0.0248674	0.0207122	3.75984e-23	5.99835e-23	0.0942495	0.00383241	0.0600823	0.01216	1.27559e-22	1.29548e-22	0.0676753	0.0577018	0.00125246	0.0132127	1.91563	0.0567944	1.03234e-23	0.0443268	0.264826	0.00523255	0.0902907	0.00137449	0.0510384	2.00442e-23	4.9645e-23	0.00607462	2.49135e-22	2.63047e-23	4.54751e-23
5-Amino-1-(5-Phospho-D-Ribosyl)Imidazole	C03373	294.049	[M-H]-	0.0716641	0.113461	0.0375994	0.0827823	0.0219765	0.143954	0.0582787	0.0314639	0.0178645	0.213713	0.205312	0.0520071	0.229599	0.178486	0.691186	0.349227	1.83317e-22	0.0955864	0.0286597	0.0524998	2.8607e-22	3.76157e-21	0.617633	0.172057	0.120583	0.255476	0.0267772	0.105841	7.1921e-23	0.112454	2.71193e-22	1.55578e-20	0.00779609	2.23147e-20	0.212483	0.0279835
Citalopram aldehyde	HMDB0060462	294.093	[M-H]-	0.19456	0.492254	0.0753331	0.327836	0.0549917	0.446163	1.22304e-25	1.38755e-24	1.1714e-25	7.09063e-20	2.36662e-25	2.45981e-25	5.79769e-25	0.445513	0.273898	0.663194	0.124401	0.180879	0.789097	1.3893e-24	1.15831e-25	1.22838e-23	3.90896e-25	0.373597	0.118597	0.311949	0.0253497	0.103412	0.0335507	0.128396	3.87395e-25	1.72366e-24	2.15613e-25	4.86177e-23	1.09759e-24	1.29844e-24
Nor-ketotifen	HMDB0060646	294.094	[M-H]-	0.191516	0.484339	0.0741476	0.327223	0.0548724	0.442833	6.17864e-19	1.34123e-17	4.21456e-19	4.37825e-13	1.16941e-18	1.11747e-18	2.77574e-18	0.438319	0.268782	0.671176	0.122164	0.183172	0.776518	6.71185e-18	5.78814e-19	5.63306e-17	2.01354e-18	0.379062	0.124692	0.343618	0.0267063	0.108723	0.0345334	0.131644	1.81018e-18	7.75672e-18	1.5272e-16	1.45515e-16	5.24598e-18	6.35771e-18
Norfluoxetine	HMDB0060551	294.112	[M-H]-	0.065271	0.110558	0.0279612	0.129217	0.0104833	0.101403	0.000972344	0.0564582	3.86363e-27	1.60268e-25	0.042796	0.0395089	2.03323e-21	0.152931	0.0878722	0.208693	0.0419913	0.0834399	0.255403	2.98605e-26	2.97776e-27	1.95583e-25	1.6834e-26	0.121932	0.0587235	0.167947	0.0112238	0.0860758	0.0165834	0.106918	1.90351e-26	3.56127e-26	0.0234691	2.40499e-25	2.0124e-26	1.14172e-25
(E)-2-hydroxydoxepin ; Doxepin N-oxide	HMDB0060630 ; HMDB0060594	294.15	[M-H]-	0.0237238	0.0177694	0.00212188	0.0556749	0.00602252	0.00744459	0.00609217	0.0221569	0.0132825	8.42568e-22	0.00789639	0.0638252	2.43981e-22	0.0387775	0.0173685	0.0452335	0.0158629	0.0322808	0.0477578	2.21779e-22	0.00688184	0.873266	0.000907968	0.0267555	0.0237059	0.0823705	0.00682364	0.0327041	0.00432113	0.043423	1.42967e-22	4.5088e-22	1.69327e-22	3.04998e-21	2.58049e-22	1.61574e-22
Phenytoin methylcatechol	HMDB0060867	295.07	[M-H]-	0.396301	0.648821	0.098532	0.731328	0.107543	0.771214	3.2999e-20	0.286876	0.166894	0.252599	0.0815644	0.155039	0.458802	0.644112	0.362908	1.20176	0.338987	0.40089	0.495004	0.143996	1.98051e-21	8.15676e-21	8.99664e-19	0.629912	0.558865	1.46723	0.0581564	0.513016	0.150072	0.407792	1.92907e-21	3.04776e-21	0.068126	4.18292e-20	0.138721	0.553715
4-Carboxynevirapine	HMDB0060759	295.085	[M-H]-	0.0909611	0.109023	0.0212058	0.208026	0.0315992	0.111361	0.00549686	0.061496	0.0300152	3.6458e-20	8.72737e-18	0.119998	0.0559989	0.128433	0.0569901	0.291536	0.0667106	0.105852	0.160594	0.0346241	0.0235103	7.12392e-21	5.43326e-20	0.115467	0.117104	0.335473	0.0130276	0.110657	0.0314523	0.131833	1.1272e-21	6.14906e-21	0.0286853	2.9767e-20	3.90598e-19	2.64193e-21
4''-Hydroxy-R-phenprocoumon ; 6-Hydroxy-R-phenprocoumon ; 7-Hydroxy-R-phenprocoumon ; 8-Hydroxy-R-phenprocoumon	HMDB0060885 ; HMDB0060886 ; HMDB0060888 ; HMDB0060887	295.097	[M-H]-	0.111649	0.102716	0.0282889	0.209983	0.0213955	0.112332	3.77016e-31	0.0723665	0.00120447	1.35873e-28	2.33559e-31	0.0523026	0.0187284	0.184414	0.0911499	0.302086	0.0592509	0.15642	0.297627	3.44579e-29	7.71522e-30	1.2035e-29	7.09361e-29	0.0723969	0.112202	0.314389	0.015271	0.133379	0.0196867	0.136362	2.44822e-30	1.88704e-30	0.00728918	1.58472e-29	3.10374e-31	5.28432e-30
Didemethylcitalopram	HMDB0060472	295.125	[M-H]-	0.149408	0.072947	0.019597	0.310394	0.0214862	0.0712784	2.42739e-24	0.118095	0.00447832	2.53864e-23	6.73249e-24	0.130368	7.4145e-19	0.146609	0.0557213	0.313714	0.052913	0.173369	0.202436	2.71993e-22	6.68993e-24	6.8565e-23	1.49231e-22	9.39989e-24	0.150305	0.435351	0.0158204	0.281767	0.0208407	0.258987	4.06113e-24	1.73945e-23	6.98658e-23	8.37502e-23	4.75238e-24	6.19744e-24
17-alpha-ethinyl estradiol ; 17a-Ethynylestradiol	HMDB0061097 ; HMDB0001926	295.171	[M-H]-	0.0807469	0.0366644	0.0121196	0.0675515	0.00849555	2.95453e-21	0.0167812	0.0796104	0.00642022	0.0707317	3.10461e-20	0.103393	0.0409165	0.0437956	0.0140513	1.39829e-20	0.0178986	0.061261	1.82084e-14	4.18556e-20	0.0165143	3.07021	0.00642841	4.61165e-21	0.0326171	0.176931	0.0109929	0.050352	0.00633885	0.145933	6.13296e-21	1.80091e-20	1.53768e-21	4.09353e-19	5.78925e-21	6.39842e-21
2-hydroxyimipramine	HMDB0060952	295.182	[M-H]-	0.116202	0.0549894	0.00157859	0.121275	0.0107213	6.46682e-18	2.34982e-18	0.0957069	0.049053	0.0176004	0.00166132	0.122497	0.0493437	0.0594927	0.00953739	0.0146278	0.0144731	0.0986742	0.0133181	7.65986e-17	0.0521225	3.27439	0.0389298	3.76347e-18	0.0506292	0.322838	0.0176222	0.0791906	0.0107385	0.183128	1.00841e-17	2.10972e-17	1.30531e-14	4.3655e-16	8.60711e-18	7.19123e-18
12,13-EpOME ; 13S-hydroxyoctadecadienoic acid ; 9,10-Epoxyoctadecenoic acid ; 9-HODE ; Alpha-dimorphecolic acid ; 9,10-Epoxyoctadecenoic acid (9(10)-EpOME) ; (9Z)-12,13-Epoxyoctadecenoic acid (12(13)-EpOME)	C14825 ; C14826 ; HMDB0004702 ; HMDB0004667 ; HMDB0004701 ; HMDB0010223 ; HMDB0004670	295.228	[M-H]-	0.132367	0.0923245	5.43841e-23	0.249943	0.022583	8.3883e-23	0.0325894	0.033736	0.0582226	4.71691e-22	3.37315e-23	0.0853366	0.0416965	0.070318	0.0119257	3.32273e-19	1.9862e-21	0.105449	2.58041e-22	2.53085e-22	1.12873e-18	0.784072	0.0757743	1.43134e-22	0.0610151	0.266396	1.15111e-22	0.0915654	0.0103411	0.115632	1.244e-22	2.80765e-22	0.0278087	2.79403e-21	2.25982e-22	6.49857e-22
Nonadeca-10(Z)-enoic acid	HMDB0013622	295.264	[M-H]-	0.0932743	0.0431137	1.54855e-22	0.309665	0.0138912	8.92957e-19	6.76118e-23	0.0464018	0.0241048	1.07629e-22	1.58564e-22	0.0933442	0.102478	0.0695903	0.00975231	0.153749	1.73144e-22	0.0939318	2.8442e-17	1.80847e-19	0.0655995	0.507927	0.119484	0.0452705	0.0752152	0.210868	0.00540883	0.0604676	0.0146534	0.042627	1.61949e-22	1.01512e-21	0.0283045	6.32477e-21	1.99922e-22	0.105165
Albendazole sulfone	HMDB0060561	296.069	[M-H]-	0.186684	0.304243	0.0646737	0.325361	0.0758846	0.354739	3.31992e-17	0.108871	7.02249e-19	1.13803e-17	0.0464104	0.039154	0.083529	0.408327	0.283861	0.589362	0.127431	0.113081	0.743344	0.0515626	1.27656e-17	5.12052e-18	0.19248	0.450278	0.170701	0.43657	0.0275164	0.130387	0.0248904	0.148617	1.47664e-18	7.42117e-19	0.0104879	1.5814e-17	0.185706	4.32862e-15
5-Methylthioadenosine	C00170	296.083	[M-H]-	0.171979	0.131079	0.0427547	0.0939826	0.0446606	0.107121	0.112036	0.0715067	0.0528044	0.286784	0.333426	0.0623032	0.251931	0.0983515	0.078547	0.29844	0.135839	0.124035	0.0138298	0.150569	0.146352	3.52241e-29	0.34789	0.0767498	0.300567	0.303633	0.0523126	0.117974	0.0350859	0.116402	6.03174e-31	6.92295e-30	1.10463e-27	7.48083e-29	0.335558	5.90822e-30
Alanyl-Histidyl-Alanine		296.135	[M-H]-	0.103119	0.0892807	0.0235206	0.232606	0.0366293	0.158124	8.5632e-22	0.078957	3.36595e-18	3.7857e-21	0.0208124	0.0329698	0.0425601	0.14689	0.0857687	0.357905	0.0612832	0.141248	0.220048	9.40008e-21	6.7585e-22	9.71759e-21	0.137278	0.117507	0.0630813	0.197938	0.00865943	0.110434	9.15796e-21	0.0987807	9.94403e-22	4.82838e-21	2.4647e-21	2.58163e-20	0.0911904	3.37958e-21
7C-aglycone ; Enterolactone	HMDB0004808 ; HMDB0006101	297.113	[M-H]-	0.142308	0.108652	0.0222089	0.282462	0.0411286	0.0791435	2.44271e-22	0.111581	0.043803	2.34588e-21	0.291446	0.240196	0.0651828	0.153823	8.4976e-19	0.478992	1.90548e-22	0.259135	0.231004	0.0617941	0.299329	7.91136e-21	0.693611	0.0174556	0.0999346	0.260935	0.00667821	0.134197	7.63395e-23	0.127563	3.11513e-22	2.37064e-21	0.0314582	1.02792e-20	0.236086	0.0389296
4''-N-desmethylolanzapine	HMDB0060959	297.116	[M-H]-	0.161535	0.103077	0.0344526	0.315293	0.0634493	0.107339	2.76366e-23	0.151288	0.0429303	1.75973e-24	0.167959	0.233392	0.0879591	0.133538	0.00913753	0.445224	1.32966e-22	0.287758	0.143055	0.0134171	0.237407	8.42064e-24	0.633305	1.74899e-24	0.0915939	0.207146	0.00553727	0.120437	7.00128e-26	0.0759382	2.34239e-25	1.5999e-24	0.0374935	6.85368e-24	0.206868	0.110333
Ricinoleic acid	HMDB0034297	297.243	[M-H]-	2.43584	1.33357	6.23181e-19	1.88204e-18	0.244448	4.58697e-18	3.3156e-19	1.72777e-17	0.422561	15.5226	8.89671e-19	0.845193	0.53116	0.99753	0.284122	4.59069e-13	8.2672e-19	1.99463	2.62222e-17	4.12622e-18	2.99899e-18	26.2772	1.40259	0.79382	2.31802	8.14276	1.63253e-19	2.33003	0.138489	2.29875	1.22223e-18	3.82076e-18	0.519529	3.08612e-17	1.2717e-17	3.22034e-18
Methyl stearate ; Nonadecanoic acid ; Pristanic acid ; Pristanic Acid	HMDB0034154 ; HMDB0000772 ; HMDB0000795	297.28	[M-H]-	0.582461	0.268503	2.38851e-19	1.48098e-20	0.0301364	2.18642e-20	3.00789e-21	0.119827	0.107801	4.01909	1.42051e-20	0.161317	0.129646	0.267141	0.0588338	6.68183e-19	2.11262e-20	0.351185	0.302811	5.52938e-20	0.0589616	6.57916	0.205001	0.350903	0.544947	1.91854	1.0063e-18	0.57493	0.00903018	0.649197	9.00515e-21	3.63367e-20	0.148666	2.31464e-19	4.3129e-20	2.56292e-20
D-4-Phosphopantothenate	C03492	298.071	[M-H]-	0.589657	0.374904	0.0593709	1.29498	0.0452538	0.392214	2.18583e-19	0.439629	9.55128e-19	2.83152e-18	7.56409e-19	6.08783e-18	0.114095	0.629285	0.230616	1.31795	0.170615	0.45909	0.623749	2.12298e-18	6.86021e-19	7.60133e-18	1.7869e-18	7.23496e-14	0.88218	2.08233	0.0828698	1.00977	0.105087	0.962915	5.01704e-19	2.32879e-18	1.68928e-19	1.25477e-17	6.5862e-19	1.0531e-18
N-depropylpropafenone ; N-desalkylpropafenone	HMDB0060642 ; HMDB0060960	298.142	[M-H]-	0.211647	0.32064	0.130532	0.251238	0.0760347	0.236324	0.0290287	1.74005e-21	5.95155e-23	4.30411e-21	1.63444e-22	2.54786e-21	0.00100108	0.0602122	0.0138547	0.113538	0.00690542	0.104011	0.143294	9.42732e-21	0.0706614	0.328562	0.0791796	1.08378e-21	0.06918	0.345519	0.0370815	0.10708	0.0314739	0.0817669	1.18663e-21	5.87253e-21	4.71926e-23	2.34845e-19	3.97903e-22	0.0583339
ApoB100 ; ApoC1 ; ApoC2 ; ApoC3 ; ApoE ; High Density Lipoprotein ; Intermediate Density Lipoprotein ; Low Density Lipoprotein ; Myelin Sheath		298.193	[M-H]-	0.0532905	0.0279696	1.0549e-14	1.20175e-16	0.00751393	0.00346573	3.10431e-18	0.00291671	0.016304	0.300561	6.82594e-18	0.0348213	0.0126156	0.0266418	0.00984239	0.00944671	1.4597e-17	0.0927499	0.0250222	3.22058e-17	3.02447e-17	0.458888	0.042683	7.45191e-18	0.0407101	0.171361	0.000294052	0.0346131	0.00292317	0.0504831	1.36999e-17	2.43105e-17	0.0134567	3.55504e-16	8.11892e-17	1.88853e-17
(2S)-1-Hydroxy-3-Oxooctadecan-2-Aminium ; Sphingosine ; 3-Dehydrosphinganine ; Palmitoylethanolamide	C02934 ; C00319 ; HMDB0001480	298.277	[M-H]-	0.0676044	0.0529627	5.28165e-27	0.0609102	1.5108e-27	1.78203e-27	5.83961e-27	0.0192816	0.0163749	0.404824	0.0670638	0.126541	0.0335768	0.0545376	0.00742913	0.0724544	1.9961e-27	0.0594576	1.957e-24	1.48614e-26	0.0225245	0.348093	0.0272635	0.0195234	0.0625858	0.273485	1.62512e-25	0.139939	5.0683e-27	0.127502	5.16229e-27	1.91886e-26	0.0496321	1.34707e-25	0.0432699	2.09395e-26
Chrysoeriol	HMDB0030667	299.055	[M-H]-	0.0466867	0.103098	0.0226676	0.164132	0.0110558	0.0491036	0.0834838	0.0991016	0.0359239	0.0251539	0.0372335	0.174011	0.0422773	0.138555	0.0667041	0.2262	0.0462295	0.0834657	0.123523	2.41e-21	5.0353e-22	8.59771e-21	1.69137e-21	0.0959	0.0939523	0.269033	0.0121439	0.154745	0.0247862	0.142128	8.66057e-22	7.63291e-21	0.0204553	2.7953e-20	6.88997e-22	0.00203088
Temazepam	HMDB0014376	299.058	[M-H]-	0.0552703	0.126292	0.0239168	0.180215	0.0146677	0.0564164	0.0924942	0.101986	0.0501829	0.0866164	0.0346526	0.192246	0.0607588	0.163267	0.0816296	0.258728	0.0532917	0.0814619	0.133136	9.66836e-28	3.11915e-27	5.06612e-27	2.24595e-27	0.133474	0.0961477	0.313075	0.0139981	0.184066	0.0289418	0.15052	3.12521e-25	1.11731e-27	0.0239057	1.44315e-26	2.68117e-28	0.0308794
oxypurinol-1-riboside ; oxypurinol-7-riboside		299.063	[M-H]-	0.0818555	0.237947	0.0218607	0.182993	0.0329826	0.177843	0.144499	0.0894613	0.109057	0.754451	0.0386819	0.247458	0.0904554	0.246426	0.144051	0.450392	0.0924383	0.104922	0.234394	4.89517e-19	6.83705e-23	1.44344e-21	1.82132e-22	0.287856	0.173832	0.488169	0.017312	0.244951	0.033538	0.224644	1.68916e-22	7.98282e-22	0.0401587	6.12184e-21	1.80615e-22	0.00867718
desmethylclomipramine	HMDB0060947	299.132	[M-H]-	0.230666	0.16782	0.0517932	0.332347	0.0528068	0.0639368	2.08592e-22	0.046605	0.0469607	1.99671e-20	9.80886e-23	0.257635	0.163977	0.159259	0.0925099	0.251893	0.105996	0.273749	1.47078e-17	2.84918e-22	3.75726e-22	3.11649e-21	1.3724e-22	3.28521e-23	0.107355	0.595771	0.0303849	0.229275	0.0378279	0.124944	1.44524e-22	2.54585e-22	0.0418093	6.33814e-21	1.30316e-22	0.173521
2-Methoxyestrone	C05299	299.165	[M-H]-	0.212857	0.106011	5.91396e-22	0.408674	0.0324088	2.17347e-22	5.0662e-23	5.89599e-22	0.0559045	3.26889e-21	9.01137e-23	0.234149	2.03784e-21	0.064764	0.0281706	0.030768	1.89636e-22	0.413326	0.0852461	6.85907e-22	0.00581389	1.50356	0.104596	5.24315e-23	0.158585	0.994772	2.95441e-23	0.094251	0.00115703	0.145765	1.82963e-22	3.51904e-22	0.0481692	9.9882e-21	0.0180756	8.78331e-22
13-cis-Retinoic acid ; 9-cis-Retinoic acid ; All-trans-retinoic acid ; 13-Cis-Retinoate ; 9-Cis-Retinoate ; All-Trans-Retinoate	D00348 ; C00777 ; HMDB0006219 ; HMDB0002369 ; HMDB0001852	299.201	[M-H]-	0.134391	0.0268437	9.73069e-25	3.04501	4.5464e-24	4.60213e-24	0.689406	0.00436987	0.23955	7.20839e-24	0.178385	0.682186	1.35932e-22	0.0434292	0.0158118	0.391175	7.57602e-23	0.588035	0.0517536	2.97582e-23	1.39731e-23	4.41926e-22	0.0204353	9.30269e-24	0.188757	0.991885	1.12409e-24	0.155128	9.01484e-25	0.149404	1.82602e-23	6.26225e-23	0.0065372	5.18237e-22	2.37776e-24	1.08707e-22
MG(0:0/14:1(9Z)/0:0) ; MG(14:1(9Z)/0:0/0:0)	HMDB0011531 ; HMDB0011562	299.222	[M-H]-	1.30349	0.609872	6.95104e-21	2.07404e-20	0.125987	2.27058e-20	1.16706e-21	8.56679e-21	0.188577	7.69538	3.983e-21	0.43305	0.111953	0.442744	0.151281	8.7499e-20	3.13758e-21	1.75925	2.0044e-18	1.47768e-20	8.88514e-21	11.6848	0.635782	7.49415e-21	1.10377	4.58766	4.56772e-20	0.669858	2.73781e-17	0.762091	5.75121e-21	1.51789e-20	0.236024	2.57267e-19	0.101191	1.81808e-20
xi-10-Hydroxyoctadecanoic acid	HMDB0037396	299.258	[M-H]-	1.12516	0.574491	1.07738e-22	1.65984e-21	0.169917	3.68149e-22	5.25393e-23	0.234749	0.149536	6.51792	3.08861e-22	0.477262	0.288136	0.446194	0.102503	1.15212	8.41017e-23	0.847438	3.49194e-21	6.14515e-22	3.97672e-22	1.75138	0.795495	0.00291264	0.773165	2.36693	2.67321e-23	0.863619	0.110354	0.833849	1.32822e-22	5.33578e-22	0.180275	4.05211e-21	5.93254e-22	5.109e-22
N-Acetyl-D-Galactosamine 1-Phosphate ; N-Acetyl-D-Glucosamine 1-Phosphate ; N-Acetyl-D-Glucosamine 6-Phosphate ; N-Acetyl-D-Mannosamine 6-Phosphate	C04256 ; C00357 ; C04257	300.048	[M-H]-	0.0545344	0.101782	0.0304869	0.160312	1.5033e-23	0.251675	0.581164	0.00858313	0.152187	3.55581e-18	3.70971	0.198857	0.171061	0.10399	0.0306823	0.210141	0.132781	0.260432	0.266093	3.03873e-20	0.293883	1.10095e-19	0.5368	0.0461503	0.222034	0.103098	0.0404048	0.214602	2.85484e-23	8.35418e-22	1.44027e-21	5.01189e-20	0.130377	2.30122e-19	2.94274	1.24651
N-Acetyl-S-[2-Carboxy-1-(1 H-Imidazol-4-Yl)Ethyl]-L-Cysteine		300.065	[M-H]-	0.0996252	0.104239	0.0447879	0.244911	1.26464e-19	0.107166	0.102797	0.0951277	0.0363315	1.6174e-17	0.574038	0.164289	0.00495529	0.140416	0.0928864	0.296217	0.106787	0.12941	0.303559	1.71379e-17	3.43123e-14	1.92951e-17	3.19983e-18	0.0710482	0.154525	0.345729	0.0317918	0.268118	1.46776e-19	0.161952	2.25879e-18	8.68275e-18	0.0397685	5.09114e-17	0.429057	0.184106
Oxymorphone	HMDB0015323	300.123	[M-H]-	0.116944	0.122858	0.0382998	0.187218	0.0343993	0.0932234	0.0221323	0.0397906	0.000585079	5.50418e-30	1.02023e-27	0.102289	0.086902	0.118284	0.0597469	0.183234	0.0824009	0.111172	0.047637	2.48635e-30	2.75371e-31	6.30708e-30	3.77981e-31	0.0304523	0.0919212	0.241384	0.0210266	0.122619	0.0275066	0.0905271	4.95887e-31	2.45461e-30	0.0171446	1.8804e-29	5.75933e-31	0.0270655
2,6 Dimethylheptanoyl carnitine ; Nonanoylcarnitine	HMDB0006320 ; HMDB0013288	300.219	[M-H]-	0.17096	0.0775322	1.56448e-17	0.0522503	0.0190898	9.97383e-19	1.802e-19	1.053e-18	0.030613	0.931999	4.93137e-19	0.101638	0.011461	0.0480647	0.0130374	3.75337e-16	4.07905e-19	0.240095	1.17564e-13	2.33593e-18	1.85423e-18	1.65758	0.106068	5.05538e-18	0.143907	0.601456	3.49686e-17	0.115766	6.35818e-18	0.136984	7.0142e-19	1.89882e-18	0.0362112	2.43466e-17	0.0289609	1.50121e-18
Enterodiol	HMDB0005056	301.144	[M-H]-	0.10591	0.0537169	0.0087553	0.142006	0.0210885	1.9307e-19	0.00928542	0.0087749	0.0266745	0.0399649	1.2055e-18	0.134696	0.0476302	0.10133	0.0320814	0.138447	0.0271515	0.14518	0.041809	6.83578e-18	0.00660373	3.35304e-18	1.60555e-16	2.58267e-18	0.058137	0.334905	0.00517789	0.0846848	0.0116152	0.0648018	2.80846e-19	4.88656e-19	0.0288325	1.03282e-17	3.83791e-18	0.0515799
Alanyl-Arginyl-Glycine		301.165	[M-H]-	0.42244	0.212758	4.59426e-22	1.35451e-22	0.0467918	1.10807e-21	3.40982e-24	9.92688e-23	0.112023	1.63195	1.31952e-23	0.276454	0.104947	0.196362	0.0732467	0.464553	0.00353986	0.67347	0.100323	5.99811e-23	4.37096e-22	1.81083e-21	0.232552	3.47233e-24	0.197708	1.31849	0.00481063	0.189207	0.0298629	0.243001	2.53509e-23	3.75942e-23	0.0696072	1.3928e-21	0.00187565	1.33609e-22
MG(0:0/14:0/0:0) ; MG(14:0/0:0/0:0)	HMDB0011530 ; HMDB0011561	301.238	[M-H]-	0.0619017	0.0121348	5.95961e-28	0.190905	0.00780293	1.85351e-27	0.111952	0.0242175	0.0569628	7.65652e-21	0.0440463	0.212471	0.0501686	0.0454319	0.0205908	0.221544	2.14765e-26	0.153769	0.00858478	2.73421e-26	8.33053e-27	1.21072e-25	0.0729901	5.80243e-27	0.0887299	0.292196	1.37456e-25	0.0320173	2.63976e-26	0.0447954	6.28419e-27	3.20132e-26	0.0154507	3.0401e-25	0.00065866	5.75223e-26
6-Hydroxyetodolac ; 7-Hydroxyetodolac ; Cocaine	C01416 ; HMDB0060543 ; HMDB0060544	302.139	[M-H]-	0.0756593	0.051077	0.0267026	0.214045	0.0225119	2.22066e-26	0.0513707	0.0211788	0.0397011	5.13639e-27	0.0201326	0.132823	0.0156351	0.0577421	0.0328517	0.106704	0.0172947	0.0640457	0.0718447	0.000673015	0.0333153	2.4092e-25	0.0674903	1.64033e-26	0.0482004	0.196817	0.0278204	0.0942246	3.70436e-27	0.0746395	0.228174	5.2158e-26	0.0319651	1.33812e-24	0.0912418	0.0366454
5-(3'',4'',5''-Trihydroxyphenyl)-gamma-valerolactone-4''-O-sulphate	HMDB0059987	303.017	[M-H]-	0.199668	0.20364	0.0283287	0.279584	2.64171e-23	0.359396	0.00882473	0.154628	0.0608282	6.73166e-21	0.746224	0.173248	0.267465	0.154095	0.08221	0.35819	0.168111	0.234806	1.19521e-21	0.119419	0.0249024	7.95625e-21	2.55064e-22	0.207175	0.2145	0.42777	0.0228771	0.155411	2.35449e-23	1.17829e-21	3.69738e-22	2.25632e-21	0.0147959	3.47435e-18	0.457148	0.626955
Demonomethylchlorpromazine	HMDB0061135	303.072	[M-H]-	1.90009	0.308942	0.0246335	0.133394	0.163814	0.399846	3.56886e-23	0.228409	0.0520024	0.513948	0.106676	1.47526	1.70942	0.154541	0.0531964	0.0877875	0.243844	0.453897	1.79349e-22	6.69101e-22	1.47886e-22	2.85535e-19	1.26181e-22	2.02689e-22	2.14921	2.52596e-20	0.0158959	2.52666e-20	1.15289e-22	1.09653	3.31154e-22	0.403095	0.0264612	0.414379	0.906539	3.83769e-20
11-Ketoetiocholanolone ; 16Alpha-Hydroxydehydroepiandrosterone ; 16a-Hydroxydehydroisoandrosterone ; 6-Beta-Hydroxy Testosterone ; 6beta-Hydroxytestosterone ; W Hydroxy Testosterone	C05139 ; C14497 ; HMDB0006031 ; HMDB0000352 ; HMDB0006259	303.197	[M-H]-	0.0741275	0.0494017	1.10142e-18	0.224939	0.00606037	0.0227039	0.00426517	0.00752103	0.0191829	9.28635e-19	0.0305648	0.0786285	0.0600985	0.0423129	0.0224228	0.199497	0.0141321	0.0900806	0.0853651	0.0791338	0.0141932	1.47685e-17	0.0699079	0.0667914	0.061278	0.19182	0.00622294	0.0702774	0.00464999	0.0607986	1.73111e-18	1.07974e-17	0.0190317	1.42693e-16	0.0122758	1.27428e-15
Arachidonic acid ; Cis-8,11,14,17-Eicosatetraenoic acid ; Arachidonate ; Omega-3-Arachidonic Acid	C00219 ; HMDB0001043 ; HMDB0002177	303.232	[M-H]-	0.761276	0.512593	4.42203e-26	2.96642	1.48655e-25	0.551191	1.88467e-25	0.13425	0.165256	1.25737e-25	0.145457	0.230843	0.3341	1.01823	0.371298	3.42736	0.0239116	1.09271	4.1408	1.36412	0.907516	6.54144e-24	1.2383	1.16282	0.467513	0.744115	0.162424	0.716559	0.0422033	0.240086	1.69807e-25	0.951088	0.0822863	0.115469	4.40992e-25	0.606873
des-isopropyl-dihydro-fluvastatin-tetranor		304.077	[M-H]-	0.543757	0.240251	0.046373	0.269117	0.0650985	0.418923	2.90567e-20	0.0773466	1.75997e-19	1.44434e-20	1.39916e-21	0.341208	0.506162	0.177161	0.0496507	0.243469	0.0902085	0.312788	6.29796e-22	2.10839e-21	0.0206284	6.7181e-21	3.47479e-21	3.00803e-22	0.625065	0.67125	0.0147556	0.19237	0.0150619	0.476246	5.80503e-21	1.0679e-20	0.0192381	7.14146e-20	0.249957	1.94968e-17
11Z,14Z,17Z-Eicosatrienoic Acid	C16522	304.239	[M-H]-	0.215032	0.139831	9.48947e-23	0.569404	2.35377e-22	0.123775	8.66995e-23	0.0603496	0.0595405	1.07721e-22	0.0295716	6.80243e-21	0.0339757	0.177491	0.0545765	0.73644	0.000189567	0.237578	0.828542	0.315952	0.190595	5.64787e-21	0.279035	0.262135	0.110832	0.0683047	0.0413787	0.174898	0.0175557	0.0597251	1.32859e-22	0.277151	0.0043942	1.95842e-18	2.15384e-22	0.1603
2,3-Cyclic Uridine-5'-Monophosphate	C02355	305.019	[M-H]-	0.196062	0.631717	0.0631976	0.495935	0.0601452	0.968831	1.59469e-19	0.119654	2.08179e-19	0.261948	3.53872e-19	3.28963e-19	4.71604e-17	0.320539	0.249739	0.602857	0.0811965	0.147253	0.541862	0.0970089	4.61486e-20	8.2106e-15	6.09697e-17	0.698531	0.275685	0.986603	0.0391522	0.230634	0.0980393	0.472497	1.10265e-19	3.00726e-19	5.99372e-20	8.3682e-18	1.94454e-19	1.39434e-17
Dehydrowarfarin	HMDB0060575	305.083	[M-H]-	0.297364	0.184218	0.0579593	0.237439	0.0763164	0.195029	3.32206e-19	0.0213389	7.98652e-20	0.0938575	2.35912e-22	0.252963	0.282885	0.116135	0.0881588	0.221259	0.10712	0.170371	4.93756e-22	6.91171e-21	4.69936e-22	5.11767e-21	5.58173e-22	1.11495e-21	0.334003	0.685559	0.0340961	0.161443	0.129847	0.0626785	4.2479e-22	7.1148e-22	0.0502101	5.54788e-20	8.87507e-23	0.430843
6-O-Desmethyl-mycophenolic acid	HMDB0060788	305.103	[M-H]-	0.123636	0.0871651	0.0196184	0.202646	0.0247363	0.102356	3.25975e-16	0.0808601	0.0108048	4.92504e-18	1.05885e-17	0.0762342	0.0745377	0.0918931	0.0584322	0.240717	0.0459302	0.123853	0.0848716	1.46652e-18	2.12642e-17	2.18742e-18	4.09415e-18	0.0140675	0.124808	0.453017	0.0135266	0.107664	0.0344816	0.123539	1.4527e-19	2.73148e-19	0.00736764	3.95648e-18	8.36006e-20	1.43925e-18
Glycyl-Lysyl-Cysteine		305.127	[M-H]-	0.0958669	0.0710133	0.0156292	0.193326	0.0225968	0.0873071	3.14698e-14	0.0995465	0.00999882	1.28549e-16	1.80607e-15	0.108057	0.0399353	0.126883	0.037522	0.230078	0.0226717	0.0891945	0.152247	5.15641e-16	0.0258199	2.15824e-17	0.031281	0.0155476	0.129527	0.442515	0.0109159	0.120733	0.0203898	0.145592	2.40668e-18	5.96736e-18	0.007472	4.87708e-17	2.8027e-18	7.34955e-18
11-Hydroxyandrosterone ; 5-Androstenetriol	HMDB0002984 ; HMDB0000550	305.213	[M-H]-	0.0629899	0.0574762	0.00895353	0.180676	0.0124146	1.11616e-29	0.0319048	0.0284899	0.0089246	4.5268e-29	0.0165273	0.151442	0.0355074	0.0297235	0.00166438	0.12185	0.00168734	0.0522433	0.0590843	0.05835	0.0614072	1.35385e-28	0.0609215	0.016312	0.0792865	0.186206	0.0092769	0.0456994	0.0122914	0.0565374	2.09151e-27	1.05211e-29	0.007914	1.04138e-28	1.90155e-29	8.68124e-28
5,8,11-Eicosatrienoic acid ; 5Z,8Z,11Z-Eicosatrienoic Acid ; 8,11,14-Eicosatrienoic acid ; Dihomo-Gamma-Linolenate ; Trans,Cis,Cis-2,11,14-Eicosatrienoic Acid	C03242 ; HMDB0010378 ; HMDB0002925	305.248	[M-H]-	0.141497	0.15365	3.33557e-20	0.474135	0.0113691	1.09427e-21	0.231335	0.0770266	0.0529237	3.97284e-21	0.0335894	0.487999	0.112545	0.179506	0.0830526	0.6044	0.0500493	0.174109	0.76167	0.0616603	0.0454986	5.04124e-20	0.100407	0.0839202	0.0915936	0.17426	0.02049	0.2357	0.0327457	0.0520775	0.109177	0.0496736	0.0156516	4.79792e-19	4.83308e-21	0.154549
3-Iodo-L-Tyrosine	C02515	305.963	[M-H]-	0.229573	0.148061	0.102029	0.0463083	0.0511167	0.214955	0.0632925	0.0554495	4.823e-19	0.476699	0.207128	0.26874	0.143439	0.0609498	0.0655483	0.0204182	0.0767463	0.0297735	9.51253e-18	8.55447e-17	8.24333e-14	0.263051	0.103564	0.117933	0.313206	8.45853e-18	0.0838491	1.63708e-17	0.142216	0.0753805	0.0209663	0.317205	2.00149e-19	1.04513	3.64591e-18	0.570155
Deoxycytidylic Acid	C00239	306.05	[M-H]-	13.774	2.03572	3.66642	1.98364	4.17445	13.7532	1.69425e-21	4.42379e-21	2.70229e-22	3.17654e-19	4.39023	1.33707	5.05977	5.29758e-22	1.00167	8.47122e-22	4.83442	0.903855	1.67045e-21	2.38638e-21	0.927048	6.08985e-21	2.50263	3.71708e-21	17.2235	3.9586e-21	2.78514	6.98163e-19	5.09444	12.7533	1.57682e-21	7.13672e-21	8.33301e-23	8.45479	2.61681	1.38855e-16
Reduced Glutathione	C00051	306.075	[M-H]-	190.105	23.2445	47.1222	18.8123	50.7597	171.475	5.90983e-20	4.83524e-19	3.97134e-20	1.45051e-17	51.5567	9.68733e-18	62.5533	6.43744e-20	10.772	1.01123e-19	54.1456	6.43881	2.18793e-19	2.83719e-19	12.9602	7.20375e-19	46.2152	3.52249e-19	228.117	3.03295e-18	33.3785	2.5041e-14	51.9338	135.046	1.39974e-19	8.56305e-16	1.31307e-20	97.2728	64.4262	31.7263
Hydroxyterbinafine	HMDB0060890	306.184	[M-H]-	0.956651	0.0278591	0.184405	0.0211398	0.246923	0.472337	2.01732e-34	0.0586601	2.23585e-34	0.0187847	0.533292	0.000861144	0.121552	3.50409e-33	0.0151437	1.1472e-32	0.228021	0.0224349	3.17718e-33	1.13903e-32	0.0194013	9.97266e-32	0.183658	7.16751e-33	0.825483	0.0743276	0.166442	3.46296e-31	0.0273289	0.637943	9.95716e-34	9.20482e-32	4.60789e-35	0.270427	0.981109	3.36301e-33
11Z,14Z-Eicosadienoic Acid ; 8Z,11Z-Eicosadienoic Acid	C16525	306.255	[M-H]-	0.296943	0.073032	0.0631823	0.169009	0.0704139	0.135925	0.0202219	0.0319324	2.05136e-20	1.33363e-19	0.0989678	0.203477	0.189009	0.0316873	0.0338872	0.106289	0.0937416	0.0464389	2.78661e-19	0.0658778	0.0287697	1.67662e-18	0.0412717	0.0289483	0.313344	6.08208e-15	0.0616226	0.0938097	0.082652	0.220567	1.44792e-19	0.0427964	4.03151e-20	5.54036e-18	0.123331	0.0355523
(R)-5-Diphosphomevalonate	C01143	306.998	[M-H]-	0.381552	1.05581	0.135358	0.858538	0.107437	1.09427	4.55661e-25	2.77e-23	2.49128e-25	3.31253e-23	8.15934e-25	4.31902e-25	1.81201e-24	0.456315	0.423575	0.492432	0.0940863	9.2012e-25	0.898786	2.0518e-23	3.00469e-25	1.88384e-22	0.00305606	1.02599	0.470507	0.99241	0.071737	0.249495	0.107965	0.302341	8.51584e-25	3.39717e-24	1.66088e-25	7.17231e-23	2.20482e-24	3.31537e-24
Deoxyuridine-5'-Monophosphate	C00365	307.034	[M-H]-	0.997465	0.72376	0.295992	0.740067	0.354359	1.51514	9.10093e-33	0.206411	1.50038e-33	0.368098	0.0692367	1.29211e-32	0.455504	0.403052	0.400845	0.564302	0.37296	0.131218	0.462116	0.113724	1.4406e-32	5.52651e-29	0.216058	0.69722	1.48357	1.08422	0.233286	0.41824	0.44543	1.06799	1.39002e-32	3.13611e-32	7.90724e-34	5.19585e-31	6.49682e-31	2.35361e-29
Fluoxetine glucuronide	HMDB0060607	307.132	[M-H]-	0.579314	0.485361	0.174451	4.61534e-24	0.117847	0.654979	0.153035	0.890661	0.0646005	3.90048	0.204333	0.635507	3.00935e-28	0.24273	0.212904	1.35678	0.0228414	0.118908	1.97581	2.39517	0.501153	1.37201	0.983096	1.80826	0.745359	0.791429	0.0980282	0.673717	0.136208	0.617362	1.9296e-28	6.87445e-27	4.98694e-26	8.36295e-27	3.81053e-28	6.13201e-28
Eicosadienoic acid ; Cis,Cis-11,14-Eicosadienoic Acid	C16525 ; HMDB0005060	307.263	[M-H]-	0.121476	0.0496609	0.0197193	0.200142	0.0327574	2.44357e-27	0.216272	0.11197	0.0448728	6.47448e-26	0.0528725	0.434453	0.105683	0.0497687	0.0113717	0.11955	0.0393234	0.0706957	0.185984	0.0761516	0.0979706	0.376847	0.0741291	0.038584	0.157681	1.02953e-22	0.024023	0.0723683	0.0566362	1.09818e-25	0.108775	0.0460021	0.0248321	1.20609e-22	5.6102e-26	0.367111
2,8-bis-Trifluoromethyl-4-quinoline carboxylic acid	HMDB0060726	308.014	[M-H]-	0.336461	0.254092	0.124096	0.109649	0.0918557	0.481606	0.0176667	0.128167	1.7083e-24	0.657991	0.0741109	0.0488701	0.268968	0.141685	0.116136	0.251521	0.152446	0.111021	1.20474e-23	0.0860642	0.00853158	3.91898e-23	5.63729e-24	0.0839194	0.445555	0.477542	0.0888888	0.302224	0.138416	0.43315	3.53259e-24	3.7693e-23	5.05431e-24	5.94021e-23	4.52306e-23	1.29141e-23
Hydroxylumiracoxib	HMDB0060927	308.048	[M-H]-	0.916808	0.283546	0.257739	0.263845	0.27165	0.933753	3.04902e-19	0.0421603	2.27112e-25	0.278051	0.336502	0.33519	0.412155	0.0305781	0.0967592	0.0671557	0.339349	0.156902	2.32744e-24	0.146682	0.100379	3.03612e-22	0.19297	0.0714519	1.1946	0.0833473	0.200443	0.286869	0.299087	0.654347	1.21611e-24	0.10086	8.30614e-26	3.12191e-22	0.3242	0.585423
N-Acetylneuraminic acid ; N-Acetylneuraminate	C19910 ; HMDB0000230	308.099	[M-H]-	0.969812	0.502245	0.292143	1.76671e-20	0.178492	8.404e-21	0.00493179	0.692826	1.94656e-21	3.75488	0.490606	7.78025	0.265082	0.146823	0.164886	0.534612	0.216418	2.14928	0.544169	1.3718	0.22024	1.93161	0.456306	6.09504e-21	1.21508	0.992655	0.214979	0.853212	0.286733	9.3487e-22	3.76655e-21	3.89459e-20	4.57761e-22	2.83698e-19	0.1612	8.89923
Prolyl-Prolyl-Proline		308.161	[M-H]-	0.0742442	0.0272475	0.0171489	0.060951	0.0211982	0.0513799	3.92762e-23	0.0450976	0.0010564	0.00603584	0.014746	0.056038	0.0366587	0.0151916	0.0147876	0.0599973	0.016481	0.0427907	0.0174638	0.0648936	0.0103816	1.03589e-23	0.0431117	0.00891853	0.0825452	0.149528	0.0201102	0.0563958	0.0276243	0.151642	7.71572e-26	5.54813e-25	3.09531e-26	2.96469e-24	1.11056e-25	7.63932e-26
13Z-Eicosenoic Acid ; 9Z-Eicosenoic Acid		308.271	[M-H]-	0.073477	0.0214603	0.00764254	0.0528516	0.0163669	3.54081e-21	0.0294105	0.0456971	0.0241563	8.32175e-21	0.000893445	0.128731	0.0534545	0.00123632	0.00248955	0.0217101	0.013004	0.0192158	1.11379e-20	0.0928264	0.0272427	0.0928041	0.0164742	0.0174017	0.0712509	0.0239575	0.0115834	1.09411e-19	0.0235461	7.40553e-21	0.017171	0.00154457	2.49403e-19	0.091293	2.63704e-16	0.133464
Tyrosyl-Glutamate		309.108	[M-H]-	0.411074	0.404293	0.115332	0.0234587	0.0600378	0.62775	1.5027e-20	0.712561	3.70216e-25	3.08626	0.0750643	0.556621	1.36778e-25	0.233614	0.234165	1.12283	4.24143e-25	0.308479	1.54922	1.98535	0.33781	0.290258	0.645365	1.08758	0.431065	0.741911	0.0654384	0.481357	0.06012	0.275562	8.7067e-26	1.38596e-24	5.87518e-26	3.05222e-24	1.49721e-25	0.675292
Desloratadine	HMDB0015102	309.115	[M-H]-	0.339324	0.296018	0.0988597	0.0782008	0.0625026	0.491319	1.64566e-22	0.563159	1.51917e-22	2.51624	0.0315215	0.365544	5.90836e-22	0.240534	0.199777	1.02155	1.35956e-22	0.211259	1.21532	1.34651	0.254793	0.41915	0.601168	1.02726	0.386146	0.674876	0.0597321	0.462261	0.0522956	0.49301	9.0979e-23	1.30924e-21	1.89877e-23	1.98387e-21	1.02185e-22	1.90927e-20
Desmethylcitalopram	HMDB0060576	309.139	[M-H]-	0.125262	0.0780152	0.0284049	0.203763	0.0245464	0.0232109	3.81525e-20	0.0905264	5.29217e-20	3.32327e-18	1.167e-13	0.193985	0.0509607	0.0925951	0.0342669	0.23461	0.000887055	0.162639	0.118156	0.0920541	0.0542001	1.46993e-18	0.196697	1.29948e-19	0.132966	0.403781	0.0184589	0.179747	0.0224975	0.187135	2.29497e-20	1.16028e-19	0.00166081	7.82372e-19	4.01628e-20	9.19096e-20
12(13)Ep-9-KODE ; 13-L-Hydroperoxylinoleic Acid	C04717 ; HMDB0013623	309.206	[M-H]-	0.237111	0.17163	0.00417396	0.342837	0.0367505	0.0585641	2.74911e-22	0.0489307	0.068837	0.208471	6.81386e-23	0.16483	0.076769	0.121711	0.048927	0.232926	5.53591e-22	0.275362	0.0854756	2.7794e-22	0.0139677	0.80291	0.207373	3.11322e-23	0.195322	0.724557	0.0156845	0.152012	0.0234109	0.208862	5.24468e-23	2.35291e-22	0.0240897	5.87838e-21	1.5637e-22	3.5028e-22
20-Dihydrodydrogesterone	HMDB0060729	309.258	[M-H]-	0.0348573	0.0138638	0.00276681	0.0055014	0.0173049	5.91947e-26	0.0421787	0.0223552	0.0332419	0.271766	0.0768143	0.115669	0.048235	0.0267861	3.79792e-24	0.0227544	0.0202033	0.030135	1.16791e-24	3.16523e-25	0.0544203	2.57485e-23	0.024755	0.0103524	0.0324281	0.00339783	3.77056e-23	0.0183369	0.0172895	1.09178e-25	1.42722e-25	1.62646e-24	0.0447169	1.67081e-23	0.0326457	0.116536
11-Eicosenoic acid ; Eicosenoic acid ; Paullinic acid ; 11-Cis-Eicosenoate	C16526 ; HMDB0034296 ; HMDB0002231 ; HMDB0035159	309.279	[M-H]-	0.106406	0.0751053	4.41472e-23	0.203342	0.090761	7.20329e-23	0.327755	0.0942787	0.238085	1.33341e-21	0.391401	0.495005	0.224739	0.12288	8.35701e-23	0.164968	0.0644487	0.131622	0.0968403	0.0954144	0.336885	0.491136	0.284964	0.00190768	0.143965	0.131345	6.38962e-23	0.0402697	0.0865166	1.57306e-22	0.0339238	3.37515e-21	0.279036	0.140092	0.219767	0.601165
5-Hydroxydiclofenac	HMDB0060542	310.005	[M-H]-	0.0682422	0.152097	0.0433162	0.0876983	0.0255587	0.134726	0.10432	0.065922	0.0318121	0.303807	0.0466466	0.103626	0.230302	0.169678	0.0715135	0.255118	0.082707	0.122142	7.75023e-19	0.0149549	0.0762435	3.78543e-18	6.01854e-20	0.0329159	0.103485	0.233701	0.0199959	0.15345	0.0448343	3.95212e-17	0.0489297	0.0559923	0.0479841	1.49968e-13	1.71124e-18	0.274469
acetaminophen-mercapturate-conjugate/N-acetyl-cysteine-acetaminophen		310.063	[M-H]-	0.113958	0.0824984	0.0455956	0.121976	0.0495404	0.154823	0.0113281	0.0639327	2.64266e-26	7.62391e-23	0.00541236	0.0312292	0.078492	0.0758906	0.056392	0.173726	0.081537	0.0835194	0.0544189	0.0884598	0.0191903	5.28338e-24	9.50867e-25	0.0417609	0.13968	0.144585	0.0368775	0.0847636	0.0564269	0.139586	1.13868e-25	6.20122e-24	1.23634e-24	2.13342e-23	6.67557e-25	2.62158e-24
Glycyl-Valyl-Histidine		310.15	[M-H]-	0.302044	0.475402	0.102043	0.391005	0.0898288	0.689204	2.16208e-26	0.028958	1.38396e-26	3.03552e-21	4.58191e-23	1.21171e-25	0.417547	0.763539	0.499923	1.13341	0.25937	0.511218	0.673769	1.8454e-25	5.12283e-27	5.30674e-25	2.39379e-26	0.78418	0.142356	0.476975	0.0401816	0.195179	0.0448711	0.20217	6.45625e-26	3.73021e-25	3.67067e-26	2.1415e-24	6.19143e-26	0.209521
Aflatoxin B1 ; Keratan Sulfate Ii Biosynthesis, Precursor 2 ; Keratan Sulfate Ii Biosynthesis, Precursor 3 ; Keratan Sulfate Ii Biosynthesis, Precursor 4 ; Keratan Sulfate Ii Biosynthesis, Precursor 5 ; Keratan Sulfate Ii Biosynthesis, Precursor 7 ; Keratan Sulfate Ii Biosynthesis, Precursor 8 ; Keratan Sulfate Ii Boisynthesis, Precursor 2	C06800	311.057	[M-H]-	0.0487242	0.0679901	0.0185469	0.119646	0.0193837	0.0609321	0.0245836	0.0224011	0.0161754	1.50691e-24	0.0378518	0.0880204	0.0271818	0.0540277	0.0284454	0.147478	0.0522363	0.0670055	0.077747	0.0759207	0.0248145	1.22703e-24	0.011634	0.0262411	0.0760853	0.167099	0.0129395	0.0780595	0.0272854	0.0302439	3.30945e-22	0.037087	0.0189547	3.54451e-24	0.0142862	0.0888116
Norclozapine	HMDB0060536	311.109	[M-H]-	0.140175	0.223385	0.0903928	0.334155	0.0669859	0.249841	0.090581	0.106817	3.33349e-20	2.7949e-18	8.86103e-19	0.138966	0.233303	0.305485	0.286171	0.52724	0.145962	0.303887	0.135038	0.156298	3.92271e-20	2.97934e-18	1.83239e-19	0.100551	0.158475	0.416162	0.0427965	0.206612	0.0483138	0.178836	6.50634e-19	1.12648e-18	4.03826e-17	1.29617e-17	2.32292e-19	0.0201913
taurine conjugate of S-ibuprofen		311.119	[M-H]-	0.139503	0.145309	0.0684961	0.288183	0.0674193	0.262199	0.0485879	0.155853	1.87259e-25	8.9808e-24	3.55435e-25	0.124107	0.032397	0.146554	0.121228	0.346172	0.0717007	0.259599	0.278679	0.145741	0.0100683	0.391497	2.52782e-24	0.000267307	0.0745439	0.308948	0.0222433	0.171899	0.0249283	0.129213	1.49624e-24	8.55336e-24	0.0035866	2.81453e-23	1.00377e-24	0.0842902
Ethisterone	HMDB0060580	311.204	[M-H]-	0.215572	0.115953	0.0180227	1.28178e-23	0.0365368	2.17311e-18	2.31215e-24	5.69347e-23	0.0311023	1.04895	2.56632e-24	0.197744	0.0306231	0.0554009	1.85514e-23	3.33387e-22	3.66633e-24	0.403368	1.11939e-22	3.04394e-23	0.0552333	2.60903	0.135166	2.48912e-24	0.148023	0.726053	1.10416e-24	0.1551	0.0109497	0.197912	9.50059e-24	1.8593e-23	0.046265	2.40784e-22	2.08575e-22	2.00102e-23
12,13-DiHODE ; 13-L-Hydroperoxylinoleic acid ; 15,16-DiHODE ; 9(S)-HPODE ; 9,10-DiHODE	HMDB0010201 ; HMDB0003871 ; HMDB0010208 ; HMDB0006940 ; HMDB0010221	311.222	[M-H]-	1.1296	0.500692	4.32347e-25	8.97006e-25	0.112981	2.70933e-24	1.49535e-25	1.44088e-24	0.184945	5.92173	3.81257e-25	0.432413	0.192334	0.425297	0.131273	5.60834e-23	3.26065e-25	1.77749	4.58997e-23	1.89312e-24	1.85876e-24	10.1733	0.672461	3.56642e-25	0.969401	3.60636	4.30664e-25	0.661195	0.0427483	0.774217	6.52454e-25	1.95856e-24	0.211884	2.30606e-23	8.79884e-20	1.92006e-24
3D,7D,11D-Phytanic acid ; 3L,7D,11D-Phytanic acid ; Phytanic acid ; Arachidic Acid ; Phytanate	C06425 ; C01607 ; HMDB0000417 ; HMDB0000553 ; HMDB0000801	311.295	[M-H]-	0.665636	0.20097	5.08779e-27	2.54216e-25	0.0305887	1.3908e-26	1.63006e-26	1.53002e-25	0.125594	3.25353	2.25328e-26	0.0437161	0.149449	0.176621	6.95357e-27	8.95064e-26	6.15922e-27	0.345306	0.252386	4.47322e-24	0.00250166	2.49094	4.50915e-26	0.0386737	0.348228	0.941743	1.52263e-27	0.352391	1.33577e-27	0.412148	1.56074e-26	1.07493e-25	0.111979	5.03078e-25	3.44271e-27	0.23004
2-(Formamido)-N1-(5-Phospho-D-Ribosyl)Acetamidine	C04640	312.061	[M-H]-	0.0732053	0.0692532	0.0230966	0.0906058	0.00861592	0.0488543	0.0259349	0.0401662	0.00801847	0.0166226	0.0431991	0.0502311	5.53009e-26	0.0945699	0.0533038	0.193741	0.0325357	0.0587171	0.192498	9.10138e-22	1.07481e-26	2.56602e-25	5.17534e-26	0.0608093	0.0852564	0.179696	0.0173311	0.0912811	0.0225009	0.0898426	5.52363e-27	4.74745e-26	1.95436e-24	3.12399e-25	1.88297e-26	3.73557e-26
9-Decenoylcarnitine ; Decenoyl Carnitine	HMDB0013205	312.219	[M-H]-	0.148322	0.0812594	1.34046e-23	4.10499e-23	0.0205221	6.60863e-23	7.68122e-24	5.30455e-23	0.0325732	0.834838	1.33084e-23	0.0902961	0.0270929	0.0574645	0.0206113	1.76089e-21	1.28503e-23	0.269894	2.40701e-21	9.89142e-23	1.36133e-22	1.45736	0.113922	1.73029e-23	0.119725	0.481449	1.45577e-22	0.122255	0.00171428	0.159671	3.75903e-23	7.62944e-23	0.0326052	9.298e-22	0.0214385	7.67347e-23
Palmitoylglycine	HMDB0013034	312.255	[M-H]-	0.0795169	0.0493576	0.00180715	1.81051e-25	0.0115858	0.0028091	6.2402e-26	0.0533338	0.0236754	0.552669	0.005047	0.0493735	0.0260817	0.0591765	0.018242	2.68604e-24	9.26322e-26	0.0814676	0.0595546	8.82554e-25	1.94992e-19	0.788222	0.0644935	0.032405	0.0852636	0.316294	3.72305e-26	0.0776978	0.00736002	0.0840203	1.1734e-25	5.13094e-25	0.0273175	3.47538e-24	0.000269627	3.80626e-25
N2-Formyl-N1-(5-Phospho-D-Ribosyl)Glycinamide	C04376	313.044	[M-H]-	0.0678036	0.0444114	0.0528184	0.022798	0.0193259	0.185454	3.11687e-27	2.82667e-28	5.85593e-30	0.13897	0.0137605	7.14942e-29	0.262049	0.151346	1.34244	0.123411	0.608624	0.113404	2.42307e-29	9.52524e-29	0.733403	6.05333e-28	3.31613e-30	7.11462e-29	0.092546	0.156899	0.0982096	0.0786164	0.0384963	0.10323	7.02746e-30	1.50384e-28	1.57159e-31	1.33865e-27	2.44962e-29	1.26069e-28
Geranyl Diphosphate	C00341	313.062	[M-H]-	0.0602712	0.112234	0.0300177	0.0977709	0.0127375	0.094842	0.022423	0.0226215	2.19355e-21	1.44975e-19	5.43172e-21	0.0654533	0.0745873	0.0770194	0.198744	0.0731139	0.0870806	0.0418495	6.08495e-21	0.00925488	0.0404714	3.8503e-20	1.4105e-21	0.0382603	0.0220107	0.0401124	0.0164199	6.54166e-18	0.00785801	2.27909e-21	1.17326e-21	5.8628e-21	2.18826e-22	7.92871e-19	1.46954e-21	2.40927e-21
4-oxo-Retinoic acid	HMDB0006285	313.182	[M-H]-	0.291559	0.168099	0.0429642	0.489681	0.0564124	0.103933	4.22991e-23	0.0439274	7.63761e-05	0.277063	5.83248e-23	0.222641	0.10949	0.14165	0.0257533	0.108489	5.1592e-22	0.536044	0.0310369	1.0716e-21	0.0716121	2.63462	0.183873	7.85694e-23	0.228968	1.2227	0.000177366	0.166097	0.00715142	0.230588	2.08778e-22	3.21765e-22	0.0638447	6.00699e-21	0.0220139	5.23892e-22
Pregn-5-Ene-3,20-Dione ; Progesterone	C00410	313.217	[M-H]-	0.308962	0.160791	6.30362e-25	8.6313e-25	0.038758	1.18654e-24	1.63473e-25	1.72844e-24	0.0641833	1.74399	3.3863e-25	0.208652	0.0508535	0.125188	0.040776	0.0181675	4.14432e-25	0.551121	3.90068e-23	2.29722e-24	1.31773e-24	2.87479	0.212589	6.67121e-25	0.247991	1.27104	2.37631e-24	0.176958	0.0109019	0.236792	7.85896e-25	1.47458e-24	0.070815	2.94231e-23	0.00645932	1.78731e-24
12,13-DHOME ; 9,10-DHOME ; Octadecanedioic acid ; 12,13-Hydroxyoctadec-9(Z)-Enoate ; 9,10-Hydroxyoctadec-12(Z)-Enoate	C14829 ; C14828 ; HMDB0004705 ; HMDB0004704 ; HMDB0000782	313.237	[M-H]-	1.92804	1.00776	1.91374e-19	6.63206e-19	0.187246	1.02764e-18	1.04619e-19	1.0567e-18	0.345243	9.79072	2.72224e-19	0.89267	0.316507	0.744928	0.254978	2.24191e-13	2.74722e-19	2.15358	1.11371e-17	1.47295e-18	7.66629e-19	16.9889	1.06237	1.42034e-18	1.58166	5.90737	6.17546e-20	1.26421	0.0808419	1.28755	4.70625e-19	1.48383e-18	0.345502	1.5307e-17	7.72742e-18	1.49843e-18
Decanoyl Carnitine ; Decanoylcarnitine	HMDB0000651	314.236	[M-H]-	0.271144	0.13443	1.34477e-20	1.10507e-20	0.0317262	1.59461e-20	1.53091e-21	3.99565e-20	0.0485845	1.28248	5.04793e-21	0.145269	0.0344817	0.0890381	0.0266928	0.037491	6.11441e-21	0.324291	8.5839e-17	2.41574e-20	1.69653e-20	2.03562	0.166631	1.67712e-18	0.194296	0.80098	6.97945e-19	0.181376	0.0126391	0.193282	8.03291e-21	2.25734e-20	0.0507512	2.55608e-19	9.82909e-18	1.89783e-20
4''-Hydroxyclobazam	HMDB0060771	315.054	[M-H]-	0.0615172	0.138899	0.0517003	0.172439	0.0178004	0.14966	0.0806121	0.116066	8.20704e-22	0.232922	0.0532458	0.189531	0.0865576	0.150431	0.114259	0.233709	0.0729995	0.0606257	0.130403	0.0303556	4.88914e-26	8.09148e-25	1.36802e-25	0.1535	0.114634	0.363756	0.0382693	0.226256	0.0441672	0.189087	8.53828e-26	3.13371e-25	1.28753e-25	4.2682e-24	4.51697e-26	0.0434777
5-S-Cysteinyldopa	C17935	315.067	[M-H]-	0.055363	0.196508	0.097359	0.174584	8.95237e-18	0.185022	0.224807	0.141973	9.58949e-19	0.636537	0.239113	0.398338	0.0870637	0.207719	0.0868814	0.343467	0.0880995	0.119135	0.134364	4.15559e-21	0.0166226	2.04796e-20	4.49054e-21	0.0524662	0.216551	0.466996	0.0675514	0.439608	0.0604578	0.170412	1.83476e-21	0.143442	2.22915e-22	5.01721e-19	6.36581e-21	0.294232
8-Hydroxydesmethylclomipramine	HMDB0060803	315.127	[M-H]-	0.119061	0.0944451	0.0240274	0.311866	0.0265509	0.0613344	6.26772e-22	0.068227	0.0162679	1.13893e-22	0.0283723	0.183036	0.115774	0.116279	0.0480538	0.252172	0.0453	0.141861	1.15393e-23	4.94861e-24	2.10596e-22	2.95585e-23	0.0156924	0.0200259	0.0878899	0.317017	0.00877871	0.0925588	0.0140125	0.0609444	5.39319e-24	1.13459e-23	0.0197264	9.55633e-23	3.48385e-24	0.0227175
Alanyl-Asparaginyl-Leucine		315.165	[M-H]-	0.172028	0.113554	0.0192352	0.188308	0.0218761	3.12301e-20	1.33572e-21	0.02893	0.0231342	0.098011	3.42778e-21	0.160449	0.0412398	0.0873061	0.0371674	0.203283	4.33421e-19	0.221853	0.0619152	1.26875e-20	6.25888e-16	2.16595e-19	0.125243	1.65999e-21	0.0996405	0.484299	0.0111188	0.0893274	0.0121678	0.112318	4.76377e-21	9.51851e-21	0.0196093	1.88139e-19	2.76437e-20	1.87782e-20
15-Deoxy-d-12,14-PGJ2 ; 18-Hydroxyretinoic acid ; 4-Hydroxyretinoic acid ; all-trans-5,6-Epoxyretinoic acid ; 13-Cis-Oxo-Retinoic Acid ; 15-Deoxy-Prostaglandin J2 ; 4 Hydroxy Retinoic Acid ; 4-Oxo-13-Cis-Retinoate ; Leukotriene A5	C16677 ; HMDB0005079 ; HMDB0061095 ; HMDB0006254 ; HMDB0012451	315.195	[M-H]-	0.142129	0.0837575	0.00346948	0.471934	0.019429	3.11953e-26	2.24264e-26	1.15895e-25	0.0377992	4.7882e-26	3.81912e-26	0.153536	0.00293396	0.10144	0.0199345	0.0579313	2.42686e-25	0.224278	0.0965615	7.87e-26	9.68194e-26	0.911365	0.0869213	2.27213e-26	0.102419	0.513839	0.00462736	0.0881438	0.0083781	0.115284	3.26133e-26	3.9465e-26	0.0256528	1.2633e-24	7.69934e-26	8.99894e-26
(20S)-20-Hydroxypregn-4-En-3-One ; (3beta,5alpha)-3-Hydroxypregn-16-en-20-one ; 20a-Dihydroprogesterone ; 5Alpha-Pregnane-3,20-Dione ; 5a-Pregnane-3,20-dione ; Pregnenolone	C04042 ; C03681 ; C01953 ; HMDB0034369 ; HMDB0003069 ; HMDB0003759	315.234	[M-H]-	0.0812528	0.0499496	8.49549e-21	1.78118e-19	0.0101712	3.47461e-21	5.38342e-21	8.20653e-16	0.0271753	0.466575	1.66557e-20	0.300093	0.0159225	0.0453557	0.0174401	0.085024	1.67931e-20	0.14785	0.0513277	4.36375e-18	4.79271e-20	0.120485	0.0599092	5.41891e-20	0.0552804	0.277834	0.000170301	0.0670292	0.00737263	1.144e-20	2.42245e-20	3.3678e-20	0.0213656	5.18619e-19	4.16827e-20	0.305231
MG(0:0/15:0/0:0) ; MG(15:0/0:0/0:0)	HMDB0011532 ; HMDB0011563	315.254	[M-H]-	0.227988	0.0996219	4.44745e-28	0.163067	0.0247325	7.19825e-28	8.14936e-28	0.0616368	0.0694752	0.854487	1.04354e-27	0.58677	0.143516	0.115291	0.0379395	0.282317	3.28152e-27	0.232417	4.42228e-26	1.22201e-26	4.98919e-25	4.33932e-26	0.16431	0.0324265	0.142733	0.511722	1.17246e-27	0.152728	0.0137175	2.32115e-27	1.70086e-27	4.30897e-27	0.0470962	5.67379e-26	1.27963e-27	0.615045
Cocaethylene	HMDB0041860	316.154	[M-H]-	0.0989731	0.0669345	0.0122038	0.11484	0.0444648	0.0289039	8.62482e-25	0.0173039	0.0577245	1.7376e-23	0.0340982	0.0852044	0.034875	0.0477979	0.0194695	0.188646	0.0220882	0.0856087	0.0435224	0.0846396	0.0812922	3.60641e-23	0.218176	0.00269536	0.0673974	0.17858	0.0165488	0.0896942	0.0339148	0.0220816	4.08526e-24	1.12411e-23	0.0212542	5.31006e-22	1.52e-24	0.0765876
Leucyl-Tryptophan		316.166	[M-H]-	0.0376145	0.027953	0.00610431	0.042981	0.0151221	2.93906e-05	2.11587e-22	0.0123985	0.0108214	0.00675129	5.8517e-22	0.0456511	1.35344e-20	0.0303068	0.00767069	0.0514514	0.0037172	0.0397542	0.0451743	3.27717e-21	0.0144072	0.00969173	0.0672404	4.65988e-22	0.0236482	0.0860085	0.0054153	0.0295939	0.00909929	0.038628	6.3388e-22	1.08635e-21	0.00780219	1.67566e-20	4.32651e-22	8.09422e-21
Suberyl Carnitine		316.178	[M-H]-	0.0754911	0.0414441	0.00380172	1.27046e-20	0.0192647	1.61331e-24	1.37869e-25	0.0188919	0.0198122	0.485228	1.15134e-25	0.0965165	0.0371056	0.0477497	0.011466	0.089993	0.00654657	0.106985	1.21216e-23	2.07484e-24	0.0131484	1.12596e-23	0.0609377	5.59659e-26	0.0396444	0.260234	0.00483269	0.0259721	0.00599048	0.0414715	3.06449e-25	3.26224e-25	0.0133445	1.07361e-23	7.2848e-25	1.45948e-24
Arginyl-Alanyl-Alanine		316.185	[M-H]-	0.111634	0.0731082	0.00405442	0.0263092	0.0193437	2.28693e-15	1.23445e-16	0.0114232	0.0241325	0.413292	3.06596e-16	0.0964423	0.0505241	0.0723146	0.0165693	0.15829	6.04981e-16	0.167153	3.86831e-15	7.37229e-15	0.0247304	1.60785e-14	0.103919	1.42596e-16	0.06183	0.41469	0.00452354	0.0586071	0.00993516	0.0701574	4.93293e-16	8.20279e-16	0.0278536	2.24898e-14	1.42531e-10	5.19023e-15
Phytosphingosine		316.286	[M-H]-	0.0234056	0.022204	7.8684e-20	0.0528944	3.50124e-19	3.76389e-20	0.0143338	0.0349848	0.0810559	2.59584e-17	0.0976872	1.2594	0.00643012	0.00785612	0.00641661	0.0182364	0.00674299	7.72068e-18	0.0815561	0.0363328	0.00933675	0.111106	0.0418513	0.266229	0.0159149	9.24207e-18	0.0001695	0.0244358	2.19164e-18	7.06747e-20	0.0091905	0.0232101	0.0240295	6.08806e-12	0.0281722	1.10218
Alanyl-Lysine-Threonine		317.182	[M-H]-	0.0621245	0.0362648	6.22959e-24	0.115608	0.0117305	1.61182e-25	1.63194e-25	0.0200533	0.0252629	7.88831e-25	3.25924e-25	0.0755101	0.0132815	0.0369723	0.0146654	0.0846086	0.0140155	0.0643239	0.0387744	7.58592e-25	8.59216e-25	4.17137e-24	0.00061406	8.26476e-26	0.0410985	0.208782	0.00414644	0.0487427	0.00488101	0.0558962	4.91658e-25	5.59621e-25	0.0104725	8.23426e-24	0.0046518	3.34213e-24
Norfloxacin	HMDB0015192	318.125	[M-H]-	0.0368227	0.0378451	0.0042556	0.0986526	0.0417353	0.0525577	0.0116461	0.0372406	0.0364073	2.3112e-21	0.0760818	0.0656517	0.0389761	0.0325421	0.0077616	0.179582	0.0214113	0.077818	0.0510364	0.0887884	0.0996438	1.2113e-20	0.225645	0.021458	0.046428	0.124059	0.00659294	0.0441099	0.0309343	0.0534842	2.01346e-21	2.11966e-21	0.0168079	5.29559e-20	2.23063e-16	2.01505e-21
des-isoproylpropionic-acid-fluvastatin		319.097	[M-H]-	0.113518	0.120034	0.0220666	0.135773	0.046783	0.112284	0.00297368	0.0996436	0.0382084	1.83587e-17	0.0388206	0.0735895	0.0895339	0.171493	0.0443919	0.281746	0.0411224	0.116334	0.146102	3.86146e-19	0.144065	4.2211e-19	0.260754	0.0655394	0.112524	0.354893	0.0116144	0.150612	0.0207818	0.171168	5.34355e-17	3.75781e-19	0.0252973	1.15682e-18	0.1123	2.06916e-19
dehydro-gliclazide		319.098	[M-H]-	0.10634	0.122626	0.0213584	0.1386	0.0465979	0.114327	0.0104244	0.0917407	0.0333298	5.46604e-14	0.0314756	0.0730809	0.0913826	0.166041	0.0478297	0.280609	0.0445422	0.116028	0.141191	1.71548e-10	0.128926	5.66873e-15	0.242638	0.065237	0.11255	0.352802	0.0116348	0.148075	0.0233173	0.170379	3.63288e-14	4.9403e-15	0.0252401	1.4255e-14	0.104747	2.29795e-15
Mycophenolic acid	HMDB0015159	319.119	[M-H]-	0.0658938	0.0498154	0.00821774	0.159465	0.0158412	0.0408362	2.46644e-19	0.0535851	0.0198162	4.92631e-19	0.00562817	0.0615588	0.0422486	0.100182	0.0348343	0.170844	0.0339621	0.0871374	0.090198	2.78018e-17	0.028714	2.03993e-18	0.00489305	0.00996376	0.085083	0.259649	0.00663682	0.0847383	0.0161064	0.0851841	1.22827e-18	2.34057e-19	0.00682583	3.4477e-18	5.2443e-18	1.67214e-15
Octanoylglucuronide ; Valproic acid glucuronide	HMDB0010347 ; HMDB0000901	319.138	[M-H]-	0.122764	0.104823	0.0199362	0.219139	0.0254825	0.0385757	0.00370596	0.0748535	0.0132926	1.21372e-19	9.41322e-21	0.158946	0.134758	0.156946	0.047714	0.283641	0.0480831	0.150964	0.058608	0.00503956	0.0406221	8.73757e-20	9.30332e-20	1.4538e-20	0.179301	0.497154	0.00831863	0.178589	0.0266938	0.188959	9.88254e-21	5.30653e-20	0.0242807	2.4531e-19	1.34689e-20	3.43555e-20
11(R)-HETE ; 11,12-EpETrE ; 12-HETE ; 14,15-Epoxy-5,8,11-eicosatrienoic acid ; 14R,15S-EpETrE ; 15(S)-HETE ; 16(R)-HETE ; 17-HETE ; 18-Hydroxyarachidonic acid ; 20-Hydroxyeicosatetraenoic acid ; 5,6-Epoxy-8,11,14-eicosatrienoic acid ; 5-HETE ; 8,9-Epoxyeicosatrienoic acid ; 8-HETE ; 9-HETE ; 11,12-Epoxyeicosatrienoic Acid ; 12 Hydroxy Arachidonic Acid ; 12-Hydroxyeicosatetraenoate ; 14,15-Epoxy-5…	C14770 ; C14771 ; C14768 ; C04805 ; C14769 ; C14748 ; HMDB0004682 ; HMDB0010409 ; HMDB0006111 ; HMDB0004264 ; HMDB0002283 ; HMDB0003876 ; HMDB0004680 ; HMDB0012598 ; HMDB0006245 ; HMDB0005998 ; HMDB0002190 ; HMDB0011134 ; HMDB0002232 ; HMDB0004679 ; HMDB0010222	319.227	[M-H]-	0.109686	0.0987177	0.00473273	0.557277	0.0142597	5.41533e-19	7.63088e-20	0.00574717	0.0334224	4.19807e-20	5.37857e-20	0.12834	0.0591367	0.155784	0.0357119	0.335946	0.0183548	0.0948775	0.127174	3.98528e-19	0.0307564	1.12185e-14	0.0543698	0.0930842	0.115681	0.476284	0.00931039	0.174055	0.0146277	0.151529	1.06605e-19	1.46885e-19	0.00230486	1.34411e-18	8.01641e-20	6.91543e-18
S-Glutaryldihydrolipoamide	C06157	320.098	[M-H]-	0.0648383	0.0568531	0.0257255	0.0489557	0.0490892	0.0723023	0.0669849	0.0581003	0.000662007	0.232166	0.0507349	0.103494	0.0943379	0.0674909	0.0356165	0.148662	0.0782777	0.0939413	0.0145566	0.0482624	0.0150296	6.78111e-26	1.89329e-26	0.0123841	0.0949826	0.395226	0.0196825	7.2983e-26	0.066862	0.0560588	0.097609	1.24343e-27	0.007992	0.336838	0.0153475	0.104764
Deoxythymidine-5'-Phosphate	C00364	321.049	[M-H]-	0.106529	0.190192	0.0583438	0.106026	0.0394272	0.193561	0.0826241	0.0920934	9.90519e-16	0.618806	0.0401751	0.104852	0.107855	0.170082	0.11581	0.281012	0.0761185	0.0581839	0.177389	0.0931367	5.79875e-19	3.24094e-17	2.09864e-17	0.195429	0.180432	0.512112	0.0254337	2.29708e-15	0.0673192	0.133437	0.115161	4.1454e-18	0.0695949	0.867507	4.85674e-18	0.0964427
Gliclazide		321.115	[M-H]-	0.11448	0.118123	0.0296771	0.243958	0.0211929	0.110664	0.00974334	0.0801311	3.09939e-24	3.23441e-24	3.04822e-25	0.0859104	0.0621993	0.100892	0.0496805	0.240345	0.0556764	0.130332	0.0962995	5.69862e-23	3.00739e-24	7.33374e-24	1.42361e-24	0.0360399	0.112021	0.391723	0.018514	0.170971	0.0178859	0.168674	1.02183e-24	1.4765e-24	4.26582e-22	2.41702e-23	1.00569e-24	2.24783e-24
15(S)-Hydroxyeicosatrienoic acid	HMDB0005045	321.242	[M-H]-	0.0553971	0.0555883	8.51233e-31	0.16997	0.0460574	1.78057e-29	0.0496716	0.0353263	0.0635308	1.38667e-29	2.03137e-29	0.0918229	0.0283986	0.038666	2.22045e-16	4.54303e-28	4.77186e-30	0.0382442	0.0194951	1.00585e-29	0.0437993	0.712305	0.0433973	0.0113695	0.0588261	0.175521	2.22045e-16	0.0769431	0.0237048	0.0752246	1.08552e-29	2.22045e-16	0.0394987	1.35681e-28	5.97825e-30	0.0103023
Cytidine 5'-Monophosphate	C00055	322.044	[M-H]-	0.0577739	0.23486	0.049598	0.1724	0.091262	0.264633	0.490711	7.29972e-22	0.0406318	0.0560568	2.71423e-22	0.340095	0.223986	0.208103	0.0962512	0.523964	0.13419	0.424239	0.446771	0.14685	0.0188169	5.92348e-21	0.0980883	1.51101e-22	0.518436	0.244915	0.0177614	0.226127	0.156036	1.42973e-21	0.317342	0.078575	0.138039	4.142e-16	2.35404e-21	0.551686
Tazarotenic acid	HMDB0060619	322.091	[M-H]-	0.0510014	0.0626967	0.0200313	0.0492424	0.0206158	0.0769525	0.0210717	0.0252328	1.29245e-26	0.14513	1.41077e-26	0.0285341	0.048415	0.0564329	0.0383864	0.134668	0.0375989	0.0656698	0.0499384	1.69924e-23	8.47006e-26	2.26135e-25	1.88018e-26	0.0293156	0.0615488	0.234562	0.0107571	0.0799438	0.0258994	0.0826231	8.76199e-26	3.5205e-26	0.00439735	4.33532e-22	1.89794e-26	3.65231e-24
3-Uridine-5'-Monophosphate ; Uridine-5'-Monophosphate	C01368 ; C00105	323.028	[M-H]-	7.94665e-24	0.441156	0.0372543	0.215001	0.404956	1.04865	2.19416	1.57301e-22	0.201846	0.597432	9.41201e-24	0.049916	0.747789	0.34143	0.125286	0.619603	0.689353	1.226	6.63483e-23	1.18198e-22	0.0675865	4.41122e-22	0.871006	2.22132e-23	0.990189	0.581477	6.8112e-24	0.386982	0.540268	0.260279	2.80148	1.82316e-21	0.513423	6.97231e-16	9.42178e-24	0.677103
4-hydroxyalprazolam	HMDB0060554	323.071	[M-H]-	0.046916	0.117607	0.0310869	0.102599	0.0367225	0.107026	0.0890481	0.0557464	4.2329e-29	0.440365	0.0654054	0.113159	0.0462256	0.0908587	0.0632047	0.214626	0.0016088	0.086402	0.101705	0.064651	9.26272e-29	1.61603e-28	0.254031	0.0743369	0.125035	0.851948	0.0104895	0.14423	0.0666705	0.130548	1.76412e-26	5.27387e-30	0.0185604	6.75483e-28	4.4741e-30	2.57053e-27
Escitalopram	HMDB0005028	323.157	[M-H]-	0.109364	0.174119	0.0129878	0.338225	0.0161986	0.0569292	9.47241e-24	0.2155	0.0183332	3.29561e-22	1.8236e-24	0.0976193	0.0292247	0.164546	0.0245986	0.342452	0.0269514	0.134265	0.0781613	7.35759e-21	0.00799357	6.98705e-23	2.10424e-20	3.0971e-23	0.084613	0.641061	0.00573863	0.280871	0.0141231	0.161135	1.8465e-23	6.61367e-22	0.0263796	2.08379e-22	6.05483e-24	2.2589e-23
Etonogestrel	HMDB0014439	323.2	[M-H]-	0.0895596	0.0398128	0.00890612	0.24477	0.00824536	4.68618e-23	2.56674e-23	0.315973	0.0300288	2.81678e-22	0.0342287	0.116867	4.88826e-23	0.0603045	0.0014872	0.0701717	6.07159e-24	0.0714974	0.133904	2.03346e-18	0.0603474	0.743924	0.0978049	0.00452962	0.0649872	0.252803	0.0275331	0.0670398	0.0113584	0.23504	2.18407e-23	4.8834e-23	1.99678e-24	0.190057	1.19725e-23	6.54416e-24
Midazolam		324.071	[M-H]-	0.0609864	0.08827	0.0238232	0.101981	0.0314046	0.129508	0.0115021	0.0390584	3.71476e-16	0.049724	0.00528782	0.0187288	0.0326192	0.0726319	0.0524302	0.164445	0.041682	0.0795476	0.133027	0.0790896	0.0332216	7.94888e-16	0.0648826	0.131981	0.0693909	0.252504	0.0183065	0.0701448	0.0323052	0.07851	4.55412e-17	7.52409e-17	5.28831e-14	1.22524e-15	1.47674e-17	3.34132e-16
10-Nitrolinoleic acid	HMDB0005049	324.217	[M-H]-	0.0345322	0.0117413	0.001998	0.106648	2.22045e-16	0.0109524	1.76738e-31	0.132768	0.0183361	0.0993824	0.0436713	0.0478467	0.0036336	0.0120204	7.0458e-30	0.00416078	8.65252e-32	0.0168905	0.0204551	0.0409549	0.0337674	0.356696	0.047271	0.020728	0.024874	0.103464	0.00687393	0.0159657	0.00382286	0.0392142	3.66338e-31	2.82023e-30	1.70598e-31	0.0659088	8.56021e-31	2.49423e-30
N-Oleoylethanolamine ; Oleoyl Ethanolamide	HMDB0002088	324.291	[M-H]-	0.0493481	0.101783	0.00613818	0.245012	0.00576837	2.22667e-24	0.0229249	0.0598133	0.0199898	2.06032e-23	0.0946085	0.0542648	0.0270954	0.0692509	0.00643368	0.147389	1.19804e-24	0.0269191	0.0873457	0.0294754	0.0891506	3.3573e-23	0.084683	0.0177009	0.0380545	0.139257	2.63356e-22	0.141254	0.0129525	0.0358889	4.38073e-24	6.34674e-24	0.0527726	7.08569e-23	0.0445611	1.22483e-23
Acetaminophen glucuronide		325.08	[M-H]-	0.261803	0.0873255	0.0127293	0.0883681	0.0384593	0.116293	3.39077e-21	0.0366066	0.019445	0.0618976	2.73471e-22	0.169699	0.19806	0.0525964	0.0218034	0.162012	0.0755365	0.144694	7.62361e-22	0.0193326	0.0283887	4.3134e-21	3.56371e-19	0.00840045	0.246511	0.225269	0.00831424	0.0760178	0.0480039	0.148747	1.12465e-22	1.56409e-21	0.0177326	2.0778e-20	1.53248e-22	1.06039e-21
Glycyl-Histidyl-Asparagine		325.126	[M-H]-	0.344725	0.690312	0.201201	0.684841	0.16025	0.539266	9.93329e-25	2.56228e-24	7.39002e-25	1.38125e-23	1.74796e-24	2.09721e-24	0.0720577	0.0634954	6.43537e-24	0.0989232	0.0236312	0.134728	5.14348e-23	0.129926	0.126081	1.04951	0.0314336	4.86027e-24	0.11318	0.851209	0.0641529	0.239959	0.0837733	0.205121	4.11589e-24	7.60218e-24	6.42167e-25	7.17575e-23	2.9585e-24	2.81995e-23
desethylamodiaquine	HMDB0060977	326.106	[M-H]-	0.12904	0.176282	0.0365763	0.341458	0.0268414	0.188623	6.67448e-18	0.0759073	1.78003e-18	2.0848e-17	3.18307e-18	0.0694426	0.0749305	0.23296	0.111286	0.346671	0.0634787	0.138555	0.202246	8.09e-18	2.66756e-18	3.03412e-17	4.74218e-18	0.053488	0.166687	0.526447	0.031796	0.210053	0.0314715	0.183104	1.99174e-18	6.46423e-18	2.66246e-15	6.42868e-17	1.87355e-18	6.95508e-18
Stearoyl Ethanolamide ; Stearoylethanolamide	HMDB0013078	326.308	[M-H]-	0.0478276	0.0497578	2.48789e-16	0.0307687	0.0103349	3.65537e-20	0.0058161	0.0542895	0.0108358	0.613294	0.00172704	0.0480945	1.80002e-20	0.0587864	0.00190833	0.110219	9.35155e-21	0.0387505	0.172048	0.0700806	0.0235698	0.498729	0.0493907	0.0568755	0.0374255	0.183863	0.00239898	0.133521	0.00568857	0.073476	1.94742e-20	8.37212e-20	0.0127339	5.38811e-19	3.5611e-20	4.00678e-20
Aflatoxin B1 Exo-8,9-Epoxide	C19586	327.05	[M-H]-	0.0825803	0.0800611	0.0322365	0.0827396	0.0265752	0.149122	0.0134266	0.0274776	1.2641e-24	0.113063	1.46516e-25	0.0102877	0.0962019	0.0512073	0.0506643	0.130283	0.0434772	0.0696028	2.3508e-20	3.24078e-24	2.48733e-24	7.34236e-24	0.00392547	0.0263997	0.119716	0.424429	0.0183373	0.085781	0.0685468	0.14515	1.46552e-25	3.77929e-25	0.0115645	1.10976e-23	3.97529e-26	0.0415593
lactone form of nifedipine		327.062	[M-H]-	0.11921	0.101344	0.0209133	0.183163	0.0143885	0.172284	0.000429599	0.0404713	0.0133561	3.07204e-24	0.0684152	0.0397726	0.0841647	0.111293	0.0505324	0.195828	0.0497533	0.105619	0.0627163	1.2019e-24	0.00263821	2.583e-24	3.04432e-24	0.0147885	0.146265	0.407211	0.0167402	0.122328	0.0644363	0.157077	1.56455e-25	5.27337e-25	0.0067474	5.40702e-24	9.73969e-26	5.22812e-25
2-hydroxymethylolanzapine ; 7-hydroxyolanzapine	HMDB0060987 ; HMDB0060958	327.128	[M-H]-	0.163746	0.106186	0.0347197	0.291946	0.0295252	0.0760918	2.73126e-25	0.123302	0.00149264	7.17293e-24	2.42964e-25	0.133024	0.0688652	0.167445	0.0729679	0.328816	0.0671707	0.202089	0.112668	6.11865e-24	0.0223268	3.83168e-24	6.20192e-25	6.9426e-25	0.147456	0.535161	0.0227643	0.19815	0.0256985	0.194006	3.12709e-25	7.34709e-25	2.67567e-05	5.40706e-24	4.67376e-25	4.90726e-25
Phenylalanyl-Tyrosine		327.136	[M-H]-	0.267113	0.163531	0.0394999	0.512874	0.0392379	0.0854559	6.83704e-28	0.16994	0.0319654	3.68195e-29	5.6481e-30	0.202843	0.185352	0.313008	0.132154	0.606545	0.114725	0.334153	0.102766	1.85696e-29	8.83115e-29	1.99393e-29	2.79357e-30	3.00934e-30	0.232037	0.848397	0.0289238	0.288306	0.0396544	0.304286	2.86333e-30	5.69349e-30	0.0149704	4.61042e-29	3.16309e-30	4.54877e-30
Docosahexaenoic acid ; Cervonic Acid, C22:6 N-3	C06429 ; HMDB0002183	327.232	[M-H]-	0.728292	0.361219	1.66154e-29	0.587652	0.0895308	0.225178	2.65663e-32	6.2552e-31	0.146502	0.393092	1.81647e-31	0.178687	0.283404	0.600347	0.308221	2.41586	0.0697798	1.31953	2.88618	1.80032	0.333034	3.85911	1.03035	0.359391	0.609996	2.16885	0.0135691	0.484504	0.057188	0.7135	2.32638e-31	4.06239e-31	0.11202	6.86562e-30	2.65368e-31	6.61124e-31
Stanozolol	HMDB0003116	327.245	[M-H]-	0.686553	0.373864	1.12197e-19	8.56163e-21	0.0915147	1.73813e-20	2.41719e-21	1.37924e-20	0.125408	4.07204	3.30924e-21	0.395961	0.0883564	0.418414	0.158396	7.69192e-17	4.54545e-21	0.925746	0.686604	3.53458e-20	2.17366e-20	9.63963	0.584446	0.461526	0.741592	3.08241	4.31854e-19	0.482686	0.0344058	0.618957	7.23443e-21	1.60123e-20	0.213061	2.36065e-19	9.37264e-17	1.6232e-20
MG(0:0/16:1(9Z)/0:0) ; MG(16:1(9Z)/0:0/0:0)	HMDB0011534 ; HMDB0011565	327.254	[M-H]-	1.45921	0.744833	6.20967e-23	1.46159e-22	0.135917	4.4458e-22	3.01395e-23	2.28126e-22	0.229569	6.9218	6.8736e-23	0.50328	0.27266	0.585762	0.228414	1.70189e-21	7.66033e-23	1.6393	0.0993849	3.89804e-22	2.01225e-22	13.8711	0.76589	0.0113141	1.36866	5.27169	1.52624e-23	0.798643	0.0328495	0.925998	1.21954e-22	3.47751e-22	0.336442	4.65351e-21	0.0395875	3.85046e-22
Dopamine-3-O-Glucuronide ; Dopamine-4-O-Glucuronide		328.105	[M-H]-	0.721854	0.164344	0.165282	0.239047	0.200244	0.655789	2.05151e-25	3.95774e-20	1.30609e-25	1.95646e-23	2.72541e-25	2.59096e-24	0.306086	0.210531	0.23693	0.462427	0.281108	0.0881623	1.49807e-23	1.84259e-23	2.72517e-25	2.53779e-23	3.9197e-24	0.541243	0.727871	0.18883	0.1096	0.200993	0.188636	0.527919	4.47862e-25	8.47223e-24	5.39891e-26	4.10871e-23	3.33564e-25	1.574e-24
(S)-Reticuline	HMDB0003601	328.155	[M-H]-	0.199606	0.0466055	0.0410109	0.114823	0.0525817	0.16304	2.19491e-21	0.0134586	2.93296e-21	1.38226e-19	2.72154e-21	0.0346369	0.0649819	0.0542833	0.0321038	0.118143	0.0594981	0.0922472	1.31601e-19	3.24662e-18	9.11567e-20	3.49111e-19	0.00316501	3.06851e-17	0.18832	0.338292	0.0275694	0.0868086	0.0396663	0.151064	5.079e-21	3.88603e-20	1.66229e-21	4.77321e-19	5.24527e-21	2.27977e-20
N-desethyloxybutynin	HMDB0061042	328.19	[M-H]-	0.177547	0.0677331	0.0342148	0.122761	0.0394512	0.120614	1.01477e-23	0.0183297	3.51477e-23	0.112979	1.6136e-23	0.0522229	0.0614821	0.0444677	0.00182207	0.0737272	0.0196626	0.175366	2.21986e-22	4.32308e-22	0.0648	0.621333	0.0735248	1.45046e-23	0.116429	0.324068	0.0208909	0.0767024	0.0244489	0.168064	4.84736e-23	1.08347e-22	5.73448e-18	3.21452e-21	4.93105e-23	1.65007e-22
2-Hydroxyclomipramine ; 8-Hydroxyclomipramine ; Clomipramine N-oxide ; Hydroxyclomipramine	HMDB0060718 ; HMDB0060802 ; HMDB0060577 ; HMDB0060631	329.14	[M-H]-	0.254963	0.117287	0.0446548	0.314761	0.0372056	0.0644079	1.06972e-22	0.204475	0.00514334	3.7205e-21	2.97395e-22	0.171422	0.0236657	0.147658	0.048331	0.289514	0.0597233	0.15672	0.182398	2.21163e-21	1.93747e-21	5.93242e-21	0.00344065	1.39253e-21	0.193693	0.500409	0.0295595	0.277952	0.0353308	0.278213	3.21876e-22	1.39878e-21	1.6655e-22	6.33693e-21	3.0845e-22	6.20171e-22
Valyl-Arginyl-Glycine		329.196	[M-H]-	0.450643	0.21436	0.00114999	0.456186	0.0391694	0.011199	2.42851e-23	5.45668e-22	0.0820169	0.311421	8.02933e-23	0.197937	0.0922779	0.141061	0.0615018	0.0528362	1.61911e-22	0.663954	0.0205283	6.19683e-22	3.51527e-22	2.26734	0.195825	3.38467e-23	0.265266	1.49068	1.22105e-20	0.144697	0.0250917	0.200921	1.52532e-22	2.72125e-22	0.0911579	7.45213e-21	1.37217e-19	5.83069e-22
Arginyl-Arginine		329.203	[M-H]-	0.278177	0.104111	0.00296693	0.304766	0.0398404	0.035118	1.09022e-32	2.00309e-31	0.0424131	0.600049	5.27429e-33	0.173999	0.0703225	0.0909126	0.0424032	0.0615582	3.0051e-32	0.530384	0.0286236	1.5101e-31	5.69409e-32	1.78002	0.170248	2.80084e-31	0.205108	1.14739	3.10548e-31	0.14313	0.0224798	0.195197	3.04792e-32	2.9286e-32	0.0673789	7.2472e-31	2.83871e-29	6.59129e-32
11-Deoxycorticosterone ; 11-Hydroxy-delta-9-THC ; 11Beta-Hydroxyprogesterone ; 17-Hydroxyprogesterone ; 17Alpha-Hydroxyprogesterone ; 6(beta)-hydroxyprogesterone ; 6-beta-hydroxyprogesterone ; 7-alpha-Hydroxy-delta-9-THC ; 7-beta-Hydroxy-delta-9-THC ; 8-Hydroxy-delta-9-THC ; 8-beta-Hydroxy-delta-9-THC ; 9-alpha,10-alpha-epoxyhexahydrocannabinol ; Deoxycorticosterone ; Pregn-5-Ene-3,20-Dione-17-Ol	C03205 ; C05498 ; C01176 ; HMDB0060906 ; HMDB0000374 ; HMDB0060973 ; HMDB0061004 ; HMDB0060909 ; HMDB0060908 ; HMDB0060910 ; HMDB0060911 ; HMDB0060912 ; HMDB0000016	329.213	[M-H]-	0.185973	0.0873711	0.00905285	0.278122	0.0257514	0.0775126	2.4026e-21	4.38808e-20	0.0297845	1.21658e-19	3.71127e-21	0.0899411	0.0555446	0.082437	0.0386666	0.205907	0.00377331	0.328127	0.0920662	3.90558e-20	1.15197e-19	0.596366	0.139301	2.96234e-21	0.156462	0.632058	0.00951411	0.098421	0.0180129	0.160434	5.31889e-21	1.34702e-20	0.0337942	6.56613e-19	4.79511e-20	1.60156e-20
9,10,13-TriHOME ; 9,12,13-TriHOME	HMDB0004710 ; HMDB0004708	329.234	[M-H]-	0.494733	0.250317	8.54146e-14	0.197448	0.0469268	0.0767374	1.88508e-18	4.90152e-17	0.0954507	1.68556	4.55249e-18	0.193046	0.180165	0.246018	0.105864	0.353564	2.07927e-17	0.782329	0.255296	1.28441e-16	1.59075e-16	2.78912	0.339123	4.08603e-18	0.391428	1.46857	0.00776412	0.282422	0.0299082	0.410512	8.59062e-18	2.42138e-17	0.0945355	3.33104e-16	2.18121e-16	3.12153e-17
Docosapentaenoic acid ; Docosapentaenoic acid (22n-6) ; (4Z,7Z,10Z,13Z,16Z)-Docosa-4,7,10,13,16-Pentaenoic Acid ; Docosapentaenoic Acid	C16513 ; HMDB0006528 ; HMDB0001976	329.248	[M-H]-	0.412635	0.374145	0.0395615	0.380026	0.0306607	0.582575	1.47192e-24	0.0089309	0.0593827	9.4697e-24	2.07768e-24	0.0710152	0.406851	0.34887	0.175993	1.69209	0.137196	1.18141	1.17543	1.0202	0.200065	0.568299	0.0355484	0.0848348	0.333149	1.0196	0.0569802	0.266978	0.0209581	0.522185	1.92553e-24	8.56034e-24	0.00155251	8.91329e-23	1.40717e-23	0.254939
1-Palmitoylglycerol ; MG(0:0/16:0/0:0) ; MG(16:0/0:0/0:0)	HMDB0011533 ; HMDB0011564	329.269	[M-H]-	0.00342311	0.0710529	0.010569	0.041656	0.0149479	1.29808e-27	1.14453	0.0690516	0.0683189	0.337338	6.91039e-28	0.369511	8.60516e-29	0.0774169	0.0335762	0.138779	0.0032957	0.190373	0.658557	0.0327131	0.0197084	0.649363	0.106677	0.0421234	0.269725	0.351022	0.00777211	0.0954918	0.0158326	1.02912e-27	6.13183e-28	2.89199e-29	0.0458649	7.28286e-28	1.28665e-28	0.446522
Deoxyadenosine Monophosphate	C00360	330.059	[M-H]-	2.52045	0.540658	0.626132	0.575257	0.679236	2.7762	2.90925e-24	6.11672e-23	1.84108e-24	1.27679e-21	4.24154e-24	2.37895e-23	0.990392	3.13224e-22	0.245692	1.65049e-23	0.818709	0.240099	2.1055e-23	0.0031105	0.173809	1.11296e-22	0.0925132	1.10216e-22	3.02405	2.4828e-18	0.402229	0.545857	0.713657	2.10442	5.24717e-24	2.02617e-18	5.62416e-25	1.74909e-21	4.64966e-24	3.14105e-23
3-Hydroxydecanoylcarnitine		330.23	[M-H]-	0.0803046	0.0420689	0.00786847	0.0347764	0.0116618	0.0285573	1.12476e-24	1.06589e-23	0.00344924	0.234497	2.26242e-24	0.0460898	0.0342344	0.047911	0.0219458	0.119914	3.6694e-21	0.129321	0.0523215	4.39639e-23	7.84912e-24	8.19873e-22	0.0762865	3.03152e-24	0.0889203	0.303858	0.00441986	0.0548835	0.00940383	0.0795474	4.02305e-24	8.39499e-24	0.0203914	1.10765e-22	7.77151e-24	1.37354e-23
10Z,13Z,16Z,19Z-Docosatetraenoic Acid		330.254	[M-H]-	0.0914782	0.0723614	0.00920145	0.0781094	0.00905381	0.141715	5.54207e-22	2.02056e-21	0.0115678	8.7069e-21	2.09207e-20	0.00338854	0.0680459	0.0885662	0.0327542	0.317045	0.0192722	0.203968	0.291333	0.170868	0.0577199	2.46309e-19	0.0252354	0.0360975	0.0780675	0.200576	0.013779	0.0577973	0.00664792	0.128561	1.79285e-22	7.44446e-21	0.000845609	1.85262e-20	4.31745e-22	0.0260404
4,8-Dimethylnonanoyl Carnitine		330.267	[M-H]-	0.0203045	0.0222657	0.00888972	0.0374422	0.00856794	0.0159585	0.136992	0.0100584	0.00253163	0.0494739	1.0664e-16	0.0949265	1.04668e-19	0.0253408	0.00892638	0.0737217	0.00841499	0.0528693	0.137553	0.0291906	0.0171251	0.0239204	0.0192979	0.0308669	0.0474648	0.0690254	0.00410915	0.0255816	0.00504303	0.010599	1.1353e-19	5.53746e-19	0.00728166	7.62689e-18	1.31525e-19	0.0816122
2-Deoxyinosine 5-Phosphate	C06196	331.044	[M-H]-	0.138671	0.18289	0.064354	0.169556	0.0179558	0.203741	0.0253912	0.00446803	1.90878e-23	0.117939	0.19741	0.135084	0.0723591	0.039802	0.0445533	0.10464	0.0442648	0.0505985	0.0398083	0.0681748	2.53612e-17	4.47804e-21	0.0771078	0.0186854	0.152198	0.229221	0.0463387	2.16693e-21	0.058274	0.178484	1.11055e-22	2.47611e-21	1.2633e-23	0.572355	2.83999e-22	0.00774716
Prolyl-Asparaginyl-Cysteine		331.108	[M-H]-	0.0860924	0.0659595	0.022289	0.0904869	0.0175343	0.0405858	0.0155977	0.0585565	0.011001	0.141999	0.00863278	0.080796	0.0822395	0.071817	0.0502206	0.215798	0.0520429	0.105455	0.0609995	0.0634125	0.00275589	2.20163e-16	8.16089e-17	0.00977794	0.100893	0.256987	0.0150453	0.129799	0.0213472	0.138062	1.00595e-17	5.54202e-17	5.21798e-15	3.07805e-16	6.00346e-17	2.92039e-17
Seryl-Arginyl-Alanine		331.175	[M-H]-	0.164093	0.101912	0.00302535	0.161635	0.031762	0.0456997	9.00904e-19	0.0571032	0.0568726	0.30519	1.37696e-18	0.142198	0.108635	0.117559	0.0367142	0.261327	0.0324634	0.183807	0.0101378	8.06633e-18	0.0250267	6.07496e-17	0.0383654	8.84454e-19	0.13244	0.483643	0.0123958	0.16807	0.0260894	0.198451	2.63017e-18	6.89231e-18	0.0204639	7.24196e-17	1.52692e-14	7.41645e-18
Tryptophanyl-Lysine		331.176	[M-H]-	0.213573	0.133425	0.00202118	0.235652	0.0415292	0.0697895	9.75075e-22	0.0717559	0.0763828	0.30873	9.38585e-23	0.176211	0.146241	0.15785	0.0481211	0.351249	0.0339788	0.250336	0.0112307	9.11669e-22	0.0355803	6.51282e-21	0.0780444	2.27033e-22	0.165923	0.592032	0.0157272	0.217729	0.0343189	0.268728	2.68262e-22	6.19986e-22	0.0268056	5.96166e-21	3.95261e-21	9.9086e-22
11b-Hydroxyprogesterone	HMDB0004031	331.191	[M-H]-	0.0489263	0.0325843	0.000874332	0.21	0.0124886	3.16424e-20	0.0171878	0.0307843	0.0252725	6.37137e-24	1.03026e-23	0.0777864	0.0501031	0.0519344	0.0145747	0.0969565	0.00538002	0.0813515	1.38709e-22	4.25229e-19	0.00678704	2.45815e-22	0.0338952	1.34061e-23	0.0467749	0.184154	0.00580851	0.069197	0.00997694	0.0851428	7.57315e-24	1.83252e-23	0.00787811	1.81424e-22	1.55952e-23	2.57051e-23
16-a-Hydroxypregnenolone ; 17Alpha-Hydroxypregnenolone ; 17a-Hydroxypregnenolone ; 21-Hydroxypregnenolone	C05138 ; HMDB0000315 ; HMDB0000363	331.229	[M-H]-	0.0541583	0.0285991	0.00184449	0.0847948	0.00667797	0.055939	1.55869e-27	0.0322527	0.0124006	1.70646e-29	4.19227e-29	0.0487396	0.0245615	0.0341562	0.0101342	0.107763	0.0106245	0.0978573	0.0357379	5.6422e-29	0.015766	6.29937e-29	0.0129317	0.00480275	0.0459134	0.153832	0.00600104	0.0327944	0.0040102	0.0863928	1.92939e-30	1.06385e-29	0.00371707	1.19516e-28	4.81539e-29	7.39016e-30
Adrenic acid ; Adrenic Acid	C16527 ; HMDB0002226	331.264	[M-H]-	0.182581	0.292832	6.1757e-16	0.342383	2.95666e-15	1.02447	1.08455e-17	0.038892	0.0325165	3.54067e-18	6.23818e-16	0.177812	0.164897	0.147993	0.00976461	0.423879	0.0181228	0.54354	0.0786423	0.165593	0.136102	0.499497	5.34059e-16	0.126537	0.174565	0.545247	0.033569	0.217983	4.87741e-17	0.991614	2.42456e-18	1.83725e-16	2.29983e-17	3.1338e-17	4.04954e-18	0.0972893
(Gal)4 (Glc)1 (GlcNAc)3 (LFuc)2 (Cer)1 ; 10Z,13Z,16Z-Docosatriynoic Acid ; 13Z,16Z,19Z-Docosatrienoic Acid ; Gm2A ; Lactoisooctaosylceramide ((Gal)4 (Glc)1 (GlcNAc)3 (Cer)1) ; Monofucosyllactoisooctaosylceramide ; Monosialylgalactosylgloboside ; V3(Neuac)2-Gb5Cer ((Gal)3 (GalNAc)1 (Glc)1 (Neu5Ac)2 (Cer)1)	G00079 ; C16534 ; G00078 ; G04561 ; G00098 ; G00100	332.269	[M-H]-	0.0552759	0.0882248	0.000990384	0.0965172	0.00138825	0.28222	1.68773e-20	0.0104701	0.010765	1.04519e-19	0.00170016	0.0384119	0.0668433	0.0363072	0.00398872	0.148505	0.00229295	0.167778	1.8561e-19	0.110528	0.0486164	2.4197e-18	0.0234875	0.0213885	0.0448572	0.112283	0.00961224	0.0906007	0.00494648	0.358123	2.83607e-20	0.0263487	3.75389e-20	1.73283e-18	9.22497e-20	1.11723e-14
Nicotinamide Ribotide	C00455	333.049	[M-H]-	0.435957	0.761688	0.325078	0.673503	0.140749	1.09344	8.23021e-26	3.30191e-25	0.0335047	6.67018e-25	4.02397e-22	7.34481e-25	0.452089	0.568004	0.593138	0.857663	0.182774	0.408032	3.08391e-23	9.33175e-25	9.77913e-26	3.14726e-24	2.79336e-24	3.48205e-21	0.348315	1.10927	0.116781	0.370182	0.169434	0.30393	1.42573e-24	1.11585e-24	0.490598	8.80967e-24	5.5424e-25	0.322694
Arginyl-Cystinyl-Glycine		333.135	[M-H]-	0.159298	0.231294	0.0460139	0.315992	0.033716	0.292059	4.26299e-20	1.7577e-19	3.72231e-20	3.12719e-19	6.03845e-20	4.97625e-19	0.131737	0.211782	0.117912	0.351608	0.068691	0.20929	0.112113	3.41435e-19	5.632e-20	1.15717e-18	9.03898e-20	0.0237752	0.135886	0.475194	0.0259895	0.177626	0.0279533	0.17423	8.55563e-20	4.11079e-19	2.8252e-16	2.40886e-18	8.17647e-20	3.30359e-19
15-Keto-13,14-dihydroprostaglandin A2 ; Delta-12-Prostaglandin J2 ; Prostaglandin A2 ; Prostaglandin B2 ; 12-Oxo-Leukotriene B4 ; 15(S)-Hydroperoxy-Epe ; 5(S),6(S)-Epoxy-15(S)-Hydroxy-7E,9E,11Z,13E-Eicosatetraenoic Acid Anion ; 5-Hydroperoxy-Epa ; 5-Oxo-12(S)-Hydroxy-Eicosa-6E,8Z,10E,14Z-Tetraenoate ; 5-Oxo-6-Trans-Leukotriene B4 ; Delta12-Prostaglandin J2 ; Leukotriene B5 ; Prostaglandin J2 ; Pr…	C05957 ; C05953 ; C05954 ; C05955 ; HMDB0001244 ; HMDB0004238 ; HMDB0002752 ; HMDB0004236	333.205	[M-H]-	0.176648	0.10863	5.44181e-13	0.613383	0.0345118	8.87877e-17	0.0446972	0.0662522	0.105528	8.55565e-17	2.71368e-14	0.227932	0.0656989	0.166372	0.0533132	0.218482	0.0159022	0.137967	0.11655	1.70698e-16	1.77043e-15	3.78997e-15	0.0821765	0.0125866	0.103066	0.211068	0.00580485	0.103269	0.00786889	0.0590625	1.58727e-16	4.19069e-16	0.0305881	4.84465e-15	0.0180788	0.0254299
21-Hydroxyallopregnanolone ; Tetrahydrodeoxycorticosterone	C13713 ; HMDB0000879	333.243	[M-H]-	0.0439558	0.0437185	0.00255347	1.99811e-21	0.00531553	1.41267e-22	2.21525e-21	0.0340894	0.0263273	0.473438	5.71974e-22	0.182012	0.0289622	0.040297	0.0137445	0.0641119	0.00878613	0.0231057	0.0394653	4.8358e-20	0.0151004	0.254693	9.82425e-21	0.127884	0.0334136	0.108522	0.00248233	0.0385519	0.00600303	5.65233e-22	3.05803e-21	4.08448e-18	0.0139215	1.5143e-20	1.23491e-21	0.153447
Docosatrienoic acid	HMDB0002823	333.281	[M-H]-	0.109893	0.115496	0.00858584	2.35833e-25	0.00452468	1.02476e-26	0.102022	0.442657	0.18813	1.69153	4.43289e-25	2.12927	3.72246e-26	8.41295e-26	0.00218542	6.62281e-25	0.00592668	0.0248071	1.0647	1.04398	0.227831	3.73677	0.0173716	1.56779	0.139671	2.43435e-25	1.73198e-25	7.12419e-21	0.00274562	2.26069e-26	5.25065e-23	0.638758	0.128402	0.487707	6.48184e-25	1.5286
Nicotinate D-Ribonucleotide	C01185	334.032	[M-H]-	0.0897236	0.165654	0.0392528	0.197699	0.0512679	0.228119	1.70839e-20	0.0235164	8.4801e-21	6.79921e-20	1.56539e-21	1.71257e-20	0.0752657	0.141681	0.102472	0.217594	0.0790309	0.102875	0.135329	0.0077423	2.1175e-21	7.17277e-20	4.24676e-20	0.0216703	0.104937	0.311534	0.0291724	0.142163	0.0588505	0.131957	3.90485e-21	2.04843e-20	0.00354679	1.04268e-19	3.59541e-21	1.57351e-20
S-Formylglutathionate	C01031	334.07	[M-H]-	0.196464	0.371258	0.104549	0.397565	0.0854522	0.533712	4.05782e-25	1.0385e-24	0.0173281	2.30015e-24	0.335486	1.97265e-24	0.314063	0.365922	0.287306	0.615263	0.103626	0.272281	0.0535247	2.54888e-24	0.0249061	1.0704e-23	0.563867	0.137122	0.197527	0.843332	0.0443578	0.195531	0.0106686	0.211263	6.41775e-25	2.00976e-24	0.116861	2.05383e-23	0.447428	1.55124e-22
Cystyl-Leucyl-Threonine		334.146	[M-H]-	0.0807324	0.0771247	0.0192499	0.126527	0.0147379	0.0639057	1.85009e-26	0.0673734	0.0116442	1.24727e-26	0.047251	0.0666981	0.0942063	0.115207	0.0470721	0.213165	0.0522084	0.102639	0.072772	7.6303e-27	4.0506e-26	2.83281e-26	0.0011059	0.00587285	0.0640272	0.166847	0.00940955	0.101439	0.0284532	0.102236	2.54669e-27	1.0541e-26	0.0158488	5.04307e-26	2.38045e-26	1.40579e-26
13Z,16Z-Docosadienoic Acid	C16533	334.286	[M-H]-	0.0276272	0.046816	0.00490117	0.0061296	0.0031566	2.48365e-26	0.0326	0.0741769	0.0406072	0.351789	8.43869e-25	0.460186	9.11733e-26	0.00183035	0.00236175	3.17501e-24	7.92884e-21	0.0051447	0.245428	0.237052	0.0566236	0.912512	0.015288	0.376762	0.0303607	1.87418e-24	0.00240977	5.80267e-24	0.00332943	6.23111e-26	5.26001e-25	0.135625	0.0222554	0.116145	4.07037e-25	0.313521
6-Methyl-griseofulvin	HMDB0061129	335.069	[M-H]-	0.130447	0.20583	0.0547152	0.212043	0.0378892	0.263318	4.76303e-25	2.5061e-24	1.04231e-24	2.80272e-24	0.0668524	1.05052e-21	0.147411	0.222841	0.1407	0.449653	0.0898376	0.146639	0.169486	3.65705e-24	5.0356e-25	0.370682	4.01028e-20	0.0369601	0.158536	0.543566	0.0294062	0.121164	0.0650791	0.137792	5.20036e-25	1.25752e-24	0.0320738	2.5307e-23	1.29666e-24	7.11191e-24
11H-14,15-EETA ; 12(S)-HPETE ; 14,15-DiHETE ; 15(S)-HPETE ; 17,18-DiHETE ; 5,15-DiHETE ; 6-trans-12-epi-Leukotriene B4 ; 6-trans-Leukotriene B4 ; 8,15-DiHETE ; Hepoxilin A3 ; Prostaglandin A1 ; (5Z,9E,14Z)-(8Xi,11R,12S)-11,12-Epoxy-8-Hydroxyicosa-5,9,14-Trienoate ; 10,11-Dihydro-12-Oxo-Ltb4 ; 12-Hydroperoxyeicosa-5,8,10,14-tetraenoate ; 14,15-Dihete ; 15S-Hydroperoxyeicosatetraenoate ; 5(S)-Hydro…	C04849 ; C05965 ; C02165 ; C04685 ; C00959 ; C04686 ; HMDB0004693 ; HMDB0004243 ; HMDB0010204 ; HMDB0004244 ; HMDB0010211 ; HMDB0010216 ; HMDB0005088 ; HMDB0005087 ; HMDB0010219 ; HMDB0004688 ; HMDB0002656	335.222	[M-H]-	0.0895189	0.0730558	5.99196e-24	0.422704	0.0127572	6.62267e-24	0.00584579	0.0178326	0.0437373	1.50558e-23	3.34249e-23	0.230105	1.08154e-18	0.0775339	0.0334468	0.1576	0.00418655	0.0955094	0.138751	5.86486e-23	6.28785e-23	0.155942	0.0742224	0.0440641	0.105298	0.382365	0.00808384	0.0915985	0.0104196	3.54409e-23	1.2385e-23	4.28028e-23	0.0175352	5.27769e-22	2.66879e-23	0.252675
Pregnanetriol	HMDB0006070	335.26	[M-H]-	0.0484574	0.041071	1.55899e-26	0.00364904	0.0028845	9.53962e-27	2.49542e-24	0.0312462	0.073682	0.238253	0.013804	0.763879	5.21086e-25	0.0166649	0.0170658	0.0567789	1.44989e-25	0.0338996	0.103315	0.0893494	3.38005e-21	5.2807e-23	0.0385104	0.162715	0.0322665	0.0998146	0.00130289	0.0188705	0.00412316	1.53476e-26	1.1069e-21	1.1168e-24	0.0224217	7.98213e-24	4.35449e-25	0.759643
D-Glucose 1,6-Bisphosphate	C01231	335.965	[M-H]-	0.0480353	0.113191	0.0170559	0.132848	0.0248976	0.0944894	0.00386599	0.0410935	0.0209257	2.8402e-20	1.04306e-21	0.0426663	0.0133734	0.100956	0.0413833	0.140177	0.0323854	0.0401389	0.101792	6.53124e-21	0.0345644	4.11638e-20	0.050288	0.0785242	0.0266528	0.0973217	0.00494076	0.0772556	1.00887e-18	9.83083e-17	2.87794e-19	1.22879e-20	0.028604	9.05697e-20	0.0804836	0.0740974
5-Carboxy-lumiracoxib	HMDB0060775	336.044	[M-H]-	0.0648156	0.11521	0.0388071	0.110439	0.034639	0.140636	0.0242339	0.0484254	4.60045e-26	0.200615	0.0276041	0.0418694	0.0096497	0.137033	0.082199	0.24111	0.0507188	0.0792379	0.212023	1.007e-20	0.0290126	1.55967e-24	0.0800107	0.0986861	0.0822604	0.320053	0.025647	0.128851	0.0696112	0.095886	1.3193e-25	2.5771e-25	0.00193165	1.17795e-23	4.64693e-26	0.0300512
Hydroxymethylglutathione	C14180	336.089	[M-H]-	0.205195	0.452349	0.104183	0.427894	0.0635536	0.413767	3.16236e-26	2.33885e-28	1.44791e-28	1.39269e-26	8.66191e-28	8.21786e-28	0.0864498	0.252931	0.154054	0.410456	0.0782798	0.14104	0.252265	4.7693e-27	1.32841e-28	1.41527e-26	6.1061e-27	0.103477	0.187177	0.770469	0.0506393	0.303135	0.0705516	0.233288	1.24645e-27	4.5211e-27	4.88251e-27	3.97929e-26	8.65742e-28	1.16919e-26
11Z-Docosenoic Acid		336.302	[M-H]-	0.00184436	0.00211121	5.17679e-23	0.0125068	6.83233e-22	3.06989e-23	0.041415	0.0917618	0.146202	0.0441417	0.0183791	2.44071	1.22495e-21	2.00255e-21	1.05151e-16	0.0219464	0.00348165	0.0194963	0.13636	0.0761004	0.00793492	0.0108719	9.40396e-19	0.383076	9.11885e-21	4.11256e-20	9.89161e-23	0.00398016	0.00271291	6.54644e-23	0.0154569	0.0117223	0.0336186	1.95472e-19	2.07141e-20	1.90466
5-Amino-1-(5-Phospho-D-Ribosyl)Imidazole-4-Carboxamide	C04677	337.055	[M-H]-	0.153153	0.431287	0.089923	0.115006	0.0592498	0.551456	0.0896146	0.271632	0.182488	1.94569	0.0337092	0.389173	0.0608141	0.280816	0.183349	0.508511	0.105014	0.117241	0.417339	0.107386	2.4264e-29	3.00311e-28	5.2772e-28	0.271289	0.212478	0.865857	0.070226	0.712853	0.067228	0.404688	4.31749e-29	6.13571e-26	3.11045e-27	9.78676e-28	1.31366e-29	0.16292
Asparaginyl-Cysteinyl-Cysteine		337.063	[M-H]-	0.102399	0.40821	0.129875	3.45738e-18	0.0403824	0.569719	0.109815	0.319695	6.2163e-23	2.37081	0.0544257	0.439241	0.0129979	0.0957079	0.0662637	0.175582	0.0415573	0.0685891	0.157256	0.0471848	0.0244625	1.96941e-20	0.0721935	0.0636564	0.181422	0.718293	0.0708934	0.893499	0.068997	0.532974	6.57248e-22	0.191132	2.90387e-23	2.51599e-20	1.85068e-22	0.12858
4-beta-OH-gliclazide ; 6-alpha-OH-gliclazide ; 6-beta-OH-gliclazide ; 7-alpha-OH-gliclazide ; 7-beta-OH-gliclazide ; Methyl-hydroxy-gliclazide		337.109	[M-H]-	0.109499	0.18244	0.0319682	0.254099	0.0220216	0.216276	7.56952e-27	0.0513859	1.23903e-26	1.14303e-26	5.49864e-27	3.75958e-27	4.10585e-24	0.155994	0.0805233	0.245134	0.044913	0.119288	0.259992	8.31166e-27	3.60576e-27	1.85949e-26	1.20952e-26	0.0563244	0.111939	0.445644	0.0139156	0.113884	0.0218735	0.108871	2.81698e-27	4.56813e-27	0.00212481	1.34355e-25	4.31228e-27	3.35851e-27
10,11-dihydro-leukotriene B4 ; 11,12-DiHETrE ; 14,15-DiHETrE ; 5,6-DHET ; 8,9-DiHETrE ; 10,11-Dihydro-12-Epi-Leukotriene B4 ; 10,11-Dihydro-Leukotriene B4 ; 15-Hydroperoxyeicosa-8Z,11Z,13E-Trienoate	HMDB0012504 ; HMDB0002314 ; HMDB0002265 ; HMDB0002343 ; HMDB0002311	337.236	[M-H]-	0.551798	0.829523	0.122938	1.08401	0.0994627	0.953388	1.03385e-22	0.52988	0.0178357	1.30943	2.30721e-22	8.46188e-22	1.22825e-20	0.585769	0.222391	1.19509	0.0836307	0.318598	1.0596	0.0669478	2.35924e-20	5.34057e-20	0.0391534	0.384686	0.498785	2.09896	0.0301936	0.397716	0.0379808	0.478663	2.71316e-22	7.89012e-22	0.00670636	1.6544e-20	6.63918e-22	6.99828e-22
Cetoleic acid ; 13-Docosenoate	C08316 ; HMDB0002884	337.311	[M-H]-	0.0590598	0.0334712	3.84186e-24	0.12579	5.97145e-23	6.45811e-24	0.112551	0.0253974	0.0954576	0.00609373	0.208262	0.32998	0.0644134	0.0470088	1.89308e-23	0.0907497	0.015681	0.0445729	0.0323076	3.20756e-22	0.111427	1.27684e-21	0.0840793	0.05865	0.0639702	0.0763759	1.48535e-24	0.0505489	3.85878e-23	1.26328e-23	1.81789e-22	0.0364569	0.10573	4.07071e-21	0.101506	0.393852
5-Amino-1-(5-Phospho-D-Ribosyl)Imidazole-4-Carboxylate	C04751	338.038	[M-H]-	0.157519	0.163828	0.0863475	0.131734	0.0713042	0.206495	0.0286862	0.0501278	8.91517e-20	0.187156	5.46482e-23	0.0845324	0.089172	0.117198	0.110893	0.18331	0.0811407	0.072573	0.185525	0.0836886	0.00528537	7.41531e-21	0.0838955	0.111831	0.181214	0.28063	0.0600583	9.3394e-21	0.0740583	0.194813	9.94631e-23	8.16025e-22	0.00578763	0.71366	5.46107e-23	0.023945
Cystyl-Seryl-Methionine		338.085	[M-H]-	0.0540748	0.0865523	0.0281401	0.107508	0.0357072	0.0969761	0.0233073	0.0562421	0.0251797	0.11938	0.213794	0.104603	3.35234e-16	0.117987	0.0288324	0.376223	0.0107666	0.105075	0.366745	0.17387	0.224071	1.76195e-15	0.599176	0.173474	0.058827	0.285332	0.0118124	0.0840415	4.94382e-18	0.0978347	3.93948e-17	1.18693e-16	0.0235677	3.6707e-15	0.262828	2.26092e-12
nor-Levomethadyl acetate ; noracymethadol	HMDB0061169 ; HMDB0061036	338.21	[M-H]-	0.0364565	0.0267481	0.0183555	0.0722427	0.0170453	1.28277e-31	0.00537864	0.0243752	5.47033e-32	8.02101e-27	2.74814e-32	0.111846	0.0360315	0.0223479	8.11512e-32	0.0395163	3.99854e-31	0.0413986	0.0130224	0.108141	0.0655615	0.562628	0.0668082	6.09793e-31	0.0309534	0.106782	0.00543589	0.0399922	0.00673967	0.108065	1.75825e-31	7.5609e-31	1.11312e-31	1.62348e-28	3.434e-31	1.69042e-31
Oleoyl glycine	HMDB0013631	338.268	[M-H]-	0.019909	0.0438781	0.0237379	8.49038e-20	0.0281567	0.00359193	0.0295785	0.0292236	3.85288e-21	0.341826	4.81953e-21	0.0499744	0.00345302	0.0268103	4.4891e-20	0.0280067	0.00189488	0.0463616	0.0727456	0.0754106	0.084902	0.67836	0.0687177	0.00348866	0.0411299	0.147757	0.00769598	0.0348305	0.0118045	0.0335353	3.17702e-20	4.79386e-19	0.00453803	5.09101e-18	2.88226e-20	9.6311e-19
(1R,2R,3R,4R,5R,6S)-2,3,5,6-Tetrahydroxy-4-(Phosphonatooxy)Cyclohexyl Phosphate ; 1D-Myo-Inositol 1,3-Bisphosphate ; 1D-Myo-Inositol 3,4-Bisphosphate ; Beta-D-Fructofuranose 2,6-Bisphosphate ; D-Fructose 1,6-Bisphosphate ; D-Tagatofuranose 1,6-Bisphosphate	C01220 ; C04062 ; C04063 ; C00665 ; C00354 ; C03785	338.988	[M-H]-	0.750343	0.282488	0.447957	1.04773	1.13254e-24	2.49269	7.99398e-25	0.096635	2.02874e-25	0.766297	1.14078	7.2213e-24	1.54345	4.52533	1.41284	12.6936	0.809074	3.3231	1.96283	6.50453e-25	2.23764e-24	7.52936e-24	8.28084e-25	6.08108e-25	0.170875	0.530568	0.37854	1.23532	0.287293	1.10656	2.61931e-24	1.38207e-19	2.11831e-25	9.92826e-23	2.55638e-24	1.74627
3-(3-Hydroxy-Phenyl)Propionate Hydroxy Derivative Glucuronide		339.072	[M-H]-	0.0579931	0.0926444	0.0319091	0.0955241	0.019373	0.0846314	0.0621612	0.0793021	0.00725133	0.219232	0.0268227	0.108319	2.0049e-21	0.108499	0.0544994	0.21326	0.0424776	0.0887031	0.21799	8.43314e-24	0.0141256	1.80113e-23	0.017741	0.0412382	0.10332	0.286569	0.0219083	0.123503	0.026768	0.109118	9.17866e-25	8.78978e-24	0.00659998	5.78672e-23	2.53146e-24	0.0242437
Sulindac sulfide	HMDB0060614	339.085	[M-H]-	0.052316	0.13071	0.0330709	0.186812	0.0245431	0.160905	0.082335	0.0682459	3.25617e-14	1.22858e-17	0.0035019	0.0190705	1.05863e-18	0.123965	0.081369	0.241442	0.0312745	0.0592854	0.25627	0.0670599	4.64777e-19	6.91382e-18	0.0870011	0.161455	0.11029	0.255899	0.0143953	0.111464	0.0296164	0.117724	2.27798e-19	6.90759e-19	0.00547486	9.18335e-18	1.29975e-18	9.02206e-19
3-Ketolactose	C05403	339.093	[M-H]-	0.0337667	0.0616912	0.00937675	0.130728	0.015291	0.0343144	0.052683	0.0394606	0.02343	4.78981e-21	0.0414967	0.0866366	0.0310446	0.096821	0.0351451	0.213681	0.0183077	0.0785234	0.135393	7.61882e-18	0.0504028	1.65578e-20	0.123704	0.0368919	0.077102	0.174242	0.00783058	0.117952	0.0188285	0.0973135	3.59155e-19	1.74233e-21	0.00831921	8.43601e-21	0.0330538	9.78382e-22
Citalopram N-oxide	HMDB0060654	339.15	[M-H]-	0.122095	0.0526841	0.0249391	0.21035	0.0286949	0.0800539	0.00827799	0.0885135	0.000426243	1.66915e-23	6.96168e-25	0.120269	0.0686482	0.0891594	0.0013634	0.281129	0.0236201	0.144281	0.0949818	0.120689	0.121154	2.64822e-21	0.0233626	3.08009e-24	0.0742014	0.208946	0.00936523	0.151331	0.0141742	0.169018	1.79888e-24	5.2083e-24	0.00694981	3.259e-23	1.15122e-24	6.9353e-24
1'-OH-midazolam ; 4-OH-midazolam ; 4-hydroxymidazolam ; Alpha-hydroxymidazolam	HMDB0061090 ; HMDB0061089	340.066	[M-H]-	0.0675598	0.0800756	0.0297389	0.127657	0.0378077	0.123846	4.71619e-17	0.0199371	4.27805e-14	6.19734e-16	0.0219594	0.0903318	0.021294	0.0587975	0.0299411	0.167227	0.0104584	0.0959609	0.0949764	0.0230237	0.0422746	9.05193e-16	0.179355	0.0257088	0.0614128	0.131002	0.0209465	0.0944627	0.0422252	0.126462	7.44449e-17	5.17872e-15	2.46093e-17	3.34588e-15	4.11422e-17	1.74642e-15
Tyrosyl-Cysteinyl-Glycine		340.098	[M-H]-	0.0191334	0.0300672	0.00901013	0.0656611	0.00952501	0.0165379	0.0272441	0.0196539	0.00684664	6.37494e-30	0.0101355	0.0582506	0.0219768	0.0380904	0.0350462	0.082359	0.010015	0.0418941	0.044116	3.07773e-31	3.57327e-31	8.8909e-30	0.0418893	0.0101949	0.0395832	0.0755078	0.00827511	0.0509485	0.0142812	0.0568218	1.00525e-31	9.59946e-30	0.000486426	3.03927e-30	4.89537e-31	2.55808e-31
Dodecenoyl Carnitine ; trans-2-Dodecenoylcarnitine	HMDB0013326	340.252	[M-H]-	0.127287	0.0778339	0.00711875	0.870711	0.0199692	3.81245e-18	5.87339e-19	0.00233121	0.0274867	7.32751e-19	8.44332e-19	0.0736886	0.0034303	0.0414568	0.0189753	1.21588e-17	1.33774e-18	0.12314	0.0453032	8.03622e-18	2.41156e-13	0.888048	0.0551402	4.97239e-18	0.0694432	0.328225	1.33584e-18	0.0674873	1.03754e-17	0.103766	2.78266e-18	5.89779e-18	0.0297007	7.15096e-17	0.0175248	3.98368e-18
glucuronide-conjugate of 3-methoxy-acetaminophen		341.075	[M-H]-	0.06807	0.0852923	0.0211496	0.105989	0.0238617	0.0903404	0.0139624	0.0568112	0.00056319	0.136023	2.59054e-19	0.0492026	0.0316449	0.0883066	0.0495763	0.181905	0.057672	0.0756492	0.129663	2.41875e-18	0.00119637	4.43404e-18	3.20759e-14	0.0433115	0.0657112	0.193437	0.00691602	0.0921381	0.0212891	0.06574	2.43266e-19	8.80469e-19	0.0119818	7.18117e-18	2.52528e-19	0.0329783
Isomaltose, Brachiose ; Lactose ; Maltose ; Sucrose ; Trehalose	C00252 ; C00243 ; C00208 ; C00089 ; C01083	341.109	[M-H]-	0.0714706	0.0150357	0.00246405	0.0690881	0.00540068	0.0485942	0.00759392	0.0579853	0.0071037	4.66848e-19	3.8755e-20	0.0332543	0.0272385	0.0572982	0.0107564	0.101942	0.00401583	0.0801613	0.0275712	3.91008e-19	0.0185043	1.59515	1.71908e-19	9.12554e-20	0.0177416	0.0995264	0.000165853	0.146067	0.00151328	0.124596	4.96518e-20	2.20243e-19	1.68055e-20	7.52871e-19	7.35489e-20	1.39569e-19
Clozapine N-oxide	HMDB0060900	341.117	[M-H]-	0.133067	0.052793	0.0151826	0.291746	0.0205226	0.0622848	3.56997e-23	0.125311	3.71723e-19	1.09778e-22	1.99164e-23	0.124481	0.0924119	0.162819	0.0569566	0.446581	0.047744	0.184735	0.104833	7.92487e-23	2.96454e-23	4.15596e-22	4.44007e-23	1.58972e-22	0.0898387	0.320131	0.0123347	0.208297	0.0130362	0.195498	3.48031e-23	1.07658e-22	1.04212e-22	5.18206e-22	4.97323e-23	8.14625e-23
desacyl dehydro-pravastatin		341.138	[M-H]-	0.109076	0.104168	0.0227737	0.272691	0.0199133	0.0373682	2.81814e-19	0.0701308	1.29762e-17	1.70726e-18	2.68092e-19	0.107518	0.0326829	0.122184	0.0398621	0.214369	0.0305236	0.126475	0.109374	8.50263e-19	6.11364e-18	5.7834e-18	9.37567e-19	5.29305e-19	0.1047	0.4462	0.0166606	0.16104	0.0215264	0.150925	5.16943e-19	8.99138e-19	5.84026e-16	7.53187e-18	3.80916e-19	6.71029e-19
Prolyl-Valyl-Glutamine		341.181	[M-H]-	0.197199	0.134077	0.0238354	0.323383	0.0341008	0.0380601	7.87064e-25	0.0392788	0.0254742	1.4856e-23	9.77745e-25	0.186076	0.0567885	0.0955311	0.0341636	0.105392	2.53649e-21	0.255853	0.0625942	1.84188e-23	0.0232976	1.05159	0.111253	5.97128e-25	0.0883072	0.59151	0.00457484	0.103358	0.0112416	0.158884	1.75594e-24	3.99352e-24	0.0265724	6.426e-23	3.66884e-24	4.72532e-24
Histidyl-Lysyl-Lysine		341.196	[M-H]-	0.587311	0.353757	0.0101864	0.984597	0.0632764	0.0382721	1.83838e-19	5.07432e-18	0.125513	3.19504e-18	5.57845e-19	0.31883	0.141072	0.182889	0.0464693	2.90723e-17	8.37565e-19	0.854413	1.77243e-14	4.95558e-17	0.118726	4.26965	0.227562	1.81355e-19	0.275424	1.89252	8.75957e-20	0.235275	0.0171806	0.273435	1.76423e-18	1.64437e-18	0.0794374	5.5098e-17	1.039e-16	4.33078e-16
2,3-Dinor-TXB2	HMDB0002904	341.196	[M-H]-	0.602247	0.363033	0.0108582	0.990266	0.0635358	0.0370091	5.24157e-24	7.45389e-23	0.12824	1.12912e-22	1.03689e-23	0.320617	0.131447	0.175187	0.0437814	2.51483e-22	2.08578e-23	0.861833	9.38574e-21	2.07434e-22	0.115699	4.30885	0.227879	5.61166e-24	0.273879	1.88266	4.82512e-24	0.222725	0.0141982	0.258861	3.56412e-23	5.9148e-23	0.0804769	1.33088e-21	6.77485e-19	8.68823e-22
17-Hydroxymethylethisterone	HMDB0060710	341.213	[M-H]-	0.290051	0.226265	0.00928805	0.138256	0.0459715	0.0707149	9.49258e-21	1.91705e-18	0.0698685	1.30764	1.60004e-20	0.171139	0.0777137	0.151407	0.050449	1.8204e-14	4.09951e-20	0.477828	0.0943839	2.42479e-19	0.0227624	3.13233	0.183461	3.0472e-20	0.216804	1.13491	8.35351e-21	0.167596	0.0139443	0.217807	4.01422e-20	7.51255e-20	0.0630842	1.7393e-18	0.00249576	1.24259e-19
O-Desmethylindomethacin	HMDB0060545	342.055	[M-H]-	0.201135	0.216101	0.0289404	0.13884	0.136472	0.203604	0.737582	0.383925	2.69992e-14	1.86765	0.100315	0.210315	0.422405	0.200004	0.0608219	0.422839	0.206018	0.172851	3.93751e-19	4.00534e-19	5.26907e-19	5.96599e-19	9.87207e-20	0.071562	0.600224	0.450033	0.0148408	7.25044e-19	0.226877	0.0692909	0.545733	0.483675	0.00490442	2.34851	5.33185e-20	0.429212
N-Didesmethyl-tamoxifen	HMDB0061086	342.187	[M-H]-	0.0625944	0.0509174	0.0060284	0.102419	0.0111394	0.00749159	2.28468e-25	0.013048	0.0152951	2.54972e-24	2.60196e-25	0.0790588	0.00501266	0.0435361	0.0133508	0.0934436	0.00775455	0.0837758	0.0634253	1.07779e-24	0.013983	1.2858e-18	0.0292057	1.04246e-25	0.0448501	0.236287	0.0116794	0.0550513	0.00951409	0.102212	2.26883e-25	6.04161e-25	0.00224402	1.34321e-23	5.67228e-24	6.67409e-25
1-Hydroperoxy-8-Carboxyoctyl 3,4-Epoxynon-(2E)-Enyl Ether		342.204	[M-H]-	0.129604	0.0789759	0.0080634	0.203052	0.015856	0.0186697	1.60917e-22	0.00311351	0.0225515	3.98171e-21	3.09485e-22	0.067222	0.0257467	0.0475585	0.0222543	2.69559e-20	4.28184e-22	0.166019	1.50916e-20	2.2307e-21	3.34056e-21	0.856219	0.0566889	1.77098e-22	0.0652991	0.400859	0.00608733	0.0487202	0.00548767	0.0779667	8.56321e-22	1.50258e-21	0.0195179	4.0903e-20	0.000856961	2.52178e-21
Dodecanoylcarnitine ; Lauroyl Carnitine		342.267	[M-H]-	0.202505	0.128193	1.13149e-20	3.41605e-21	0.0252283	1.6658e-21	2.98964e-22	0.0043371	0.0453268	1.30747	0.106397	0.154478	0.0226517	0.0990159	0.0353176	0.0480687	5.07445e-22	0.199968	0.0561198	2.87904e-21	2.12915e-21	1.80556	0.132677	0.0708285	0.154391	0.624769	1.53246e-19	0.170471	0.00221947	0.164075	1.13822e-21	2.73825e-21	0.0527564	2.79818e-20	0.050639	2.79024e-21
Thiamin Monophosphate	C01081	343.063	[M-H]-	0.107247	0.136355	0.0366444	0.241818	0.0202998	0.207251	0.0400043	0.0837832	0.00471557	0.00538489	0.0667401	0.012747	0.00659171	0.12265	0.0666486	0.258836	0.0433817	0.0799884	0.229213	3.17537e-26	0.00332669	2.8875e-26	0.053344	0.119788	0.173865	0.457591	0.0238116	0.153681	0.0473828	0.140351	2.74797e-27	6.59164e-27	2.74923e-24	9.81814e-26	2.48613e-27	1.69892e-26
Nitropyridine metabolite of nifedipine ; dehydronifedipine	HMDB0061041	343.092	[M-H]-	0.224195	0.229532	0.0186651	0.457535	0.0470762	0.345852	2.11825e-15	0.292787	0.172068	0.202379	0.0149062	0.158947	6.90524e-18	0.215907	0.0917089	0.728309	0.0568419	0.219887	0.676077	0.466344	0.331308	3.46545e-17	0.244167	0.357338	0.208449	0.517529	0.0193642	0.332296	0.0421506	0.274145	1.5002e-17	6.08736e-17	0.094087	5.64148e-17	2.53735e-18	1.17662e-17
Tyrosyl-Tyrosine		343.131	[M-H]-	0.477699	0.173045	0.0496983	1.06482	0.0476968	0.188372	5.90974e-27	0.57077	0.0168787	8.54156e-26	1.5721e-25	0.323517	0.0346314	0.547872	0.149751	1.14374	0.166082	0.420228	0.670041	3.62682e-26	9.14115e-26	1.40247e-25	1.09818e-23	1.0299e-25	0.613587	1.5017	0.0596736	1.13014	0.0968239	0.801106	1.16315e-26	7.83223e-26	7.25018e-27	2.1964e-25	1.11756e-26	2.22372e-26
11-Dehydrocorticosterone	HMDB0004029	343.192	[M-H]-	0.579848	0.150651	0.0596552	1.28755	0.0424262	2.56398e-20	2.47223e-23	0.730465	1.6731e-22	4.02185e-22	1.26968e-22	0.495094	1.90684e-21	0.514304	0.116865	1.44238	0.186905	0.588232	0.56071	2.14275e-22	2.21691e-22	7.64206e-22	3.73099e-18	9.94953e-23	0.675476	1.94454	0.0656625	1.2675	0.100602	0.891093	5.39396e-23	2.36035e-22	3.92435e-23	9.85058e-22	5.33286e-23	1.32067e-22
Isolecyl-Glycyl-Arginine		343.211	[M-H]-	0.49329	0.283008	0.00487871	0.470508	0.0442555	0.0224723	6.4217e-27	0.0189129	0.0769812	0.984005	1.96945e-26	0.266444	0.0599181	0.229395	0.0765719	0.620893	7.57647e-26	0.707752	0.154661	1.09431e-25	9.91636e-26	4.11749e-24	0.275289	1.07618e-26	0.389532	1.83583	4.58604e-21	0.386734	0.0367705	0.358482	2.67287e-26	6.61321e-26	0.0986113	7.20843e-25	6.5179e-26	1.03507e-25
16(17)-EpDPE ; 17-HDoHE ; 19(20)-EpDPE	HMDB0013621 ; HMDB0010213 ; HMDB0013620	343.228	[M-H]-	0.167073	0.107405	0.00582616	0.240238	0.0271245	0.0178433	6.22203e-27	0.0289622	0.0263735	0.37914	3.90169e-27	0.170775	3.82749e-26	0.120399	0.0349915	0.350941	0.00113101	0.301963	0.194529	2.5324e-26	4.35429e-26	6.05131e-25	0.154371	3.37526e-27	0.192862	0.81827	0.00396917	0.190712	0.0186399	0.172716	3.44717e-27	9.13786e-27	0.0473494	9.82794e-26	1.07043e-26	9.23527e-27
3,5-Cyclic Guanosine Monophosphate	C00942	344.038	[M-H]-	12.5406	1.65597	4.61705	1.78186	3.78809	8.90434	0.109029	1.84202e-28	3.10769e-29	0.162567	14.8643	2.08818	3.04219	0.0675862	0.920066	1.41328e-28	3.71684	1.06765	1.17009e-29	5.34237e-27	0.966702	6.30533e-28	9.3289	1.39591e-29	12.4586	1.99109e-28	5.00293	3.08171e-28	8.74439	4.7161	2.1483e-29	1.03169	3.12967e-31	10.8259	8.59813e-29	8.59584
hydroxy metabolite of nifedipine		344.067	[M-H]-	0.42987	0.122987	0.177618	0.191208	0.122749	0.259847	0.0639857	0.0372486	4.03037e-22	7.338e-20	0.792348	0.200573	0.152891	0.0833806	0.0680363	0.171406	0.18833	0.0985321	2.1817e-20	0.0221737	2.23219e-16	2.57466e-20	0.220223	0.0497428	0.402013	0.245943	0.198941	0.182992	0.307969	0.220085	3.52726e-21	1.25083e-20	3.53634e-23	1.70623e-19	0.105891	0.237594
Omeprazole	C07324	344.108	[M-H]-	0.162549	0.0924359	0.0393083	0.193478	0.0282314	0.0799148	1.28627e-22	0.0879558	0.0136209	2.81784e-23	0.154122	0.0882113	0.0349044	0.143568	0.0759395	0.308068	0.063172	0.0927699	0.16758	5.05778e-24	1.53538e-24	1.67064e-23	0.0972763	0.0903141	0.158416	0.34785	0.0419622	0.195304	0.0716343	0.17014	1.61088e-24	6.14938e-24	5.22938e-26	5.14173e-23	2.56262e-24	4.61871e-24
Sebacoyl Carnitine		344.209	[M-H]-	0.131823	0.0537256	0.0181336	0.169438	0.0257338	0.0285572	1.03134e-21	0.0366573	0.00339181	4.47541e-19	1.80716e-21	0.0736703	0.0191881	0.0671023	0.0259737	0.181658	0.0308074	0.143324	0.0830579	3.78936e-21	5.35507e-20	3.38411e-20	0.0258669	1.52098e-21	0.096022	0.301083	0.014574	0.122308	0.0262145	0.118164	1.51612e-21	4.84749e-21	0.00962409	3.93552e-20	1.93141e-21	3.78675e-21
N1-(2-Hydroxyethyl)flurazepam	HMDB0060853	345.083	[M-H]-	0.140889	0.181264	0.043459	0.152652	0.0431352	0.249927	0.0198785	0.174499	0.0324086	0.41028	2.7149e-30	0.0673376	1.86593e-28	0.128465	0.093212	0.350211	0.0449564	0.0947154	0.409124	0.218132	0.0352659	4.81712e-29	0.108861	0.197746	0.148829	0.5025	0.0290655	0.138908	0.0359869	0.154703	4.53471e-30	8.3045e-30	0.00724986	1.38819e-28	9.38375e-28	7.06031e-30
Nifedipine	C07266	345.11	[M-H]-	0.0920721	0.0808067	0.00975136	0.186316	0.0251624	0.0407565	2.79983e-25	0.0720304	0.0295686	6.74445e-25	0.00479468	0.10501	0.0475261	0.107458	0.043962	0.210633	0.0275788	0.0754779	0.0704594	1.90644e-25	4.30533e-26	3.7001e-25	0.0430804	0.0288949	0.106686	0.33209	0.0164567	0.149128	0.0284327	0.133571	4.36676e-26	1.49456e-25	0.00292342	8.00894e-25	3.73509e-26	8.61889e-26
Aspartyl-Valyl-Asparagine		345.141	[M-H]-	0.210551	0.119652	0.0224399	0.411454	0.0401941	0.0720655	4.9713e-24	0.232339	0.0353019	9.37515e-25	3.04555e-25	0.180374	0.0111273	0.224758	0.091703	0.498366	0.0891261	0.199474	0.307776	6.94482e-25	2.82982e-25	1.54872e-24	2.01454e-24	0.0434746	0.21184	0.576717	0.0310436	0.403824	0.0556562	0.331131	1.50677e-25	8.49525e-25	7.74736e-24	2.22815e-24	2.64703e-25	2.67398e-25
Arginyl-Alanyl-Threonine		345.189	[M-H]-	0.281486	0.100221	0.00535901	0.204481	0.0290149	4.68315e-25	0.0110606	0.173308	0.0718686	0.721971	0.0622924	0.310436	0.0181833	0.141979	0.0414252	0.33327	0.0415822	0.235352	0.134491	4.45988e-25	2.8443e-25	1.74134e-24	0.0649321	9.00251e-26	0.228376	0.776036	0.0242291	0.328755	0.037892	0.312768	1.02375e-25	1.15418e-24	0.0228592	3.47982e-24	1.19468e-25	3.71658e-25
11-Deoxycortisol ; 21-Deoxycortisol ; 21-Hydroxy-5b-pregnane-3,11,20-trione ; 4-Pregnene-11Beta,17Alpha-Diol-3,20-Dione ; Cortexolone ; Corticosterone	C05488 ; C05497 ; HMDB0004030 ; HMDB0006756 ; HMDB0000015	345.207	[M-H]-	0.0784225	0.0463756	0.00363395	0.111987	0.012756	4.36307e-28	0.019487	0.0457109	0.0263818	1.79428e-28	0.00370924	0.0882153	0.0221778	0.033343	0.0127847	0.10187	0.0183	0.0857634	0.0295455	8.67874e-29	5.00368e-27	4.62837e-28	0.00729887	2.22045e-16	0.0769021	0.229575	0.0081336	0.073573	0.0148074	0.0842003	3.59472e-28	2.87289e-29	0.013597	2.10173e-28	3.36803e-28	5.18163e-29
Adenosine Monophosphate ; Dgmp	C00020 ; C00362	346.055	[M-H]-	1.19971e-27	1.26783	1.03184e-28	0.176575	1.46966	1.45879	6.9487	1.32695e-27	1.17311	2.15228	1.34941e-29	0.982355	0.787949	0.631097	0.198648	1.06797	9.69605e-29	2.42419	0.938549	2.50321e-27	0.272787	5.88027e-27	6.94989	2.26056	4.6174	6.27246e-26	3.92429e-30	4.48068e-27	2.18797	2.50675e-28	5.43316	0.673142	1.5592	2.99713	1.19057e-28	3.27779
Torasemide		346.11	[M-H]-	0.0705559	0.061827	0.0174398	0.118834	0.0268781	0.0449409	0.0477852	0.0831605	0.0265064	1.59602e-19	0.0254136	0.0724053	0.00791667	0.10098	0.0287598	0.191873	0.0394498	0.0622848	0.190076	1.33309e-18	0.0562322	1.02376e-19	0.0534143	0.057213	0.115939	0.210961	0.0134105	0.104149	0.0395229	0.0954904	4.70741e-15	9.53528e-20	0.0143124	3.52556e-19	9.77461e-20	6.16188e-20
2-Keto-3-Deoxy-D-Glycero-D-Galactononic Acid 9-Phosphate		347.038	[M-H]-	0.646808	0.287787	0.123485	0.20161	0.183557	0.824054	2.40254e-23	0.13796	6.26188e-24	0.51288	0.0434951	5.82661e-24	0.441052	0.220061	0.3947	0.205444	2.85884e-24	0.252392	1.03722e-23	1.05287e-23	2.29934e-24	8.16785e-23	0.977356	0.362767	0.770651	0.348861	0.132864	0.175275	0.23131	0.404719	2.9561e-24	1.22099e-23	1.14653e-24	1.76968e-22	1.94702e-24	2.44933e-17
Inosine-5'-Monophosphate	C00130	347.039	[M-H]-	0.654194	0.290745	0.116972	0.176851	0.183392	0.848949	7.56373e-24	0.135085	2.84117e-23	0.645856	0.0468582	6.92266e-24	0.452918	0.219489	0.392798	0.201998	3.21162e-24	0.250513	2.76519e-23	1.31845e-23	3.642e-24	9.43625e-23	0.944485	0.364826	0.784383	0.356324	0.129121	0.163538	0.220806	0.390024	3.3779e-24	1.41713e-23	1.05659e-24	2.63285e-22	2.53839e-24	0.0125724
Alanyl-Arginyl-Cysteine		347.151	[M-H]-	0.0938655	0.0498489	0.0128124	0.195345	0.0192482	0.0804255	5.42924e-20	0.0875207	0.0118297	3.35004e-19	2.66417e-19	0.0413187	0.0394011	0.0855664	0.0280313	0.226385	0.0366614	0.109515	0.0729417	4.84106e-13	0.00314767	1.91454e-18	3.17085e-19	0.0215213	0.0924043	0.267028	0.0118454	0.11654	0.0189365	0.12464	7.8779e-20	2.24846e-19	0.00593865	1.81127e-18	7.70987e-20	2.40967e-19
Arginyl-Seryl-Serine		347.169	[M-H]-	0.151997	0.110725	0.0036129	0.291446	0.0271187	0.0669533	1.53966e-20	0.105438	0.0493022	4.11471e-19	7.8662e-19	0.144907	0.155367	0.19797	0.0469998	0.355644	0.0519408	0.179398	0.0579528	5.17394e-18	0.0459796	1.21099e-19	0.0297395	2.37886e-17	0.187832	0.54232	0.00860423	0.219296	0.0282996	0.194016	9.58592e-21	8.52246e-20	0.0289446	2.21678e-19	2.10093e-20	1.02024e-19
17Alpha,21-Dihydroxypregnenolone	C05487	347.223	[M-H]-	0.0581222	0.0427133	0.00278864	0.0888246	1.0474e-20	0.0209123	4.64254e-19	0.0238264	0.0191281	0.0588718	0.183196	0.0572288	0.0202687	0.0417586	0.0164002	0.0637026	0.00444382	0.0524017	0.0334068	5.05921e-18	0.00799554	0.0907391	0.0518632	0.0183001	0.0491233	0.147722	0.0042888	0.0528328	2.37209e-19	0.0600962	3.5871e-19	9.28653e-19	0.014221	1.27304e-17	0.0542448	5.24431e-15
Estrone sulfate ; Estrone 3-Sulfate	C02538 ; HMDB0001425	349.111	[M-H]-	0.220837	0.196646	0.0383353	1.65276e-22	0.028222	0.148703	0.129848	0.656847	0.136796	3.47622	0.0854723	0.430324	0.00963869	0.194183	0.0879479	0.367894	0.0817601	0.139451	0.371547	5.22927e-22	4.40494e-22	6.99667e-22	4.60151e-22	0.0947815	0.169566	0.412957	0.0247309	0.206224	0.0320009	0.19974	6.73508e-23	6.68335e-22	0.00672445	2.68469e-21	1.36957e-21	1.88058e-22
Glycyl-Lysyl-Phenylalanine		349.188	[M-H]-	0.0858053	0.046032	6.23888e-15	0.16774	0.0173993	4.1416e-17	0.0163819	0.0454285	0.047871	1.99163e-16	1.03045e-16	0.131549	0.051598	0.066798	0.0225854	0.155234	0.0153187	0.100675	3.41889e-12	4.37949e-16	1.49974e-16	6.20471e-16	0.0363617	4.85977e-17	0.0677347	0.219782	0.00343673	0.0793354	0.00775676	0.0776504	5.5e-17	9.84114e-17	0.0117613	1.01923e-15	1.46105e-16	3.48987e-15
15-Keto-prostaglandin E2 ; Prostaglandin D3 ; Prostaglandin E3 ; Resolvin E1 ; 20-Oxo-Leukotriene B4 ; Prostaglandin H3 ; Prostaglandin-D3 ; Prostaglandin-E3	C13802 ; C06439 ; HMDB0003175 ; HMDB0003034 ; HMDB0002664 ; HMDB0010410	349.201	[M-H]-	0.0976126	0.056549	8.05126e-29	0.237112	0.010879	2.84677e-31	0.00485097	0.015993	0.0413127	3.01393e-31	2.15882e-31	0.069222	0.0329579	0.0571967	0.0160678	0.114727	0.00844053	0.0938497	0.0390019	0.174788	0.010002	1.68906e-29	0.0252917	3.83319e-31	0.0604819	0.19652	0.00271837	0.0800986	0.00546074	0.0802395	9.63024e-32	5.48996e-31	0.00964964	1.28518e-29	1.79387e-31	4.92591e-31
5a-Tetrahydrocorticosterone ; MG(0:0/18:4(6Z,9Z,12Z,15Z)/0:0) ; MG(18:4(6Z,9Z,12Z,15Z)/0:0/0:0) ; Tetrahydrocorticosterone ; Tetrahydrodeoxycortisol	HMDB0000449 ; HMDB0011541 ; HMDB0011571 ; HMDB0000268 ; HMDB0005972	349.24	[M-H]-	0.188777	0.0843982	0.0236555	6.12186e-15	0.00272892	3.52064e-17	1.99736e-18	0.0439995	2.48897e-17	0.544732	0.038977	0.169807	2.89242e-12	0.0621744	0.0239246	6.89953e-17	0.0182082	0.0513136	0.151722	0.0910948	0.0324054	1.38702	1.00535e-16	0.0741418	0.052221	0.274056	0.00581742	0.0526763	0.0105412	0.127139	2.05816e-17	4.95108e-17	0.0127333	3.94768e-15	1.62428e-16	5.52187e-17
carboxy-gliclazide		350.08	[M-H]-	0.171396	0.0651112	0.0428826	0.0730916	0.0410481	0.185078	1.43481e-26	0.0206646	9.88313e-27	0.139337	2.02723e-26	0.0753132	0.100249	0.0382859	0.0328652	0.0703932	0.0672391	0.0738061	1.53823e-25	0.0189641	0.0228983	1.21923e-24	2.39161e-25	0.00631192	0.201568	0.116821	0.0253566	0.0835215	0.0438175	0.17121	1.69725e-26	3.89481e-25	4.56457e-27	1.52741e-25	1.01322e-25	1.457e-25
Estradiol-17beta 3-sulfate	HMDB0004448	351.126	[M-H]-	0.192358	0.0977081	0.0302165	0.337799	0.0219256	0.143988	1.05652e-24	0.281003	0.00920839	0.28197	5.62905e-24	0.11906	2.20888e-22	0.185554	0.073317	0.343899	0.0558297	0.143937	0.328747	1.91612e-21	5.67523e-24	1.84517e-23	6.45396e-20	0.0601704	0.156708	0.362375	0.014146	0.185232	0.0194174	0.163276	1.22748e-24	7.20413e-24	5.68946e-24	3.04528e-23	2.1437e-24	3.38525e-24
Asparaginyl-Tyrosyl-Glycine		351.13	[M-H]-	0.131364	0.082619	0.0210707	0.172744	0.0209006	0.103151	0.012101	0.187034	0.0140011	0.680741	9.48522e-28	0.12867	1.54969e-27	0.149123	0.0629712	0.314115	0.0534483	0.128202	0.252747	7.42725e-28	2.47545e-27	7.45655e-28	5.3108e-27	0.0743547	0.132218	0.31092	0.0117867	0.171989	0.0177301	0.154146	3.44489e-28	6.40649e-28	2.7781e-26	2.33147e-27	5.47678e-28	3.38535e-28
13,14-Dihydro-15-keto-PGE2 ; 15-Keto-prostaglandin F2a ; 20-Hydroxy-leukotriene B4 ; 15-Keto-Prostaglandin F2A ; 5,12,20-Trihete ; Lipoxin A4 ; Lipoxin B4 ; Prostaglandin D2 ; Prostaglandin E2 ; Prostaglandin H2 ; Prostaglandin I2 ; Thromboxane A2 ; W-Hydroxyl Leukotriene B4	C06314 ; C06315 ; C00696 ; C00584 ; C00427 ; C01312 ; C02198 ; C04853 ; HMDB0002776 ; HMDB0004240 ; HMDB0001509	351.219	[M-H]-	0.0991868	0.0787405	4.53866e-17	0.255914	0.00655992	1.44855e-16	8.85558e-18	6.16442e-11	0.0140768	1.0283e-16	1.95595e-17	0.0466211	0.0298805	0.136099	0.0019364	0.0478706	3.52167e-17	0.10623	5.81824e-15	2.06935e-17	2.72256e-16	0.420435	0.0335333	3.00088e-17	0.104476	0.426831	0.00261812	0.0731973	0.00148655	0.0715771	2.65524e-17	6.46892e-17	0.0155933	8.81639e-16	9.79924e-17	9.78247e-17
MG(0:0/18:3(6Z,9Z,12Z)/0:0) ; MG(0:0/18:3(9Z,12Z,15Z)/0:0) ; MG(18:3(6Z,9Z,12Z)/0:0/0:0) ; MG(18:3(9Z,12Z,15Z)/0:0/0:0)	HMDB0011539 ; HMDB0011540 ; HMDB0011569 ; HMDB0011570	351.252	[M-H]-	0.0974637	0.060194	0.00897797	0.0703595	0.0117584	0.00581844	1.37591e-24	0.0500227	0.00881468	0.518652	6.28199e-24	0.175519	1.93079e-23	0.0669708	0.027829	0.066562	8.72064e-21	0.110296	0.133959	2.01551e-23	2.79183e-22	0.644735	0.065713	0.048912	0.0828039	0.343004	0.00256778	0.0572656	0.00565533	0.083052	1.02484e-23	9.25022e-24	0.0175525	2.38893e-22	4.68307e-23	2.02858e-23
4''-Hydroxy-5-carboxy-lumiracoxib	HMDB0060770	352.039	[M-H]-	0.579325	0.223675	0.152335	0.185532	0.143778	0.743092	1.63531e-25	0.0301466	1.66645e-26	0.279493	5.95577e-26	3.00245e-23	0.335309	0.079073	0.123754	0.115084	0.193269	0.107049	4.42479e-25	5.33536e-21	0.0228084	1.48934e-23	4.94228e-24	0.0848491	0.7001	0.222865	0.0821533	0.206608	0.142497	0.46793	3.50136e-26	4.83134e-24	5.55157e-27	5.64303e-24	4.79604e-26	1.92964e-25
lansoprazole sulfide	HMDB0061003	352.075	[M-H]-	0.0496712	0.0779765	0.0349177	0.0422115	2.84248e-22	0.0971781	0.0365079	0.0750449	8.74185e-24	0.336969	0.147154	0.0372929	1.1295e-21	0.0837904	0.064979	0.232594	0.0263029	0.0625263	0.196038	0.106879	0.000936692	1.85877e-21	0.113513	0.10593	0.0803539	0.253908	0.0212866	0.0832958	1.5879e-23	0.0873323	1.93982e-23	4.3004e-23	1.25682e-22	6.11798e-22	0.122903	6.32151e-23
4-(4-Chlorophenyl)-1-[4-(4-fluorophenyl)-4-oxobutyl]-pyridinium (HPP+)	HMDB0061000	352.091	[M-H]-	0.0717878	0.112455	0.0369867	0.143571	0.0262948	0.17755	0.0246162	0.0637226	1.7863e-20	0.0275706	0.0251478	0.0121502	0.0202817	0.139092	0.0907011	0.215558	0.0450245	0.0652986	0.212679	3.67503e-15	1.11244e-19	4.60536e-19	0.0215934	0.122743	0.0650892	0.222376	0.0184861	0.0783134	0.0284009	0.078744	3.49975e-20	8.83537e-20	2.01313e-18	1.12178e-18	0.0145356	0.0257294
Dihydronaringenin-O-sulphate	HMDB0059996	353.032	[M-H]-	0.5408	0.835204	0.231908	0.897048	0.141938	1.37622	8.22717e-21	0.559723	2.99313e-22	0.983758	0.0283386	0.0116465	3.39814e-21	0.605798	0.490258	1.17928	0.170377	0.146448	1.44201	0.485027	5.132e-22	2.5799e-20	0.053507	0.992525	0.762611	2.17434	0.165939	1.00484	0.14897	0.895161	6.42583e-22	3.01023e-21	1.56254e-21	5.17294e-20	6.31684e-22	1.91911e-21
S-Adenosylmethioninamine	C01137	353.14	[M-H]-	0.135318	0.083325	0.0209384	0.236639	0.021583	0.0700255	0.00526802	0.140554	0.0207949	6.92354e-27	4.22972e-27	0.139494	0.0525682	0.146547	0.0568348	0.2668	0.0224316	0.110945	0.148082	6.8687e-27	5.97602e-26	7.4932e-27	0.0928098	0.0298919	0.118772	0.444635	0.0117963	0.115248	0.0175817	0.131162	1.85381e-28	1.85803e-27	0.00437154	5.06649e-28	8.40798e-28	1.30803e-27
Histidyl-Glutaminyl-Alanine		353.159	[M-H]-	0.158958	0.152617	0.043908	0.279145	0.0399483	0.15447	0.0582117	0.168267	0.0100684	0.0875187	4.00913e-23	0.193235	0.107426	0.16142	0.0754832	0.396151	0.0404402	0.179859	0.14711	0.11475	0.023192	1.30091e-22	0.0940228	0.0551902	0.197592	0.660868	0.0158918	0.17497	0.0301253	0.21402	5.88747e-24	1.19859e-21	0.0155427	1.82816e-22	8.24949e-24	1.64178e-23
Propofol glucuronide	HMDB0060933	353.16	[M-H]-	0.180435	0.170853	0.0462405	0.298447	0.0446644	0.158882	0.0502201	0.179881	0.0186761	0.130185	4.8688e-16	0.226216	0.130217	0.181946	0.0805075	0.443328	0.0404288	0.195091	0.151649	0.119612	0.0377974	3.57523e-18	0.12469	0.0698874	0.222492	0.738292	0.0182476	0.209359	0.0363803	0.251302	1.82114e-18	1.74352e-17	0.0184464	1.37455e-17	5.30485e-19	1.11567e-18
Histidyl-Lysyl-Alanine		353.196	[M-H]-	0.448474	0.261867	0.0902694	0.590483	0.0662053	4.58367e-21	0.0505691	0.146225	0.0089424	1.36436e-20	2.3432e-21	0.691212	0.0273521	0.266859	0.00051189	0.584612	2.62999e-22	0.330262	0.407135	0.0446779	0.345069	1.99347e-19	0.81761	1.0967e-21	0.205925	0.692566	0.0142002	0.253122	0.0357315	0.554783	2.51356e-21	8.69929e-21	0.0491017	1.16004e-18	4.09987e-21	3.3824e-21
11,12,15-THETA ; 11b-PGF2a ; 13,14-Dihydro-15-keto PGF2a ; 8-Isoprostaglandin F2a ; Prostaglandin D1 ; Prostaglandin F2a ; 20-Oh-10,11-Dihydro-Leukotriene B4 ; Prostaglandin E1 ; Prostaglandin F2Alpha ; Prostaglandin H1 ; Prostaglandin-D1 ; Prostaglandin-F2Beta	C04741 ; C00639 ; C06438 ; C02314 ; HMDB0004684 ; HMDB0010199 ; HMDB0004685 ; HMDB0005083 ; HMDB0005102 ; HMDB0001139	353.232	[M-H]-	0.371812	0.212183	5.51587e-23	1.06874e-22	0.0414302	1.31244e-22	2.1539e-24	2.3937e-23	0.0784539	1.93884	5.43484e-24	0.2068	0.0432851	0.140465	0.0461576	3.80705e-18	6.36109e-24	0.576241	0.0507221	3.30738e-23	3.34989e-23	2.74682	0.215515	3.41368e-24	0.258492	1.20915	1.07098e-22	0.178686	0.0188171	0.231324	1.2464e-23	2.58071e-23	0.0780111	5.21282e-22	6.84407e-23	3.9102e-23
1-Linoleoylglycerol ; MG(0:0/18:2(9Z,12Z)/0:0) ; MG(18:2(9Z,12Z)/0:0/0:0)	HMDB0011538 ; HMDB0011568	353.27	[M-H]-	0.450452	0.207585	6.80562e-25	0.840551	0.0419341	3.55256e-24	6.96792e-25	4.30109e-24	0.0819492	0.26255	1.17869e-24	0.252822	0.0586833	0.13552	0.0573642	1.48592e-23	1.03807e-24	0.484087	3.59055e-19	5.98561e-24	2.67609e-24	3.73738	0.234432	6.75335e-24	0.378075	1.40954	2.43859e-25	0.304739	0.0119598	0.331617	2.17697e-24	6.28374e-24	0.0996187	6.42666e-23	0.0284366	7.18115e-24
Tricosanoic acid	HMDB0001160	353.342	[M-H]-	0.222381	0.122657	6.99037e-23	1.00979e-22	0.0133145	7.86024e-23	2.64591e-23	0.0431951	0.0527959	1.14301	1.39652e-22	0.0486059	0.0806589	0.0583022	0.0118144	3.42416e-21	4.00609e-23	0.0948342	0.0354198	6.52859e-22	0.037995	1.26469	0.0743287	0.086324	0.16585	0.550134	1.12982e-20	0.221546	0.0211984	0.242142	4.14759e-23	1.80545e-22	0.0633747	1.30944e-21	1.1266e-22	1.31754e-21
3-Iodothyronamine	HMDB0060524	354	[M-H]-	0.120806	0.150522	0.0558634	0.186011	0.050265	0.23815	0.00534644	0.0802553	0.00189688	0.131437	0.0466355	0.0527253	0.0585569	0.229324	0.161779	0.437147	0.115548	0.123123	0.432395	0.159963	1.69102e-18	1.94478e-20	6.82294e-21	0.202001	0.134709	0.308235	0.0416409	0.148554	0.0614199	0.139796	1.56847e-21	9.98142e-21	0.0115059	2.52719e-19	1.58744e-21	0.0419865
W-Hydroxydocosanoicacid		354.312	[M-H]-	0.109095	0.0528731	1.86352e-19	4.0081e-19	0.0136763	1.93389e-18	1.24997e-19	0.00998357	0.0205714	0.59505	3.07198e-19	0.0367027	0.0220484	0.044116	0.0219	6.07281e-17	1.00046e-18	0.0968657	0.0349266	1.94474e-18	2.0752e-17	1.10896	0.0835	0.0405042	0.0899964	0.293793	6.60879e-18	0.107083	0.00893557	0.105145	4.25502e-19	1.03993e-18	0.029839	1.21983e-17	0.00834317	1.25268e-18
Isolecyl-Prolyl-Lysine		355.233	[M-H]-	0.276231	0.140503	1.02941e-21	3.95346e-21	0.0343371	2.95197e-21	5.11846e-22	2.39509e-21	0.0488532	1.65378	5.79845e-22	0.158938	0.0188189	0.0799139	0.0275566	8.51021e-18	6.17928e-22	0.397164	0.0356339	4.33857e-21	2.30254e-21	2.05795	0.149949	7.6538e-22	0.2293	1.07132	1.17338e-19	0.136988	0.00722965	0.149765	1.2285e-21	2.67809e-21	0.0701586	4.93366e-20	0.00751673	3.24064e-21
13,14-Dihydro PGE1 ; Prostaglandin F1a ; Prostaglandin-F1Alpha	C06475 ; HMDB0002689 ; HMDB0002685	355.249	[M-H]-	0.95702	0.447541	1.42912e-26	5.43274e-26	0.0703082	7.66003e-26	6.65139e-27	4.3421e-26	0.130527	3.61973	1.78345e-26	0.250354	0.101978	0.267306	0.102672	3.6121e-25	1.70654e-26	1.1645	1.03159e-21	8.61602e-26	4.65828e-26	6.46817	0.40435	1.66247e-26	0.673759	2.92986	5.15001e-27	0.393777	0.014667	0.432648	3.14986e-26	8.66908e-26	0.170895	1.18403e-24	0.0378482	1.01651e-25
6Z,9Z,12Z,15Z,18Z,21Z-Tetracosahexaenoic Acid		355.265	[M-H]-	0.309008	0.165325	7.90775e-23	0.486161	0.042402	2.11949e-22	0.20223	3.06084e-22	0.0568856	0.243813	1.38596e-22	0.183158	0.0976055	0.0958002	0.0375434	0.0660221	9.92062e-23	0.3438	9.61061e-19	5.19066e-22	2.2364e-22	2.26205	0.157037	0.060491	0.241862	0.992414	7.89663e-23	0.227002	0.00867788	0.219536	1.78634e-22	3.51491e-22	0.071111	4.32285e-21	0.026943	3.29474e-22
1-Oleoylglycerol ; MG(0:0/18:1(11Z)/0:0) ; MG(0:0/18:1(9Z)/0:0) ; MG(18:1(11Z)/0:0/0:0) ; MG(18:1(9Z)/0:0/0:0)	HMDB0011536 ; HMDB0011537 ; HMDB0011566 ; HMDB0011567	355.285	[M-H]-	0.493387	0.467847	2.05637e-23	1.70232	0.0774183	1.1585e-22	1.95371	1.00713e-22	0.154477	5.21159e-18	2.66319e-23	0.402915	0.0626659	0.318249	0.133381	4.43824e-22	2.76283e-23	0.823522	0.333042	1.32141e-22	6.93103e-23	7.53879	0.434989	0.151932	0.852667	2.85557	5.61373e-24	0.511955	0.0363574	0.587508	5.72833e-23	1.42693e-22	0.226969	1.74614e-21	6.02573e-18	1.80497e-22
1,4-Dihydroxy-midazolam		356.06	[M-H]-	0.0859483	0.114191	0.0389136	0.16867	0.0403062	0.202269	3.85319e-21	0.0361543	0.00363724	5.98441e-20	0.280502	0.00364143	0.0594775	0.116852	0.0539801	0.322496	0.0185824	0.114568	0.209575	0.0887282	0.161899	1.94081e-19	0.63865	0.122753	0.0702816	0.219642	0.012403	0.0626751	2.96047e-22	0.102198	3.05853e-21	1.48478e-20	0.0229134	4.84299e-19	0.371921	1.03597e-19
Haloperidol 1,2,3,6-tetrahydropyridine	HMDB0060905	356.122	[M-H]-	0.0763173	0.04629	0.0160742	0.150579	0.0159242	0.0160556	2.31028e-20	0.0831462	0.00400711	5.92489e-20	8.80093e-20	0.0881738	6.40301e-18	0.0816336	0.041954	0.203132	0.0402684	0.0706774	0.188072	1.77035e-18	4.11462e-20	7.61932e-20	0.0201177	0.0468071	0.10436	0.235781	0.013927	0.110991	0.0201755	0.0885709	5.41517e-21	3.47137e-20	0.00856341	1.17795e-19	2.46515e-20	6.45121e-20
Tryptophanyl-Prolyl-Glycine		356.15	[M-H]-	0.0566506	0.0298426	0.0119174	0.084138	0.0125055	0.0379371	4.10379e-23	0.0262139	0.00232079	1.4523e-22	2.74586e-24	0.0521892	0.064129	0.0653187	0.0312218	0.143052	0.0373375	0.0885729	0.0154718	6.1689e-19	1.76856e-20	5.99354e-23	5.95319e-24	1.69677e-22	0.0481384	0.132328	0.00794565	0.0533961	0.0106603	0.049934	6.23842e-24	8.76862e-23	0.00548357	1.15683e-22	5.045e-24	1.6135e-23
(S)-Laudanosine ; 5-hydroxypropafenone	HMDB0030213 ; HMDB0060988	356.185	[M-H]-	0.0706142	0.0465552	0.0129179	0.064606	0.019508	0.0340231	6.28381e-22	0.00104658	0.00627865	0.07763	2.7973e-22	0.0421761	0.0512774	0.0456985	0.0283168	0.0888882	0.0322893	0.086198	1.29964e-19	0.00757767	7.73392e-22	1.3238e-20	6.98353e-22	3.39499e-22	0.0615904	0.215851	0.0150124	0.0476546	0.0158093	0.059347	3.19385e-22	8.67316e-22	0.000284911	1.81558e-20	3.90907e-22	3.2322e-21
1''-hydroxytriazolam ; 4-hydroxytriazolam	HMDB0061053 ; HMDB0061052	357.029	[M-H]-	0.0990298	0.16218	0.0411209	0.154748	0.0225423	0.179474	0.00307466	0.075377	1.73534e-22	0.143015	0.0113713	0.0790153	0.131842	0.190252	0.124334	0.212132	0.0593107	0.085866	0.130908	0.0536352	5.01614e-23	2.39328e-21	3.48083e-22	0.179965	0.127524	0.32745	0.0255951	0.102787	0.0295863	0.126672	1.00744e-22	4.7672e-22	3.85885e-23	5.30325e-21	1.62348e-22	5.96645e-17
Pantetheine 4-Phosphate	C01134	357.089	[M-H]-	0.0976735	0.0799987	0.0285696	0.148489	0.0247613	0.0419221	3.78695e-23	0.0104512	4.66479e-24	5.85555e-23	0.0364212	0.0982415	0.0432672	0.0936602	0.0369315	0.208901	0.0551979	0.0910371	0.0834763	2.63804e-22	0.0179809	1.02698e-22	0.0409491	0.00249704	0.0855874	0.225212	0.0171636	0.102627	0.0239758	0.0778749	1.19735e-23	2.35994e-23	0.00587551	2.18931e-22	0.047412	2.0019e-22
Aspartyl-Prolyl-Lysine		357.178	[M-H]-	0.163509	0.117171	0.0219628	0.240399	0.0292494	0.00787225	8.44613e-32	0.0624559	0.0202742	0.0672539	2.22045e-16	0.197061	0.0420743	0.117978	0.049276	0.268839	0.0480359	0.208045	0.116643	2.19522e-31	9.71677e-33	5.69415e-31	0.0370827	1.69956e-31	0.134071	0.543314	0.0198424	0.205038	0.0300716	0.192615	1.819e-31	2.22045e-16	0.0104867	1.15347e-30	7.82675e-32	3.34229e-31
Kinetensin 1-3 ; Leucyl-Alanyl-Arginine		357.226	[M-H]-	0.366731	0.186939	4.72256e-24	3.81158e-24	0.0373661	1.17175e-23	2.14866e-25	2.93037e-24	0.0634715	1.70496	5.97772e-25	0.187819	0.0794358	0.121292	0.0503941	0.0164694	7.95343e-25	0.536874	6.14627e-22	4.49821e-24	2.6564e-24	2.313	0.189673	3.26626e-25	0.246238	1.26966	1.05047e-23	0.186465	0.0213838	0.193466	1.28871e-24	2.71606e-24	0.0796584	5.01525e-23	2.60707e-20	4.49618e-24
6Z,9Z,12Z,15Z,18Z-Tetracosapentaenoic Acid ; 9Z,12Z,15Z,18Z,21Z-Tetracosapentaenoic Acid		357.281	[M-H]-	0.079418	0.0888733	1.35491e-23	0.214181	0.0316943	9.04315e-24	0.037736	6.03734e-24	0.017988	1.61158e-23	2.149e-24	0.0931063	0.0272951	0.0489646	0.00123882	0.119428	0.0248589	0.0920219	0.063387	1.96931e-23	0.0332626	0.0775182	0.0840143	3.99145e-23	0.0849616	0.307491	1.58184e-22	0.101344	0.00990968	0.0523899	3.26767e-24	1.59911e-23	0.0194667	1.31044e-22	4.26663e-24	6.91728e-23
1-Stearoylglycerol ; MG(0:0/18:0/0:0) ; MG(18:0/0:0/0:0)	HMDB0011535 ; HMDB0011131	357.299	[M-H]-	6.03129e-24	0.0450112	3.2434e-26	7.28242e-20	0.00935765	7.64679e-26	0.304436	0.0394531	0.0340541	0.478925	7.79055e-26	0.108193	1.52638e-25	0.0316028	0.00992819	0.0635673	0.00129677	0.077932	0.207242	4.95652e-25	3.44993e-25	0.206551	0.0554017	4.30628e-25	0.0744802	0.198979	2.72298e-26	0.0510215	0.0077435	0.0435463	1.72386e-25	6.53164e-25	0.0244854	5.44878e-24	2.65635e-25	0.0287969
Aspartyl-Glutamyl-Proline		358.125	[M-H]-	0.0899612	0.0704236	0.0217414	0.151423	0.0586853	0.0253416	0.0237994	0.0628218	0.0253436	2.90012e-20	0.0407853	0.11283	0.0272021	0.0958631	0.0192781	0.249532	0.0354386	0.0845269	0.120657	3.24128e-21	0.099753	1.27428e-21	0.278331	0.0515158	0.0916968	0.22324	0.0154645	0.123384	0.0510363	0.0978314	7.0244e-20	1.53486e-21	0.00976175	1.91056e-21	6.51427e-23	2.34148e-21
3-Hydroxydodecanoylcarnitine		358.26	[M-H]-	0.0525946	0.0350702	0.0311511	0.00107411	0.0378368	4.29031e-24	2.162e-26	0.00903084	1.06962e-26	0.388196	9.65117e-27	0.0864044	0.0271207	0.019861	2.66638e-26	3.90614e-25	1.10917e-25	0.0974078	3.70859e-25	0.111008	0.0702258	1.27778	0.0725062	3.70856e-26	0.0410353	0.219456	8.87005e-27	0.0612011	0.00162793	0.0661672	7.77295e-26	2.31883e-25	0.027357	3.5058e-24	0.0271556	0.000302694
12Z,15Z,18Z,21Z-Tetracosatetraenoic Acid		358.285	[M-H]-	0.0212042	0.0205395	0.000491767	0.0549079	0.00987336	1.05598e-20	0.00508177	1.04648e-20	0.00428967	1.7342e-20	1.953e-21	0.0197491	0.00442781	0.0122067	2.25019e-19	0.020196	0.00275933	0.026151	0.00932731	3.05072e-20	0.00844225	0.187585	0.0468126	0.0010499	0.0257948	0.0923913	1.02857e-18	0.035626	0.00724475	0.00335935	5.44404e-21	1.68805e-20	0.00772194	2.19419e-19	6.25413e-21	0.0213488
Rosmarinic acid	HMDB0003572	359.077	[M-H]-	0.0442933	0.0624244	0.0240709	0.125363	0.0193709	0.0444135	0.0377908	0.0633813	0.00327317	3.52605e-25	0.0180241	0.0982206	0.083338	0.0793566	0.0426839	0.148169	0.0415352	0.0725253	5.32645e-25	0.0419905	5.80652e-26	1.61715e-25	4.60152e-25	5.44972e-06	0.0583358	0.792089	0.0113429	0.105645	0.0532339	0.0685708	1.93104e-26	1.61463e-26	0.00148094	3.89458e-25	3.81872e-27	0.0513138
Asparaginyl-Methionyl-Proline		359.139	[M-H]-	0.218462	0.12583	0.0313147	0.374008	0.033824	0.0257114	2.03042e-23	0.188675	0.0093218	4.46501e-22	7.5146e-23	0.268072	0.0741357	0.218256	0.0807957	0.454354	0.0828314	0.185233	0.232086	2.34552e-22	5.61349e-23	3.73096e-22	1.55336e-22	0.0450814	0.169908	0.450834	0.0213708	0.280173	0.0349749	0.246802	3.3858e-23	1.83767e-22	1.24646e-20	5.81204e-22	3.63632e-23	1.07178e-22
Leucyl-Asparaginyl-Aspartate		359.16	[M-H]-	0.62948	0.131849	0.0588199	1.4779	0.0785647	0.0703923	4.0191e-24	0.74174	8.10233e-21	5.00171e-23	2.22061e-23	0.487949	4.13283e-23	0.640311	0.203242	1.40397	0.232108	0.515887	0.956255	3.41667e-23	3.102e-23	1.29207e-22	3.14922e-19	7.68869e-22	0.734412	1.27414	0.0738261	1.24816	0.100965	0.848012	8.13677e-24	6.33777e-23	4.63462e-22	1.78947e-22	1.04887e-23	2.16983e-23
Asparaginyl-Alanyl-Arginine		359.166	[M-H]-	0.787234	0.137475	0.0715603	1.85294	0.0930076	0.206265	4.85063e-27	0.974197	5.36093e-26	7.61019e-26	2.35264e-26	0.456353	1.1133e-25	0.814827	0.269413	1.68558	0.247506	0.585602	1.11851	5.58101e-26	2.96766e-26	1.97767e-25	0.00490038	5.0359e-26	0.805966	1.49918	0.0800623	1.32237	0.109573	0.880972	1.38696e-26	9.35414e-26	7.19098e-27	2.7366e-25	1.84991e-26	4.17156e-26
Tryptophanyl-Glycyl-Valine		359.17	[M-H]-	0.601329	0.0780084	0.053314	1.4577	0.078816	0.170383	4.87075e-19	0.750431	8.53371e-18	6.50914e-18	1.77337e-18	0.332174	1.13931e-17	0.678335	0.221205	1.54198	0.218691	0.556636	0.936739	3.45046e-18	1.97745e-18	1.48449e-17	1.1969e-12	4.03477e-18	0.678558	1.32368	0.071041	1.17659	0.100979	0.817264	1.10892e-18	6.71295e-18	5.58807e-19	2.05196e-17	1.36447e-18	3.05596e-18
Aldosterone ; Cortisone ; Prednisolone	C01780 ; HMDB0014998	359.188	[M-H]-	0.21688	0.11562	0.0344313	0.380475	0.0383908	0.0167231	9.74512e-26	0.202128	0.0202401	1.06094e-24	2.53829e-25	0.259176	3.59576e-20	0.141545	0.0359354	0.321335	0.0308765	0.160066	0.233183	8.91534e-25	0.0251793	1.35428e-24	0.0735162	5.38488e-25	0.132206	0.333996	0.0165293	0.162325	0.0167157	0.131438	1.4509e-25	5.50596e-25	0.00468015	3.78747e-24	2.76625e-25	4.26257e-25
Valyl-Seryl-Arginine		359.205	[M-H]-	0.250769	0.136027	1.93961e-24	0.150706	0.0322493	1.31752e-24	6.55544e-25	0.0396725	0.096973	0.376237	7.55036e-25	0.222899	0.0624914	0.102814	0.0350172	0.249159	0.0256428	0.219069	0.00547387	3.22659e-24	3.90408e-24	3.75723e-23	0.0593148	3.24434e-25	0.122843	0.603481	0.00355711	0.141914	0.0178616	0.1194	1.32348e-24	3.07884e-24	0.0386525	3.34784e-23	6.14646e-24	5.89391e-24
1-beta-hydroxymedroxyprogesterone ; 2-beta-hydroxymedroxyprogesterone ; 6-beta-hydroxymedroxyprogesterone	HMDB0061065 ; HMDB0061064 ; HMDB0061063	359.222	[M-H]-	0.10715	0.0772448	0.0130463	0.0990983	0.0131838	0.00154995	5.95762e-25	0.0483987	0.0222247	0.151104	8.96522e-25	0.123912	0.0202837	0.0547785	0.018202	0.131787	0.00193676	0.0908859	0.0588515	2.95467e-24	0.00160638	1.97539e-23	0.0754261	0.00676288	0.0476827	0.245671	0.00351922	0.0828315	0.0116379	0.0745231	2.10288e-24	1.39494e-24	0.0187715	4.26577e-23	1.34264e-24	4.47818e-24
9Z,12Z,15Z,18Z-Tetracosatetraenoic Acid		359.296	[M-H]-	0.0244018	0.0829339	1.2586e-24	1.13716e-21	0.00765393	5.47876e-24	0.105127	0.210028	0.166111	0.738869	3.02037e-22	0.977236	1.30733e-23	2.56429e-21	0.00650338	2.11526e-21	0.00786862	0.0189917	0.584218	0.659485	0.0914563	1.96572	0.0392332	0.78773	0.0579955	0.0262147	3.17872e-22	0.0834755	0.0079341	9.52622e-24	1.63875e-22	0.309016	0.0740176	1.49592e-21	3.29668e-23	0.67094
Histidyl-Cystyl-Cysteine		360.079	[M-H]-	0.0212075	0.04136	1.87264e-21	0.0816147	0.0562247	0.0336705	0.00787594	0.0253467	0.0536287	1.31226e-19	0.184964	0.0892205	4.22283e-23	0.052743	2.69124e-24	0.506998	3.3741e-24	0.132381	0.360573	0.381068	0.401252	0.250379	0.878018	0.243285	0.0341978	0.226667	0.00620971	0.0523544	0.00289922	0.0735911	3.95553e-23	5.80587e-23	0.0233623	1.50726e-21	0.211433	4.13264e-19
5-Hydroxy Omeprazole		360.103	[M-H]-	0.0471889	0.0563355	0.0147328	0.0936108	0.0217812	0.0622146	0.0123806	0.0243817	0.00225353	2.18896e-21	0.019584	0.0405175	0.0416451	0.0776	0.0531092	0.233674	0.0394645	0.0869187	0.0718589	0.00689258	0.00356056	3.50504e-22	0.113173	0.0877657	0.0592743	0.222115	0.0099758	0.0832299	0.031381	0.0868007	2.85055e-23	7.12162e-23	3.42611e-20	8.11571e-22	2.23855e-23	1.59325e-22
N-Arachidonoyl glycine	HMDB0005096	360.257	[M-H]-	0.0242366	0.0278933	0.00765772	2.59917e-19	0.00890208	5.38368e-19	5.31255e-19	0.0312648	5.27545e-19	0.418774	6.58436e-20	0.0505715	3.56442e-19	0.0118341	8.01937e-18	0.069506	5.3838e-19	0.0233882	0.0299697	0.0327715	0.0148656	3.83202e-18	0.0331048	0.00460427	0.00874767	0.0306794	5.80623e-17	0.0392882	0.00352009	0.0236176	8.96869e-20	5.67758e-19	0.00896334	3.12139e-18	4.55054e-19	7.93737e-19
Hydroxy Nifedipine		361.104	[M-H]-	0.0732848	0.0893181	0.0194133	0.172933	0.0182318	0.0627935	0.006389	0.0672867	0.00377059	4.36385e-19	3.95366e-20	0.0720995	0.00213101	0.103389	0.0497122	0.217844	0.0468881	0.0770111	0.15706	1.23827e-19	2.48349e-19	3.85371e-19	1.1853e-19	0.0361665	0.0669284	0.255915	0.00957291	0.127264	0.0202615	0.112671	6.74123e-20	2.0596e-19	0.00407388	1.06146e-18	3.1149e-20	1.41735e-19
5-(3''-Hydroxyphenyl)-gamma-valerolactone-3''-O-glucuronide ; Secoisolariciresinol	HMDB0059991 ; HMDB0013692	361.167	[M-H]-	0.11594	0.0588951	0.0137901	0.249429	0.0233428	0.0111549	3.69801e-17	0.108252	0.021623	4.19378e-17	7.45446e-15	0.158026	0.0279072	0.129384	0.048049	0.241444	0.0355203	0.125123	0.154824	2.40618e-17	2.42114e-16	7.88552e-17	0.025377	1.19159e-15	0.11189	0.332358	0.0165862	0.172676	0.0267743	0.184169	7.02521e-18	2.98517e-17	0.0016853	1.09528e-16	3.30164e-17	1.13084e-17
Methionyl-Glycyl-Arginine		361.167	[M-H]-	0.105912	0.0524818	0.0129887	0.229073	0.0213942	0.00992407	1.1628e-22	0.100589	0.0191966	2.62296e-22	4.29716e-22	0.145129	0.020478	0.118697	0.0440365	0.221269	0.0325874	0.114826	0.152907	3.80369e-22	8.64231e-23	3.64972e-22	0.0232498	1.04845e-22	0.101486	0.305532	0.0152366	0.16039	0.0250806	0.169696	6.04501e-23	1.55709e-22	0.00168796	6.10222e-22	9.41033e-23	5.16936e-23
Threonyl-Seryl-Arginine		361.184	[M-H]-	0.13615	0.0823163	0.0106541	0.246184	0.0252352	0.052758	1.84146e-17	0.0926346	0.0360811	1.90327e-18	2.31826e-19	0.133011	0.0889738	0.139982	0.0452033	0.271545	0.0301507	0.159469	0.0881579	1.233e-18	0.0180867	3.29697e-18	0.0453957	3.48906e-19	0.137936	0.479701	0.0122115	0.133148	0.0199705	0.14447	2.80711e-19	1.25123e-18	0.0141536	1.04972e-17	1.04254e-18	9.8595e-19
18-Hydroxycorticosterone ; Cortisol	C00735	361.203	[M-H]-	0.0686566	0.035221	0.00459448	0.133858	0.0124555	3.21711e-20	7.2412e-20	0.0277899	0.0194219	1.18178e-19	8.34358e-20	0.10292	0.0398719	0.042254	0.0193794	0.120651	0.00817852	0.0775084	7.09669e-17	7.05352e-20	1.20818e-19	6.07332e-18	0.0304675	0.00219163	0.0639381	0.243856	0.00566749	0.0549165	0.00730483	0.0673641	7.33181e-21	2.13172e-20	0.0155754	8.60571e-19	2.51108e-20	3.66237e-20
19,20-DiHDPA	HMDB0010214	361.237	[M-H]-	0.102621	0.0641233	0.00101704	0.181866	0.0164851	2.10854e-20	0.00743589	0.0351975	0.0685912	3.39118e-20	0.0211227	0.208324	0.0368323	0.0544167	0.0160007	0.0880486	1.50693e-20	0.0735749	0.0392653	0.00576285	0.0197093	0.390854	0.103425	0.0289947	0.0890099	0.24428	0.006228	0.0985183	3.06415e-20	3.41911e-21	8.69318e-21	5.37829e-21	0.0347465	7.85421e-20	0.0522848	0.226182
Guanosine-5'-Monophosphate	C00144	362.05	[M-H]-	0.059528	0.291975	0.0819482	0.182413	0.215017	0.295163	0.598337	1.93763e-28	0.0277435	0.0563437	1.32275e-30	0.0540793	0.146601	0.266227	0.176244	0.494615	1.45465e-30	0.381973	0.574771	4.53504e-28	0.0557382	9.14949e-29	1.30948	0.184649	0.495138	0.101835	0.0335541	2.27751e-28	0.340238	6.5026e-30	0.162067	0.0926497	0.180207	0.792851	8.62669e-31	0.418465
Torasemide-M1 ; Torasemide-M3		362.104	[M-H]-	0.142744	0.129048	0.0653039	0.134105	0.0243732	0.140995	0.00894956	3.59135e-25	3.25196e-26	2.41013e-20	0.0204133	0.0726275	0.178153	0.100971	0.0941964	0.184172	0.0612509	0.144808	2.75036e-25	8.77369e-25	4.50956e-26	1.8846e-24	1.6418e-25	2.0234e-25	0.0971547	0.139078	0.0327416	0.105747	0.0402743	0.201612	2.11367e-25	5.99284e-25	7.31401e-27	4.05166e-24	4.81388e-26	1.64551e-25
Xanthylic Acid	C00655	363.035	[M-H]-	0.100179	0.123324	0.0347831	0.0581843	0.0248809	0.135393	0.0217003	0.0506006	1.07456e-19	0.330317	2.01193e-23	0.0519275	0.0779659	0.125613	0.0953756	0.189419	0.0519258	0.0553485	0.136859	0.0236255	1.90958e-23	9.15288e-22	0.0243251	0.15573	0.131529	0.240122	0.0246986	0.119531	0.0400493	0.124597	4.31362e-23	9.40107e-23	0.0133101	2.30318e-21	3.68462e-23	2.96603e-22
5-(4''-Hydroxyphenyl)-gamma-valerolactone-4''-O-glucuronide	HMDB0059992	363.18	[M-H]-	0.108422	0.0739629	0.00681825	0.194338	0.00950016	2.50575e-19	1.2377e-20	0.0429677	0.013562	9.34705e-20	2.57978e-19	0.085184	2.1321e-17	0.0894389	0.0276251	0.210047	0.0308308	0.119341	0.140233	3.84574e-20	5.47185e-20	1.85283e-19	2.65291e-18	1.61225e-19	0.0859482	0.257447	0.00544143	0.124995	0.0107296	0.105992	1.65575e-20	9.94834e-20	0.00721959	1.98895e-18	3.36274e-20	5.65693e-20
Phenylalanyl-Lysyl-Alanine		363.203	[M-H]-	0.0588917	0.035369	2.0739e-20	0.122606	0.0140139	7.954e-23	0.0196066	0.0198412	0.0361977	5.40599e-21	0.0239375	0.124096	0.0174125	0.0719384	0.0305064	0.174337	0.0329543	0.09321	0.124432	3.46155e-22	1.39023e-22	8.38377e-22	5.61793e-22	0.0185391	0.0575868	0.215906	0.0023757	0.0688029	0.00849579	0.0554493	8.86238e-23	2.93414e-22	0.0138637	3.14526e-21	5.88721e-22	1.29273e-21
Tetrahydrocortisone	HMDB0000903	363.217	[M-H]-	0.0671091	0.0374639	1.41629e-13	0.11306	0.0125123	8.25602e-17	2.68202e-17	0.0043388	0.0278784	0.117954	0.0154271	0.0952097	0.0107666	0.0640432	0.0265452	0.168092	0.0195929	0.0981399	0.10184	1.99103e-16	0.000924325	4.16291e-15	0.0205588	0.0159454	0.0648873	0.229809	0.00438942	0.0644059	0.00848203	0.0734026	4.64686e-17	1.2971e-16	0.0129819	1.06631e-15	2.7898e-16	2.11148e-16
5-Formamido-1-(5-Phospho-D-Ribosyl)Imidazole-4-Carboxamide	C04734	365.05	[M-H]-	0.0687308	0.096443	0.0248231	0.0927169	0.0228715	0.138753	0.017722	0.0459686	8.37045e-15	0.138039	0.00974492	0.0476602	0.0222668	0.0867078	0.0590303	0.172922	0.0458938	0.0528454	0.169862	0.0730636	1.28076e-16	2.7557e-16	1.07161e-15	0.133621	0.0929695	0.229046	0.0178303	0.093384	0.0283154	0.0975941	1.91496e-17	6.19598e-17	0.00285081	7.21582e-16	1.20215e-17	2.43e-16
Cystyl-Asparaginyl-Methionine		365.096	[M-H]-	0.137995	0.0978552	0.0202113	0.369338	0.0208355	0.120236	7.84689e-23	0.26996	0.0188278	4.35688e-21	0.00266604	0.151815	1.21305e-21	0.183537	0.0810341	0.304573	0.0600752	0.105802	0.246897	1.01534e-21	1.08415e-22	1.55475e-21	4.58891e-22	0.0634348	0.133784	0.373621	0.0177952	0.228683	0.0239197	0.147582	1.01925e-22	5.93153e-22	5.58835e-20	2.3072e-21	1.28615e-22	3.05033e-22
4-Hydroxyestrone sulfate ; 2-Hydroxyestrone sulfate	HMDB0012779 ; HMDB0012622	365.106	[M-H]-	0.191698	0.147045	0.0261542	0.543195	0.027445	0.194262	5.8159e-19	0.428006	0.0415197	3.1947e-17	1.14665e-17	0.207113	9.98613e-18	0.26834	0.117438	0.470566	0.0800605	0.157189	0.324093	8.7152e-18	7.96778e-19	1.25251e-17	2.5246e-18	0.0718842	0.230001	0.630666	0.0301299	0.355647	0.0424349	0.22265	7.19933e-19	4.9371e-18	2.16849e-16	1.77682e-17	6.29666e-19	1.9578e-18
20-Carboxy-leukotriene B4 ; W-Carboxy Leukotriene B4	C05950 ; HMDB0006059	365.196	[M-H]-	0.087718	0.0657089	5.17289e-18	0.287057	0.0263518	5.05288e-19	0.0637194	0.0370119	0.0708108	8.24191e-18	9.75332e-19	0.224741	0.0122089	0.103886	0.03646	0.233121	0.0170173	0.14951	0.112575	1.33103e-17	2.25594e-19	3.54936e-17	0.0671111	7.33793e-18	0.10694	0.371233	0.00660941	0.0975037	0.00923975	0.0974835	3.02561e-18	2.07972e-18	0.0102718	1.12258e-16	6.57677e-18	9.02722e-18
5a-Tetrahydrocortisol ; Cortolone ; Tetrahydrocortisol	HMDB0000526 ; HMDB0003128 ; HMDB0000949	365.234	[M-H]-	0.115407	0.0958358	0.0117256	0.225897	0.0220115	0.056766	5.172e-21	0.0510736	0.0125486	0.155401	0.00868429	0.115474	0.0353208	0.0872719	0.0377636	0.216274	1.45449e-17	0.126556	0.107118	0.0269821	0.00258865	0.0636584	0.0915843	0.0199647	0.113905	0.455097	0.00622958	0.0732851	0.00682488	0.107438	9.69448e-21	1.85424e-20	0.0169186	4.35439e-19	1.23865e-19	1.94251e-20
Nervonic acid ; Nervonic Acid	C08323 ; HMDB0002368	365.342	[M-H]-	0.173903	0.13435	1.52407e-26	0.392736	2.62009e-27	9.35903e-27	0.320655	0.212936	0.228733	2.86462e-25	0.66381	0.962011	0.118908	0.13731	3.23376e-26	0.268036	0.0109266	0.12182	0.0908138	0.0507739	0.339964	0.272888	0.22679	3.13354e-24	0.163551	0.123838	8.18286e-28	0.0909988	0.0312632	3.30194e-26	2.15057e-25	0.290264	0.468227	0.789215	0.113624	0.618432
Desmethylazelastine	HMDB0060534	366.139	[M-H]-	0.328437	6.33496e-23	0.0208647	1.04538	0.0192682	0.211671	4.3392e-25	1.08654	0.00373666	4.86864e-23	6.65291e-23	0.226593	3.09161e-24	0.402645	0.0916104	0.610182	0.114001	0.193868	0.440507	1.30107e-23	1.97597e-24	1.44161e-23	4.083e-23	0.0773138	0.309893	0.532138	0.0114816	0.557164	0.024325	0.251904	1.10454e-24	1.88685e-23	2.82248e-23	2.30367e-23	2.61305e-24	3.89235e-24
Aspartyl-Histidyl-Proline		366.141	[M-H]-	0.350855	5.7234e-21	0.0236745	1.14482	0.0213422	0.250038	1.90401e-25	1.15566	1.97176e-20	5.29202e-24	5.32891e-24	0.261029	1.23678e-24	0.421559	0.0960766	0.648746	0.117654	0.215804	0.491531	5.42214e-24	7.58023e-25	6.26323e-24	0.0236804	0.0595875	0.366129	0.611825	0.0144465	0.549747	0.0217081	0.241026	4.39775e-25	7.39042e-24	4.31954e-25	1.06464e-23	1.37155e-24	1.831e-24
3, 5-Tetradecadiencarnitine ; Tetradecadienoyl Carnitine	HMDB0013331	366.267	[M-H]-	0.120672	0.168946	0.0288217	0.316499	0.0309525	0.235045	1.82303e-27	0.118626	5.13934e-27	0.0230517	4.47079e-27	8.53329e-27	0.014407	0.0869792	0.0439255	0.256559	0.013539	0.0505227	0.188205	0.15038	2.64945e-26	2.75209e-25	0.0387483	0.109465	0.12706	0.497873	0.0128212	0.0875235	0.01406	0.114884	2.94858e-27	8.98287e-27	5.13821e-24	1.59496e-25	8.35554e-27	7.1674e-27
Orotidine 5'-Phosphate	C01103	367.017	[M-H]-	0.757439	0.21437	0.228871	0.207342	0.260591	0.624675	7.10669e-34	0.0183822	4.71303e-34	0.00870904	0.189541	0.168885	0.296365	0.0670106	0.118137	0.116304	0.18208	0.11419	1.86701e-33	0.0894311	0.0253629	1.08838e-31	0.498278	0.103082	0.75526	0.224117	0.200295	0.23555	0.326907	0.532767	7.03265e-34	2.08968e-32	5.54227e-35	1.82182e-31	4.75164e-34	0.119582
Dehydroepiandrosterone sulfate ; Testosterone sulfate ; 3Beta-Hydroxyandrost-5-En-17-One 3-Sulfate ; Testosterone Sulfate	C04555 ; HMDB0001032 ; HMDB0002833	367.158	[M-H]-	0.141122	0.037508	0.0162081	0.365454	0.02099	0.087289	6.67418e-20	0.229977	0.00427814	4.18829e-19	7.7069e-20	0.165653	0.0148387	0.159745	0.0522676	0.275594	0.0350462	0.127451	0.246953	2.02741e-14	6.74861e-20	4.4734e-19	0.0507699	0.0108287	0.130235	0.259662	0.00896589	0.196636	0.0116434	0.124935	3.94194e-20	2.35132e-19	1.9566e-19	9.93308e-19	8.15971e-20	1.78776e-19
Valyl-Histidyl-Asparagine		367.173	[M-H]-	0.124464	0.0626864	0.00863544	0.166516	0.0135027	0.0100086	1.73467e-24	0.113679	0.0301396	9.42774e-25	1.29064e-25	0.110245	0.00123978	0.0682284	0.0155846	0.192272	0.0220153	0.108419	0.129928	0.0830288	0.0316806	2.2759e-24	3.02263e-23	5.15977e-25	0.0583526	0.260737	0.00469941	0.0767649	0.00598539	0.0824946	1.30059e-25	3.87346e-25	0.00351221	4.94694e-24	2.04098e-25	2.90018e-25
Prolyl-Prolyl-Arginine		367.211	[M-H]-	0.188871	0.116193	0.00459721	0.321838	0.0243433	0.00776561	1.37727e-33	0.00728158	0.0414775	8.97889e-32	2.72139e-31	0.134191	0.0143714	0.103482	0.0390154	0.192785	7.37001e-32	0.248787	0.122268	1.52131e-32	4.85782e-32	0.220905	0.119305	2.22187e-33	0.141949	0.656185	0.00492345	0.128025	0.0129195	0.116859	8.68391e-33	2.12383e-32	0.0393427	7.39363e-31	3.48676e-32	5.72855e-32
11-Dehydro-thromboxane B2 ; 6,15-Diketo,13,14-dihydro-PGF1a ; Thromboxane B3 ; 11-Dehydrothromboxane B2 ; 20-Dihydroxyleukotriene B4 ; Prostaglandin-G2 ; 20-COOH-10,11-Dihydro-Leukotriene B4	C05956 ; HMDB0004242 ; HMDB0001979 ; HMDB0005099	367.213	[M-H]-	0.177435	0.114106	0.00526339	0.351304	0.0260003	0.0231309	1.1403e-30	0.00620818	0.0367767	2.31076e-28	4.77094e-30	0.13124	0.0226257	0.110284	0.0420043	0.214461	0.00503268	0.270725	0.115993	1.19586e-29	6.62352e-28	0.247042	0.112753	1.49489e-30	0.152769	0.706166	0.00816733	0.156217	0.0165374	0.136562	2.92324e-30	7.49824e-30	0.0365935	1.27117e-28	7.21213e-30	2.64428e-29
Beta-Cortol ; Cortol	HMDB0005821 ; HMDB0003180	367.247	[M-H]-	0.309253	0.183954	8.73354e-25	1.2542e-24	0.0381788	2.53714e-24	2.37446e-25	3.08057e-24	0.0719367	1.70485	5.18456e-25	0.232049	0.0237065	0.110643	0.044262	1.41446e-23	6.71025e-25	0.462605	0.0952849	4.21201e-24	2.32283e-24	2.6588	0.164561	4.80463e-25	0.228033	1.05417	2.23313e-25	0.159379	0.0127757	0.19477	1.15386e-24	2.59814e-24	0.0652254	4.05168e-23	5.18659e-20	3.18648e-24
Lignocerate	C08320	367.357	[M-H]-	0.281135	0.129092	2.77256e-25	0.0084592	0.00359788	2.89368e-25	0.0299883	0.0628878	0.104704	1.26782	0.0556548	0.389449	0.0834286	0.104951	4.24378e-25	3.73577e-23	1.90127e-24	0.177527	0.150597	4.12826e-24	0.169946	1.85671	0.159654	6.54911e-24	0.241793	0.514817	7.53658e-23	0.455842	0.0200175	2.13484e-24	6.34374e-25	3.84792e-24	0.238724	2.69534e-23	1.23287e-24	0.896026
6-Hydroxy-R-acenocoumarol ; 7-Hydroxy-R-acenocoumarol ; 8-Hydroxy-R-acenocoumarol	HMDB0060882 ; HMDB0060883 ; HMDB0060884	368.077	[M-H]-	0.0441384	0.0559309	0.0157403	0.0775957	0.0231204	0.0661464	0.023825	0.0398913	0.0179119	0.0225472	1.29118e-16	0.0531338	0.040179	0.0509115	0.0272018	0.112641	0.0389213	0.0503523	0.0493743	0.0577261	0.0273466	1.57734e-19	0.0693413	0.0493534	0.0553191	0.124866	0.00995296	0.0573436	0.0246431	0.0512433	8.79406e-21	3.68266e-20	0.0154761	8.78173e-19	0.0166672	0.0317874
Tetradecenoyl Carnitine ; Tetradecenoylcarnitine(9) ; cis-5-Tetradecenoylcarnitine ; trans-2-Tetradecenoylcarnitine	HMDB0002014 ; HMDB0013329	368.282	[M-H]-	0.0808563	0.076019	2.48963e-24	7.22116e-24	0.0210821	4.17248e-24	7.66272e-25	0.00440756	0.0230429	0.825887	2.41535e-23	0.0837297	0.0338943	0.0601303	0.0208698	4.40954e-18	1.34588e-24	0.0977214	0.0186129	2.02609e-23	0.00612278	1.09135	0.0895802	0.0383813	0.0970023	0.331726	3.21976e-25	0.0894814	0.0125485	0.0964449	1.82158e-24	5.45082e-24	0.0447372	6.67655e-23	1.01311e-23	8.73745e-24
Sedoheptulose 1,7-Bisphosphate	C00447	369	[M-H]-	0.160437	0.281191	0.0877567	0.32564	0.0383574	0.388404	8.80448e-19	2.81604e-18	2.90616e-19	1.17505e-17	0.175306	0.0651557	0.127747	0.349388	0.151537	0.74237	0.0934587	0.198174	0.239444	1.7793e-18	0.0143695	2.02652e-17	2.3563e-13	0.104224	0.120148	0.384042	0.0545957	0.185448	0.0753036	0.123455	1.08494e-18	3.57945e-18	8.58861e-20	7.22586e-17	8.13431e-18	0.105371
5a-Dihydrotestosterone sulfate ; Androsterone sulfate ; 5Alpha-Dihydrotestosterone Sulfate ; Androsterone Sulfate	HMDB0006278 ; HMDB0002759	369.174	[M-H]-	0.0914347	0.0647296	0.00886306	0.164844	0.0213903	6.58332e-22	0.0369087	0.048887	0.0425247	0.0319332	6.58447e-22	0.180591	0.0719823	0.0949898	0.0381519	0.152999	0.0319162	0.126529	0.039734	1.98511e-22	1.82819e-21	2.68585e-21	0.0144957	1.32227e-23	0.0824371	0.44071	0.00777209	0.0707451	0.0106202	0.0653059	1.18847e-23	1.99449e-23	0.018968	4.67401e-22	3.3491e-22	3.93618e-22
Seryl-Lysyl-Histidine		369.19	[M-H]-	0.209519	0.144929	0.000215304	0.077221	0.0287709	1.28203e-21	1.92909e-22	0.00175565	0.0744876	0.716768	3.27248e-22	0.187544	0.0495499	0.136257	0.0557953	0.238356	0.0218592	0.277618	0.0791637	2.90602e-21	3.47065e-22	1.42222e-20	0.0967104	1.54332e-22	0.132376	0.685623	1.31442e-22	0.159159	0.0103171	0.154422	4.94254e-22	8.13608e-22	0.047865	1.09073e-20	0.0333262	2.37473e-21
6-Keto-prostaglandin F1a ; 10,11-Dihydro-20-Dihydroxy-Leukotriene B4 ; 6-Oxo-Prostaglandin F1Alpha ; 9S,11,15S-Trihydroxy-Thromboxa-5Z,13E-Dien-1-Oic Acid ; Prostaglandin G1 ; Thromboxane B2	C05961 ; C05963 ; HMDB0002886	369.228	[M-H]-	0.610514	0.317062	4.54606e-21	1.0413	0.0557104	7.13493e-21	2.61201e-22	3.85298e-21	0.105648	0.136536	6.95555e-22	0.247882	0.0620531	0.216705	0.0815274	0.0619677	1.08495e-21	0.958239	0.0526013	5.70707e-21	3.87585e-21	3.92187	0.292267	7.77029e-22	0.388294	2.2724	1.32591e-20	0.259144	0.0201154	0.241271	1.58721e-21	2.52598e-21	0.120076	1.23073e-19	3.90148e-18	1.12594e-20
Docosanedioicacid		369.301	[M-H]-	0.687217	0.403218	9.39782e-21	2.48441e-20	0.0756304	5.0436e-20	6.37232e-21	3.31983e-20	0.148649	3.60934	1.47976e-20	0.230989	0.178132	0.298368	0.137193	4.86884e-19	1.19749e-20	0.700358	4.84171e-18	6.01295e-20	5.14439e-20	5.9288	0.409595	0.0738265	0.694017	2.5669	4.03556e-21	0.527438	0.0442294	0.602769	2.31426e-20	6.76846e-20	0.223424	1.06416e-18	7.38124e-16	7.29568e-20
Lornoxicam	HMDB0015666	369.973	[M-H]-	0.0724552	0.171882	0.0520346	0.143607	0.0374951	0.193017	0.0537545	0.0860402	0.00706031	0.26897	1.91437e-17	0.0729013	0.0526438	0.177074	0.113156	0.264192	0.0705966	0.110995	0.260914	7.2594e-20	3.1131e-21	1.17888e-19	0.0284572	0.104435	0.103632	0.322253	0.0295076	0.152377	0.0349266	0.12936	9.15462e-21	4.73763e-20	0.0209565	4.64681e-19	4.31969e-21	0.00466516
Docosahexaenoyl Ethanolamide		370.274	[M-H]-	0.117877	0.0839018	1.73149e-22	3.16374e-22	0.0162613	2.18562e-21	6.10747e-23	1.14769e-21	0.027502	0.830179	1.48782e-22	0.10267	0.02319	0.0435101	0.0187939	0.00457338	1.40448e-22	0.15213	2.00758e-18	7.23828e-22	4.45973e-22	0.970703	0.0721295	5.508e-22	0.0985242	0.495249	3.32572e-23	0.0820521	0.00965243	0.104157	3.10911e-22	6.34244e-22	0.0478716	1.31076e-20	0.000545173	7.57792e-22
Tetradecanoylcarnitine ; Tetradecenoylcarnitine(5)		370.299	[M-H]-	0.136804	0.0881264	1.34006e-22	1.51955e-22	0.0205713	1.57598e-22	3.76718e-23	2.62701e-22	0.020319	0.845921	1.01932e-22	0.0850085	0.0512683	0.0859526	0.0343742	8.69063e-22	7.56338e-23	0.164343	2.999e-21	3.95381e-22	2.28813e-22	1.74221	0.129067	0.105232	0.185144	0.710931	1.19835e-23	0.102855	0.00818012	0.135628	1.11506e-22	4.07012e-22	0.0664009	4.49257e-21	0.00535868	2.91375e-22
glucuronide-thiomethyl-acetaminophen conjugate		371.066	[M-H]-	0.23068	0.494413	0.0899398	0.471647	0.0533111	0.555709	1.16004e-26	1.12032e-22	1.73975e-25	1.5907e-25	1.25731e-26	2.37603e-26	0.285119	0.480296	0.28308	0.585193	0.106872	0.195457	0.260628	1.19854e-25	1.83849e-26	5.79742e-25	4.25736e-26	0.140743	0.179864	0.684087	0.0385261	0.210865	0.0576794	0.194631	4.55835e-26	1.57356e-25	4.71196e-26	1.93259e-24	2.23938e-26	4.22129e-25
Sulindac sulfone	HMDB0060620	371.078	[M-H]-	0.095696	0.186556	0.0409629	0.225297	0.0273919	0.248926	1.82497e-23	0.00355719	5.05319e-26	1.05803e-22	1.36856e-25	1.06424e-23	0.045206	0.113141	0.0721492	0.213638	0.0517199	0.065697	0.148547	0.0535328	2.61819e-25	7.7815e-24	4.13453e-25	0.10568	0.0938516	0.360196	0.0212116	0.149643	0.03176	0.14846	2.09657e-25	6.41141e-25	3.54859e-24	8.15165e-24	1.32695e-25	5.99273e-25
Tetrahydrocurcumin	HMDB0005789	371.15	[M-H]-	0.111703	0.0885603	0.0137705	0.193981	0.0159987	0.0338064	5.5777e-19	0.0579414	0.0260179	4.42616e-21	0.0416899	0.116599	0.00315173	0.0872012	0.028728	0.225207	0.0482668	0.104464	0.16545	6.59761e-21	0.0318512	7.37287e-21	0.0220937	0.00994351	0.086075	0.307179	0.00857845	0.0973842	0.0214755	0.0858099	4.114e-22	1.25548e-21	0.0241723	1.00284e-20	4.4714e-21	1.34778e-21
Glutaminyl-Prolyl-Glutamate		371.158	[M-H]-	0.114379	0.0881952	0.0100268	0.183274	0.00188252	5.13209e-17	0.00537247	0.0505777	0.0567245	1.35152e-16	0.193692	0.17343	0.0207448	0.100729	0.0276579	0.254467	0.0831278	0.160183	0.127284	7.84263e-12	0.0918212	1.78146e-16	0.0552053	1.45023e-16	0.115165	0.441892	0.00635345	0.127342	0.0127188	0.118922	1.25066e-17	2.90405e-17	0.0525628	3.76855e-16	0.0456304	5.71636e-17
Tryptophanyl-Alanyl-Proline		371.172	[M-H]-	0.18505	0.115076	0.00232727	0.280243	0.0269144	1.05544e-21	6.08507e-21	0.0726679	0.0823829	8.25337e-21	0.00675193	0.194899	0.0772957	0.119826	0.0471597	0.284662	0.056042	0.179503	0.0389911	1.19652e-21	0.00540001	4.49446e-21	1.12885e-20	2.18387e-22	0.142272	0.502315	0.00736437	0.171278	0.0229046	0.155109	4.62435e-22	1.01978e-21	0.0356517	3.30845e-20	8.64281e-22	1.59463e-21
Biocytin	C05552	371.174	[M-H]-	0.191488	0.122927	0.00765282	0.285381	0.0286094	3.8544e-25	0.00128217	0.0777811	0.0685665	9.35122e-25	4.79459e-25	0.197702	0.0765356	0.119469	0.0488532	0.275575	0.0529965	0.179045	0.0506047	4.00406e-25	2.38971e-25	1.67628e-24	0.00685235	1.53561e-25	0.146048	0.526604	0.00904127	0.162269	0.021306	0.141402	1.72081e-25	2.63096e-25	0.0304713	5.45997e-24	1.65288e-25	5.18301e-25
Prolyl-Glutamatsyl-Lysine		371.193	[M-H]-	0.115117	0.0646448	0.0113094	0.163165	0.0218412	1.77841e-18	1.06085e-19	0.0125748	0.0205843	3.91907e-17	1.73374e-19	0.103162	0.0260997	0.0585809	0.0268249	0.13155	0.012472	0.134389	0.0467709	5.32428e-19	1.40718e-17	1.55701e-17	0.0653304	1.34047e-19	0.0817011	0.407699	0.00994027	0.10411	0.0154888	0.0994513	2.5698e-19	4.24581e-19	0.0182157	8.89278e-18	1.29725e-18	8.67209e-19
Arginyl-Prolyl-Threonine		371.206	[M-H]-	0.237498	0.125156	2.22821e-19	2.46543e-20	0.0249171	4.01404e-21	1.05167e-22	5.04311e-21	0.0549106	1.0603	8.36389e-23	0.138383	0.0672824	0.10888	0.0456609	0.238289	1.89922e-22	0.403682	0.0362561	2.92349e-21	1.59273e-21	0.388511	0.169142	3.36101e-21	0.134103	0.845673	5.2102e-22	0.134694	0.0150842	0.107757	2.32965e-22	3.22197e-22	0.0535446	4.28039e-21	4.3962e-20	4.55411e-21
Cervonoyl ethanolamide	HMDB0013627	371.259	[M-H]-	0.12381	0.0688238	8.63901e-21	0.0565535	0.0214719	5.65662e-24	1.09138e-24	1.43234e-23	0.0292823	0.449325	2.67158e-24	0.0924847	0.00471193	0.032641	0.0126536	0.0310924	1.54373e-24	0.160058	0.0460723	9.42463e-24	4.45315e-24	0.591263	0.0715107	2.42413e-24	0.100068	0.46656	3.79302e-25	0.0721928	0.0106023	0.0720369	2.20667e-24	5.54382e-24	0.0358548	1.13938e-22	8.52871e-23	9.67156e-24
5-S-Cysteinylglycine Dopa		372.087	[M-H]-	0.0730044	0.0874831	0.0228996	0.147291	0.0172582	0.108997	1.37528e-26	0.0320009	4.37426e-29	1.92841e-27	1.1344e-27	0.0246201	9.32206e-25	0.10852	0.0535687	0.165755	0.0327708	0.0467794	0.139725	4.92148e-28	6.20251e-29	1.04801e-27	1.678e-27	0.037586	0.0639461	0.197683	0.0125242	0.106644	0.0263852	0.106113	1.00869e-28	3.32834e-28	1.82349e-28	1.62209e-27	1.30712e-28	2.1303e-28
Aspartyl-Histidyl-Cysteine		372.099	[M-H]-	0.0844389	0.0999295	0.0229908	0.197095	0.0188416	0.147905	5.33035e-21	0.0380589	1.40165e-21	4.23253e-20	1.80746e-20	0.00212895	0.00937267	0.144174	0.071028	0.221613	0.033195	0.0562379	0.144099	2.00517e-20	1.62868e-21	4.46079e-20	0.00710258	0.0383628	0.0786897	0.204419	0.0137562	0.117237	0.0198277	0.101105	3.70966e-21	1.27626e-20	1.23239e-20	8.07375e-20	3.72306e-21	1.02702e-20
ortho-hydroxyrosiglitazone ; para-hydroxyrosiglitazone	HMDB0061105 ; HMDB0060981	372.102	[M-H]-	0.093455	0.102653	0.0251659	0.176989	0.0166369	0.131557	1.69311e-22	0.0533925	6.65584e-23	2.9464e-21	0.00326315	0.00944784	0.0331696	0.144551	0.0739388	0.221361	0.0403865	0.068392	0.125178	7.77076e-22	8.5696e-23	1.89398e-21	0.00317197	0.0327446	0.0871444	0.223666	0.0150187	0.127172	0.0203994	0.10111	1.53403e-22	5.70043e-22	1.38403e-22	3.29231e-21	1.52561e-22	3.96173e-22
deoxy-fluvastatin-dinor		372.138	[M-H]-	0.179165	0.145575	0.035578	0.393765	0.028858	0.144713	4.59805e-22	0.19456	7.77907e-22	9.33164e-21	1.28981e-21	0.0710738	0.0771864	0.208444	0.0820725	0.462211	0.0779212	0.186065	0.161738	3.70341e-20	9.44403e-22	8.90954e-21	1.68135e-21	0.00624365	0.204474	0.533841	0.0266928	0.348108	0.0418931	0.300128	6.24174e-22	2.81009e-21	2.59893e-19	1.20046e-20	5.66845e-22	1.18171e-21
Endoxifen ; alpha-Hydroxy-N-desmethyl-tamoxifen ; alpha-Hydroxy-N-desmethyltamoxifen	HMDB0060666 ; HMDB0061085 ; HMDB0060668	372.199	[M-H]-	0.0549466	0.0383579	0.00717459	0.0929387	0.012248	0.026895	1.87686e-27	0.0220424	0.00722792	1.04102e-24	3.83727e-28	0.0461371	0.018751	0.0354609	0.0183629	0.098128	0.00933786	0.0670168	0.0397758	2.08851e-27	5.19821e-26	4.78278e-27	0.0342521	1.50786e-27	0.05392	0.168121	0.00528794	0.0553548	0.00928431	0.0595063	5.08207e-29	3.05232e-28	0.0105694	6.54057e-27	1.39369e-28	6.0665e-28
Dodecanedioyl Carnitine		372.239	[M-H]-	0.0742349	0.0424293	0.00538739	0.109472	0.00891253	4.40573e-24	3.01583e-25	0.0214619	0.013035	8.2948e-23	1.01176e-24	0.049274	0.0356488	0.0298503	0.0155035	0.0598666	8.7335e-25	0.0915141	2.09599e-22	7.6645e-24	3.31492e-24	4.24765e-17	0.0478234	4.82986e-25	0.0481676	0.195733	0.000791827	0.0479875	0.00725253	0.0542894	1.26341e-24	2.5405e-24	0.0249791	4.19769e-23	3.8964e-24	4.08445e-24
3-dehydro-Lithocholate		372.268	[M-H]-	0.0504595	0.026564	0.00503519	5.55927e-27	0.0064936	0.00825183	0.0102416	0.0191134	0.00566862	0.194521	0.000798537	0.0214842	0.00180592	0.0156869	0.00770644	0.0324707	1.2168e-28	0.0386991	0.0333474	1.79849e-28	2.14864e-28	3.40142e-26	0.0271729	6.5918e-29	0.0274445	0.0730395	1.24576e-26	0.0241713	0.00275869	0.0266777	1.0744e-28	1.43712e-28	0.0204046	3.55169e-27	0.012742	2.787e-28
Etoricoxib 1''-N''-oxide	HMDB0060926	373.042	[M-H]-	0.101189	0.148187	0.04382	0.230495	0.0303723	0.206426	0.0110429	0.0763044	7.75312e-26	1.79547e-24	2.57993e-25	1.00627e-24	5.83488e-24	0.0881771	0.0614356	0.210368	0.0502064	0.0469299	0.244896	0.134142	0.0168286	2.12877e-23	0.0010333	0.189334	0.133975	0.245511	0.0210441	0.104066	0.0305521	0.106704	2.73732e-25	1.23726e-24	5.98289e-26	1.4513e-23	3.46593e-25	1.17925e-24
3'-S-hydroxy-pravastatin-tetranor		373.163	[M-H]-	0.390992	0.271232	0.0587718	0.925141	0.0544773	0.368917	2.18478e-17	0.487784	2.76607e-16	3.8889e-16	5.23155e-17	0.112986	0.0698453	0.34992	0.111582	0.804129	0.11663	0.292205	0.363467	2.60433e-16	1.1507e-16	6.33727e-16	3.93898e-16	2.41356e-12	0.429753	1.06053	0.0413986	0.520559	0.0538687	0.448173	3.97109e-17	1.92974e-16	2.27646e-17	9.68431e-16	5.08563e-17	1.00539e-16
Prolyl-Arginyl-Cysteine		373.165	[M-H]-	0.342504	0.234672	0.0505338	0.727904	0.04709	0.269036	1.79605e-24	0.384316	1.25619e-22	3.87452e-23	5.00827e-24	0.117532	0.0521912	0.292812	0.0960121	0.669581	0.101304	0.246637	0.314356	3.96379e-23	1.06743e-23	5.41048e-23	4.91588e-22	1.61475e-19	0.367967	0.868456	0.0362066	0.448556	0.0486126	0.388093	3.5615e-24	1.73278e-23	3.9556e-23	9.29497e-23	7.93081e-24	7.91651e-24
[truncated: 1,042 more rows]

## Sheet: Met_deconv_alphaSE
Sheet 2: Standard error of regression coefficients [a.u.]
				Cell line_Condition_Cell state
[truncated: 1,941 more rows]

## Sheet: Met_deconv_alphaPval
Sheet 3: Significance (p-value) of the linear fit to determine relative metabolite abundances in G0 and non-G0 cells
				Cell line_Condition_Cell state
[truncated: 1,941 more rows]

## Sheet: Met_EffectSize
Sheet 4: Effect size of the difference in relative metabolite abundances in G0 vs. non-G0 cells
[truncated: 1,942 more rows]

## Sheet: Met_DeconvVSbulk
Sheet 5: Normalized ion intensity profiles at 8 and 96 hours with ("Deconvoluted") or without deconvolution ("Original") of subpopulation signatures
[truncated: 1,942 more rows]
[truncated: 26 more columns]

[truncated: 3 more sheets: Met_QscAssoc_Fraction_scan, Met_QscAssoc_Pval_scan, Met_QscAssoc_Signature]
