# Supplementary material for: Sorting‐free metabolic profiling uncovers the vulnerability of fatty acid β‐oxidation in in vitro quiescence models
Source: Mol Syst Biol. 2022 Sep 12;18(9):e10716. doi: 10.15252/msb.202110716 (PMC9465820; doi:10.15252/msb.202110716)
Supplement: Supplementary file 6 — Dataset EV5 [file MSB-18-e10716-s007.xlsx]

## Sheet: Dataset description
Legend
Sheet	Description
Viability	Viability in cell cultures after quiescence induction and trimetazidine treatment (n=3) via Hoechst 33342 staining, images acquired on a TECAN SparkCyto, cell segmentation using CellProfiler (see Methods section)
Conf_SeSt_entry_M	Cell confluence during quiescence entry by serum starvation (mean, n=3), measured via automated bright-field microscopy
Conf_SeSt_entry_SD	Standard deviation of cell confluence during quiescence entry by serum starvation
Conf_SeSt_regr_M	Cell confluence during regrowth after serum starvation (mean, n=3), measured via automated bright-field microscopy
Conf_SeSt_regr_SD	Standard deviation of cell confluence during regrowth after serum starvation
GR_SeSt_entry_M	Instantaneous growth rates (mean, n=3) estimated from cell confluence data during quiescence entry by serum starvation
GR_SeSt_entry_SD	Standard deviation of instantaneous growth rates during quiescence entry by serum starvation
GR_SeSt_regr_M	Instantaneous growth rates (mean, n=3) estimated from cell confluence data during regrowth from serum starvation
GR_SeSt_regr_SD	Standard deviation of instantaneous growth rates during regrowth from serum starvation
LagTime	Lag time after stimulation for regrowth, i.e. time until proliferation restarts (see methods section)
Viability_Suppl	Viability (n=3) in quiescence-induced and TMZ-treated cultures supplemented with citrate or reduced glutathione via Hoechst 33342 staining, images acquired on a TECAN SparkCyto, cell segmentation using CellProfiler (see Methods section)
Conf_Suppl_entry_M	Mean cell confluence (n = 3) during citrate or reduced glutathione (GSH) supplementation with TMZ treatment and quiescence induction (serum starvation)
Conf_Suppl_entry_SD	Standard deviation of cell confluence (n = 3) during citrate or reduced glutathione (GSH) supplementation with TMZ treatment and quiescence induction (serum starvation)
Conf_Suppl_entry_Time	Time-points of cell confluence measurements during citrate or reduced glutathione (GSH) supplementation with TMZ treatment and quiescence induction (serum starvation)
Conf_Suppl_regr_M	Mean cell confluence (n = 3) during regrowth after TMZ treatment, supplemented with citrate or reduced glutathione (GSH)
Conf_Suppl_regr_SD	Standard deviation of cell confluence (n = 3) during regrowth after TMZ treatment, supplemented with citrate or reduced glutathione (GSH)
Conf_Suppl_regr_Time	Time-points of cell confluence measurements during regrowth after trimetazidine treatment, supplemented with citrate or reduced glutathione (GSH)

## Sheet: Viability
Sheet 1: Viability measurement using fluorescence microscopy and staining with Hoechst 33342 (nuclei) and propidium iodide (dead cells)
		96 hours after induction and/or treatment						After media exchange (start regrowth)
Cell line_Condition	Treatment_Dose	Nuclei count (mean)	Nuclei count (std)	Dead cell fraction [%] (mean)	Dead cell fraction [%] (std)	Viable fraction [%] (mean)	Viable fraction [%] (std)	Nuclei count (mean)	Nuclei count (std)	Dead cell fraction [%] (mean)	Dead cell fraction [%] (std)	Viable fraction [%] (mean)	Viable fraction [%] (std)
A549_S-	Trimetazidine_0uM	22038	2124	7.4	0.2	92.6	0.2	12130	2383	0.4	0.1	99.6	0.1
A549_S-	Trimetazidine_10uM	20207	518	8.5	0.8	91.5	0.8	10867	118	0.4	0.1	99.6	0.1
A549_S-	Trimetazidine_25uM	19163	304	12.5	2	87.5	2	11175	346	0.4	0	99.6	0
A549_S-	Trimetazidine_50uM	19024	119	12.9	2.3	87.1	2.3	11196	241	0.2	0	99.8	0
A549_S-	Trimetazidine_100uM	16172	789	22.3	2.5	77.7	2.5	9715	583	0.8	0.2	99.2	0.2
A549_S-	Trimetazidine_200uM	13815	683	39	0.2	61	0.2	7757	68	1.3	0.3	98.7	0.3
A549_S-	Trimetazidine_400uM	11936	315	62.9	1.4	37.1	1.4	4049	35	5.7	1.4	94.3	1.4
A549_S-	Trimetazidine_600uM	10972	437	73.2	0.9	26.8	0.9	2456	195	16.3	3.5	83.7	3.5
A549_S-	Trimetazidine_800uM	9718	426	78.1	1.4	21.9	1.4	1372	185	23.2	1.5	76.8	1.5
A549_S-	Trimetazidine_1000uM	9460	148	82	0.8	18	0.8	933	58	36.8	5.5	63.2	5.5
HCT116_S-	Trimetazidine_0uM	17201	1106	16.1	0.8	83.9	0.8	9909	1092	3.6	2.1	96.4	2.1
HCT116_S-	Trimetazidine_10uM	19284	1452	21.1	1	78.9	1	11104	1811	4	1.7	96	1.7
HCT116_S-	Trimetazidine_25uM	18959	1756	28.4	3.2	71.6	3.2	11388	2084	6.1	2.3	93.9	2.3
HCT116_S-	Trimetazidine_50uM	19452	1027	29	2.4	71	2.4	11750	2134	7	2.7	93	2.7
HCT116_S-	Trimetazidine_100uM	18743	352	37.4	0.7	62.6	0.7	11364	1241	10.9	3.7	89.1	3.7
HCT116_S-	Trimetazidine_200uM	18235	278	50.3	0.7	49.7	0.7	9148	1243	19.9	7.5	80.1	7.5
HCT116_S-	Trimetazidine_400uM	17134	1242	56.4	3.4	43.6	3.4	7558	1802	24.3	9.8	75.7	9.8
HCT116_S-	Trimetazidine_600uM	16401	681	57.4	3.1	42.6	3.1	6265	1201	16	8.6	84	8.6
HCT116_S-	Trimetazidine_800uM	16002	215	56.4	3.1	43.6	3.1	7355	2613	21.2	16.3	78.8	16.3
HCT116_S-	Trimetazidine_1000uM	14848	1681	57.4	4	42.6	4	6375	2441	18.4	10.9	81.6	10.9
A549_S-	Trimetazidine-Etomoxir_1000uM-0uM	5451	95	70.6	0.1	29.4	0.1	1409	101	19.5	2.1	80.5	2.1
A549_S-	Trimetazidine-Etomoxir_1000uM-2uM	5633	81	68.2	0.7	31.8	0.7	1233	131	13	0.4	87	0.4
A549_S-	Trimetazidine-Etomoxir_1000uM-5uM	5456	157	66	1.3	34	1.3	1178	86	11.4	2.1	88.6	2.1
A549_S-	Trimetazidine-Etomoxir_1000uM-10uM	5487	244	63.8	0.6	36.2	0.6	1338	192	15.2	0.8	84.8	0.8
A549_S-	Trimetazidine-Etomoxir_1000uM-20uM	5558	47	65.9	1.4	34.1	1.4	1160	94	13.8	3.3	86.2	3.3
A549_S-	Trimetazidine-Etomoxir_1000uM-40uM	5453	106	70.4	1.4	29.6	1.4	1065	71	19.2	5.9	80.8	5.9
A549_S-	Trimetazidine-Etomoxir_1000uM-60uM	5695	179	78.9	1.5	21.1	1.5	924	83	30.3	5.5	69.7	5.5
A549_S-	Trimetazidine-Etomoxir_1000uM-80uM	5497	172	81.9	0.8	18.1	0.8	779	59	27.2	2.2	72.8	2.2
A549_S-	Trimetazidine-Etomoxir_1000uM-100uM	5568	240	81.9	1.1	18.1	1.1	784	108	29.9	3.3	70.1	3.3
A549_S-	Trimetazidine-Etomoxir_1000uM-120uM	5340	43	80.9	0.4	19.1	0.4	609	47	35.4	9.5	64.6	9.5
A549_S-	Trimetazidine-Etomoxir_0uM-0uM	17827	1559	9.3	1	90.7	1	7458	1394	0.3	0.3	99.7	0.3
A549_S-	Trimetazidine-Etomoxir_0uM-10uM	17491	1519	6.5	0.4	93.5	0.4	7650	1316	0.4	0.3	99.6	0.3
A549_S-	Trimetazidine-Etomoxir_25uM-10uM	16778	1041	7.8	0.4	92.2	0.4	7283	674	0.3	0.2	99.7	0.2
A549_S-	Trimetazidine-Etomoxir_50uM-10uM	17152	890	8.7	0.4	91.3	0.4	7323	504	0.3	0.2	99.7	0.2
A549_S-	Trimetazidine-Etomoxir_100uM-10uM	15814	1558	11.2	0.8	88.8	0.8	7014	644	0.4	0.2	99.6	0.2
A549_S-	Trimetazidine-Etomoxir_200uM-10uM	13749	1021	16.2	0.5	83.8	0.5	6067	116	0.6	0.2	99.4	0.2
A549_S-	Trimetazidine-Etomoxir_400uM-10uM	11311	303	31.7	1.5	68.3	1.5	4586	96	0.7	0.1	99.3	0.1
A549_S-	Trimetazidine-Etomoxir_600uM-10uM	10121	157	39.8	0.7	60.2	0.7	3675	97	0.8	0.3	99.2	0.3
A549_S-	Trimetazidine-Etomoxir_800uM-10uM	9518	625	50.1	0.9	49.9	0.9	2448	255	1.1	0.2	98.9	0.2
A549_S-	Trimetazidine-Etomoxir_1000uM-10uM	8687	680	64.5	2.8	35.5	2.8	1239	136	1.9	0.2	98.1	0.2
HCT116_S-	Trimetazidine-Etomoxir_0uM-0uM	13268	248	20.7	0.9	79.3	0.9	6429	225	0.8	0.1	99.2	0.1
HCT116_S-	Trimetazidine-Etomoxir_0uM-10uM	14348	1435	19	2.2	81	2.2	6294	1960	0.8	0.4	99.2	0.4
HCT116_S-	Trimetazidine-Etomoxir_25uM-10uM	13774	1317	25.1	0.9	74.9	0.9	5893	1428	1	0.5	99	0.5
HCT116_S-	Trimetazidine-Etomoxir_50uM-10uM	14879	480	26.3	0.5	73.7	0.5	6835	697	0.9	0.2	99.1	0.2
HCT116_S-	Trimetazidine-Etomoxir_100uM-10uM	14824	742	30.2	1.9	69.8	1.9	6832	979	0.9	0.4	99.1	0.4
HCT116_S-	Trimetazidine-Etomoxir_200uM-10uM	13999	322	32	1.3	68	1.3	5790	499	1.3	0.4	98.7	0.4
HCT116_S-	Trimetazidine-Etomoxir_400uM-10uM	12452	139	37.5	1.3	62.5	1.3	5023	479	1.2	0.7	98.8	0.7
HCT116_S-	Trimetazidine-Etomoxir_600uM-10uM	11224	102	46.7	1.5	53.3	1.5	3408	180	1.6	1	98.4	1
HCT116_S-	Trimetazidine-Etomoxir_800uM-10uM	10087	489	53.6	2.1	46.4	2.1	2636	549	2.6	1.6	97.4	1.6
HCT116_S-	Trimetazidine-Etomoxir_1000uM-10uM	9184	263	63.8	0.5	36.2	0.5	1561	65	3.2	2.5	96.8	2.5
A549_Pro	Trimetazidine_0uM	16399	1122	0.3	0.1	99.7	0.1
A549_Pro	Trimetazidine_10uM	16692	673	0.3	0.1	99.7	0.1
A549_Pro	Trimetazidine_25uM	17590	754	0.2	0.1	99.8	0.1
A549_Pro	Trimetazidine_50uM	17899	499	0.3	0	99.7	0
A549_Pro	Trimetazidine_100uM	16965	373	0.3	0	99.7	0
A549_Pro	Trimetazidine_200uM	17455	970	0.2	0.1	99.8	0.1
A549_Pro	Trimetazidine_400uM	17167	778	0.3	0	99.7	0
A549_Pro	Trimetazidine_600uM	16461	665	0.3	0.1	99.7	0.1
A549_Pro	Trimetazidine_800uM	15325	370	0.3	0.1	99.7	0.1
A549_Pro	Trimetazidine_1000uM	14500	954	0.3	0.1	99.7	0.1
HCT116_Pro	Trimetazidine_0uM	22027	2119	0.4	0.1	99.6	0.1
HCT116_Pro	Trimetazidine_10uM	23321	934	0.3	0	99.7	0
HCT116_Pro	Trimetazidine_25uM	22682	1688	0.3	0.1	99.7	0.1
HCT116_Pro	Trimetazidine_50uM	23272	2206	0.4	0	99.6	0
HCT116_Pro	Trimetazidine_100uM	23546	2296	0.4	0	99.6	0
HCT116_Pro	Trimetazidine_200uM	21934	178	0.5	0	99.5	0
HCT116_Pro	Trimetazidine_400uM	22626	3154	0.5	0.1	99.5	0.1
HCT116_Pro	Trimetazidine_600uM	21809	2608	0.6	0	99.4	0
HCT116_Pro	Trimetazidine_800uM	23114	1905	0.6	0	99.4	0
HCT116_Pro	Trimetazidine_1000uM	21854	2086	0.7	0.1	99.3	0.1
HCT116_NoGln	Trimetazidine_0uM	10507	156	18	0.4	82	0.4
HCT116_NoGln	Trimetazidine_100uM	10653	422	15	0.1	85	0.1
HCT116_NoGln	Trimetazidine_200uM	10621	346	15.4	1.1	84.6	1.1
HCT116_NoGln	Trimetazidine_400uM	10857	544	20	1.3	80	1.3
HCT116_NoGln	Trimetazidine_600uM	10261	213	36.8	3.6	63.2	3.6
HCT116_NoGln	Trimetazidine_800uM	10709	442	53.5	2.1	46.5	2.1
HCT116_NoGln	Trimetazidine_1000uM	9662	612	67.5	2.9	32.5	2.9
MCF7_NoGln	Trimetazidine_0uM	10448	956	10.1	0.8	89.9	0.8
MCF7_NoGln	Trimetazidine_100uM	12848	1500	6.4	1.1	93.6	1.1
MCF7_NoGln	Trimetazidine_200uM	14890	1287	5.2	0.5	94.8	0.5
MCF7_NoGln	Trimetazidine_400uM	15901	1718	4.9	0.9	95.1	0.9
MCF7_NoGln	Trimetazidine_600uM	13177	255	6.3	0.7	93.7	0.7
MCF7_NoGln	Trimetazidine_800uM	15275	693	6	0.7	94	0.7
MCF7_NoGln	Trimetazidine_1000uM	13050	526	7	1	93	1
SKOV3_NoGln	Trimetazidine_0uM	10207	155	3.5	0.4	96.5	0.4
SKOV3_NoGln	Trimetazidine_100uM	10745	180	3.8	0.3	96.2	0.3
SKOV3_NoGln	Trimetazidine_200uM	10579	230	4.6	0.1	95.4	0.1
SKOV3_NoGln	Trimetazidine_400uM	10844	571	6.7	1.1	93.3	1.1
SKOV3_NoGln	Trimetazidine_600uM	10127	93	9.4	0.2	90.6	0.2
SKOV3_NoGln	Trimetazidine_800uM	10170	212	13.5	1.1	86.5	1.1
SKOV3_NoGln	Trimetazidine_1000uM	9296	278	21.2	0.8	78.8	0.8
A549_SeSt_96hprior	Trimetazidine_0uM	19749	1394	19.2	2.9	80.8	2.9
A549_SeSt_96hprior	Trimetazidine_400uM	16182	2095	42.1	4.5	57.9	4.5
A549_SeSt_96hprior	Trimetazidine_1000uM	14061	1326	63	2.2	37	2.2
A549_SeSt_96hprior	Trimetazidine_2500uM	13967	1564	88.2	2.2	11.8	2.2
A549_SeSt_96hprior	Trimetazidine-Trimetazidine_1000uM	5019	183	95.9	0.3	4.1	0.3
HCT116_SeSt_96hprior	Trimetazidine_0uM	10066	453	67.7	1.4	32.3	1.4
HCT116_SeSt_96hprior	Trimetazidine_400uM	10152	915	75.6	0.3	24.4	0.3
HCT116_SeSt_96hprior	Trimetazidine_1000uM	8477	1509	82.4	1.4	17.6	1.4
HCT116_SeSt_96hprior	Trimetazidine_2500uM	7875	668	89.4	1	10.6	1
HCT116_SeSt_96hprior	Trimetazidine-Trimetazidine_1000uM	5807	301	95	0.4	5	0.4
MCF7_SeSt_96hprior	Trimetazidine_0uM	19124	313	82.6	0.8	17.4	0.8
MCF7_SeSt_96hprior	Trimetazidine_400uM	18747	517	87.3	0.7	12.7	0.7
MCF7_SeSt_96hprior	Trimetazidine_1000uM	17488	755	91	0.3	9	0.3
MCF7_SeSt_96hprior	Trimetazidine_2500uM	18924	502	95.2	0.4	4.8	0.4
MCF7_SeSt_96hprior	Trimetazidine-Trimetazidine_1000uM	10195	574	90.3	2.1	9.7	2.1
SKOV3_SeSt_96hprior	Trimetazidine_0uM	10243	1585	31.4	7	68.6	7
SKOV3_SeSt_96hprior	Trimetazidine_400uM	9152	367	42.1	1.5	57.9	1.5
SKOV3_SeSt_96hprior	Trimetazidine_1000uM	7686	447	54.8	1.4	45.2	1.4
SKOV3_SeSt_96hprior	Trimetazidine_2500uM	6363	400	87.1	0.6	12.9	0.6
SKOV3_SeSt_96hprior	Trimetazidine-Trimetazidine_1000uM	5690	150	74.6	0.4	25.4	0.4

## Sheet: Conf_SeSt_entry_M
Sheet 2: Cell confluence [%] during quiescence entry (mean, n=3)
		Time [h]
Cell line_Condition	Treatment_Dose	0	1.5	3	4.5	6	7.5	9	10.5	12	13.5	15	16.5	18	19.5	21	22.5	24	25.5	27	28.5	30	31.5	33	34.5	36	37.5	39	40.5	42	43.5	45	46.5	48	49.5	50.1	51.6	53.1	54.6	56.1	57.6	59.1	60.6	62.1	63.6	65.1	66.6	68.1	69.6
A549_S-	Trimetazidine_0uM	24.7	25	26	26.3	27	27.3	27.7	28.3	29	29.3	30	30.3	30.7	30.7	31.7	32	32.3	33	33.3	33.7	34.3	34.7	34.7	35.3	35.7	36.3	36.3	36.7	37.3	38	38	38.3	39	39	39	39.7	40	40	40.3	40.7	41	41	41	41.3	41.7	42.3	42.3	42.7
A549_S-	Trimetazidine_10uM	26.3	27.3	28	29	30	30	31	31	32	33	33	33.3	34	35	35	36	36	37	37	38	38.3	39	39	40	40	40.7	41	42	42	42.3	43	43.7	43.7	44	44	44.3	45	45.7	45.7	45.7	46.3	46.7	46.7	47	47.7	47.7	47.7	48.3
A549_S-	Trimetazidine_25uM	25.3	26	27	28	28.7	29.3	29.7	30.3	31.3	31.7	32	32.7	33.3	34	34.7	34.7	35.7	35.7	36.3	37	37.3	38	38.3	39	39.3	40	40.3	40.7	41.3	41.3	42	42.3	42.7	43	43	43.7	44	44.3	44.3	45	45	45.3	45.7	46	46.3	46.7	46.7	47
A549_S-	Trimetazidine_50uM	26.7	27	28	29	29.3	30.3	31	31.3	31.7	32.7	33.3	33.7	34.3	34.7	35	35.7	36	36.7	37.3	37.7	37.7	38.7	38.7	39.7	40	40.7	41	41.7	42	42.7	43	43.3	43.7	44	44	44.3	45	44.7	45.7	45.3	46.3	46.3	46.3	46.7	47	47	47.7	48
A549_S-	Trimetazidine_100uM	26.3	27.3	28.3	29	29.7	30.3	31	31.7	32	32.7	33	33.7	33.7	34.3	35	35.7	36	36.3	36.7	37.3	37.3	38.3	38.7	39	39.3	39.7	40.3	40.7	41.3	41.7	42	42.3	43	43	42.7	43.7	44.3	44.3	44.7	44.3	44.7	44.7	44.3	45.7	45.7	45.7	45.7	46
A549_S-	Trimetazidine_200uM	27.3	28	29	30	30.3	30.7	31.7	32.3	32.7	33.7	34	34.3	35	35.3	36	36.3	37	37	37.3	38	38	38.7	39	39.7	40	40	40.7	41	41	42	42.3	42.3	42.7	43	42	43.7	43.3	43.3	43.3	43.7	44	44.3	44.3	44.7	44.3	44.7	44.7	44.7
A549_S-	Trimetazidine_400uM	25.3	26.7	27.7	28.3	29	29.7	30.3	30.7	31.3	32	32.7	33	33	33.7	34	34.3	34.7	35	36	35.7	36	36.7	37	37	37.7	37.7	38	38.7	38.3	39.3	39.7	39.7	40.3	40.3	39.7	40.3	40.7	40.7	40.7	40.7	41	41.3	41.3	41.3	41.3	41.3	41.3	41
A549_S-	Trimetazidine_600uM	26	26.7	27.7	28.3	29	30	30.7	30.7	31.7	31.7	32	32	32.7	32.7	33	33.3	34	34	34.7	34.3	35	35.3	35	35.7	35.7	36	36.7	36.7	36.7	37	37	37	37.3	37.7	37	37.3	37.7	37.7	37.3	37	37.3	37.7	37.3	38	37.7	37.7	37.3	37
A549_S-	Trimetazidine_800uM	25.7	27	28	28.3	29	30	30.3	31	31.3	31.7	31.7	32.3	32.7	32.3	32.3	33	33.3	33.3	33.7	34	33.7	34.3	34.3	34.3	34.7	35	34.3	35	35.3	35.3	35	35	35.3	36	35	36	35.3	35.7	35.3	34.7	35.7	35.3	35	35	35	35.3	35	35
A549_S-	Trimetazidine_1000uM	24.7	26	27	27.3	28.3	29.3	29.3	30	30.7	31	31	31.3	31.7	32	32	32	32	32	32.3	32.3	32.3	32.3	32.7	32.7	32.7	32.7	33	32.7	33.3	33	33	33.3	33.7	33.7	33.3	32.7	33.3	33.7	32.7	32.7	33	33	32.3	32	32.3	32	32	31.7
HCT116_S-	Trimetazidine_0uM	26.7	30.3	31.7	32.3	32.7	33	34.3	34	34	34	34	34.7	33.3	34	33.7	33.7	34	34.3	34.7	34.7	35	35.3	35.3	35	35.3	35.7	36	36	36	36.7	36	37	37	37.7	37.3	38	38.3	38.3	39	39.3	39.3	39.7	40.7	40.3	41.3	41.7	42	42.7
HCT116_S-	Trimetazidine_10uM	25.7	29	30.7	31	32.3	32.7	33	32.3	33	33	33.3	32.7	33	32.7	33	33.3	33.3	33.3	34	34.3	34.7	34.3	34.7	34.7	34.7	35.3	35.3	35.3	36	36	36	36.3	36.7	37.3	37.3	38.3	38.3	39	39	39.3	39.7	40	40.3	41	41.7	42	42.7	43
HCT116_S-	Trimetazidine_25uM	25.7	28	30	30.3	30.7	31.7	32	32.3	32.3	32.7	32.3	32.7	32.7	32.7	32.7	32.7	33	33.3	33.7	33.7	34	34.3	34	34.7	34.7	35.7	35	35.7	35.7	36	36.7	36.7	37	37.7	38	38.3	38.7	39	40	40	40.7	41.3	42	42.3	43	43.3	44	45
HCT116_S-	Trimetazidine_50uM	27	31	32.7	33	33.3	34	34.3	34.3	34.7	35	34.7	34.3	34.7	34.3	34.3	35	35	35.3	35.3	35.7	35.3	36	36.3	37	37	37.3	37.3	37.7	38	38.7	38.7	38.7	39	39.3	39.3	40.3	41	41	41.7	42	42.3	43	43.7	44	45	45.3	46.3	46.7
HCT116_S-	Trimetazidine_100uM	25	28	29	30	30	31	31.7	31.7	31.7	32	32	32	32	32.3	32	32.3	32.7	33	33.3	33.7	33.7	34	34.7	34.7	35	35	35.7	35.7	36.3	36.3	36.7	37.7	37.7	38.7	39	38.7	40	40.7	41	41.7	42.3	42.7	43.3	43.7	44.7	45	45.7	46
HCT116_S-	Trimetazidine_200uM	24.7	28	29.3	29.7	30.7	31	31.7	31.3	32	32.3	32	32.7	32.7	32.3	32.7	32.7	33	33.3	33.3	34	34	34.3	34.3	34.7	35.3	35.7	36.3	36.3	36.7	36.7	37.7	37.7	38.7	39	39.7	39.7	40.7	40.7	41.3	42	42.7	43.3	44	44.7	45.7	46	46.7	47.3
HCT116_S-	Trimetazidine_400uM	26	28.7	31	31.3	31.7	32.3	33	33.3	33.3	34	34	34.3	33.7	34.3	34	34.3	34.7	35	35.3	35.7	35.7	36.7	36.7	37.3	37.7	38	38.7	38.7	39.3	40	40	40.3	41	41.3	41.3	42	42.3	43	43.3	44.3	45	45.3	45.7	46.7	47	47.7	48	48.7
HCT116_S-	Trimetazidine_600uM	25.3	27.7	29.3	30	30	31	31.3	31.7	32.3	32	32.7	32.7	32.3	32.7	32.7	33	32.7	33	33.7	34	34	34.7	35	35	35.7	36	36.7	37	37.3	37.3	38	39	39	39.7	40	39.7	40.7	40.7	41.7	42	42.3	43.3	43.7	44.3	44.7	45.3	45.7	46.3
HCT116_S-	Trimetazidine_800uM	25.3	27.7	29.3	30	30.3	30.7	31.7	31.7	32	32	32	32.3	32	32	32.3	32.7	32.3	33.3	33	33.7	33.7	34	34.7	34.7	35	36	36.3	36.3	36.7	37	37.3	37.3	37.7	38.7	38.7	39.3	39.7	39.7	40.7	40.7	41.3	41.7	42.3	42.7	43.3	43.7	44.7	44.3
HCT116_S-	Trimetazidine_1000uM	27.3	29.3	30.7	32	32.3	33	33.3	34	34	34.3	34	35	34.7	35	35.7	34.3	35.3	35.3	35.3	35.7	36	36.7	36.7	37	37	38	37.7	38.7	38.7	39.7	39.7	40.3	40.3	41	41.3	41.7	42	42.7	43	43.3	43.3	44	44.7	44.7	44.7	45.3	45.7	46
A549_S-	Trimetazidine-Etomoxir_0uM-0uM	22.3	23.3	23.7	24.3	25	25.7	26.7	27	27.7	28.7	28.7	29.7	29.7	30.7	30.7	31	31.7	32	32.7	32.7	33.3	33.7	34.3	34.7	35	35.7	36	36.3	36.3	37	37	38	38	38	38.3	39	39	39	40	40	40	40	40.3	40.7	41	41	41	42
A549_S-	Trimetazidine-Etomoxir_0uM-10uM	24.7	24.7	25	25.3	25.7	26.3	27	27.3	28	28.7	29	29.7	30	30.3	31	31.3	31.7	32.3	32.7	32.7	33.7	34	34	34.3	35	35.3	35.7	36	36.3	36.3	37	37.3	38	37.7	38	38.7	38.7	39	39	39.3	39.7	40	40	40	40	40.3	40.3	40.7
A549_S-	Trimetazidine-Etomoxir_25uM-10uM	23.7	24.3	24.7	25.3	25.7	26.7	27.3	28	28.7	28.7	29.7	30.7	30.7	31.3	31.7	32.3	33.3	33.7	34	34.7	34.7	35.3	35.7	36.3	36.3	37	37.3	37.7	38.3	38.3	39	39.3	39.3	39.7	39.7	40.3	40.3	40.3	40.7	40.3	41	41.3	41.3	41.3	41.7	41.7	41.7	42
A549_S-	Trimetazidine-Etomoxir_50uM-10uM	24.7	24.7	25	25.7	26.7	27	27.7	28.7	29	29.7	30	30.7	31.3	32	32.7	33.3	33.3	33.7	34.7	35	35.3	35.7	36	37	37.3	37.7	38	38.3	38.7	39	39	39.3	40	39.7	40.3	40.3	40.7	40.7	40.7	41.3	41.3	41.7	41.7	41.7	41.7	41.7	41.7	42
A549_S-	Trimetazidine-Etomoxir_100uM-10uM	25.3	25.3	26	26.3	27	27.3	28.3	29	29.7	30	30.7	31.3	31.7	32.7	32.7	33.7	34	34.7	35	35.7	35.7	36.3	36.7	37	37.3	38	38	38.7	39	39	39	39.7	40	40	40.3	40.3	40.7	41	40.7	41	41	41	41.3	41.3	41.7	41.7	41.7	41.7
A549_S-	Trimetazidine-Etomoxir_200uM-10uM	25.3	25.3	26	26.7	27	28	28.7	28.7	29.7	30.7	30.7	31	31.7	32.7	32.7	33	34	34.7	34.7	35.3	35.3	35.7	36.3	36.7	37	37.3	37.3	37.7	37.7	38	38.3	38.3	38.7	38.3	39	39	39.3	39	39.7	39.3	39.3	39.3	40	39.7	39.7	39.7	40.7	40.3
A549_S-	Trimetazidine-Etomoxir_400uM-10uM	24.7	24.7	25	26.3	26	27	27.3	27.7	28.3	29	29.3	29.7	30.3	30.7	30.7	31.3	31.7	31.7	32.3	32.7	33	33.3	33.7	34.3	34	34.3	34.3	34.7	35	35	34.7	34.7	35.3	35.3	35.3	35.3	35.7	36	36	36	35.7	36	36.3	35.7	35.7	35.7	35.7	35.7
A549_S-	Trimetazidine-Etomoxir_600uM-10uM	25.7	25.7	26.7	26.7	27.3	27.7	28.7	29	29.7	29.7	30	30.7	30.7	31	31.3	31.3	32	32.3	32.7	33	32.3	33	33.3	33.7	33.7	34	34	34.7	34.3	34.3	34.3	34.7	34.3	34.7	34.7	34.7	34.7	34.7	34.7	34.7	34.7	34.7	34.3	34.7	34.7	35	34.7	34.7
A549_S-	Trimetazidine-Etomoxir_800uM-10uM	24.7	25	25.7	26.3	27	27.3	27.7	28.3	28.7	29	29.3	29.7	30.3	30.3	30.3	30.3	31	31	31	31.3	31.3	31.7	31.7	31.7	32.3	32	32	32.3	33	33	33	32.7	33	33.3	33	33	33	33	33	33	33	33	33.3	32.7	32.7	33	32.3	33
A549_S-	Trimetazidine-Etomoxir_1000uM-10uM	24.3	24.7	25.7	25.7	26.7	27	27.3	27.7	28	28	28.3	28.7	28.7	29.3	29.3	29.7	29.7	30	30	30.7	30.7	30.7	30.7	30	30.7	30.7	30.7	30.7	30.3	30.7	31	30.7	31	30.7	30.7	31	30.7	30.3	30.3	30.3	29.7	30.3	30.3	29.7	30.3	30.3	30	30
HCT116_S-	Trimetazidine-Etomoxir_0uM-0uM	22.3	24	26	27	28	28.3	28.7	28.3	28.3	28	28.3	28.3	28.3	28.3	28.3	28.7	28.7	29.7	30	30.7	30.3	31.7	31.3	31.3	31.7	32	32.7	32.3	32.7	33.3	33.7	33.7	33.7	34	34.3	34.7	35	36	36	36	37	37	37.7	38	38.3	39	39	39.7
HCT116_S-	Trimetazidine-Etomoxir_0uM-10uM	22.7	24	25.3	26	26.7	27.3	27	27.7	27.7	28	28.3	28.3	28.7	28.7	29.3	30	30	31	31.3	32	32.7	33	33.7	34	34.3	35	35.3	35.7	36	36.3	36.3	36.7	37	37.3	37.7	37.7	38.3	38.7	38.7	39	39.3	40	40	40.3	41	41	41	41.7
HCT116_S-	Trimetazidine-Etomoxir_25uM-10uM	23	25	25.7	26.3	27	28	28	28.3	28.3	28.7	29	29.3	29.3	29.7	30.3	31	31.3	32	32.3	33	34	34	34.7	35	36	36	36.7	36.7	37.3	38	38.3	38.7	39	39.7	39.7	40	40	40.3	40.3	40.7	41.3	41.3	42	42.3	42.7	42.7	43.3	43
HCT116_S-	Trimetazidine-Etomoxir_50uM-10uM	24.3	26.3	27.7	28.3	29	30	30	30.7	30.3	30.7	31	31.3	31.7	32	32.3	32.7	33.7	34.3	35	35.3	36.3	37	37.7	38.3	38.7	39.3	39.7	39.7	40.3	40.7	41.3	41.7	41.7	42.3	42.3	42.7	42.7	43	43.3	43.7	44	44.3	44.7	45	45	45	46	46
HCT116_S-	Trimetazidine-Etomoxir_100uM-10uM	23	24.7	26.3	27.3	27.7	28.3	28.3	29	28.7	29.3	29.7	30	30.3	30.7	31.3	32.7	33	33.7	34.7	35	36	36.7	37.3	37.7	38.7	38.7	39.3	39.7	40.7	40.7	41.3	42	42.3	42.3	42.3	42.7	43.3	43.3	43.3	43.7	43.7	44.3	44.3	44.3	44.7	45.3	45.3	45.3
HCT116_S-	Trimetazidine-Etomoxir_200uM-10uM	24	25	26.7	27.3	28.7	29.7	29.7	30	30.7	30.7	31.3	31	31.7	32.3	33.3	33.7	34.7	35.7	36.7	37.3	38.3	39	40	40.3	41	42.3	42.3	42.7	43.3	44.3	44.7	45	45.3	45.7	45.7	46	46	45.7	46	46	46	45.7	46	45.7	46.3	46	45.7	46
HCT116_S-	Trimetazidine-Etomoxir_400uM-10uM	23.7	25	26	26.3	27.3	28	28.7	28.7	29.3	29.7	30.3	30.7	31.3	32	32.3	33.3	34.3	35	36	36.7	37.7	38.3	39.3	40	40.7	41	41.7	42	42.7	42.7	43.3	43.3	43.3	44	44	44.3	44.3	44	44	43.7	43.7	44	43.7	43.7	43.3	43.7	43.3	43.7
HCT116_S-	Trimetazidine-Etomoxir_600uM-10uM	23	24	25.7	26.3	27	27.7	28	28.7	29.7	29.3	30.3	30.7	32	32.3	33	33.3	34	35	36.3	36.7	37.3	38.3	39	40.3	40.3	40.7	41.3	41.7	42.3	42.3	42.3	43	42.7	42.7	43	43	43.3	42.7	43	42.7	42.7	42.7	42	41.7	41.7	41.7	41	41.3
HCT116_S-	Trimetazidine-Etomoxir_800uM-10uM	23.7	25	26.3	26.7	27.3	28.3	29.3	29.7	30	30.3	31.3	32	32.7	33.3	34	35	35.7	36.7	37.3	38.3	38.7	39.7	39.7	40	41	41	41.3	42	42	42.3	42.3	42.3	42.7	43	42.7	43	42.3	43	42.3	41.7	42	41.3	41	40.3	40.3	39.7	39.7	39.3
HCT116_S-	Trimetazidine-Etomoxir_1000uM-10uM	23	24	25.7	26	26.3	27.7	28.3	29	29	30.3	31	31.3	32.3	33	33.3	34.3	35.3	35.7	36	37	37.3	38	38.3	39	39	39	39.3	39.7	39.3	40	40	40	39.3	40	40	39.3	40	40	39	38.7	38.3	38.3	38	37	37.3	37	36.7	36.3
A549_S-	Untreated_690cells	6	6	6	6.3	7	6.7	7	7	7	8	8	8	8	8	8.3	9	9	9	9	9	9.3	9.7	9.7	9.7	9.7	10	10.3	10.3	10.7	10.7	10.7	10.7	11	11.3	11.3	11.3	11.3	11.7	11.3	11.3	11.7	11.7	11.7	12.3	12.3	12.3	12.3	12.3
A549_S-	Untreated_1035cells	8	9	9	9	9.3	10	10	10.3	10.3	11.3	11.3	11.7	12	11.7	12.3	12.7	12.7	12.7	13	13.7	13.7	13.7	13.7	13.7	14	14.3	14.3	14.3	14.7	15	15	15	15	15.7	15.7	16	15.7	16	16	16.3	16.3	16.3	16.3	16.7	17.3	17.3	17.3	17.3
A549_S-	Untreated_1380cells	10.7	11.3	11.7	12.3	12.3	13	13.3	13.7	14	14.3	14.7	15	15.3	15.7	16	16	16	17	17	17	17	17.7	17.7	17.7	18	18.3	18.7	19	19	19.3	19.7	19.7	20.3	20.3	20.7	20.7	20.7	21.3	21.7	21.7	22	22	22.7	22.7	23	23.3	23.3	23.3
A549_S-	Untreated_1725cells	12.3	13.3	14	14.3	14.7	15	15.7	16	16.3	16.3	17	17.3	17.3	17.7	18.3	18.3	19	19	19.3	19.3	19.7	20.3	20.7	20.7	20.7	21.3	21.7	21.7	22	22.3	22.7	23	23.3	23.7	24	24	24.3	25	25	25.7	25.7	26	26.7	26.7	27	27.3	27.3	27.7
A549_S-	Untreated_2070cells	16	17	17.3	18.3	18.3	19	19.3	19.7	20.3	20.7	21.3	21.3	22	22.3	22.7	23	23.7	23.7	23.7	24.3	24	25	25	25.3	25.7	26	26.3	27	27.3	27.3	28	28.3	28.3	28.7	29.7	29.7	29.7	30.7	30.7	31	31.3	32	32	33	32.7	33.3	33.7	34.3
A549_S-	Untreated_2760cells	19.7	21.3	21.7	22.3	23.3	24	24	25	25.3	26	26.3	27	27.3	28	28.3	28.7	29	29.3	30	30.3	31	31.3	31.3	32.3	32.3	33.3	33.3	34	34.3	35.3	35.3	35.7	36.3	36.7	37	37.7	38	38.7	39.3	39.7	40.3	40.7	41	41.7	41.7	42.7	43	43.7
A549_S-	Untreated_3450cells	24	25.7	26	26.7	27	27.7	28.3	29.3	29.3	30.3	30.7	31	31.7	32.3	32.7	32.7	33.3	34	34.3	35	35.3	35.7	36	37	37.3	37.3	38	39	39.3	39.3	40.3	41	41.3	42.3	42.3	43	43.3	44.3	44.3	45.3	45.7	46.3	46.7	47.3	48	48.3	48.7	49.7
A549_S-	Untreated_4140cells	32	33.7	34.3	34.7	35.3	36	36.7	37.3	38	38.7	39.3	40	40.3	41	41.3	42	42	43	43	43.3	44	44.3	45.3	45.7	46.3	46.7	47.3	47.7	48	48.7	49.7	49.7	50.7	51	51.3	52	52.3	53	53.3	53.7	54.7	55	55.3	56	56.7	57	57.3	58
A549_S-	Untreated_4830cells	35.3	37	38	38.3	39.3	40.3	40.7	41.7	42.7	43.7	44	44.7	45	46	46.7	47	47.7	48.7	49	49.3	50	50.3	51.3	51.7	52	52.3	53	53.3	54.3	54.7	55	55.7	56	56.7	57	57.3	58.3	59	59	59.7	60	60.7	61.3	61.7	62	62.7	62.7	63.7
A549_S-	Untreated_5520cells	41.3	43.3	43.7	44.7	45.3	46	47.3	48	48.7	49.7	50	51	52	52.3	53.3	53.7	54.3	55	55.7	56	56.3	57	57.7	58	59	59.7	60	60.7	61	62	62	62.7	63.3	63.7	64.3	64.3	65.3	65.7	66	66.3	67.3	67.7	68.3	68.3	68.7	69.3	70	70.3
HCT116_S-	Untreated_1667cells	5.3	6	6.3	7	7	7.3	9.7	8.3	8.3	9	9.3	9.3	10	10	10.3	10.3	10.7	10.7	11	11	12.3	11.3	11.7	11.7	12	12.3	12	12	12.3	12.3	13	12.7	13	13	13	13	13.7	13.7	13.7	14	14.3	14.3	14.3	14.3	14.7	14.7	14.7	14.7
HCT116_S-	Untreated_2500cells	7.7	8.7	9.3	9.7	10	10.7	11	11.3	12	12.7	12.7	13.3	13.7	13.7	14	14.3	14.7	14.7	14.7	14.7	15.3	15.7	15	15.7	15.7	16	16	16.3	16.3	16.7	16.7	16.7	17	17.3	17.7	17.7	17.7	17.7	18	18.3	18.7	18.7	19.3	19	19.3	19.7	19.7	20.3
HCT116_S-	Untreated_3333cells	9.7	11.3	12.3	13	13.3	13.7	14	14.3	14.7	15.3	15.7	16	16.3	16.3	17	17	17	17	17.3	17.7	18	18	18	18	18.3	18.7	18.7	19	19	19.7	19.7	19.7	20	20.3	20.7	20.7	20.7	21.3	21.3	21.7	22.3	22.3	22.7	22.3	22.7	23.3	23.3	23.7
HCT116_S-	Untreated_4167cells	11.3	13.7	15	16	16	16	16.7	17	17	17.7	18.3	18.7	18.7	19.3	19.7	19.7	19.7	19.7	20	20	20	20.3	20.7	21	21	21	21.7	21.7	21.3	22	22	22.3	23	23	23	23.3	23.7	24	24	24.7	25	25	25	26	26.3	26.7	26.7	27.3
HCT116_S-	Untreated_5000cells	14.3	16.7	18	18.7	18.7	18.7	19	19.7	19.7	20.3	20.7	21.3	21.7	22	22	22	22.3	22.7	22.3	22.3	23	23.3	23.3	23.3	23.7	24	24.3	24.3	24.3	24.7	25.3	25.7	25.7	26	26.3	26.3	27	27	27.7	28	28	28.3	29	29.3	29.7	30	30	31
HCT116_S-	Untreated_6667cells	18	21.7	23.7	23.7	23.7	24	23.3	23.3	24.3	24.3	25.3	25.7	25.3	26	26.3	26	26.3	26.3	26.3	26.3	26.3	26.7	27.3	27.3	27.3	28	28.3	28	28.3	28.7	29	29.3	29.7	30	30	30.7	31	31.3	31.7	31.7	32.7	33	33.7	34.3	34.3	34.7	35.3	36
HCT116_S-	Untreated_8333cells	24	28.7	30	30.3	30	29.3	29	29	29	29.3	30	30.3	31	31.3	31.3	31.3	31.7	32	32	32	32	32.3	32	33	32.7	33.3	33	33.7	33.3	33.7	33.7	34.3	34.7	34.7	35.7	35.7	36	36.3	36.7	37.3	37.7	38.3	38.7	39.3	39.3	40.3	40.3	41
HCT116_S-	Untreated_10000cells	29	34.3	35.3	35.3	34.7	34	33.7	33.7	33.3	33.7	34	34.3	35	35	35.3	34.7	35.3	35.3	35.3	35.7	35.7	36	35.7	36	36.3	37	36.3	36.7	37	37.3	37.7	37.7	38.7	38.7	39.3	39.3	39.7	40.3	40.7	41.3	41.7	41.7	42.7	42.7	43.3	43.7	44.3	44.3
HCT116_S-	Untreated_11667cells	31.3	37.3	39.3	39.7	38.3	38.3	37.3	37	37.3	38.3	39	39	39	39.7	39.7	39.3	39.3	39.3	39.3	39.3	40	39.7	40	39.7	40.3	40.3	40.3	40.7	41	41.3	41.7	41.7	42.3	42.7	43	43.3	44.3	44.3	45	45.7	45.7	46	46.7	46.7	47.7	48	48.7	49
HCT116_S-	Untreated_13333cells	39	44.7	46	45.3	44.7	43.7	43.3	43	43.3	44	44.3	45	45.3	45.3	45	45.7	45	45.3	45.7	45	45	45.3	45.7	45.7	46	46	46.3	46.7	47.3	47.3	47.3	48.3	48.3	49	49.7	49.7	50	50.7	51	51.7	52.3	52.3	52.7	52.7	53.7	53.7	54.7	54.7
A549_Pro	Untreated_1150cells
A549_Pro	Untreated_1725cells
A549_Pro	Untreated_2300cells
A549_Pro	Untreated_2875cells
A549_Pro	Untreated_3450cells
A549_Pro	Untreated_4025cells
A549_Pro	Untreated_4600cells
A549_Pro	Untreated_5175cells
A549_Pro	Untreated_5750cells
A549_Pro	Untreated_6900cells
HCT116_Pro	Untreated_2500cells
HCT116_Pro	Untreated_3750cells
HCT116_Pro	Untreated_5000cells
HCT116_Pro	Untreated_6250cells
HCT116_Pro	Untreated_7500cells
HCT116_Pro	Untreated_8750cells
HCT116_Pro	Untreated_10000cells
HCT116_Pro	Untreated_11250cells
HCT116_Pro	Untreated_12500cells
HCT116_Pro	Untreated_15000cells
[truncated: 20 more columns]

## Sheet: Conf_SeSt_entry_SD
Sheet 3: Standard deviation of cell confluence [%] during regrowth (n=3)
		Time [h]
Cell line_Condition	Treatment_Dose	0	1.5	3	4.5	6	7.5	9	10.5	12	13.5	15	16.5	18	19.5	21	22.5	24	25.5	27	28.5	30	31.5	33	34.5	36	37.5	39	40.5	42	43.5	45	46.5	48	49.5	50.1	51.6	53.1	54.6	56.1	57.6	59.1	60.6	62.1	63.6	65.1	66.6	68.1	69.6
A549_S-	Trimetazidine_0uM	0.6	1	2	2.1	2	2.1	2.5	3.1	2.6	3.1	2.6	3.1	3.2	3.2	3.2	3.6	3.8	3.6	3.8	4.2	3.8	4.2	4.2	4.7	4.2	4.7	4.7	4.9	4.7	5.3	5.2	5.5	5.3	5.2	6.1	5.9	5.3	5.3	5.5	5.9	6.1	6.1	6.1	6.4	6.7	6.4	6.4	6.7
A549_S-	Trimetazidine_10uM	1.2	1.2	1	1	1	1	1	1	1	1	1	0.6	1	1	1	1	1	1	1	1	1.2	1	1	1	1	1.2	1	1	1	0.6	1	1.5	1.5	1	1	1.5	1	1.2	1.2	1.2	1.5	1.2	1.2	1	1.2	1.2	1.2	1.5
A549_S-	Trimetazidine_25uM	0.6	1	1	1	0.6	1.2	0.6	1.2	1.2	0.6	1	0.6	1.2	1	0.6	0.6	0.6	0.6	1.2	1	1.2	1	1.2	1	1.2	1	1.2	0.6	1.2	1.2	1	1.2	0.6	1	1	1.5	1	1.2	1.2	1	1	1.2	1.5	1	1.2	0.6	0.6	1
A549_S-	Trimetazidine_50uM	1.5	1	1	1	1.2	1.2	1	1.2	1.5	1.5	1.5	1.5	1.5	1.5	1.7	1.5	1.7	1.5	1.2	1.5	1.5	1.5	1.5	1.5	1	1.5	1	1.5	1	1.5	1	1.5	1.5	1	1.7	1.2	1	1.5	1.5	1.2	1.2	0.6	1.5	1.2	1	1	0.6	1
A549_S-	Trimetazidine_100uM	1.5	1.5	1.5	1	0.6	1.5	1	1.5	1	0.6	1	0.6	1.2	1.5	1	0.6	1	0.6	0.6	0.6	0.6	0.6	0.6	0	0.6	0.6	0.6	0.6	0.6	0.6	0	0.6	1	1	0.6	0.6	0.6	0.6	0.6	0.6	0.6	0.6	0.6	0.6	0.6	0.6	0.6	1
A549_S-	Trimetazidine_200uM	1.5	1.7	1.7	1.7	2.3	2.1	2.1	1.5	2.1	2.1	1.7	2.3	2.6	2.3	1.7	2.3	1.7	1.7	2.3	1.7	1.7	2.1	1.7	2.1	1.7	1.7	2.1	1.7	1.7	1.7	2.3	1.5	2.1	1.7	2	2.1	1.5	1.5	1.5	1.5	1	1.5	1.5	1.2	1.5	1.5	1.5	1.5
A549_S-	Trimetazidine_400uM	0.6	1.2	1.2	0.6	0	0.6	0.6	0.6	0.6	1	0.6	1	1	0.6	1	0.6	0.6	1	0	0.6	1	1.2	1	1	1.2	1.2	1	1.2	1.5	1.5	2.1	2.1	1.5	1.5	2.1	1.5	2.1	2.1	2.1	2.1	1.7	2.3	2.3	1.5	2.3	2.3	2.3	1.7
A549_S-	Trimetazidine_600uM	2	1.5	1.5	1.5	2	2	1.5	1.5	1.5	2.1	2	2	2.1	2.1	2	1.5	1.7	1.7	2.1	1.5	2	1.5	2	2.1	1.2	2	2.1	2.1	2.1	2	1.7	2	2.5	2.1	2	2.5	2.5	2.5	1.5	2	2.5	2.5	2.1	2	2.5	2.5	2.1	2
A549_S-	Trimetazidine_800uM	1.2	1	1	1.5	1.7	1.7	1.5	1	1.5	1.2	1.2	1.5	1.2	1.5	1.5	1.7	1.5	1.5	1.2	1.7	1.2	1.5	1.5	1.5	1.2	1.7	1.5	1.7	0.6	1.5	1.7	1.7	1.5	1	1	1	1.5	1.2	1.5	1.2	1.2	1.2	1	1	1	1.5	1	1
A549_S-	Trimetazidine_1000uM	1.5	1	2	1.5	1.5	1.5	1.5	2	1.5	1	2	2.1	1.5	2	2	2	2	2	1.5	2.1	2.1	2.1	1.5	1.5	1.5	1.5	2	1.5	2.1	2	2	1.5	1.5	1.5	1.2	1.5	1.5	1.5	1.5	1.2	2	2	1.5	1	0.6	1.7	1	0.6
HCT116_S-	Trimetazidine_0uM	2.1	2.5	2.5	2.5	3.1	2	2.5	2.6	2	2	3	2.5	2.1	2.6	2.5	2.5	2.6	2.1	2.5	2.5	2	2.1	2.1	2.6	2.1	2.3	2.6	2.6	2.6	2.5	2.6	2.6	2.6	3.2	3.1	2.6	2.9	2.9	2.6	2.9	2.9	2.5	3.2	3.1	3.1	3.2	2.6	3.2
HCT116_S-	Trimetazidine_10uM	1.5	2.6	2.5	2.6	3.1	2.5	2.6	2.1	2.6	1.7	2.1	1.5	1.7	1.5	1.7	2.1	2.1	2.1	2	2.1	1.5	2.1	2.5	2.5	2.3	2.1	2.1	2.1	1.7	1.7	1.7	2.1	2.3	2.1	2.1	2.1	2.1	1.7	1.7	2.1	2.3	1.7	2.1	1.7	2.3	1.7	2.3	1.7
HCT116_S-	Trimetazidine_25uM	2.3	2.6	3.5	3.8	3.2	3.2	3.5	2.9	2.9	2.3	2.9	2.3	2.5	2.3	2.3	2.5	2.6	2.9	2.3	2.3	2.6	2.9	2.6	2.3	2.3	2.3	2.6	2.3	2.3	2.6	2.3	2.3	2.6	2.3	2.6	2.1	2.3	2.6	2.6	2.6	2.3	2.1	2.6	2.1	2.6	2.1	2.6	2.6
HCT116_S-	Trimetazidine_50uM	2	2	2.5	2	2.1	2	1.5	1.2	1.5	1	1.5	1.2	0.6	1.2	1.2	1	1	1.2	1.2	0.6	1.2	1	1.2	0	1	0.6	0.6	0.6	1	0.6	0.6	0.6	1	1.2	1.2	1.2	0	1	1.5	1	1.2	1	0.6	1	1	1.2	1.2	1.5
HCT116_S-	Trimetazidine_100uM	2	2	2	2	2	1.7	1.5	1.5	1.5	1	1	1	1	1.2	1	1.2	1.5	1.7	1.2	1.5	1.5	1	1.2	1.5	1	1	1.5	1.5	1.5	1.5	1.5	1.5	1.5	1.5	1.7	1.5	2	1.5	1.7	1.5	1.5	1.5	1.2	1.5	1.5	1.7	1.5	1.7
HCT116_S-	Trimetazidine_200uM	2.5	2	2.1	2.5	2.5	2.6	2.5	2.1	2	2.1	1.7	1.5	1.5	2.1	1.5	1.5	2	1.2	1.2	1.7	1.7	1.2	1.2	1.5	1.2	1.5	1.2	2.1	1.5	1.5	1.5	1.5	0.6	1.7	1.5	1.5	1.5	1.5	2.1	2	1.5	2.1	2	1.5	1.5	1.7	1.5	2.1
HCT116_S-	Trimetazidine_400uM	3.5	4	3.5	3.8	4	3.8	3.5	2.9	2.9	3.5	2.6	2.9	2.3	2.9	3.5	2.9	3.2	2.6	2.9	3.2	3.2	3.2	3.2	2.9	3.2	2.6	3.2	3.2	2.9	2.6	2.6	2.9	2.6	2.9	2.9	2.6	2.9	2.6	2.9	2.9	2.6	2.9	3.2	3.2	2.6	3.2	3.6	3.5
HCT116_S-	Trimetazidine_600uM	2.3	2.1	1.5	1.7	1.7	1.7	1.5	2.1	2.3	1.7	2.1	2.1	1.5	1.2	1.2	1.7	1.2	1.7	2.1	1.7	1.7	1.2	1.7	1.7	2.1	1.7	2.1	1.7	2.3	1.5	1.7	1.7	1.7	2.1	1.7	1.2	1.2	1.2	2.1	1.7	1.5	1.5	1.2	1.5	1.2	1.5	1.2	1.5
HCT116_S-	Trimetazidine_800uM	1.2	1.5	1.2	1.7	1.2	1.5	1.5	1.5	1	1	1	1.5	1	1	1.2	1.5	1.2	1.5	1	1.5	1.5	1	1.5	1.5	1	1	2.1	1.2	1.5	1.7	1.2	2.1	1.5	1.5	1.5	1.2	1.5	1.5	1.5	1.5	1.2	1.5	1.2	1.5	1.2	1.5	1.5	1.2
HCT116_S-	Trimetazidine_1000uM	2.1	1.5	1.5	2	1.2	1.7	1.2	1.7	1	1.2	1	1.7	1.5	1.7	1.5	1.2	2.1	2.1	1.2	1.5	1.7	1.5	1.5	1	2	2	1.5	1.5	1.5	1.5	1.5	2.1	2.1	2	1.5	1.5	1.7	1.5	2	1.5	1.5	2	2.1	2.1	2.1	1.5	2.1	1.7
A549_S-	Trimetazidine-Etomoxir_0uM-0uM	1.2	1.2	1.5	1.5	2	1.5	1.5	2	1.5	1.5	1.5	1.5	1.5	1.5	1.5	2	1.5	1.7	1.5	1.5	2.1	1.5	2.1	1.5	1.7	1.5	1.7	2.1	2.1	1.7	1.7	1.7	1.7	1.7	2.1	1.7	1.7	1.7	1.7	1.7	1.7	1.7	1.2	1.5	1.7	1.7	1.7	1.7
A549_S-	Trimetazidine-Etomoxir_0uM-10uM	1.5	1.5	1	1.2	1.5	1.2	1	1.2	1	0.6	1	0.6	1	1.2	1	1.2	0.6	1.2	0.6	0.6	0.6	1	1	1.2	1	1.2	0.6	1	1.2	1.2	1	0.6	1	0.6	1	0.6	0.6	1	1	0.6	0.6	1	1	1	1	0.6	0.6	0.6
A549_S-	Trimetazidine-Etomoxir_25uM-10uM	0.6	0.6	0.6	0.6	0.6	0.6	0.6	1	0.6	0.6	0.6	0.6	0.6	1.2	0.6	0.6	1.2	0.6	1	0.6	0.6	1.2	0.6	1.2	1.2	1	1.2	0.6	1.2	1.2	1	1.2	1.2	1.5	1.5	1.2	1.2	1.2	1.5	1.2	1	1.2	1.2	1.2	1.5	1.5	1.5	1.7
A549_S-	Trimetazidine-Etomoxir_50uM-10uM	1.2	1.2	1	1.2	1.2	1.7	1.2	1.2	1	1.2	1	1.2	1.5	1	1.2	1.5	1.5	1.2	1.2	1.7	1.5	1.2	1	1.7	1.5	1.2	1	1.5	2.1	1.7	1.7	1.5	1.7	2.1	1.5	1.5	2.1	2.1	2.1	1.5	1.5	2.1	2.1	2.1	2.1	2.1	2.1	2
A549_S-	Trimetazidine-Etomoxir_100uM-10uM	2.5	2.5	2	2.5	2	2.5	2.5	2	2.1	2.6	2.1	2.5	2.1	2.1	2.1	2.1	2	2.1	2	2.1	2.1	2.5	2.1	2	1.5	2	2	2.1	2	2	2	2.1	2	2	1.5	1.5	2.1	2	2.1	1.7	1.7	2	2.3	1.5	2.1	2.1	2.1	2.1
A549_S-	Trimetazidine-Etomoxir_200uM-10uM	1.5	1.5	1	1.5	1	2	1.5	1.5	1.5	1.5	1.5	1	1.5	1.5	1.5	2	2	1.5	1.5	2.1	2.1	1.5	2.1	1.5	2	2.1	2.1	1.5	1.5	1.7	2.1	2.1	1.5	2.1	2.6	2	2.1	2	2.5	2.1	2.1	2.1	2	2.5	2.5	2.5	2.5	2.1
A549_S-	Trimetazidine-Etomoxir_400uM-10uM	1.5	1.5	1.7	2.1	1.7	2.6	2.1	2.3	2.1	2.6	2.1	2.3	2.1	2.3	2.3	2.1	2.3	2.3	2.1	2.3	2.6	2.1	2.3	2.1	1.7	2.1	2.1	2.3	1.7	1.7	2.3	2.3	2.1	2.1	2.1	2.1	2.3	2.6	2.6	2.6	2.3	1.7	2.1	2.3	2.3	2.3	2.3	2.3
A549_S-	Trimetazidine-Etomoxir_600uM-10uM	1.5	1.5	1.5	1.5	1.2	1.5	1.5	1.7	1.5	1.5	1.7	1.5	1.5	1.7	2.1	2.1	1.7	2.1	2.3	1.7	2.1	1.7	2.1	2.3	2.3	1.7	1.7	2.3	2.1	2.1	2.1	2.3	2.1	2.3	2.3	2.3	2.3	2.3	2.3	2.3	2.3	2.3	2.1	2.3	2.3	1.7	2.3	2.3
A549_S-	Trimetazidine-Etomoxir_800uM-10uM	2.1	1.7	2.1	2.3	1.7	1.5	2.1	2.3	2.1	2.6	2.3	2.1	2.3	2.3	2.3	1.5	1.7	1.7	1.7	2.3	1.5	2.1	2.1	2.1	1.5	1.7	1.7	1.5	1.7	1.7	1.7	1.2	1.7	1.5	1.7	1.7	1.7	1	1.7	1.7	1.7	1.7	1.5	1.2	1.2	1.7	1.5	1.7
A549_S-	Trimetazidine-Etomoxir_1000uM-10uM	1.2	0.6	0.6	0.6	0.6	1	0.6	0.6	1	1	0.6	0.6	0.6	0.6	0.6	0.6	0.6	1	0	0.6	1.2	0.6	0.6	1	0.6	0.6	0.6	0.6	0.6	0.6	1	0.6	1	1.2	1.2	1	1.2	0.6	0.6	0.6	1.2	1.5	0.6	1.2	1.5	1.5	1.7	1.7
HCT116_S-	Trimetazidine-Etomoxir_0uM-0uM	0.6	1	0	0	1	0.6	0.6	0.6	0.6	1	0.6	1.2	0.6	0.6	0.6	0.6	0.6	0.6	1	0.6	0.6	0.6	0.6	0.6	0.6	0	0.6	0.6	0.6	0.6	0.6	0.6	0.6	0	0.6	0.6	0	0	0	0	0	0	0.6	0	0.6	0	0	0.6
HCT116_S-	Trimetazidine-Etomoxir_0uM-10uM	2.1	1.7	2.3	1.7	2.1	2.3	1.7	2.1	2.1	2.6	1.5	1.5	2.1	2.1	2.5	2.6	2.6	2.6	2.5	2.6	2.1	2.6	3.1	2.6	2.5	2.6	2.5	3.1	2.6	2.5	2.5	3.1	2.6	2.5	2.1	3.1	2.5	3.1	3.1	3	2.5	3	3	2.5	3	3	3	3.1
HCT116_S-	Trimetazidine-Etomoxir_25uM-10uM	1.7	1.7	2.3	2.1	2.6	2.6	2.6	2.1	2.1	2.3	2.6	2.1	2.1	2.3	2.1	2.6	3.1	2.6	3.1	2.6	2.6	2.6	3.2	2.6	2.6	2.6	2.3	3.2	3.1	2.6	3.1	3.2	2.6	3.2	3.2	2.6	2.6	2.9	2.9	2.3	2.9	2.9	2.6	2.9	3.2	3.2	2.9	3.5
HCT116_S-	Trimetazidine-Etomoxir_50uM-10uM	2.3	2.3	2.1	2.3	1.7	1.7	1.7	2.1	1.5	2.1	1	1.5	1.5	1	1.5	1.5	1.5	1.5	1	1.5	1.5	1	1.5	1.5	1.5	1.2	1.5	1.5	1.2	1.5	2.1	1.5	1.5	2.1	2.1	1.5	1.5	1.7	1.2	1.5	1.7	1.2	1.5	1.7	1.7	1.7	1.7	1.7
HCT116_S-	Trimetazidine-Etomoxir_100uM-10uM	1.7	2.1	2.3	2.5	2.1	2.5	2.3	2	2.1	2.3	2.1	2.6	2.3	2.1	2.3	2.1	2.6	2.9	2.1	2.6	2	2.1	2.5	2.1	2.1	2.1	2.5	2.1	2.9	2.1	2.5	2.6	2.5	2.5	2.5	2.1	2.5	2.5	2.5	2.5	2.5	2.5	2.5	2.5	2.1	2.5	2.5	2.5
HCT116_S-	Trimetazidine-Etomoxir_200uM-10uM	1	1	1.5	1.5	1.5	1.5	1.5	1.7	1.5	1.5	2.1	1.7	1.5	2.1	2.1	2.5	2.5	2.5	2.5	2.5	2.5	2	3	2.5	3	2.5	2.5	2.5	2.5	2.5	3.1	3	2.5	3.1	3.1	2.6	2.6	3.1	2.6	2.6	3	3.1	2.6	3.1	2.5	2.6	3.1	2.6
HCT116_S-	Trimetazidine-Etomoxir_400uM-10uM	3.1	2.6	2.6	3.2	3.2	2.6	3.1	3.1	3.2	3.1	3.2	3.8	3.2	3.5	3.2	3.2	3.2	3.5	3.5	3.8	3.8	4	4	3.5	3.8	4.4	3.8	3.5	3.8	3.8	4	4	4	4.4	4.4	4.2	4.2	4.4	3.6	3.8	3.8	3.6	3.8	3.8	4.2	3.8	4.2	3.8
HCT116_S-	Trimetazidine-Etomoxir_600uM-10uM	2	2	2.5	2.1	1.7	1.5	2	1.5	1.5	2.1	2.1	2.3	1.7	2.1	2	2.1	2	2	2.1	1.5	2.1	1.5	2	2.1	1.5	1.5	2.1	2.1	2.1	2.1	2.1	2	2.1	1.5	2	2	1.5	1.5	2	1.5	1.5	1.5	1	1.5	1.5	1.5	2	2.1
HCT116_S-	Trimetazidine-Etomoxir_800uM-10uM	1.2	1	0.6	0.6	1.5	1.5	1.5	1.5	2	1.5	2.1	2	2.1	2.1	2	2	2.5	2.5	2.5	2.5	3.1	3.1	3.1	2.6	2.6	2.6	3.2	3.6	3.6	3.2	3.2	3.2	3.8	3.6	3.1	3.6	3.2	3.5	3.2	3.8	3.6	3.2	3.6	4.2	3.2	3.8	3.1	3.5
HCT116_S-	Trimetazidine-Etomoxir_1000uM-10uM	1	1	1.5	1	1.5	1.2	1.5	2	2	1.5	2	2.1	2.5	2	2.5	2.5	2.5	2.1	2.6	2.6	2.5	2.6	3.2	2.6	2.6	2.6	3.2	3.1	3.2	2.6	2.6	2.6	3.2	3.5	2.6	2.5	2.6	2.6	3.5	2.9	3.2	3.2	2.6	2.6	3.2	2.6	2.9	3.2
A549_S-	Untreated_690cells	0	0	0	0.6	0	0.6	0	0	0	0	0	0	0	0	0.6	0	0	0	0	0	0.6	0.6	0.6	0.6	0.6	0	0.6	0.6	0.6	0.6	0.6	0.6	1	1.2	1.2	1.2	1.2	0.6	1.2	1.2	0.6	0.6	0.6	1.2	1.2	1.2	1.2	1.2
A549_S-	Untreated_1035cells	1	1	1	1	1.5	1	1	1.5	1.5	1.5	1.5	2.1	1	2.1	1.5	2.1	2.1	2.1	2	2.1	2.1	2.1	2.1	2.1	2.6	2.5	2.5	2.5	3.1	2.6	2.6	2.6	2.6	3.1	3.1	2.6	3.1	2.6	3.6	3.2	3.2	3.2	3.2	3.1	3.2	3.2	3.2	3.2
A549_S-	Untreated_1380cells	1.2	0.6	1.2	0.6	0.6	1	1.5	1.5	2	1.5	1.5	2	1.5	1.5	2	2	2	2	2	2	2	2.5	2.5	2.5	3	3.1	2.5	3	3	3.1	3.5	3.5	3.1	3.1	3.5	3.5	3.5	3.1	3.5	3.5	3.6	4	3.5	3.5	3.6	4	4	4
A549_S-	Untreated_1725cells	0.6	0.6	1	0.6	1.2	1	0.6	1	1.2	1.2	1	1.2	1.2	0.6	1.2	1.2	1.7	1	1.2	1.2	1.5	1.2	1.5	1.5	1.5	1.2	1.5	1.5	2	2.1	1.5	2	2.1	1.5	2	2	2.1	2	2	2.5	2.5	2	2.5	2.5	3	2.5	2.5	2.5
A549_S-	Untreated_2070cells	1	1	1.5	1.5	1.5	1.7	2.3	2.1	2.3	2.1	2.3	2.3	2.6	2.3	2.9	2.6	2.9	2.9	2.9	3.2	3.5	3.5	3.5	4	3.8	3.5	4	3.5	4	4	4.4	4	4	4.6	4.6	4.6	4.6	4.6	4.6	5.2	4.9	5.2	5.2	5.2	5.5	5.8	5.5	5.8
A549_S-	Untreated_2760cells	0.6	1.2	0.6	1.2	1.2	1	1	1	1.5	1	1.5	1	1.5	1	1.5	1.5	1	1.5	1	1.5	1	1.5	1.5	1.5	1.5	1.5	1.5	2	1.5	1.5	1.5	1.5	1.5	1.5	1	1.5	1.7	1.5	1.5	1.5	1.5	1.5	2	1.5	1.5	1.5	1	1.5
A549_S-	Untreated_3450cells	1	1.5	2	2.1	1.7	2.1	2.3	2.3	2.3	2.3	2.9	2.6	2.9	3.2	2.9	2.9	3.2	3.5	3.2	3.5	3.2	2.9	3.5	3.5	4	4	3.5	3.5	4	4	4	4.4	4	4	4	4.4	4	4	4	4	3.8	4	4.6	4	4.4	4	4.6	4.6
A549_S-	Untreated_4140cells	3	3.5	3.1	3.5	3.1	3.6	3.2	3.1	3.6	3.2	3.8	3.5	3.8	3.5	3.8	3.5	3.5	3.5	3.5	3.8	3.5	3.8	3.8	4	3.8	4	3.8	4	3.5	4	4	4	4	4.4	3.8	4.4	3.8	4.4	3.8	4	4	4.4	3.8	4.4	4	4.4	3.8	4.4
A549_S-	Untreated_4830cells	2.9	2.6	2.6	2.9	2.9	2.9	3.2	3.2	3.2	3.2	3.6	3.2	3.6	3.6	3.5	3.6	4.2	4.2	3.6	4	3.6	4	4	4.2	4.6	4	4.6	4	4.7	4.2	4.6	4.2	4.4	4.9	4.6	4.7	4.7	4.4	4.4	4.9	4.4	4.9	4.6	4.9	5.3	4.9	4.9	4.9
A549_S-	Untreated_5520cells	1.5	1.5	2.1	2.1	2.3	1.7	2.3	2.6	2.1	2.1	2.6	2.6	2.6	3.2	3.2	3.1	3.2	3.6	3.1	3.6	4.2	3.6	3.8	3.6	3.6	4	3.6	4	3.6	3.6	3.6	4	3.5	3.1	3.5	3.5	3.5	4	3.6	3.5	3.5	3.1	3.5	3.5	3.1	3.5	3	3.5
HCT116_S-	Untreated_1667cells	0.6	0	0.6	0	0	0.6	2.1	0.6	0.6	1	0.6	0.6	0	0	0.6	0.6	0.6	0.6	0	0	2.3	0.6	0.6	0.6	0	0.6	0	0	0.6	0.6	0	0.6	0	0	0	0	0.6	0.6	0.6	0	0.6	0.6	0.6	0.6	0.6	0.6	0.6	0.6
HCT116_S-	Untreated_2500cells	1.5	1.5	1.2	1.5	1	1.5	1	1.2	1	1.5	1.5	1.2	1.5	1.5	1	1.2	1.5	1.5	1.5	1.5	1.2	1.5	1.7	1.5	1.5	1.7	1.7	2.1	2.1	1.5	1.5	1.5	1.7	2.1	1.5	1.5	1.5	1.5	2	2.1	1.5	1.5	2.1	2	2.1	1.5	1.5	2.1
HCT116_S-	Untreated_3333cells	1.2	1.5	1.5	1.7	1.5	2.1	1.7	1.5	2.1	1.5	2.1	1.7	2.3	2.3	1.7	1.7	1.7	1.7	2.3	2.1	1.7	1.7	1.7	1.7	1.5	2.1	2.1	1.7	1.7	2.1	2.1	2.1	1.7	2.3	2.1	2.1	2.1	2.3	2.3	2.1	2.3	2.3	2.1	2.3	2.1	2.3	2.3	2.1
HCT116_S-	Untreated_4167cells	0.6	1.2	1	0	1	1	0.6	1	0	0.6	0.6	0.6	0.6	1.2	0.6	0.6	0.6	0.6	1	1	1	1.2	1.5	1	1	1	1.5	0.6	1.2	1	1	1.2	1	1	1	1.2	1.5	1	1	1.5	1	1	1	1	1.2	1.5	1.5	1.2
HCT116_S-	Untreated_5000cells	1.2	0.6	1	0.6	0.6	0.6	0	0.6	0.6	0.6	0.6	0.6	0.6	0	0	0	0.6	0.6	0.6	0.6	0	0.6	0.6	0.6	0.6	1	0.6	0.6	0.6	1.2	0.6	0.6	1.2	1	0.6	0.6	1	1	1.2	1	1	0.6	1	0.6	0.6	1	1	1
HCT116_S-	Untreated_6667cells	2.6	2.3	2.3	2.3	1.5	1.7	2.1	2.1	2.1	2.1	2.1	1.5	2.1	1.7	2.1	1.7	2.1	2.1	2.1	2.1	2.1	2.3	2.1	2.1	2.1	1.7	2.1	1.7	2.1	1.5	1.7	2.1	1.5	1.7	1.7	1.5	1.7	2.1	1.5	1.5	1.5	1.7	1.5	1.2	1.2	1.5	1.2	1
HCT116_S-	Untreated_8333cells	1.7	1.5	1	1.2	1	0.6	1	1	1	0.6	1	0.6	0	0.6	0.6	0.6	0.6	0	0	0	0	0.6	0	0	0.6	0.6	0	0.6	0.6	0.6	0.6	0.6	0.6	0.6	0.6	0.6	1	0.6	0.6	0.6	0.6	1.2	0.6	1.2	1.2	1.2	1.2	1
HCT116_S-	Untreated_10000cells	1	1.2	1.2	0.6	1.2	1	0.6	0.6	0.6	0.6	1	0.6	1	1	0.6	1.2	0.6	0.6	1.5	1.2	1.2	1	1.2	1	0.6	1	0.6	1.2	1	0.6	0.6	0.6	0.6	0.6	0.6	0.6	0.6	0.6	0.6	0.6	0.6	0.6	0.6	0.6	1.2	0.6	1.2	1.2
HCT116_S-	Untreated_11667cells	1.5	2.5	1.5	1.5	0.6	0.6	0.6	0	0.6	0.6	0	0	0	0.6	0.6	0.6	0.6	0.6	0.6	0.6	1	0.6	1	0.6	0.6	0.6	0.6	0.6	1	0.6	0.6	0.6	0.6	0.6	1	0.6	0.6	0.6	1	1.2	1.2	1	1.2	1.2	1.2	1.7	1.2	1.7
HCT116_S-	Untreated_13333cells	2	2.5	2.6	2.1	1.5	1.5	1.2	1.7	1.2	1.7	1.2	1	1.2	1.2	1	1.5	1	1.2	0.6	1	1	1.2	0.6	0.6	1	1	0.6	0.6	0.6	1.2	0.6	1.2	1.2	1	0.6	0.6	1	0.6	1	0.6	0.6	0.6	0.6	0.6	0.6	0.6	0.6	0.6
A549_Pro	Untreated_1150cells
A549_Pro	Untreated_1725cells
A549_Pro	Untreated_2300cells
A549_Pro	Untreated_2875cells
A549_Pro	Untreated_3450cells
A549_Pro	Untreated_4025cells
A549_Pro	Untreated_4600cells
A549_Pro	Untreated_5175cells
A549_Pro	Untreated_5750cells
A549_Pro	Untreated_6900cells
HCT116_Pro	Untreated_2500cells
HCT116_Pro	Untreated_3750cells
HCT116_Pro	Untreated_5000cells
HCT116_Pro	Untreated_6250cells
HCT116_Pro	Untreated_7500cells
HCT116_Pro	Untreated_8750cells
HCT116_Pro	Untreated_10000cells
HCT116_Pro	Untreated_11250cells
HCT116_Pro	Untreated_12500cells
HCT116_Pro	Untreated_15000cells
[truncated: 20 more columns]

## Sheet: Conf_SeSt_regr_M
Sheet 4: Cell confluence [%] during regrowth (mean, n=3)
		Time [h]
Cell line_Condition	Treatment_Dose	0	1.5	3	4.5	6	7.5	9	10.5	12	13.5	15	16.5	18	19.5	21	22.5	24	25.5	27	28.5	30	31.5	33	34.5	36	37.5	39	40.5	42	43.5	45	46.5	48	49.5	51	52.5	54	55.5	57	58.5	60	61.5	63	64.5	66	67.5	69	70.5
A549_S-	Trimetazidine_0uM	40.3	42.3	43	43.7	44.3	45.3	47	48.3	49.7	51	52.7	53.7	54.7	55.7	56	57	58	58.7	59.3	60.3	61.3	62.3	63	64	64.7	65.7	66.3	67	67.7	68.7	69.7	70.3	71	71.7	72.3	73.3	74	74.7	75.3	76.3	76.7	77.7	78	78.7	79	79.7	80	81
A549_S-	Trimetazidine_10uM	48.3	49.7	51.3	51.7	52.7	53.7	55	56.3	57.7	59.3	60.3	61.7	62.7	63.7	64.7	65.3	66	66.7	67.3	68.3	69.3	70.7	71.7	72.7	74	74.3	75.7	76.7	77.7	78.7	78.7	80	81	82	82.7	83.7	84	84.7	85.7	86.7	86.7	87.7	88	89	89.3	90	90	91
A549_S-	Trimetazidine_25uM	45	46.7	48	48.7	49.7	51	52.7	54	56	57.3	59	60.3	61.7	63	64	65	65.7	66.7	67.7	68.7	69.7	71	72.3	73.7	74.7	75.7	76.3	77.3	78.3	79.3	80	80.7	81.7	82.7	84	84.7	85.3	86.3	86.7	87	87.7	88.7	89.3	89.3	90.3	90.7	91.3	91.7
A549_S-	Trimetazidine_50uM	46	47.3	48.7	49.3	50.3	51	52	53.7	55.3	57	58	59.3	60.7	61.3	62.3	63.7	64.7	65.3	66.7	67.7	68.7	70	71.3	72.3	73.3	74.3	75	76	77	78	79	79.7	80.3	81.7	82.7	83.3	84.3	85.3	86.3	86.3	87.3	88.3	88.7	89	90	90.3	90.7	91.3
A549_S-	Trimetazidine_100uM	42.7	44	45	46	46.7	48	49.7	50.7	52.3	54	55	56.3	58	59	60.3	61	62.3	63.3	64.3	65.3	66.3	68	69.3	70.3	71.7	72.7	73.3	75	76	77	78.3	79.7	80	81.7	82.7	83.3	84.3	85.3	86	87	87.7	88.3	88.7	89.7	90.3	90.7	91.7	91.7
A549_S-	Trimetazidine_200uM	37.3	39.3	39.7	40.3	41.3	42.3	43.3	44.3	45.7	47	48.3	50	51	52.3	53.7	54.3	56	56.7	58.7	59.3	60.7	61.7	63	64.3	66	66.7	68.3	69.3	70.7	71.7	72.7	74	75	76	77.7	78.7	79.7	80.3	81.3	82.3	83.7	83.7	85	85.3	86.3	87	87.7	88.3
A549_S-	Trimetazidine_400uM	26.7	27	28	28.3	29	29.3	30	30.7	31.3	32	32.7	33.3	34.7	35.3	36	36.7	38.3	39	39.7	41	42	43	44.3	46	47.7	49	50.7	52.7	54	56	57.3	58.7	60.3	62.3	63.7	65.7	67.3	68.7	70.7	71.7	73	74.7	75.7	77	78.3	79	80	81.3
A549_S-	Trimetazidine_600uM	19.3	19.7	20.3	20	20.7	20.7	20.7	21	21.7	21.7	22	22.3	22.7	23	23.7	23.7	24.3	24.7	25	25.7	25.7	26.3	27.3	27.7	28.3	29.3	30	31	32.3	33.3	34.3	35.7	37	38.7	40.3	41.3	43.3	44.7	46.7	48.7	50.3	52	54.3	55.7	57	59.3	61	63
A549_S-	Trimetazidine_800uM	15	15	15.3	15.7	15.7	15.7	15.7	16.3	16.3	16.7	17.3	17.3	17.3	17.3	17.7	18	18	18.3	18.7	18.3	18.7	19.3	19.3	19.7	19.7	20.3	20.7	21.3	21.7	22	22.7	23.3	24.3	24.7	25.7	26.7	28	29	30	31	32.3	34	34.7	36.7	38	39.3	41	43
A549_S-	Trimetazidine_1000uM	11.3	11.7	11.7	11.7	12	12.3	12.3	12.3	12.7	12.7	12.7	12.7	12.7	12.7	13.3	13.3	13.3	13.3	13.3	13.3	13.3	13.7	14	14	14	14	15	14.7	14.7	15.3	16	16.3	16.3	17	17.3	18	18.3	18.7	19	20	20	21.7	22.3	22.7	23.7	24.3	25.3	26.7
HCT116_S-	Trimetazidine_0uM	44	53	57	61.3	65.7	68.3	71.7	73.7	75.7	77.3	78.7	79.7	81	82.3	82.7	83.3	83.7	84	84.3	85	86	86.7	87.7	88.3	89.3	89.3	90	90.3	91	91.3	92	92.3	93	93	93.7	94	94.3	94.7	95	95	95.3	95.7	95.7	96.3	96.3	96.7	96.7	97
HCT116_S-	Trimetazidine_10uM	41.7	50.7	54.7	57.3	59.7	62	63.3	65	66.3	68	69	70.3	71.7	72.7	73.3	74.3	75	75.7	75.7	76.7	77.7	78.3	80	81	82	83	83.7	84.7	85.3	86	87	87.7	88.7	89.3	89.7	90.7	91	91.7	92	93	93	94	94	94.3	94.7	95.3	95.3	95.7
HCT116_S-	Trimetazidine_25uM	41.7	50	54.3	56.3	58.3	59.7	60.7	61.7	62.7	63.7	64.7	66	67	68.7	69.7	70	70.7	71.7	71.7	72.7	73.7	74.7	76	77.7	79.3	80	81	82	83	84	85	86.3	87.3	88	89	90	90.7	91.7	92.3	93	94	94.3	95	95.3	96	96.3	96.7	97
HCT116_S-	Trimetazidine_50uM	44	52.7	56.7	59.7	61.3	63.3	64.3	65	66.7	67.3	68.7	70	71	71.7	72.7	73.7	74.3	75	75.3	75.7	76.7	77.7	79.3	80.7	81.7	82.7	83.7	84.7	85.7	86.3	87	88	89	90	91	91.3	92.3	93	93.3	94	94.7	94.7	95.3	96	96.3	96.7	96.7	97
HCT116_S-	Trimetazidine_100uM	36.7	43.3	46	47.7	49	49.3	49.7	50.3	50.7	51	52	52.3	53	54	55	56	56.7	57	58	58	58.3	59.7	61	62.3	64.3	65.3	67	68	69	70.3	71.7	73	74.3	75.7	76.7	78.3	79.7	81	82	83.3	84.3	86	86.7	87.7	88.7	89.7	90.3	91
HCT116_S-	Trimetazidine_200uM	32.3	35.7	37	37.7	38	38	37.3	37.7	37.7	37.3	37.7	38.3	38.7	39	39.7	40	40.3	40.7	41	41.3	41.3	42	43	44.3	45.7	47.3	48.7	49.7	51.3	52.7	53.7	55	56.3	57.7	59.3	60.7	61.7	63	64.3	66	67	68.7	70	71.7	73	74.3	75.7	77
HCT116_S-	Trimetazidine_400uM	29.3	31.7	32	32	32.3	31.7	31.3	31.7	31	31	31.3	31.3	31.7	32	31.7	32.3	32.7	33	32.7	33	33.3	33.7	34.3	34.7	35.7	36.7	37.3	38.3	39.3	40.7	41.3	42	43.3	44.7	46.3	47.7	48.7	50	51.3	52.7	53.3	55.3	56.7	58	59.3	61	62.7	63.7
HCT116_S-	Trimetazidine_600uM	27.7	28.7	29	29	29	28.7	28	27.7	27.7	27.7	27.7	28	28.7	28.7	28.7	28.7	29	29	29.7	29.7	29.7	29.7	30.3	30.3	30.7	31.7	32.3	32.7	33.7	34.3	35.3	36	37	38	39	39.7	41.3	42.3	43.7	44.7	45.7	47.3	48.7	49.7	51	52.7	53.7	54.7
HCT116_S-	Trimetazidine_800uM	28	29.7	29.7	29.3	29.3	29	29	28.7	28.7	28.7	28.7	29	28.7	29.3	29.7	29.7	29.7	30	30	30.3	30.3	30.3	31	30.7	31.3	32	32.3	33	33.7	34.3	34.7	35.7	36.7	37	38.7	39.3	40.7	41	42.7	43.3	45	45.7	47	48	49.7	50.7	52.3	53.3
HCT116_S-	Trimetazidine_1000uM	26.7	29	29.7	29.7	28.7	28.3	29.3	29	28	29.3	28.3	28.7	29.7	29.7	30.3	30.3	30	30.7	30.7	30	30.3	31.7	30.7	31.7	32.3	33	33.3	34	35	35.7	36.7	38	38.3	39.7	40.7	41.3	42.7	43.3	45	45.7	47.3	48	49.3	51.7	52.7	54.3	55.7	57
A549_S-	Trimetazidine-Etomoxir_0uM-0uM	44.3	39.3	42	43	43.7	44.3	45.7	47	49.3	51	53	54.7	57	58.3	59.7	61	62	63.7	64.7	66.7	68	69.7	71.3	73	74.7	76	78	79.3	80.3	81.7	83	84.3	85.7	87	88	89.3	90.3	91.3	92.3	92.7	93.7	94	94.7	95	96	96	96.3	97
A549_S-	Trimetazidine-Etomoxir_0uM-10uM	42.7	37.7	40.3	41.3	41.7	42.7	44.3	45.7	47.7	49.3	51.3	52.7	53.7	55.3	56.7	57.7	58.7	59.7	61	62	63.3	64.3	65.7	67.3	68.7	70.3	71.7	72.7	74.3	75	76	77.3	78.7	79.7	80.7	82.3	83.3	84.3	85.3	86.3	87.3	88	88.7	89.3	90.3	91	91.3	92
A549_S-	Trimetazidine-Etomoxir_25uM-10uM	43.7	39.7	42.7	43.7	44.3	45.3	46.7	48.7	51	52.3	55.3	57	58	59.7	61	62.7	63.7	64.7	66.3	68	69.3	70	72	73.3	75	76.3	78	79.3	80.7	82	83	84	85.3	86.3	87.3	88.7	89	90.7	90.7	92	92.7	93	93.7	94.7	94.7	95.3	95.7	95.7
A549_S-	Trimetazidine-Etomoxir_50uM-10uM	44	39.7	43.3	44.7	45	46	47.3	48.7	50.7	53	55.3	57.3	59	60	61.7	63	64.7	65.7	66.7	68.7	69.3	71.3	72.7	74.3	75.7	77.3	78.7	80	81.3	82	83.3	84.7	85.7	87	87.7	88.7	89.7	90.3	91.3	92	92.7	93.3	93.7	94.3	94.7	95.3	95.7	96
A549_S-	Trimetazidine-Etomoxir_100uM-10uM	42.7	40.3	44	45	46	46.7	48	50	51.7	53.3	55.3	57.3	58.3	60.3	61.7	62.3	64	65	66.7	67.7	69	70.7	72	73.7	75.3	76.3	77.7	79.3	80.3	81	82.3	83.7	85	86	87	88	89	89.7	90.7	91.3	92.3	93	93.3	94	94.3	95	95.7	95.7
A549_S-	Trimetazidine-Etomoxir_200uM-10uM	40.3	37.3	40.7	41.7	43	43.3	44.3	45.7	47.3	48.7	50.3	52.3	53.3	55	56.3	57.7	59	60.7	62	63.3	64.7	66	67.7	69	70.7	72	74	75.3	77	77.7	79.3	81	82	83.3	84.3	85.7	87.3	88.3	89	90	91	92	92.3	93	93.7	94.3	94.7	95.3
A549_S-	Trimetazidine-Etomoxir_400uM-10uM	34.7	30	32	33.3	34.3	35.3	36.3	37	37.7	38.7	39.7	40.7	41.7	43.3	44.3	45.3	46.7	48	49	50.7	52	53	54.7	56.7	58.7	60.3	62.3	64	65.7	67.3	69.3	70.7	72.7	74.7	76.7	78.3	80	81.7	83.3	85	86.7	87.7	89	90	91.3	92	92.7	93.7
A549_S-	Trimetazidine-Etomoxir_600uM-10uM	33.3	27.3	28.7	29.3	30.3	31	32	32.7	32.7	33.7	34.7	35	35.7	36.3	37.3	38	39	39.7	41	42	43	44.3	45.7	46.7	48.3	50	51.3	53.3	55	56.3	58.7	60.7	62.7	64	66	68	70.3	72.3	74.3	76.3	78.7	79.7	81.7	83	84.7	85.7	87.3	88.7
A549_S-	Trimetazidine-Etomoxir_800uM-10uM	30.7	24.3	25.3	26.3	27	27.3	28	28.3	28.7	28.7	29	29.3	30	29.7	30.7	32	32	33	33.3	34.3	35.3	36	36.7	38	38.7	40.3	41.3	43.3	45	46	48	49.3	51	53.3	55	56.7	58.7	61.3	63.7	65	68	70	72.3	74	76.3	78	80.3	81.7
A549_S-	Trimetazidine-Etomoxir_1000uM-10uM	27.3	17.7	18.7	19	19.7	20	20.7	20.7	20.7	20.7	20.7	21	21.7	21.7	21.7	22	22.3	22.3	22.7	23	23.3	24.3	24	25	25.3	25.7	26.7	27.7	28.7	29.3	31	32	33.3	34.7	36	37.7	39	41	42.7	45	46.3	48.3	50.7	53	55	57.3	59.7	61.7
HCT116_S-	Trimetazidine-Etomoxir_0uM-0uM	44.3	34.7	42.3	46	48.7	51	53.7	55.3	57.7	59	61	62.7	64	65.3	66.7	68	69	69.7	70	69.7	70.3	71.3	73	74.7	76.3	78.3	79.3	80.3	81.7	82.3	83.3	84.7	86	87.3	88.3	90	91	91.3	92.3	93	93.7	94.7	95.3	96	96.3	97	97.3	97.7
HCT116_S-	Trimetazidine-Etomoxir_0uM-10uM	46.3	32	39.7	43.7	45.7	47.7	49.3	51	53	54.7	56.3	57.7	59	60.3	61.3	63	64	65	65.7	65.7	65.7	65.7	66.3	67.3	69	70.3	72	73.3	74.3	75	76	77.3	78.7	80.3	81.3	83	83.7	85	85.7	86.7	88	88.7	89.7	90.3	91.3	92	92.3	93.3
HCT116_S-	Trimetazidine-Etomoxir_25uM-10uM	46.3	32.7	40.3	43.3	45.7	47.3	48.3	49.7	51	52.3	54	55	56.3	57.3	58.7	60.3	61.3	62	62.7	62.7	62.7	63	63.3	64.3	65.7	67.7	68.7	70	71	71.7	73	74	75.3	76.7	78.3	80	80.7	82	82.7	83.7	85	85.7	86.7	87.3	88.7	89.3	90.3	91
HCT116_S-	Trimetazidine-Etomoxir_50uM-10uM	48	34	40.3	44	45	46.3	47.7	48.7	49.3	50.7	52	53.3	54	55	56.3	57.3	58.7	59.3	60	60.3	60.3	60.7	60.7	61.3	62.7	64.3	66.3	67.3	68.3	69.3	70.7	71	72.7	74.7	76	77	78.3	79.3	80.3	81.7	83	84.3	86	86.3	87.3	88.7	90	90.7
HCT116_S-	Trimetazidine-Etomoxir_100uM-10uM	44.3	33.3	38.7	41.3	43	43.7	44.3	45	45.7	46.3	47	48	48.7	49.7	51	52	53	54	54.3	54.7	55	55	55.7	56.3	57.3	58.7	59.7	61.3	62.3	63.3	64.7	66	67.7	68.7	70.7	71.7	73.7	74.7	76	77.3	78.7	80	81.3	82.7	84.3	85.3	86.7	88
HCT116_S-	Trimetazidine-Etomoxir_200uM-10uM	45	33.3	37.3	39	40	40.7	40.7	41	41.7	42	42.3	43.3	43.7	44.3	45.3	46	46.7	47	48	48.3	49.3	49	49.3	50.7	51	52.3	53	54.3	55.3	56.3	57.3	58.3	59.7	61.3	62.3	63.3	65	66.3	67.7	69.3	70.7	71.7	73.7	74.7	76	77.3	78.7	80.3
HCT116_S-	Trimetazidine-Etomoxir_400uM-10uM	41.7	28.7	31.7	32.3	33	33.3	33.7	33.7	34.3	34.3	34.3	34.7	35.7	36	36.7	37.3	37.3	38	38.7	38.7	38.7	39	39.7	40.3	40.3	41.3	42	42.7	43.7	44.7	46	47	48.3	50	50.7	52.3	53.3	54.3	56	57	58	59.7	61	62.3	63.7	65	66.3	67.7
HCT116_S-	Trimetazidine-Etomoxir_600uM-10uM	38	25	27	28	28.7	28.7	29	29	29.3	29.7	30	30	30.7	31	31.7	31.7	32.3	32.7	33.3	33.7	34	34	34.3	34.3	34.7	36	36.7	37.7	38.3	39.7	40.3	41.7	42.7	43.7	45	46.7	48	49	50.7	52.3	53.7	55	56.3	57.7	59	60.3	62	63.7
HCT116_S-	Trimetazidine-Etomoxir_800uM-10uM	35	22.7	24	24.7	25.3	25.3	25.3	25.3	26	26	26.3	26.7	26.7	27.3	28	28	28.7	29.3	29.3	29.3	29.7	29.7	30	30	30.7	31	31.7	32	32.7	33.7	35	35.7	37	38.3	39.3	40.3	41.3	43	44	45.3	47.3	48.3	50	51.3	53.3	55	56	57.7
HCT116_S-	Trimetazidine-Etomoxir_1000uM-10uM	31.3	16.3	18.3	18.3	18.7	19.3	20	20	20.3	20.7	20.7	21.3	21.7	21.7	22.3	22.3	22.3	22.3	22.7	23	22.7	23	23	23	23.3	23.7	23.7	24.3	25	24.7	25.7	26.3	26.7	27.3	27.7	29	29.7	30.3	31.7	33.3	33.7	34.3	35.7	36.7	38	39.3	40.7	41.7
A549_S-	Untreated_690cells	7.7	7.3	7.7	7.7	7.7	7.7	8.3	8.7	8.7	8.7	8.7	9	9.7	9.7	9.7	10.3	10.3	10.3	10.7	10.7	11.3	11.3	11.7	12	12.7	12.7	13.3	13.7	14	14.3	15	15.3	16	16.7	17	18	18.7	19.3	19.7	20.7	21.7	22.3	23.3	24.3	25.3	26.3	27.3	28.7
A549_S-	Untreated_1035cells	12.7	12.7	12.7	12.7	13	13.7	14	14.3	15.3	15.7	16	16.7	17.3	17.7	18	19	19	20	20.3	21.3	21.7	22.3	23.3	23.7	24.7	25.7	26.7	27.3	28.3	29.3	30.7	31.7	32.7	34	35.7	37	38.3	39.7	41.3	42.7	44	46	47.7	49	50.7	52.7	54	55.7
A549_S-	Untreated_1380cells	17.7	18.3	18.3	18.7	19	19.7	20.7	21.7	22	23.3	24	24.7	25.7	26.3	27	28	28.7	29.3	30.3	31	32.3	33.7	34.3	35.7	37	38	39.7	41	42	43.3	45	46.7	48.3	49.7	51.3	52.7	54.7	56	57.7	59.3	61	62.3	64	66	67	68.7	70.3	71.7
A549_S-	Untreated_1725cells	23	23.3	23.3	24.3	24.3	25.3	26.7	27.3	28.7	29.7	31.3	32	33	34.3	35.3	36.3	37.7	38.7	40	41.3	42.3	44.3	45.3	47.7	48.7	50.3	52	53.7	55.3	57	58.7	60.3	61.7	63.7	65.3	67.3	69	71	72	74	75.7	77	78.3	80	81	82.3	83.7	84.7
A549_S-	Untreated_2070cells	29.7	30.3	31	32	32.7	33.7	34.7	36	37.7	39.3	40.7	42.3	43.7	45	46.7	48	49.7	51	52	53.7	55	57	58.3	60	61.7	63	64.7	66.3	68	69.7	71	72.7	74.3	75.3	76.7	78	79.7	81.3	82.7	84	85.3	86	87.3	88.3	89.3	90	90.7	91.7
A549_S-	Untreated_2760cells	39	40.3	41.3	41.7	43	44	45.7	47.7	49.3	51	53.3	55	56.7	58.7	60.3	62	63.7	65	67	68.7	70	72.3	73.7	76	77	78.7	80.7	82.3	83.3	84.7	86.7	87.3	88.3	89.7	90.7	91.7	92.7	93.3	94.3	94.3	95	96	96	96.3	97	97.3	97.3	97.7
A549_S-	Untreated_3450cells	46	48.3	49.3	50.3	51.3	52.3	54.3	55.7	58	60	61.7	63.3	65.7	67.7	69.3	71.3	73	74.3	76	77.3	79	80.7	82	83.7	85	86.3	87.3	88.7	89.7	90.7	91.7	92.3	93	94	94.7	95	96	96.3	97	97	97.3	97.7	98	98	98	98.3	98.3	98.7
A549_S-	Untreated_4140cells	57.7	60.7	61.7	62.7	64	65.3	67.3	69	71.3	73	75.3	76.7	78.7	80	81.7	83.3	84.3	85.3	86.7	87.7	88.7	90	90.7	91.7	93	93.7	94	95	95.3	96	96.3	96.3	97.3	97.7	97.7	98.3	98.3	98.7	98.7	98.7	99	99	99	99.3	99.3	99.3	99.3	99.3
A549_S-	Untreated_4830cells	65.3	69.3	70.7	71.7	73.3	74.7	76	78.3	80.3	82.3	83.7	85.3	87	87.7	89	90	90.3	92	92.7	93.3	94.3	95	95.7	96	96.7	97	97.3	97.3	98	98.3	98.7	98.7	98.7	98.7	99	99.3	99	99.3	99.3	99.3	99.3	99.3	99.3	100	100	100	100	100
A549_S-	Untreated_5520cells	73.3	78	79.7	80.3	82	83.3	84.7	86	87.3	88.7	90	91	92	92.3	93.3	94	94.7	95.3	95.7	96.3	96.7	97.3	97.7	97.7	97.7	98.3	98.7	98.7	98.7	98.7	99	99	99	99	99	99.7	99.7	99.7	99.7	99.7	99.7	99.7	99.7	99.7	99.7	99.7	99.7	99.7
HCT116_S-	Untreated_1667cells	9.7	12	13	14.3	15.3	16.7	17.3	19	18.3	19.3	20	20.7	21.3	21.3	23	22.3	22.7	23.3	24	25.7	26.7	28	29.3	30.3	32.7	34.3	35	37	38.7	40.7	42.3	44.3	46	48	49.7	51.3	53.3	55	56.3	58.3	60.3	61.7	63.3	65	66.7	68	69.7	70.7
HCT116_S-	Untreated_2500cells	16.7	20.3	23.7	27.7	31	33.3	35.7	37.3	38.7	40	41.7	43.3	44.3	45.3	45.7	46.7	48	49.7	51.7	54.3	56	58.3	60	62	64	66	68	70	72	73.3	75	77	78	79.7	80.7	81.7	83.3	84.3	85.3	86.3	87.3	88.3	88.7	89.3	90.3	90.7	91.7	92
HCT116_S-	Untreated_3333cells	21.7	27	31.7	37	41	44.7	47.7	49.7	51.7	53.3	55	56.7	58.3	59	59.7	60.3	61.3	63	65.7	67.7	69.7	71.7	73.7	75.3	77	78.3	80	82	83.3	85	86.3	87.3	88.7	89.7	90.7	91.7	92.7	93.7	94.7	95	95.7	96	96.7	97	97.3	97.3	98	98.3
HCT116_S-	Untreated_4167cells	26.3	33	38.7	44.7	50	54.3	57.7	59.7	62	64	65.7	67.7	69	70	70.7	71.3	72.3	74	76	78	80	81.3	83	84	85.3	86.7	88.3	89	90	91.3	92.3	93	93.3	94.3	94.7	95.7	96.3	96.7	97.3	97.3	97.7	98	98.3	98.7	98.7	99	99.3	99.3
HCT116_S-	Untreated_5000cells	30.3	37.3	43.3	49.7	55.3	59.3	62.7	65.3	67	69	70.7	72.3	73.7	74.3	75.3	75.3	76.3	77.3	79	80.3	82	83.7	84.7	86	87	88.3	89.3	90.3	91.3	92	93	94	94.3	95	95.7	96	96.7	97	97.3	97.7	98.3	98.3	98.3	98.3	98.7	99	99.3	99.3
HCT116_S-	Untreated_6667cells	35	42.3	48	55	61.3	66.7	70.7	73.3	76	78	79.3	81.3	82.7	83.7	84	84	84.3	85	86.3	87.7	89.3	90.3	91.3	92.3	93	93.3	94.3	94.7	95.3	95.7	96.7	96.7	97	97.7	98	98	98	98.7	99	99	99	99.3	99.3	99.3	99.3	99.3	99.3	99.3
HCT116_S-	Untreated_8333cells	40.3	47.3	53	59.7	66.3	71.3	75	77.3	79.7	81	82.7	84	85.7	86.7	86.7	87	87	88	89	90.3	91.3	93	93.7	94.3	95	95.7	96.3	96.3	97	97.3	97.7	98.3	98.7	98.7	98.7	99	99	99	99.3	99.3	100	100	100	100	100	100	100	100
HCT116_S-	Untreated_10000cells	42	49.3	55	61.3	67.7	72.7	75.7	78.3	80.3	82	83.7	85	86.3	87.3	88	88	88	88.3	89	90.7	91.7	92.7	93.7	94.7	95	95.7	96	96.7	97	97	98	98	98.3	98.7	99	99	99.3	99.7	99.7	99.7	99.7	99.7	99.7	99.7	99.7	100	100	100
HCT116_S-	Untreated_11667cells	47.3	54.3	59.7	65.7	71.7	76.3	79.7	82	83.7	85.3	87	88	89	90	90.7	91	91	91	91.3	92.3	93.3	94	95	95.3	95.7	96.3	96.3	97.3	97.3	98	98.3	98.3	98.7	99	99.3	99.3	99.3	99.3	99.7	99.7	99.7	99.7	100	100	100	100	100	100
HCT116_S-	Untreated_13333cells	51	58.7	63.3	68.7	73.7	78	81	83	84.7	86.7	87.7	89	90.3	91	92	92.3	92.7	92.7	92.7	93.7	94.7	95.3	96	96.7	97	97.3	97.7	97.7	98	98.7	98.7	98.7	99	99.3	99.7	99.7	99.7	100	100	100	100	100	100	100	100	100	100	100
A549_Pro	Untreated_1150cells	7	7.7	7.7	7.7	8.3	8.3	8.7	9	9.3	10	10	11	11	11.7	12	12.7	13.3	14	14.3	15.3	16.3	17	18	19	20	21.3	22.7	23.7	25.3	26.7	28.3	29.3	31.3	33	35	37	39.3	41.7	43.7	46	48.7	51.3	53.7	56.7	58.7	61.7	64	67
A549_Pro	Untreated_1725cells	9.7	10.7	11.3	10.7	11.3	11.7	12.3	13.7	13.3	14	14.7	15.3	16.3	17	18	18.7	19.7	21	22.7	23.7	24.7	26.3	27.7	29.7	31.7	33	35.3	37	39	41.3	43.3	45.7	48.3	51	54	56.3	59	62	64.7	67	70	72.7	74.7	77.7	80	82	84	86.3
A549_Pro	Untreated_2300cells	12.3	12.7	13	13.7	14.3	15	15.7	16.7	17.3	18.3	19.3	20.3	21.7	22.7	24	25.7	27	28.7	30.7	32.7	34.3	36	38.7	40.3	43	44.7	47.3	49.7	52	55	57.3	59.7	62.3	65	67.3	70	72.3	74.7	77	79.3	81.3	83.3	85	86.7	88	90	91	92
A549_Pro	Untreated_2875cells	14	14.7	15.3	16	16.7	17.7	18.7	19.7	20.7	21.7	23.7	24.7	26.3	27.7	29.7	31.7	33.7	35.7	37.7	40	42.3	45.3	47.7	50	52.7	55	58	60.3	63	66	68.7	71	73.7	76.3	78.7	81.3	83.3	85.3	87.3	89	90.3	91.3	93	93.7	94.7	95.7	96	96.7
A549_Pro	Untreated_3450cells	18	18.7	19.3	20	21.3	22.3	23.7	25	26.3	27.7	29.7	31	33	35.3	37.3	39	41.7	44	46.3	49	51.3	54	57	60	62.7	65	67.7	70.3	72.3	75.3	77.3	80.3	82	84	86	88	89.3	91	92	93	94	95	95.7	96	97	97	98	98
A549_Pro	Untreated_4025cells	18	19	20	20.7	21.7	22.7	24	25.7	26.7	28.7	30	31.7	33.7	35.7	37.7	40.3	42.7	45	48	50	53	55.7	58.3	61.3	63.7	67	69.3	71.7	74.7	77	79.3	81.7	83.7	85.7	87.7	89.7	90.7	92.7	93.3	94.7	95.7	96.3	96.7	97.7	97.7	98	98.3	98.7
A549_Pro	Untreated_4600cells	24	25	26	27.3	28.7	30.3	32.3	34.3	36	38.3	40.3	43	45.3	47.7	50.3	53.3	56.3	58.7	61.7	64.7	67.7	70.3	73.3	75.3	78.3	80.3	82.7	85	87	88.7	90.7	92.3	93.7	94.3	95.7	95.7	96.7	97.3	98	98	98.3	98.7	99	99	99	99	99	99
A549_Pro	Untreated_5175cells	27.3	28.7	29.7	31.3	33	34.7	36	38.7	40.3	42.3	44.7	46.7	49.3	51.7	54	56.3	58.7	61.7	64.7	66.7	69.7	72.3	74.3	77	79.3	82	84	85.7	87.7	89.3	91.3	92.3	93.7	94.7	95.3	96.3	97	97.7	98	98	99	99	99	99	99	99	99	99
A549_Pro	Untreated_5750cells	29.3	30.7	31.7	33	34.7	36.3	38.3	40	41.7	44.3	46.7	49	51.3	54	56.3	59	61.3	64.3	66.7	69.7	71.7	74.7	77	79	81.7	83.7	85.7	87.7	89.3	91	92.3	93.3	94.7	95.3	96.3	97.3	97.3	97.7	98.3	98.7	98.7	98.7	99	99	99	99.7	99.7	99.3
A549_Pro	Untreated_6900cells	32.7	34	35.3	37.3	39	40.7	43.3	45.3	47.3	49.7	52.3	54.7	57.3	60.3	62.3	65.3	67.7	70.7	72.7	75.7	78	80.3	82.7	84.7	87	88.7	90	91.7	93	94.3	95	95.7	96.7	97.7	98	98	98.7	99	99	99	99	99.7	99.7	100	100	100	100	100
HCT116_Pro	Untreated_2500cells	11.3	11.3	11.7	12	12.3	13	13.7	14	14.3	15	15.3	16	16.7	18	19.3	20.3	22	23	24	25	27.3	29.3	31.7	34	36	39	41.7	44	47	50.3	53.3	57	59.7	63	66	69	71.7	74.7	77	79.3	82	84	86	87.7	89.7	91.3	92.3	93.7
HCT116_Pro	Untreated_3750cells	14	15	15.7	16.7	17.3	18	18.7	19	20	21	21.7	22.7	24.3	26.3	28.3	30	31.3	33.7	35.7	38	40.3	43.3	47	50	53.7	56.7	59.7	62.7	66	69.7	72.7	75.7	78.3	81	83	85	87.3	89.3	90.7	92.3	93.3	94.7	95.7	96.7	97.3	97.7	98	98.7
HCT116_Pro	Untreated_5000cells	18	18.7	19.3	20.3	21.3	22.3	23.3	24	25.3	25.7	26.3	28.7	30.7	33	35	37	39.7	41.7	44.3	47	50.7	54.3	58	61	64.3	67.7	71	74	77	79.7	82	84.7	86.7	89.3	90.3	92.3	93.7	94.7	95.7	96.7	97.3	97.7	98.7	98.7	99	99	99.3	99.7
HCT116_Pro	Untreated_6250cells	21.3	22.7	23.3	25	26	27.7	28.3	29	30	31	32	34	36	39	42.3	45	47	49.7	52.7	55.7	59	62	66	69.3	72.3	75.7	78	80.7	82.7	85.3	87	89	90.7	92	93.3	94.7	95.7	96.7	97	97.7	98.7	98.7	99	99	99.3	99.7	100	100
HCT116_Pro	Untreated_7500cells	25	26	26.7	29	30	31.7	32.7	33.3	35	35	37.3	40	42.7	46	48.7	51.7	54.7	56.7	59.7	63	65.7	69.3	72.7	76	78.7	81	83.3	85.3	87.3	89.3	91	92.7	94	95	96	96.7	97.7	98	98.7	99	99	99.3	99.3	100	100	100	100	100
HCT116_Pro	Untreated_8750cells	27	27.7	29.3	30.3	32	33.7	34.7	35.3	37.3	38.7	39.7	42.3	45	48	51	54.3	57	59.7	62.7	65.3	68.7	71.3	74.7	77.3	80	82.3	84.7	86.7	88.7	90.3	92	93.3	94.7	95.3	96.3	97	98	98.3	98.7	99.3	99.3	99.3	99.7	100	100	100	100	100
HCT116_Pro	Untreated_10000cells	35.7	37.7	38.7	40.3	42.3	44.7	45.7	47	48.3	49.7	51.3	54.7	57.7	60.7	64	67	70	72.7	74.7	77.3	80	82.7	85.3	87.3	89	91	92	93.7	95	96	97	97.3	98.3	98.7	99	99	99.3	99.7	100	100	100	100	100	100	100	100	100	100
HCT116_Pro	Untreated_11250cells	38	39	41.3	44	45.7	47	49	50	51	52.3	54	57.3	59.7	62.7	66	69	72	74.3	76.3	78.7	81	83.7	85.7	87.7	89.7	90.7	92.7	93.7	95	96	96.7	97.7	98.3	98.7	99	99	99.7	100	100	100	100	100	100	100	100	100	100	100
HCT116_Pro	Untreated_12500cells	42.3	43.7	46	48.3	49.7	51.7	53.3	54.3	55.7	57	59	61.3	65	68	71	74	76.7	78.7	81	82.7	84.7	87	88.7	90.7	92.3	93.7	94.7	96	96.7	97.3	98.3	99	99	99.3	99.3	100	100	100	100	100	100	100	100	100	100	100	100	100
HCT116_Pro	Untreated_15000cells	46.7	48.7	49.7	51.7	53.7	55.7	57	58	59.3	60.7	62.3	65.3	68.3	72	74.7	77.7	79.7	81.7	84	85.7	87.7	89.3	91.3	93	94.3	95.3	96.3	97.3	98.3	99	99	99	99.7	100	100	100	100	100	100	100	100	100	100	100	100	100	100	100
[truncated: 29 more columns]

## Sheet: Conf_SeSt_regr_SD
Sheet 5: Standard deviation of cell confluence [%] during regrowth (n=3)
		Time [h]
Cell line_Condition	Treatment_Dose	0	1.5	3	4.5	6	7.5	9	10.5	12	13.5	15	16.5	18	19.5	21	22.5	24	25.5	27	28.5	30	31.5	33	34.5	36	37.5	39	40.5	42	43.5	45	46.5	48	49.5	51	52.5	54	55.5	57	58.5	60	61.5	63	64.5	66	67.5	69	70.5
A549_S-	Trimetazidine_0uM	11.6	12.4	13	12.7	13.3	13.3	13.9	14.2	14.5	14.7	15.3	15.3	15.3	15.3	15.6	15.6	15.6	16.2	15.9	15.9	15.9	15.9	15.6	15.6	16.2	16.2	15.9	15.6	15.4	15.4	15.4	15.1	15.7	14.6	15.1	15.1	14.9	14.6	14.4	14.4	13.8	13.8	13.2	13.8	13.2	13.8	13.2	13.2
A549_S-	Trimetazidine_10uM	1.2	0.6	1.2	1.5	1.5	1.5	1	1.5	1.2	1.5	1.5	1.5	1.5	1.5	1.5	2.1	2	2.3	2.1	2.1	2.1	2.3	2.3	3.2	2.6	2.9	3.2	3.2	3.2	3.2	3.2	3.6	3.6	3.6	3.5	3.5	3.6	3.5	3.5	3.5	3.5	3.5	3	3	3.1	3	3	3
A549_S-	Trimetazidine_25uM	1	1.5	1	1.5	1.5	1	1.2	1	1	0.6	1	1.2	1.5	1	1	1.7	2.1	2.9	2.1	2.9	2.9	3.5	3.2	3.8	3.8	3.8	4.2	4.2	4.2	4.2	4.4	4.7	4.7	4.7	4.6	4	4.2	4.2	4	4.6	4	4	3.5	3.5	3.5	3.5	3.5	3.5
A549_S-	Trimetazidine_50uM	1.7	1.2	1.5	1.2	1.2	1	1	1.2	0.6	1	1	1.2	1.5	1.5	1.5	2.1	2.1	2.5	3.1	3.1	3.1	3.6	4.2	4.2	4.2	4.9	5.3	5.3	5.3	5.3	5.3	5.5	4.9	5.5	5.5	5.8	4.9	4.9	4.9	4.9	4.9	4.9	4.6	4.4	4.4	4	3.8	4
A549_S-	Trimetazidine_100uM	0.6	1	1	1	0.6	1	0.6	0.6	0.6	1	1	1.5	1.7	1.7	2.3	1.7	2.3	2.3	3.2	3.2	3.2	3.5	4	4	4.6	4.6	4.9	5.2	5.2	5.2	4.9	5.5	5.3	5.5	5.5	4.9	4.9	4.9	5.3	5.3	4.7	5.1	4.7	4.7	4.2	4.7	4	4
A549_S-	Trimetazidine_200uM	1.5	2.5	2.5	2.1	2.1	2.1	2.1	2.1	2.3	2.6	2.1	2.6	2.6	3.1	3.5	3.5	3.6	4	4	4.2	4.7	4.7	5.3	5.9	6.1	6.4	6.7	6.7	7.2	7.2	7.2	7.8	7.8	7.8	8.1	7.2	8.1	7.5	7.5	7.5	7.2	7.2	7	6.7	6.7	6.1	6.4	5.8
A549_S-	Trimetazidine_400uM	3.1	3.6	3.6	4.2	3.6	4.2	3.6	4	4.2	4.6	4.7	4.2	4.7	4.9	5.2	5.5	5.8	6.1	6.4	6.1	6.9	6.9	7.5	7.8	8.1	8.7	9	9	9.5	9.5	10.1	9.8	10.1	10.1	10.7	10.7	11	10.7	10.7	10.7	11.3	10.7	10.7	10.4	10.1	10.4	10.4	10.1
A549_S-	Trimetazidine_600uM	2.1	2.3	2.1	2.6	2.3	2.3	2.3	2.6	2.3	2.3	1.7	2.1	2.3	1.7	2.3	2.3	2.1	2.3	2.6	2.5	2.5	3.1	3.1	2.5	3.1	3.5	3	3	3.5	3.5	3.5	4	3.6	4	5.1	5.1	5.1	5.7	5.7	5.7	6.8	6.2	6.8	6.4	6.2	6.8	7	7
A549_S-	Trimetazidine_800uM	1	0	0.6	0.6	0.6	0.6	0.6	0.6	0.6	0.6	0.6	0.6	0.6	0.6	0.6	1	1	0.6	0.6	0.6	0.6	1.2	1.2	0.6	1.5	1.2	1.5	2.1	1.5	1	1.5	2.1	2.1	2.5	2.5	2.5	3	3	4	4	4.5	4	4.5	5.5	6	5.5	6	6
A549_S-	Trimetazidine_1000uM	0.6	0.6	0.6	0.6	0	0.6	0.6	0.6	0.6	0.6	0.6	0.6	0.6	0.6	0.6	0.6	0.6	0.6	0.6	0.6	0.6	1.2	1	1	1	1	1	0.6	0.6	1.2	1	1.2	1.2	1.7	1.2	1.7	2.1	2.3	2.6	2.6	2.6	3.2	3.8	4.2	4.2	4.7	4.7	5.1
HCT116_S-	Trimetazidine_0uM	3.6	4.4	4.4	5.7	6.5	7	7.5	8	8.5	8.5	8.5	8.5	9	8.5	8.5	8	8.5	8	8	8	8	7.5	7.5	7	7	7	6.6	7	6.6	6	6.6	6	5.6	5.6	5.5	5.6	5	5.1	4.6	4.6	4	4.2	4.2	4	4	4.2	4.2	3.6
HCT116_S-	Trimetazidine_10uM	3.2	4.9	4.9	5.5	4.9	6.1	5.5	6.1	6.4	6.1	6.1	6.4	6.7	5.8	6.4	6.4	6.1	5.8	5.8	5.8	5.8	5.5	5.2	5.2	5.2	5.2	4.9	4.9	4.6	5.2	4.4	4	4	4.6	4	4	3.5	4	3.5	3.5	3.5	3.5	3.5	2.9	3.2	2.9	2.9	2.3
HCT116_S-	Trimetazidine_25uM	4	4.4	4.7	4.7	4.7	5.1	5.1	5.1	5.1	5.1	5.1	4.6	4.6	5.1	4.5	4.6	4.5	4.5	4.5	4.5	4.5	4	4	4	4.2	3.6	3.6	3.6	3.6	3.5	3.5	3.2	3.2	3.5	3.5	3.5	2.9	2.9	3.2	2.6	2.6	2.5	2.6	2.5	2	2.5	2.1	2
HCT116_S-	Trimetazidine_50uM	2	2.5	2.5	3.5	3.1	2.5	2.5	3	2.5	2.5	2.5	2	2	1.5	1.5	1.5	1.2	1	1.2	0.6	0.6	0.6	0.6	0.6	1.5	1.5	1.5	1.5	2.3	2.1	2.6	2.6	2.6	2.6	2.6	2.9	2.9	2.6	2.9	2.6	3.2	3.2	2.9	2.6	2.9	2.3	2.3	2.6
HCT116_S-	Trimetazidine_100uM	1.5	2.5	3	3.1	2.6	2.5	3.1	3.2	3.1	3.6	3.6	3.5	3.6	3.6	3.6	3.6	3.1	3.6	3.6	3.6	3.2	2.9	2.6	2.3	2.3	2.3	1.7	1.7	1.7	1.5	1.2	1	1.2	0.6	0.6	1.2	1.5	1	1	1.5	1.5	1.7	2.1	2.1	2.1	2.1	2.5	2.6
HCT116_S-	Trimetazidine_200uM	3.5	4	4.6	4	4.6	4.6	4.2	4	4	4.2	4	4.2	4	4.6	4	4.6	4.2	4.7	4.6	4.2	4.2	4.4	3.6	3.2	3.8	3.2	3.8	3.1	3.2	3.1	2.1	2.6	2.5	2.1	1.5	1.2	1.2	1	0.6	0	0	0.6	0	0.6	1	1.2	1.5	1.7
HCT116_S-	Trimetazidine_400uM	6.4	6.7	6.1	6.1	6.4	5.8	5.5	5.8	5.2	5.2	5.5	5.5	4.9	5.2	4.9	5.5	4.9	5.3	4.9	5.3	4.7	5.1	5.7	5.1	5.1	5.1	4.7	4.7	5.7	5.1	5	4.6	5	5.5	5	5.5	4.5	5	4.5	5	4.5	4.5	5	4.6	4.2	4.6	4.7	4.7
HCT116_S-	Trimetazidine_600uM	4.7	4	3.6	3.6	3.6	3.1	3.6	3.1	3.1	3.1	3.1	2.6	2.1	2.5	2.5	2.5	2	2	2.5	2.5	2.5	2.5	2.1	2.1	2.3	2.3	2.1	2.3	2.3	2.1	2.1	3	3	3	3	3.1	2.5	2.5	3.1	3.1	3.8	3.2	3.8	3.8	3.5	3.8	4.6	4.6
HCT116_S-	Trimetazidine_800uM	2.6	2.1	2.1	2.5	2.5	2.6	2.6	2.1	2.5	2.5	2.5	3	2.5	2.5	2.5	2.5	2.5	3	3	3.1	3.1	3.1	3	3.2	3.1	3.6	3.1	3.6	3.2	3.8	4	4	4	4.4	4.9	4.6	4.9	5.2	4.9	5.5	5.2	5.8	5.2	5.2	5.8	5.8	6.4	6.4
HCT116_S-	Trimetazidine_1000uM	3.1	3	3.1	3.1	2.9	3.2	2.5	2.6	2.6	2.5	3.2	2.9	3.1	3.1	3.5	2.5	3	3.1	2.5	3.5	4	3.1	2.9	3.1	3.2	3.6	3.2	3.5	3.5	3.8	3.8	4.4	4	4.7	4.7	5.1	5.7	5.1	5.6	7	6.1	7	7.5	7	7.5	7.5	8	8
A549_S-	Trimetazidine-Etomoxir_0uM-0uM	2.1	2.1	2	2	2.5	2.5	2.5	2	2.1	2	2.6	2.5	2.6	3.1	3.2	2.6	2.6	3.2	3.2	3.2	2.6	3.2	2.9	2.6	3.2	2.6	2.6	2.9	2.9	3.2	2.6	2.9	2.3	2.6	2.6	2.1	2.1	2.1	2.1	1.5	1.5	1	1.5	1	1	1	0.6	1
A549_S-	Trimetazidine-Etomoxir_0uM-10uM	1.2	1.2	1.5	1.5	1.2	1.2	1.5	1.2	1.2	1.5	1.5	2.1	1.2	1.5	2.1	2.1	2.1	2.1	2	1.7	2.3	1.5	2.1	1.5	1.5	1.5	1.5	1.5	1.2	1.7	1	1.2	1.5	1.5	0.6	1.2	1.2	1.2	1.2	1.2	1.2	1	1.5	1.2	1.2	1	1.2	1
A549_S-	Trimetazidine-Etomoxir_25uM-10uM	1.5	3.1	3.1	3.1	3.5	3.5	3.1	3.1	2.6	3.2	3.2	3.6	3.5	3.8	3.5	3.8	3.8	3.8	3.2	3.5	4	3.5	3.5	3.2	2.6	3.2	2.6	3.2	2.9	2.6	2.6	2.6	2.3	2.3	2.3	2.1	1.7	1.2	1.2	1	1.2	1	0.6	0.6	0.6	1.2	0.6	0.6
A549_S-	Trimetazidine-Etomoxir_50uM-10uM	2	2.9	3.2	3.1	3.6	3.6	3.5	4	4	4.6	4.5	4.5	5	5	5.5	5	5.5	5.5	5.5	5.5	6	6	6.5	6.5	6.5	6	6.5	6	6	7	6	6.5	5.5	6	5.5	5.5	5.5	5	5	4.6	4.5	4	3.5	3.1	3.5	3.1	2.5	2.6
A549_S-	Trimetazidine-Etomoxir_100uM-10uM	2.1	1.5	2	2	2	1.5	2	2	1.5	2.1	2.1	2.1	2.1	2.1	1.5	2.1	1.7	1.7	2.3	2.3	1.7	2.3	2.6	2.3	2.9	2.9	2.3	2.9	2.9	2.6	2.9	2.3	2.6	2.6	2.6	2.6	2.6	2.3	2.3	2.1	2.1	1.7	2.1	1.7	1.2	1.7	1.5	1.5
A549_S-	Trimetazidine-Etomoxir_200uM-10uM	2.1	2.5	3.1	3.1	3.6	3.5	3.5	3.1	3.5	4	3.5	3.5	3.5	4	3.5	3.5	4	4.5	4	3.5	4.5	4.6	4.5	4.6	4.5	5	4.6	5	4.6	5.1	5	4.6	4.6	4.7	4.7	4.9	4.7	4.7	4.4	4.4	4.4	4.4	4.6	4.4	4	3.8	3.2	2.9
A549_S-	Trimetazidine-Etomoxir_400uM-10uM	2.3	2.6	2.6	2.9	2.9	2.9	2.9	3.5	3.2	4	4	4	4	4.6	4.6	4.6	4.9	5.2	5.2	4.9	5.2	5.2	5.8	5.8	5.8	6.4	6.4	6.1	6.7	6.4	6.4	6.7	6.7	6.7	6.7	6.4	6.1	5.9	5.5	5.2	4.9	4.9	5.3	4.4	3.8	3.6	3.2	3.2
A549_S-	Trimetazidine-Etomoxir_600uM-10uM	2.1	2.9	2.3	2.9	2.9	2.6	2.6	3.2	3.2	3.2	3.2	3.6	3.2	3.8	3.8	3.6	4.4	4.2	4.4	4.4	4.4	4.7	4.9	4.9	5.5	5.3	5.5	5.5	6.1	5.5	5.8	5.8	5.8	5.2	5.2	6.1	5.5	5.5	5.5	5.5	4.9	4.9	4.2	4.4	3.2	3.2	2.9	2.3
A549_S-	Trimetazidine-Etomoxir_800uM-10uM	2.1	2.5	1.5	1.5	1	1.2	1	1.2	1.5	0.6	1	0.6	1	1.2	1.2	1	1.7	1	1.5	1.5	1.5	2	2.1	1.7	3.1	2.5	3.5	2.5	3	3	4	4	4.6	4	4.6	5.1	5.1	5.7	5.1	6.2	6.2	6.2	5.7	6.2	5.7	5.6	5.7	5.1
A549_S-	Trimetazidine-Etomoxir_1000uM-10uM	1.5	2.1	2.1	2.6	3.1	2.6	3.1	3.1	3.1	3.1	3.1	3.6	3.1	3.1	3.1	3.6	3.5	3.5	4	4	4.5	4.5	5	5	5.5	6	6	6.5	7	7.5	8	8	8.5	9.5	10	10.5	10.5	11.5	11.5	12.5	13	13.6	14	15.1	15.1	15.2	15.6	15.6
HCT116_S-	Trimetazidine-Etomoxir_0uM-0uM	0.6	3.5	4.5	5	5.5	6	6.5	7	7.5	7	7.5	7.5	8	8	7.5	8	8	7.5	7.5	6.5	7	7	7	6.5	6	6	6	6	5.5	6	6	5.5	5.6	5	5	4.6	4.6	4	4	3.6	3.5	3.2	3.1	2.6	2.1	2.6	2.1	2.3
HCT116_S-	Trimetazidine-Etomoxir_0uM-10uM	3.5	5.3	7.8	8.5	9.5	9.5	10	10.6	10.6	11.2	11.7	12.1	12.3	12.7	12.7	13.2	13.2	13.2	13.1	13.1	13.1	13.1	12.7	12.7	13.2	12.7	13.2	12.7	12.7	12.3	12.3	12.7	11.9	11.7	11.7	11.4	11.2	10.4	10.2	10.2	9.6	9.3	9.3	8.1	8.1	7.8	7.2	7.2
HCT116_S-	Trimetazidine-Etomoxir_25uM-10uM	3.8	5.8	8.1	9	9.2	9.8	9.8	10.1	10.4	10.7	11.3	11.3	11.5	11.5	11.8	12.4	12.4	13	12.7	12.7	11.8	12.2	12.4	11.6	11.8	11.8	11.8	11.3	11.3	11	11.3	11.3	11.6	11.8	11.5	11.3	11	11.3	11	11	10.4	11	10.1	9.8	9.2	9	9	8.7
HCT116_S-	Trimetazidine-Etomoxir_50uM-10uM	2.6	5.3	6.4	7	7	7.4	7.6	7.6	8.1	7.6	7.8	8.1	8.7	8.7	9	9	9.2	9	8.7	8.1	8.1	8.4	8.4	9	9.2	9	9	9	9	9.1	8.4	8.7	8.4	9.3	8.7	8.7	8.1	8.1	8.1	8.5	7.9	8.1	7.9	7.4	7.4	6.8	6.2	6.8
HCT116_S-	Trimetazidine-Etomoxir_100uM-10uM	2.3	3.5	5	5.5	5.6	6	6.5	6.6	6	6.5	6.6	6.6	7	7	7.5	7.5	7.5	7.5	8.1	7.6	7.5	7.5	7	7.1	7.5	8	8	7.5	7.5	7.5	7	7.5	7	8	8	8	8	8	8	8	7.5	7.5	7	7.5	7	7	6.5	5.6
HCT116_S-	Trimetazidine-Etomoxir_200uM-10uM	4	5.7	6.7	7.2	7.2	7.8	7.8	8.2	7.8	8.2	8.3	8.3	8.7	9.3	9.3	9.8	9.5	9.8	9.8	10.3	10.3	9.8	10	10.4	10.6	11	10.8	11	11	11	11	11	11.2	11	11.7	11.7	11.5	11.7	12.1	11.7	11.9	11.9	11.9	11.9	12.2	12.5	11.9	12.5
HCT116_S-	Trimetazidine-Etomoxir_400uM-10uM	3.8	4	4.5	5	6	6	5.5	5.5	6	6	6	6.5	6.5	6.6	7.5	8	7.6	7.5	8.1	8.1	7.1	8.5	8.1	8.6	8.6	8.6	9.2	9.7	9.7	9.7	10.8	10.8	11	11.8	11.4	11.9	11.9	11.9	12.5	12.5	12.5	13.1	13.5	13.6	13.1	13.2	13.6	13.8
HCT116_S-	Trimetazidine-Etomoxir_600uM-10uM	1.7	4.4	6.1	6.1	6.7	6.7	7	7	7.2	7.6	7.8	7.8	8.4	7.8	8.4	8.4	9	9.3	9.9	9.3	9.5	9.5	9.9	9.9	10.1	10.4	11	11.2	11.6	11.9	12.5	12.9	12.9	13.7	14	14.6	14.8	14.8	15.4	15.9	16.3	15.7	15.9	16.3	16.5	16.9	17.4	17.2
HCT116_S-	Trimetazidine-Etomoxir_800uM-10uM	2.6	2.5	3	3.5	4	4	4	4	4.6	5.6	4.7	5.1	5.1	5.7	6.2	6.2	6.1	6.7	6.7	6.7	6.8	7.1	7.2	7.2	7.8	7.2	7.8	8.2	8.7	9.7	9.8	10.7	10.8	11.2	11.9	12.9	12.9	13.5	14.2	14.6	14.6	15.3	15.9	16.3	16.3	16.8	16.8	17.4
HCT116_S-	Trimetazidine-Etomoxir_1000uM-10uM	2.3	2.5	3.1	3.5	3.5	3.5	4	4	4	4.5	4.5	5	4.5	4.5	5	5	5	5	5.5	5.6	5.1	5.6	5.6	5.6	6	6.1	6.1	6	6.6	7.1	7.1	7.6	8.1	7.6	8.7	9.2	9.7	10.3	10.7	10.3	11.4	11.9	12.3	13.1	14.2	14.6	14.7	14.7
A549_S-	Untreated_690cells	0.6	0.6	0.6	0.6	0.6	0.6	0.6	0.6	0.6	0.6	0.6	1	0.6	0.6	0.6	0.6	0.6	0.6	0.6	0.6	1.2	1.2	0.6	1	0.6	0.6	0.6	0.6	1	0.6	1	1.2	1	1.5	1	1	1.5	1.5	1.5	1.5	2.5	2.1	2.1	3.1	3.1	3.1	3.1	3.5
A549_S-	Untreated_1035cells	3.1	3.1	3.1	3.1	3.6	3.1	3.6	4.2	4.2	3.8	4.4	4.7	4.9	4.7	5.3	5.3	5.3	6.2	5.9	5.9	6.4	6.8	6.8	7.4	7.4	7.4	8.3	8.5	8.5	9.5	10	10	10	10.6	10	10.6	11.2	11.7	11.9	11.7	12.3	12.3	12.7	12.3	12.7	12.7	12.3	12.7
A549_S-	Untreated_1380cells	3.8	4.2	4.2	4.7	4.6	4.7	5.7	5.7	5.3	6.1	6.2	6.7	6.7	7.1	7.2	8.2	7.6	8.7	8.7	9.2	9.7	9.6	9.7	10.3	11.1	11.1	11.2	11.1	12.1	11.7	12.1	12.6	12.1	12.6	13.1	13	13	13.5	13	13.5	13	13.5	13	13	13	12.5	13	12.5
A549_S-	Untreated_1725cells	3.5	4	4	4	4	4	4.6	4.9	5.5	5.5	5.8	6.1	6.1	6.7	6.7	6.7	7.2	7.2	7.8	8.4	8.4	8.4	8.4	9	9	9.2	9.5	9	9.2	9.5	9.8	10.1	9.8	9.8	10.1	10.1	9.5	9.5	9.5	9.5	9.1	8.7	8.5	7.9	7.9	7.6	7.4	7.4
A549_S-	Untreated_2070cells	8.1	8.4	8.7	8.7	9	9	9.9	9.5	10.7	10.1	10.7	11.8	12.4	12.1	12.4	13	13.3	13.9	13.9	14.2	14.7	14.7	15.3	14.8	15	14.8	15	15.4	14.8	15.1	14	14.4	13.8	13.8	12.7	12.5	11.9	11.4	11.2	10.1	10.1	9.5	8.5	8.5	7.5	7	6.5	6.5
A549_S-	Untreated_2760cells	4.4	4.2	4.2	4.7	4.6	4.6	4.7	4.7	5.1	5.3	5.9	5.3	5.7	5.7	5.1	6.2	5.7	5.6	5.6	5	5.6	5.1	5	4.6	4.6	4	4	3.5	3.5	3.1	3.1	2.5	2.5	2.1	2.1	2.1	2.1	1.5	1.5	1.5	1	1	1	0.6	1	0.6	0.6	0.6
A549_S-	Untreated_3450cells	7	7.8	7.8	7.8	7.8	7.8	7.8	8.3	8.2	7.9	8.3	7.8	8.3	8.3	7.8	7.8	7.2	7.8	7.2	6.8	7.2	6.7	6.2	5.7	6.2	5.1	5.1	4.7	3.8	3.8	3.8	3.2	3.5	3.5	2.9	2.6	1.7	2.3	1.7	1.7	1.5	1.2	1	1	1	0.6	0.6	1.2
A549_S-	Untreated_4140cells	6.8	7.6	7.6	7.6	7	7.2	7.2	7.8	7.2	6.9	7.2	6.7	6.7	6.1	5.9	5.5	5.5	5.5	4.9	4.9	4.2	4.4	3.2	3.2	2.6	2.3	2.6	1.7	2.1	1.7	1.2	1.2	1.2	0.6	0.6	0.6	0.6	0.6	0.6	0.6	0	0	0	0.6	0.6	0.6	0.6	0.6
A549_S-	Untreated_4830cells	6.4	6.4	6.7	6.7	7.2	7.5	6.9	6.4	6.4	6.4	5.8	5.5	5.2	4.9	4.4	4.4	3.8	3.5	3.2	2.9	2.9	2.6	2.3	1.7	1.5	1.7	1.2	1.2	1	1.2	0.6	0.6	0.6	0.6	0	0.6	0	0.6	0.6	0.6	0.6	0.6	0.6	0	0	0	0	0
A549_S-	Untreated_5520cells	4.5	4.6	4.5	5	4.6	4	4.2	3.6	3.1	2.5	2.6	2.6	2.6	2.1	2.1	1.7	1.5	1.2	1.5	1.2	0.6	1.2	0.6	0.6	0.6	0.6	0.6	0.6	0.6	0.6	0	0	0	0	0	0.6	0.6	0.6	0.6	0.6	0.6	0.6	0.6	0.6	0.6	0.6	0.6	0.6
HCT116_S-	Untreated_1667cells	0.6	1	1	1.2	1.2	1.5	2.1	0	2.1	2.1	2.6	2.3	2.9	2.9	1	2.9	3.2	2.9	3.5	4	4	4.4	4.6	4.6	3.2	3.8	5.2	6.1	5.8	5.8	5.5	6.4	6.1	6.1	6.7	7.2	7.2	6.9	7.2	7.2	7.2	7.5	7.2	7.8	7.5	7.8	7.5	7.5
HCT116_S-	Untreated_2500cells	3.2	3.8	4.2	5.1	5.3	5.7	5.9	6.4	6.8	7	6.8	7.4	7.4	7.4	7.6	7.6	7.9	8.5	8.5	8.1	8.7	9.1	8.7	8.7	8.7	8.7	8.7	8.7	8.7	8.1	7.8	7.8	7.8	7.6	7.6	7.6	7.4	7.4	7.4	7.4	7.4	6.4	6.8	6.4	6.4	5.9	5.9	5.3
HCT116_S-	Untreated_3333cells	2.1	2	2.5	2	2	1.5	1.5	1.5	1.5	2.1	2	1.5	2.1	2	2.5	2.5	2.1	2	1.5	1.5	1.5	1.5	1.5	1.2	1.7	1.2	1	1	1.5	1	1.5	1.5	1.2	1.2	1.2	1.2	1.2	1.2	1.2	1	1.2	1	1.2	1	0.6	0.6	1	0.6
HCT116_S-	Untreated_4167cells	1.5	2.6	3.1	3.1	4	4	3.5	4.2	3.6	3.6	4.2	4.2	3.6	3.6	4.2	4	4	3.6	3.6	3.6	3.6	3.8	3.6	3.6	3.1	3.5	3.1	3	3	2.5	2.5	3	2.5	2.5	2.1	2.1	1.5	2.1	1.5	1.5	1.2	1	0.6	1.2	1.2	1	0.6	0.6
HCT116_S-	Untreated_5000cells	0.6	0.6	0.6	0.6	0.6	0.6	1.2	0.6	1	1	0.6	0.6	0.6	0.6	0.6	0.6	0.6	0.6	1	0.6	1	0.6	0.6	1	1	1.2	1.2	1.2	1.2	1	1	1	1.2	1	0.6	1	0.6	1	0.6	0.6	0.6	0.6	0.6	0.6	0.6	0	0.6	0.6
HCT116_S-	Untreated_6667cells	1	3.1	3	3.6	3.1	2.5	2.5	2.1	2.6	2	2.1	2.1	1.5	1.5	1.7	1.7	2.1	1.7	2.1	2.3	2.1	2.1	2.1	2.1	1.7	2.1	2.1	1.5	2.1	1.5	1.5	1.5	1	1.5	1	1	1	0.6	1	1	1	0.6	0.6	0.6	0.6	0.6	0.6	0.6
HCT116_S-	Untreated_8333cells	1.5	2.1	1.7	1.5	1.5	2.3	2.6	2.5	3.1	3	3.1	3	2.5	2.5	2.5	2	2	2	2	2.1	2.1	1.7	1.5	1.2	1.7	1.5	1.2	1.2	1	1.2	0.6	1.2	0.6	0.6	0.6	0	0	0	0.6	0.6	0	0	0	0	0	0	0	0
HCT116_S-	Untreated_10000cells	1.7	1.5	1	1.5	2.1	3.1	3.1	3.5	3.5	3	3.1	3	2.5	2.5	2	2	2	1.5	2	1.5	1.5	1.5	1.5	1.5	1	1.5	1	1.5	1	1	1	1	0.6	0.6	1	1	0.6	0.6	0.6	0.6	0.6	0.6	0.6	0.6	0.6	0	0	0
HCT116_S-	Untreated_11667cells	2.5	2.1	1.5	1.5	1.5	1.5	1.2	1.7	1.2	1.5	1	1	1	1	0.6	1	1	1	0.6	0.6	0.6	1	1	0.6	1.2	0.6	0.6	0.6	0.6	0	0.6	0.6	0.6	0	0.6	0.6	0.6	0.6	0.6	0.6	0.6	0.6	0	0	0	0	0	0
HCT116_S-	Untreated_13333cells	0	0.6	1.5	2.1	2.1	2	2	2	1.5	1.5	1.5	1	1.5	1	1	1.5	1.5	1.5	1.5	1.5	1.5	1.2	1	0.6	1	1.2	0.6	0.6	1	0.6	0.6	0.6	0	0.6	0.6	0.6	0.6	0	0	0	0	0	0	0	0	0	0	0
A549_Pro	Untreated_1150cells	0	0.6	0.6	0.6	0.6	0.6	0.6	1	0.6	1	1	1	1	0.6	1	0.6	1.2	1	1.2	1.2	1.2	1.7	1.7	1.7	1.7	2.1	2.3	2.3	2.1	2.3	2.9	2.9	2.9	3.5	3.5	3.5	3.8	4	4	4.4	4	4.6	4.9	4.9	4.9	4.9	5.3	5.2
A549_Pro	Untreated_1725cells	0.6	0.6	0.6	0.6	1.2	0.6	1.2	0.6	1.2	1	0.6	1.2	1.2	1	1	1.5	1.5	1.7	1.5	1.5	1.5	2.1	1.5	1.5	1.5	2	2.5	2	2	2.5	2.5	2.1	2.3	2.6	3.5	3.2	3.5	3.5	2.9	3.6	3.6	3.1	3.1	3.1	2.6	2.6	3	2.5
A549_Pro	Untreated_2300cells	0.6	0.6	1	0.6	1.2	0	0.6	0.6	0.6	0.6	0.6	0.6	0.6	0.6	1	0.6	1	0.6	0.6	0.6	0.6	1	0.6	1.2	1	0.6	0.6	0.6	1	1	0.6	0.6	0.6	0	0.6	0	0.6	0.6	0	0.6	0.6	0.6	0	0.6	0	0	0	0
A549_Pro	Untreated_2875cells	1	1.2	0.6	1	1.2	1.2	1.2	1.2	1.2	1.2	1.2	1.2	1.5	1.2	1.2	1.2	1.2	1.2	1.2	1.7	1.5	1.5	1.2	1	1.5	1	1	1.5	1	1	0.6	1	0.6	0.6	0.6	1.2	0.6	0.6	0.6	0	0.6	0.6	0	0.6	0.6	0.6	0	0.6
A549_Pro	Untreated_3450cells	1	1.2	0.6	1	0.6	0.6	1.2	1	1.5	1.2	1.2	1	1	1.5	1.5	1.7	1.2	1.7	1.5	1.7	1.5	1.7	1.7	1.7	1.2	1.7	2.1	1.5	1.5	1.5	1.5	1.5	1	1	1	1	0.6	1	1	0	0	0	0.6	0	0	0	0	0
A549_Pro	Untreated_4025cells	1	1	1	0.6	0.6	0.6	1	0.6	0.6	0.6	1	0.6	0.6	0.6	0.6	0.6	0.6	1	1	1	1	1.2	0.6	0.6	0.6	1	0.6	0.6	0.6	1	0.6	0.6	0.6	0.6	0.6	0.6	0.6	0.6	1.2	0.6	0.6	0.6	0.6	0.6	0.6	0	0.6	0.6
A549_Pro	Untreated_4600cells	1	1	1	1.2	1.5	1.2	1.2	1.2	1.7	1.2	1.2	1.7	1.2	1.5	1.2	1.2	1.2	1.5	1.5	1.5	1.5	1.2	1.2	1.2	1.2	1.2	0.6	1	1	0.6	0.6	1.2	0.6	0.6	0.6	0.6	0.6	0.6	0	0	0.6	0.6	0	0	0	0	0	0
A549_Pro	Untreated_5175cells	0.6	1.2	0.6	0.6	1	0.6	0	0.6	0.6	0.6	0.6	0.6	0.6	0.6	1	0.6	0.6	0.6	0.6	0.6	0.6	0.6	1.2	1	1.2	1	1	0.6	1.2	0.6	0.6	0.6	0.6	0.6	0.6	0.6	0	0.6	0	0	0	0	0	0	0	0	0	0
A549_Pro	Untreated_5750cells	1.5	2.1	2.1	2	2.1	1.5	1.5	2	1.5	1.2	1.5	1.7	2.1	1.7	2.1	1.7	2.1	2.1	2.3	2.3	2.3	2.3	2.6	2.6	2.3	2.3	2.3	2.3	2.1	1.7	2.1	2.1	1.5	1.2	1.2	1.2	1.2	0.6	1.2	0.6	0.6	0.6	0	0	0	0.6	0.6	0.6
A549_Pro	Untreated_6900cells	0.6	0	0.6	0.6	0	0.6	0.6	0.6	0.6	1.2	0.6	1.2	0.6	0.6	0.6	0.6	0.6	0.6	0.6	0.6	1	0.6	0.6	0.6	1	0.6	1	0.6	1	0.6	1	0.6	0.6	0.6	0	0	0.6	0	0	0	0	0.6	0.6	0	0	0	0	0
HCT116_Pro	Untreated_2500cells	1.2	1.2	0.6	1	1.2	1	0.6	1	1.2	1	1.2	1	1.5	1.7	2.1	2.1	2	1.7	1.7	1.7	2.1	2.1	2.3	2.6	2.6	3	2.5	2.6	2.6	3.1	3.1	3	3.5	3	3	2.6	2.5	2.5	2	2.5	2	2	2	2.1	2.1	1.5	1.5	1.2
HCT116_Pro	Untreated_3750cells	0	0	0.6	0.6	0.6	0	0.6	0	0	0	0.6	0.6	0.6	1.2	1.2	1.7	1.2	1.5	1.5	1.7	2.1	2.1	2.6	2.6	3.2	3.2	3.2	4	3.5	3.2	4	4	2.9	3.5	3.5	3.5	2.9	2.9	2.3	2.1	2.1	2.3	1.5	1.5	1.2	1.5	1	0.6
HCT116_Pro	Untreated_5000cells	2	1.5	1.5	1.5	1.5	1.5	1.5	1	1.5	1.5	1.5	1.5	1.5	1.7	2	1	1.5	1.5	1.2	1	2.5	1.5	2	2	2.1	1.5	2	2	2	1.5	1.7	1.5	1.5	1.2	1.2	1.2	0.6	0.6	0.6	0.6	0.6	0.6	0.6	0.6	0	0	0.6	0.6
HCT116_Pro	Untreated_6250cells	0.6	0.6	0.6	1	1	0.6	0.6	1	1	1	1	1	1	1	1.5	1	1	1.2	1.2	1.2	1.7	1.7	1.7	2.3	1.5	1.2	1.7	1.2	1.2	1.5	1.7	1.7	1.2	1	0.6	0.6	0.6	0.6	1	0.6	0.6	0.6	0	0	0.6	0.6	0	0
HCT116_Pro	Untreated_7500cells	1	1	0.6	0	0	0.6	0.6	0.6	0	0	0.6	0	0.6	0	0.6	0.6	0.6	0.6	0.6	1	0.6	1.2	1.5	1	1.5	1.7	1.2	1.2	1.2	1.2	1	0.6	1	1	1	0.6	0.6	0	0.6	0	0	0.6	0.6	0	0	0	0	0
HCT116_Pro	Untreated_8750cells	1	1.2	0.6	0.6	1	1.2	1.2	1.5	1.5	1.2	1.2	1.5	2	1.7	1.7	1.5	2.6	2.1	2.1	2.5	2.1	2.3	2.1	3.2	2.6	2.5	2.1	2.1	2.1	2.5	1.7	1.5	2.1	1.5	1.5	1	1	0.6	0.6	0.6	0.6	0.6	0.6	0	0	0	0	0
HCT116_Pro	Untreated_10000cells	1.5	1.2	1.2	1.5	1.5	1.5	1.5	1.7	2.1	1.5	2.1	1.5	1.5	2.3	1.7	1.7	2.6	1.5	2.3	2.1	1.7	1.5	1.2	1.2	1	1	1	1.2	1	1	1	0.6	0.6	0.6	0	0	0.6	0.6	0	0	0	0	0	0	0	0	0	0
HCT116_Pro	Untreated_11250cells	1	1	0.6	1	0.6	0	0	0	0	0.6	0	0.6	0.6	0.6	1	1	1	0.6	1.2	0.6	1	0.6	0.6	0.6	0.6	0.6	0.6	0.6	1	1	0.6	0.6	0.6	0.6	0	0	0.6	0	0	0	0	0	0	0	0	0	0	0
HCT116_Pro	Untreated_12500cells	1.2	0.6	0	1.2	0.6	0.6	0.6	0.6	0.6	0	0	0.6	1	0	1	0	0.6	1.2	1	1.2	1.2	1	1.2	1.2	0.6	1.2	1.2	1	1.2	0.6	0.6	0	0	0.6	0.6	0	0	0	0	0	0	0	0	0	0	0	0	0
HCT116_Pro	Untreated_15000cells	1.5	1.5	1.2	0.6	1.5	1.5	1	1	1.5	1.5	1.5	1.5	1.2	1.7	1.2	1.5	0.6	0.6	1	1.2	1.2	0.6	0.6	0	0.6	0.6	0.6	0.6	0.6	0	0	0	0.6	0	0	0	0	0	0	0	0	0	0	0	0	0	0	0
[truncated: 29 more columns]

## Sheet: GR_SeSt_entry_M
Sheet 6: Instantaneous growth rates [1/h] during entry and/or treatment (mean, n=3), estimated using moving time windows
		Time [h] (center of window)
Cell line_Condition	Treatment_Dose	11	18	26	33	40	48	55	63	70	78	85	90
A549_S-	Trimetazidine_0uM	0.0134292	0.0107388	0.00929674	0.00840654	0.00768255	0.00617236	0.00475671	0.00467017	0.00438387	0.00363684	0.00301596	0.00265138
A549_S-	Trimetazidine_10uM	0.0130169	0.0107172	0.00943002	0.00815091	0.00706051	0.00588962	0.00490712	0.00427498	0.00374446	0.00323086	0.00281435	0.00279182
A549_S-	Trimetazidine_25uM	0.014188	0.0110496	0.00954621	0.00846106	0.00697299	0.00580464	0.00483979	0.00379021	0.00301563	0.00243777	0.00235287	0.00218825
A549_S-	Trimetazidine_50uM	0.0132581	0.0102736	0.00871137	0.00851879	0.00769598	0.00560628	0.00444476	0.00385753	0.00323076	0.00254959	0.00224118	0.00191271
A549_S-	Trimetazidine_100uM	0.0126101	0.00957294	0.00845089	0.00754528	0.00698442	0.005801	0.00379215	0.00286587	0.00280684	0.00185809	0.00103735	0.000614172
A549_S-	Trimetazidine_200uM	0.0127127	0.00963764	0.00754228	0.00661671	0.00599717	0.00411172	0.00267266	0.00209468	0.00150069	0.000479808	-0.000459495	-0.000167846
A549_S-	Trimetazidine_400uM	0.0126604	0.00874439	0.00682785	0.00609447	0.00541139	0.00383749	0.00218678	0.000836502	5.7661e-18	-0.000914895	-0.00226761	-0.00135717
A549_S-	Trimetazidine_600uM	0.0109429	0.0065053	0.00561401	0.00470473	0.00341703	0.00119928	0.000796943	-0.000157827	-0.00208169	-0.00280188	-0.00293987	-0.00291041
A549_S-	Trimetazidine_800uM	0.0102588	0.00533088	0.00399248	0.00311764	0.00212204	0.000725879	-0.00036096	-0.00122566	-0.00248724	-0.00357071	-0.00399997	-0.00385657
A549_S-	Trimetazidine_1000uM	0.0107145	0.00461424	0.00208527	0.00170538	0.00202475	0.000475273	-0.00176922	-0.00283894	-0.00293469	-0.00384354	-0.00420543	-0.00373673
HCT116_S-	Trimetazidine_0uM	0.00425717	0.000879525	0.0024927	0.00336893	0.00329379	0.00485161	0.0060378	0.00650399	0.00670663	0.00641004	0.00616953	0.00520605
HCT116_S-	Trimetazidine_10uM	0.00413674	0.00177301	0.00329988	0.00370983	0.00425769	0.00598186	0.00686198	0.00696029	0.0077996	0.00653692	0.00536842	0.00434561
HCT116_S-	Trimetazidine_25uM	0.00527718	0.00251817	0.00337244	0.00435866	0.00529311	0.006892	0.00826893	0.00894837	0.00859198	0.00703891	0.0049017	0.0030593
HCT116_S-	Trimetazidine_50uM	0.00336361	0.00161534	0.00359945	0.0047576	0.00490812	0.00595971	0.00770538	0.00861664	0.00872108	0.00699052	0.00481136	0.00287761
HCT116_S-	Trimetazidine_100uM	0.00605524	0.00295525	0.00469617	0.00555215	0.00668503	0.00865386	0.00947673	0.00900291	0.00793946	0.00524074	0.00155616	-0.000617957
HCT116_S-	Trimetazidine_200uM	0.00658601	0.00342674	0.00419178	0.0058888	0.00724518	0.00823501	0.00949011	0.00946443	0.00748074	0.00314606	-0.000895772	-0.00286136
HCT116_S-	Trimetazidine_400uM	0.00620595	0.0036055	0.00514325	0.00717935	0.00711177	0.00716465	0.00826452	0.00800355	0.00563212	0.00136041	-0.00222827	-0.00398739
HCT116_S-	Trimetazidine_600uM	0.00700402	0.00341678	0.00461471	0.00678342	0.0077558	0.00752084	0.00783391	0.00779547	0.00552934	0.0021984	-0.00164901	-0.00466536
HCT116_S-	Trimetazidine_800uM	0.00546868	0.00295032	0.00452221	0.00650654	0.00659119	0.00658021	0.00747668	0.00699664	0.00511994	0.00134841	-0.00201506	-0.00408224
HCT116_S-	Trimetazidine_1000uM	0.008177	0.00319765	0.00348473	0.00601335	0.00671666	0.00707758	0.0061686	0.00507945	0.0039078	0.000958798	-0.00280563	-0.0051175
A549_S-	Trimetazidine-Etomoxir_0uM-0uM	0.0153295	0.0111618	0.00909802	0.00827062	0.00675321	0.00548709	0.00436765	0.00364239	0.00334165	0.00287873	0.00272136	0.00261942
A549_S-	Trimetazidine-Etomoxir_0uM-10uM	0.0118599	0.0105051	0.00866023	0.00730765	0.00614854	0.00521804	0.00383161	0.002857	0.00206248	0.00231445	0.00191975	0.00110696
A549_S-	Trimetazidine-Etomoxir_25uM-10uM	0.0143646	0.0123375	0.00977557	0.00762087	0.00656121	0.00444673	0.00303696	0.00239461	0.00186042	0.00134347	0.00177981	0.00216245
A549_S-	Trimetazidine-Etomoxir_50uM-10uM	0.0141695	0.0120766	0.00989368	0.00803868	0.00606462	0.00410206	0.00314238	0.00222986	0.00174441	0.00212524	0.00150876	0.000625605
A549_S-	Trimetazidine-Etomoxir_100uM-10uM	0.0134116	0.0120888	0.00942786	0.00722451	0.00562088	0.00378015	0.0025043	0.00188026	0.00179361	0.00130224	0.000343815	8.24797e-18
A549_S-	Trimetazidine-Etomoxir_200uM-10uM	0.0130738	0.0111097	0.00892101	0.00593941	0.00418505	0.00282618	0.00182593	0.00166806	0.00131091	1.44626e-17	-3.38562e-17	2.97727e-05
A549_S-	Trimetazidine-Etomoxir_400uM-10uM	0.0114685	0.00911279	0.00739479	0.00548298	0.00289233	0.00229821	0.00154844	-0.00012232	1.16159e-17	-0.000512936	-0.001071	-0.00164378
A549_S-	Trimetazidine-Etomoxir_600uM-10uM	0.0101219	0.00733958	0.00532547	0.00418629	0.00259553	0.000515893	-4.41727e-18	7.31076e-18	-0.000304463	-0.00115426	-0.00148856	-0.00222856
A549_S-	Trimetazidine-Etomoxir_800uM-10uM	0.0103124	0.00622617	0.00390923	0.00339905	0.00275768	0.0012237	-0.000194471	-0.000383988	-0.00103279	-0.00173084	-0.00253147	-0.00292466
A549_S-	Trimetazidine-Etomoxir_1000uM-10uM	0.00853576	0.00561364	0.00375591	0.00141771	0.000295155	-0.000452019	-0.00123755	-0.00125253	-0.00166828	-0.00285405	-0.00389403	-0.0043954
HCT116_S-	Trimetazidine-Etomoxir_0uM-0uM	0.00384351	0.00266877	0.00652334	0.00668489	0.00528522	0.00567683	0.0068259	0.00701882	0.00602807	0.00532134	0.00417895	0.00340672
HCT116_S-	Trimetazidine-Etomoxir_0uM-10uM	0.0083759	0.00755731	0.0102779	0.00959621	0.00658084	0.00512107	0.00547416	0.00526419	0.0053396	0.00500881	0.00387334	0.00340704
HCT116_S-	Trimetazidine-Etomoxir_25uM-10uM	0.00856069	0.00802414	0.0106089	0.00974146	0.00786343	0.00575674	0.00474971	0.00506686	0.00456197	0.00386152	0.00196973	0.000366597
HCT116_S-	Trimetazidine-Etomoxir_50uM-10uM	0.0083127	0.00800793	0.0113528	0.0102629	0.00709209	0.00499044	0.00422267	0.00438938	0.00359554	0.00243516	0.00139801	0.000611926
HCT116_S-	Trimetazidine-Etomoxir_100uM-10uM	0.00843713	0.0107316	0.013313	0.010914	0.0081015	0.00552996	0.00338983	0.00320886	0.00250613	0.00074318	-0.000838842	-0.00118797
HCT116_S-	Trimetazidine-Etomoxir_200uM-10uM	0.0128166	0.0110811	0.0145037	0.0125647	0.00860964	0.00435914	0.000751722	-0.000195561	0.000141431	-0.000123449	-0.00110748	-0.00151276
HCT116_S-	Trimetazidine-Etomoxir_400uM-10uM	0.0129091	0.0129583	0.0148166	0.0121214	0.00713441	0.00291849	0.000212946	-0.000874006	-0.00135323	-0.00156206	-0.00151337	-0.00152131
HCT116_S-	Trimetazidine-Etomoxir_600uM-10uM	0.0151008	0.0135392	0.0141407	0.0117123	0.00581261	0.00193653	-0.000931816	-0.00278274	-0.0028001	-0.003127	-0.00353592	-0.00339261
HCT116_S-	Trimetazidine-Etomoxir_800uM-10uM	0.0151289	0.0141598	0.013091	0.0087281	0.00470792	0.0013579	-0.0025378	-0.0050903	-0.00524634	-0.00473011	-0.00486468	-0.00489433
HCT116_S-	Trimetazidine-Etomoxir_1000uM-10uM	0.0168025	0.0139457	0.0115431	0.00680421	0.00265492	-8.36269e-05	-0.00351263	-0.00579515	-0.00612829	-0.00627435	-0.00623699	-0.00631211
A549_S-	Untreated_690cells	0.017007	0.0147089	0.0106672	0.00913546	0.00898392	0.00569042	0.00572105	0.00508079	0.002229	0.00269211	0.00403468
A549_S-	Untreated_1035cells	0.0187491	0.0143394	0.00986187	0.00761375	0.0067998	0.00641392	0.00568708	0.00552598	0.00574396	0.00432341	0.00288637
A549_S-	Untreated_1380cells	0.0179737	0.0129912	0.00922997	0.00843943	0.00872482	0.00786264	0.00753533	0.0070224	0.00544589	0.00531578	0.00515821
A549_S-	Untreated_1725cells	0.0156795	0.0119069	0.00995121	0.00899939	0.00884026	0.00858279	0.00831143	0.00729344	0.00685187	0.00596998	0.00452453
A549_S-	Untreated_2070cells	0.0151035	0.0117475	0.00862672	0.00823972	0.00895657	0.00820281	0.00783186	0.0079293	0.00715908	0.00616795	0.00520328
A549_S-	Untreated_2760cells	0.0150797	0.0113916	0.00967454	0.00960542	0.00888692	0.00850814	0.0083374	0.00773656	0.00670787	0.00557393	0.0049189
A549_S-	Untreated_3450cells	0.0131648	0.0104155	0.00920383	0.00884562	0.00894808	0.0088538	0.0081508	0.00765286	0.00673783	0.00554786	0.00445615
A549_S-	Untreated_4140cells	0.0111827	0.00890507	0.0074364	0.0073532	0.00742902	0.00685821	0.00634497	0.00591447	0.00538593	0.00476211	0.00412999
A549_S-	Untreated_4830cells	0.0121257	0.00977061	0.00806623	0.0068839	0.00627917	0.00615865	0.00578514	0.00534648	0.00495567	0.00456156	0.0041646
A549_S-	Untreated_5520cells	0.0110529	0.00909266	0.00723478	0.00664986	0.00624679	0.00521719	0.00493873	0.0046687	0.00404396	0.00374376	0.00330557
HCT116_S-	Untreated_1667cells	0.0287242	0.0176497	0.011358	0.00838748	0.00712658	0.00696574	0.0067997	0.00547462	0.00397067	0.00474956	0.00317209
HCT116_S-	Untreated_2500cells	0.0258371	0.0157808	0.00893744	0.00678451	0.0065208	0.00646425	0.0071852	0.0075463	0.00759254	0.00755372	0.00604395
HCT116_S-	Untreated_3333cells	0.018216	0.0120026	0.00704386	0.00656731	0.00690589	0.00725026	0.00744181	0.00760954	0.00719711	0.00790467	0.00771738
HCT116_S-	Untreated_4167cells	0.0153505	0.0105435	0.00574219	0.00556827	0.00649867	0.00710782	0.00785109	0.00877826	0.00931427	0.00924154	0.00906483
HCT116_S-	Untreated_5000cells	0.0127435	0.00917986	0.00532193	0.00544622	0.00642967	0.00731061	0.00765546	0.0083185	0.00850423	0.00852547	0.00818434
HCT116_S-	Untreated_6667cells	0.00762567	0.00612632	0.00338867	0.00480124	0.00612056	0.0065825	0.00833826	0.00895041	0.00883389	0.00916475	0.00851226
HCT116_S-	Untreated_8333cells	0.00309709	0.00566865	0.00345008	0.00325436	0.00440523	0.00576631	0.00744481	0.0079556	0.00804606	0.00775938	0.00718719
HCT116_S-	Untreated_10000cells	0.000344187	0.00325632	0.00246758	0.00296633	0.00437035	0.00618028	0.00670712	0.00686571	0.0069929	0.00711791	0.00637507
HCT116_S-	Untreated_11667cells	0.00165655	0.0022663	0.00105881	0.00224263	0.00386168	0.00594185	0.006439	0.00653866	0.00648458	0.00560988	0.00529559
HCT116_S-	Untreated_13333cells	0.00045451	0.00259292	0.000683136	0.00218935	0.00435924	0.0054105	0.0055246	0.00542284	0.00522226	0.00488712	0.00433545
A549_Pro	Untreated_1150cells	N/A	N/A	N/A	N/A	N/A	N/A	N/A	N/A	N/A	N/A	N/A
A549_Pro	Untreated_1725cells	N/A	N/A	N/A	N/A	N/A	N/A	N/A	N/A	N/A	N/A	N/A
A549_Pro	Untreated_2300cells	N/A	N/A	N/A	N/A	N/A	N/A	N/A	N/A	N/A	N/A	N/A
A549_Pro	Untreated_2875cells	N/A	N/A	N/A	N/A	N/A	N/A	N/A	N/A	N/A	N/A	N/A
A549_Pro	Untreated_3450cells	N/A	N/A	N/A	N/A	N/A	N/A	N/A	N/A	N/A	N/A	N/A
A549_Pro	Untreated_4025cells	N/A	N/A	N/A	N/A	N/A	N/A	N/A	N/A	N/A	N/A	N/A
A549_Pro	Untreated_4600cells	N/A	N/A	N/A	N/A	N/A	N/A	N/A	N/A	N/A	N/A	N/A
A549_Pro	Untreated_5175cells	N/A	N/A	N/A	N/A	N/A	N/A	N/A	N/A	N/A	N/A	N/A
A549_Pro	Untreated_5750cells	N/A	N/A	N/A	N/A	N/A	N/A	N/A	N/A	N/A	N/A	N/A
A549_Pro	Untreated_6900cells	N/A	N/A	N/A	N/A	N/A	N/A	N/A	N/A	N/A	N/A	N/A
HCT116_Pro	Untreated_2500cells	N/A	N/A	N/A	N/A	N/A	N/A	N/A	N/A	N/A	N/A	N/A
HCT116_Pro	Untreated_3750cells	N/A	N/A	N/A	N/A	N/A	N/A	N/A	N/A	N/A	N/A	N/A
HCT116_Pro	Untreated_5000cells	N/A	N/A	N/A	N/A	N/A	N/A	N/A	N/A	N/A	N/A	N/A
HCT116_Pro	Untreated_6250cells	N/A	N/A	N/A	N/A	N/A	N/A	N/A	N/A	N/A	N/A	N/A
HCT116_Pro	Untreated_7500cells	N/A	N/A	N/A	N/A	N/A	N/A	N/A	N/A	N/A	N/A	N/A
HCT116_Pro	Untreated_8750cells	N/A	N/A	N/A	N/A	N/A	N/A	N/A	N/A	N/A	N/A	N/A
HCT116_Pro	Untreated_10000cells	N/A	N/A	N/A	N/A	N/A	N/A	N/A	N/A	N/A	N/A	N/A
HCT116_Pro	Untreated_11250cells	N/A	N/A	N/A	N/A	N/A	N/A	N/A	N/A	N/A	N/A	N/A
HCT116_Pro	Untreated_12500cells	N/A	N/A	N/A	N/A	N/A	N/A	N/A	N/A	N/A	N/A	N/A
HCT116_Pro	Untreated_15000cells	N/A	N/A	N/A	N/A	N/A	N/A	N/A	N/A	N/A	N/A	N/A

## Sheet: GR_SeSt_entry_SD
Sheet 7: Standard deviation of instantaneous growth rates [1/h] during regrowth (n=3)
		Time [h] (center of window)
Cell line_Condition	Treatment_Dose	11	18	26	33	40	48	55	63	70	78	85	90
A549_S-	Trimetazidine_0uM	0.000594937	0.000380578	0.000471338	4.81381e-05	0.00109853	0.000210724	0.000280107	0.000121549	0.000159232	0.00043464	5.99018e-05	0.00015048
A549_S-	Trimetazidine_10uM	0.000852255	0.000269217	0.000232021	0.000492758	8.29917e-05	0.000377503	0.00086191	0.000225718	0.000217439	0.000419629	0.000349786	0.000564315
A549_S-	Trimetazidine_25uM	0.00115584	0.000707878	0.000504949	0.000272139	0.000405482	0.000202824	0.000175718	0.000525316	0.000689059	0.000109778	0.000228209	0.000663003
A549_S-	Trimetazidine_50uM	0.000385621	0.000208975	0.000613021	0.000796127	0.000489603	0.000355961	0.000579126	0.000590038	0.000339808	0.000521884	0.000442154	0.000224737
A549_S-	Trimetazidine_100uM	0.00112297	0.00143829	0.00110039	0.000312808	0.000302189	0.000272967	0.0005516	0.000349667	0.000468764	0.000560606	0.000275057	0.00106378
A549_S-	Trimetazidine_200uM	0.000134247	0.000785396	0.00094132	0.000629363	0.000555895	0.00143803	0.000927582	0.000834389	0.000922694	0.000284482	0.000609695	0.00048975
A549_S-	Trimetazidine_400uM	0.00269233	0.000281189	0.000602575	0.00112638	0.00108141	0.00113481	0.000723652	0.000798857	1.33265e-17	0.000867416	0.000689442	0.00118009
A549_S-	Trimetazidine_600uM	0.000729953	0.00134035	0.000982796	0.000562849	0.000344724	0.00113776	0.000942924	0.0010109	0.000665344	0.000267408	0.000418163	0.000220148
A549_S-	Trimetazidine_800uM	0.000704217	0.000350675	0.000417432	0.000425092	0.000302271	0.00100935	0.00125163	0.00106284	0.000745769	0.000242603	0.000720768	0.000114059
A549_S-	Trimetazidine_1000uM	0.00118977	0.000438169	0.000726929	0.000503425	0.000695198	0.00107301	0.000775737	0.00101557	0.000849133	0.000437065	0.00053035	8.61454e-05
HCT116_S-	Trimetazidine_0uM	0.00121414	0.00130685	0.000918328	0.000488426	0.00115923	0.000464195	0.000306077	0.000458798	0.000452849	0.000785774	0.000644558	0.000558052
HCT116_S-	Trimetazidine_10uM	0.00256239	0.000831919	0.00134932	0.000702862	0.00111675	0.000353127	0.000407323	0.00052429	7.77819e-05	0.000734398	0.000654245	0.0005459
HCT116_S-	Trimetazidine_25uM	0.00393816	0.00137027	0.000321619	0.000882056	0.00102578	0.000391476	0.000754869	0.000786969	0.000241217	7.17729e-05	0.000303629	0.000695254
HCT116_S-	Trimetazidine_50uM	0.00281435	0.00165429	0.0004075	0.000783406	0.000468042	0.000911327	0.000715324	0.000124007	0.000241642	0.000205849	0.000295471	9.28345e-05
HCT116_S-	Trimetazidine_100uM	0.00329857	0.00113352	0.000754306	0.00104646	0.000522202	0.000559328	0.000543478	0.000591112	0.00096523	0.000450837	0.000185168	0.000557656
HCT116_S-	Trimetazidine_200uM	0.00200006	0.00179225	0.000968495	0.00123155	0.000638203	0.000257307	0.000352588	0.000264851	8.09604e-05	0.000842	0.000710562	0.000104561
HCT116_S-	Trimetazidine_400uM	0.00285675	0.00105352	0.000487751	0.000690812	0.00122129	0.000807411	0.000328222	0.000938072	0.00131533	0.000646319	0.000401516	0.00108605
HCT116_S-	Trimetazidine_600uM	0.000757996	0.000535912	9.94815e-05	9.31801e-05	0.000214641	0.000808346	0.00101345	0.000535067	0.00125244	0.000737553	0.000780423	0.000851955
HCT116_S-	Trimetazidine_800uM	0.00185187	0.000189512	0.000306754	0.000513542	0.000335712	0.000347394	0.000546443	0.00046022	0.00055009	0.00109909	0.0013506	0.00132957
HCT116_S-	Trimetazidine_1000uM	0.00216421	0.00064538	0.000455883	0.000702399	0.000369365	0.000350582	0.00121374	0.00163386	0.00102164	0.000847653	0.00181949	0.00124764
A549_S-	Trimetazidine-Etomoxir_0uM-0uM	0.00049653	0.000728458	0.000448919	0.00060281	0.000610961	0.000510696	0.000541373	0.00034002	0.000222295	0.000259742	0.00012462	0.000875787
A549_S-	Trimetazidine-Etomoxir_0uM-10uM	0.00144908	0.00078384	0.00023421	0.000245414	0.000321041	0.000786586	0.000560912	0.000277134	0.000385915	0.000201699	0.000453467	0.00098312
A549_S-	Trimetazidine-Etomoxir_25uM-10uM	0.000267668	0.000786593	0.0003044	0.000282393	0.000595755	0.000418458	8.83919e-05	0.000423162	0.0004116	0.0011814	0.000511936	0.000217583
A549_S-	Trimetazidine-Etomoxir_50uM-10uM	0.00106192	0.000222571	0.000278528	4.20292e-05	0.000468487	0.000580893	0.000405308	0.000122454	9.21874e-05	0.000237126	4.67345e-05	0.00108358
A549_S-	Trimetazidine-Etomoxir_100uM-10uM	0.001787	0.00137285	0.000905419	0.000667769	0.000671774	0.00080283	0.000675173	0.000411059	0.000763849	0.000317605	0.000595504	2.10198e-17
A549_S-	Trimetazidine-Etomoxir_200uM-10uM	0.000894468	0.000330844	0.000365196	0.000517568	0.000333228	0.000525746	0.000494605	0.000258047	0.000307385	1.24732e-17	2.12344e-17	5.15679e-05
A549_S-	Trimetazidine-Etomoxir_400uM-10uM	0.000939682	0.00132867	0.00068373	0.000983217	0.000349217	0.000688592	0.000211591	0.000211864	2.47597e-17	0.000888432	0.000931341	0.00148884
A549_S-	Trimetazidine-Etomoxir_600uM-10uM	0.00038608	0.000737407	0.000710006	0.000104308	0.00039001	0.000893553	3.84425e-18	9.19599e-18	0.000527345	0.00100296	0.00133069	0.00193619
A549_S-	Trimetazidine-Etomoxir_800uM-10uM	0.000392062	0.00109881	0.00101302	0.00026462	0.000622403	0.000139259	0.000336834	0.000665087	0.000974148	0.000509666	0.000868732	0.00196081
A549_S-	Trimetazidine-Etomoxir_1000uM-10uM	0.000496759	0.00085429	0.000221418	0.000425366	0.00202874	0.00137123	0.00139227	0.00153302	0.000256827	0.000643656	0.000286476	0.000673957
HCT116_S-	Trimetazidine-Etomoxir_0uM-0uM	0.00140295	0.000684976	0.000397515	0.000687452	0.000990002	0.000573306	0.0012486	0.000823328	0.000702724	0.000737227	0.000548448	0.000324191
HCT116_S-	Trimetazidine-Etomoxir_0uM-10uM	0.00181057	0.000998836	0.000695309	0.000735655	0.000657781	0.00043647	0.000714289	0.000423263	0.000168283	0.000261282	0.000432957	0.000366207
HCT116_S-	Trimetazidine-Etomoxir_25uM-10uM	0.000864539	0.000334543	9.47144e-05	0.000894618	8.84806e-05	0.000713727	0.000889154	0.000465559	0.000772992	0.000649309	0.000545153	0.000634964
HCT116_S-	Trimetazidine-Etomoxir_50uM-10uM	0.00209094	0.00146943	0.000249805	0.000755218	0.00080133	3.84618e-05	0.000735443	0.00062603	0.00109779	0.000732347	0.000370208	0.00105989
HCT116_S-	Trimetazidine-Etomoxir_100uM-10uM	0.000985278	0.00054653	0.00122734	0.000830533	0.000125667	0.000798034	0.000438795	0.000498149	0.000524119	0.000665747	0.00104446	0.00104084
HCT116_S-	Trimetazidine-Etomoxir_200uM-10uM	0.00106714	0.00137371	0.00142488	0.000945886	0.000357821	0.000875552	0.000703365	0.000338722	0.000757627	0.00139141	0.0010987	0.00138196
HCT116_S-	Trimetazidine-Etomoxir_400uM-10uM	0.000168981	0.00133205	0.000884706	0.000497933	0.000258742	0.00110674	0.000841813	0.000762126	0.000952967	0.00164194	0.000759693	0.00131988
HCT116_S-	Trimetazidine-Etomoxir_600uM-10uM	0.00142743	0.000468404	0.00192552	0.000656068	0.000367354	0.000561113	0.000990038	0.000516695	0.00089221	0.000820241	5.04074e-05	0.000554226
HCT116_S-	Trimetazidine-Etomoxir_800uM-10uM	0.00207381	0.000708029	0.00154008	0.00171044	0.000725491	0.000420268	0.000363634	0.000892682	0.000670947	0.000464634	0.000755353	0.00124805
HCT116_S-	Trimetazidine-Etomoxir_1000uM-10uM	0.00137195	0.000967001	0.00155052	0.000586698	0.000385903	0.000789043	0.000627097	0.000339691	0.000494943	0.00077782	0.000780281	0.0019153
A549_S-	Untreated_690cells	0.00172291	0.000806134	0.00312463	0.0024627	0.00276783	0.00492937	0.000562009	0.000396402	0.00193037	0.0023661	0.00354724
A549_S-	Untreated_1035cells	0.00188969	0.00216333	0.00126317	0.0015876	0.00176707	0.00162848	0.00080408	0.00107832	0.000247238	0.000446617	0.00262386
A549_S-	Untreated_1380cells	0.0041014	0.000838398	0.00218449	0.00250151	0.00171732	0.000263656	0.000531778	0.000104645	0.00115866	0.000607803	0.000862499
A549_S-	Untreated_1725cells	0.00427609	0.00137051	0.00176408	0.00134855	0.0009531	0.00115545	0.00126611	0.00112582	0.000962684	0.000826432	0.000975963
A549_S-	Untreated_2070cells	0.0027051	0.00130171	0.00219697	0.00134728	0.000486024	0.00091435	0.00101167	0.000937907	0.000713008	0.000852376	0.00104731
A549_S-	Untreated_2760cells	0.00204619	8.65135e-05	0.000268122	0.000457949	0.000529302	0.000981839	0.000210963	0.000524674	0.000456411	0.000430014	0.000980872
A549_S-	Untreated_3450cells	0.00193426	0.0010995	0.000597753	0.000453643	0.000516043	0.000441286	0.000640493	0.000152996	0.000234861	0.000264428	0.000754601
A549_S-	Untreated_4140cells	0.00177387	0.00147137	0.000980002	9.0086e-05	0.000709322	0.00074462	0.000498422	0.000373961	0.000255802	0.000350706	0.000329213
A549_S-	Untreated_4830cells	0.00154773	0.000896761	0.000312743	7.20903e-05	0.000598823	0.000884152	0.000623025	0.000364174	0.000283661	0.000445508	0.000153982
A549_S-	Untreated_5520cells	0.000721111	0.00103433	0.000631014	0.000182502	0.000834456	0.000563075	0.000501171	0.000528095	0.000394892	0.000488514	0.000310904
HCT116_S-	Untreated_1667cells	0.000296278	0.0039097	0.00162184	0.00132018	0.0017166	0.00144405	0.00126948	0.000554497	0.000525024	0.00092615	0.00275329
HCT116_S-	Untreated_2500cells	0.00218344	0.000513249	0.000146104	0.00110593	0.000645257	0.00162176	0.000581051	0.000620023	0.000967144	0.00113911	0.00107328
HCT116_S-	Untreated_3333cells	0.00170734	0.00156417	0.00172399	0.00102621	0.000673765	0.000336343	0.000485818	0.000979547	0.00113816	0.000455872	0.00054596
HCT116_S-	Untreated_4167cells	0.00185848	0.000336354	0.00153994	0.000828652	0.000742462	0.000328508	0.000325953	0.00069228	0.000973825	0.00108105	0.000417772
HCT116_S-	Untreated_5000cells	0.00190277	0.00146309	0.00106302	0.000971466	0.000768937	0.000413796	0.000409358	0.000128032	0.000561516	0.00120372	0.0011039
HCT116_S-	Untreated_6667cells	0.00139694	0.000351813	0.00034402	0.000755627	0.00147086	0.000872207	0.00122388	0.00126686	0.00112953	0.00128661	0.00126112
HCT116_S-	Untreated_8333cells	0.0017583	0.00168975	0.00071861	0.000709989	0.000828732	0.000398911	0.000629593	0.0010779	0.0011109	0.00108541	0.000870673
HCT116_S-	Untreated_10000cells	0.00196857	0.00136903	0.000252919	0.000386346	0.00146814	0.000723276	0.000203434	0.00121489	0.000968773	0.0012818	0.00113565
HCT116_S-	Untreated_11667cells	0.00297346	0.00211079	0.0010088	0.000319554	7.04291e-05	0.00028618	0.00109383	0.000890063	0.000532856	0.00039809	0.000491486
HCT116_S-	Untreated_13333cells	0.00171695	0.000912136	0.000693093	0.00045073	0.000110559	0.000213751	0.00048666	0.000270855	0.000352925	0.000515462	8.70332e-05
A549_Pro	Untreated_1150cells	N/A	N/A	N/A	N/A	N/A	N/A	N/A	N/A	N/A	N/A	N/A
A549_Pro	Untreated_1725cells	N/A	N/A	N/A	N/A	N/A	N/A	N/A	N/A	N/A	N/A	N/A
A549_Pro	Untreated_2300cells	N/A	N/A	N/A	N/A	N/A	N/A	N/A	N/A	N/A	N/A	N/A
A549_Pro	Untreated_2875cells	N/A	N/A	N/A	N/A	N/A	N/A	N/A	N/A	N/A	N/A	N/A
A549_Pro	Untreated_3450cells	N/A	N/A	N/A	N/A	N/A	N/A	N/A	N/A	N/A	N/A	N/A
A549_Pro	Untreated_4025cells	N/A	N/A	N/A	N/A	N/A	N/A	N/A	N/A	N/A	N/A	N/A
A549_Pro	Untreated_4600cells	N/A	N/A	N/A	N/A	N/A	N/A	N/A	N/A	N/A	N/A	N/A
A549_Pro	Untreated_5175cells	N/A	N/A	N/A	N/A	N/A	N/A	N/A	N/A	N/A	N/A	N/A
A549_Pro	Untreated_5750cells	N/A	N/A	N/A	N/A	N/A	N/A	N/A	N/A	N/A	N/A	N/A
A549_Pro	Untreated_6900cells	N/A	N/A	N/A	N/A	N/A	N/A	N/A	N/A	N/A	N/A	N/A
HCT116_Pro	Untreated_2500cells	N/A	N/A	N/A	N/A	N/A	N/A	N/A	N/A	N/A	N/A	N/A
HCT116_Pro	Untreated_3750cells	N/A	N/A	N/A	N/A	N/A	N/A	N/A	N/A	N/A	N/A	N/A
HCT116_Pro	Untreated_5000cells	N/A	N/A	N/A	N/A	N/A	N/A	N/A	N/A	N/A	N/A	N/A
HCT116_Pro	Untreated_6250cells	N/A	N/A	N/A	N/A	N/A	N/A	N/A	N/A	N/A	N/A	N/A
HCT116_Pro	Untreated_7500cells	N/A	N/A	N/A	N/A	N/A	N/A	N/A	N/A	N/A	N/A	N/A
HCT116_Pro	Untreated_8750cells	N/A	N/A	N/A	N/A	N/A	N/A	N/A	N/A	N/A	N/A	N/A
HCT116_Pro	Untreated_10000cells	N/A	N/A	N/A	N/A	N/A	N/A	N/A	N/A	N/A	N/A	N/A
HCT116_Pro	Untreated_11250cells	N/A	N/A	N/A	N/A	N/A	N/A	N/A	N/A	N/A	N/A	N/A
HCT116_Pro	Untreated_12500cells	N/A	N/A	N/A	N/A	N/A	N/A	N/A	N/A	N/A	N/A	N/A
HCT116_Pro	Untreated_15000cells	N/A	N/A	N/A	N/A	N/A	N/A	N/A	N/A	N/A	N/A	N/A

## Sheet: GR_SeSt_regr_M
Sheet 8: Instantaneous growth rates [1/h] during regrowth (mean, n=3), estimated using moving time windows
		Time [h] (center of window)
Cell line_Condition	Treatment_Dose	10	17	25	32	39	47	54	62	69	77
A549_S-	Trimetazidine_0uM	0.0160169	0.0121922	0.00865091	0.00764413	0.00652383	0.00575155	0.00481111	0.00396601	0.00324281	0.00256965
A549_S-	Trimetazidine_10uM	0.0140994	0.0112321	0.00908118	0.00926253	0.00815165	0.00694787	0.00570565	0.00450844	0.00361548	0.00282639
A549_S-	Trimetazidine_25uM	0.0171182	0.0138945	0.0106161	0.00985651	0.00826849	0.00706859	0.00570984	0.00426878	0.00330231	0.00236448
A549_S-	Trimetazidine_50uM	0.0149476	0.0130636	0.0109946	0.0098082	0.00835941	0.00769534	0.00632826	0.0045105	0.00344379	0.00262933
A549_S-	Trimetazidine_100uM	0.0166894	0.0144978	0.0118082	0.0111232	0.0100194	0.00865453	0.00670261	0.00508731	0.0037212	0.0024573
A549_S-	Trimetazidine_200uM	0.0172758	0.0164593	0.0140026	0.0130686	0.0115515	0.00978406	0.0081655	0.00615836	0.0049163	0.00375647
A549_S-	Trimetazidine_400uM	0.0142901	0.0159013	0.0171988	0.0200196	0.0203248	0.018231	0.0151968	0.0112423	0.00806889	0.0061428
A549_S-	Trimetazidine_600uM	0.00879715	0.0104396	0.01177	0.0157173	0.0211954	0.0245202	0.0250166	0.0224819	0.0185336	0.0139851
A549_S-	Trimetazidine_800uM	0.00824743	0.00807852	0.00675159	0.00961688	0.0145777	0.0204343	0.0246038	0.0257129	0.0251	0.0220444
A549_S-	Trimetazidine_1000uM	0.0061632	0.00441951	0.00499895	0.00651668	0.0121409	0.0158399	0.0184476	0.0222271	0.0249128	0.025987
HCT116_S-	Trimetazidine_0uM	0.0219092	0.00845525	0.00550824	0.00488476	0.00395578	0.00306986	0.00221933	0.00158687	0.0011824	0.000750635
HCT116_S-	Trimetazidine_10uM	0.0163707	0.0101066	0.00753599	0.00756396	0.00686578	0.00540965	0.00406861	0.00286957	0.00197476	0.0014442
HCT116_S-	Trimetazidine_25uM	0.0126326	0.0101483	0.0086725	0.00930223	0.0089558	0.00735779	0.00566844	0.00382472	0.00234095	0.00134641
HCT116_S-	Trimetazidine_50uM	0.0118832	0.00904379	0.0075316	0.00814699	0.00780186	0.0062324	0.00466433	0.0030559	0.00177878	0.00113183
HCT116_S-	Trimetazidine_100uM	0.00816805	0.0085004	0.00916935	0.0116488	0.0130253	0.0115592	0.0102886	0.00795445	0.00557867	0.00396694
HCT116_S-	Trimetazidine_200uM	0.00322024	0.00540705	0.00712815	0.0138799	0.0176741	0.0157497	0.014452	0.0132611	0.0116643	0.00984962
HCT116_S-	Trimetazidine_400uM	-0.000262073	0.00286704	0.00555277	0.0108383	0.0163486	0.0177569	0.0175907	0.0164097	0.0154219	0.0137848
HCT116_S-	Trimetazidine_600uM	-0.00024738	0.00349325	0.00445383	0.00805991	0.0137255	0.0167258	0.0179693	0.017028	0.0164702	0.0155932
HCT116_S-	Trimetazidine_800uM	-0.000311363	0.00258817	0.00380454	0.00656507	0.0113392	0.0149057	0.0168201	0.0170186	0.0161737	0.0151701
HCT116_S-	Trimetazidine_1000uM	0.00109744	0.00362426	0.00463162	0.00753817	0.0141581	0.0160801	0.016754	0.0177953	0.0167165	0.0150302
A549_S-	Trimetazidine-Etomoxir_0uM-0uM	0.0209311	0.01863	0.0150468	0.014285	0.0116921	0.0090503	0.00607862	0.00350395	0.00212778	0.00124682	0.000652121
A549_S-	Trimetazidine-Etomoxir_0uM-10uM	0.0202752	0.0164804	0.0132671	0.0129691	0.0114339	0.00959898	0.00768635	0.00530949	0.00366578	0.0026004	0.00189859
A549_S-	Trimetazidine-Etomoxir_25uM-10uM	0.0216063	0.0179248	0.0138557	0.0130791	0.0109671	0.00818824	0.00599278	0.00370257	0.00224691	0.00150679	0.000827596
A549_S-	Trimetazidine-Etomoxir_50uM-10uM	0.0213124	0.0182109	0.0139614	0.0127525	0.0104788	0.00794577	0.0056753	0.00357813	0.0022109	0.00138988	0.000793183
A549_S-	Trimetazidine-Etomoxir_100uM-10uM	0.0196919	0.0167812	0.0136373	0.0124912	0.0103839	0.00822624	0.00592141	0.00395428	0.00238022	0.00146771	0.00107954
A549_S-	Trimetazidine-Etomoxir_200uM-10uM	0.0188984	0.0180406	0.0153029	0.0142737	0.0125413	0.0100461	0.00740702	0.00472567	0.00280974	0.00170794	0.00105256
A549_S-	Trimetazidine-Etomoxir_400uM-10uM	0.0168605	0.0175117	0.0184146	0.0193393	0.0185747	0.0160928	0.0127174	0.0082454	0.00471458	0.00264365	0.00143345
A549_S-	Trimetazidine-Etomoxir_600uM-10uM	0.014271	0.0141319	0.0168498	0.0196755	0.0210515	0.0203707	0.0171747	0.0125515	0.00813624	0.00462534	0.0025491
A549_S-	Trimetazidine-Etomoxir_800uM-10uM	0.00967499	0.0109431	0.0149477	0.0193193	0.0227065	0.0232886	0.0225051	0.0184002	0.0129554	0.00819801	0.00487359
A549_S-	Trimetazidine-Etomoxir_1000uM-10uM	0.00769728	0.00596918	0.00881291	0.0144271	0.022225	0.0264632	0.0279132	0.0273999	0.0239441	0.0182458	0.0124553
HCT116_S-	Trimetazidine-Etomoxir_0uM-0uM	0.0222525	0.0132255	0.00926456	0.0107169	0.0104025	0.00850318	0.00630795	0.00394824	0.00214265	0.00116022	0.000487013
HCT116_S-	Trimetazidine-Etomoxir_0uM-10uM	0.0200648	0.0141844	0.00820284	0.00886704	0.0116071	0.010124	0.00827772	0.00602746	0.00383844	0.00271225	0.00182478
HCT116_S-	Trimetazidine-Etomoxir_25uM-10uM	0.0166706	0.0138742	0.00836837	0.00905311	0.0117869	0.0106201	0.00895672	0.00685502	0.00474476	0.00304969	0.00223971
HCT116_S-	Trimetazidine-Etomoxir_50uM-10uM	0.0146726	0.0127343	0.00794875	0.00910846	0.0123057	0.0111197	0.01002	0.00849204	0.00609794	0.00388816	0.00249409
HCT116_S-	Trimetazidine-Etomoxir_100uM-10uM	0.0116384	0.0113245	0.00866908	0.00942625	0.0132531	0.0134261	0.0122419	0.0105364	0.00812838	0.00533269	0.00314465
HCT116_S-	Trimetazidine-Etomoxir_200uM-10uM	0.00870332	0.00924223	0.00850113	0.00985779	0.0129271	0.0139097	0.0136874	0.0124857	0.0107315	0.00861659	0.00604957
HCT116_S-	Trimetazidine-Etomoxir_400uM-10uM	0.00707378	0.00748955	0.0071321	0.00876142	0.0141071	0.0163533	0.0153659	0.0146874	0.0136349	0.0115994	0.00936117
HCT116_S-	Trimetazidine-Etomoxir_600uM-10uM	0.00673861	0.0076121	0.007287	0.00972323	0.0158481	0.0183718	0.0185366	0.0172003	0.0149801	0.0124482	0.0103287
HCT116_S-	Trimetazidine-Etomoxir_800uM-10uM	0.00678173	0.00773651	0.0064407	0.00709592	0.0146435	0.0189025	0.0200273	0.0194569	0.0170847	0.0150703	0.0121977
HCT116_S-	Trimetazidine-Etomoxir_1000uM-10uM	0.0105436	0.00696781	0.0034812	0.00537991	0.0103162	0.0156763	0.0187325	0.0201208	0.0208182	0.0192383	0.0175943
A549_S-	Untreated_690cells	0.0136742	0.0147628	0.0155836	0.017221	0.0203477	0.022977	0.0250332	0.0259385	0.0259697	0.024588	0.0228333	0.0199808	0.016782
A549_S-	Untreated_1035cells	0.0193212	0.0205029	0.0197997	0.0212427	0.0232247	0.0249159	0.0249753	0.0231345	0.0203253	0.0170483	0.0139427	0.0109996	0.00831036
A549_S-	Untreated_1380cells	0.0212564	0.0203898	0.0198595	0.0215764	0.0224453	0.0215709	0.0195666	0.0167453	0.0133866	0.0102985	0.00786969	0.00567826	0.00384094
A549_S-	Untreated_1725cells	0.0229095	0.0226291	0.0214502	0.0217557	0.0205433	0.0185379	0.0160119	0.0122382	0.00875763	0.00592412	0.00410187	0.00278128	0.0017434
A549_S-	Untreated_2070cells	0.0225505	0.0225394	0.0194512	0.0180995	0.0165196	0.0140098	0.0114976	0.00837576	0.00579677	0.00371967	0.00207443	0.00127525	0.000912471
A549_S-	Untreated_2760cells	0.0215539	0.0211949	0.0176261	0.0153603	0.0121554	0.00852235	0.00545863	0.00316364	0.00165533	0.000822178	0.000344191	-3.66911e-17	0.000620718
A549_S-	Untreated_3450cells	0.0196772	0.0191814	0.0151177	0.0117849	0.00856004	0.00565354	0.00330881	0.00156608	0.00101112	0.00034419	0.000316192	0.000437713	-7.22629e-18
A549_S-	Untreated_4140cells	0.0165639	0.0142269	0.00984164	0.00700902	0.00438531	0.00258724	0.00139545	0.000425062	0.000139939	-4.0103e-17	0.000187089	0.00016963	8.00736e-05
A549_S-	Untreated_4830cells	0.0139274	0.0106734	0.00659721	0.00418989	0.00219769	0.00111864	0.00049309	0.000444463	0.000279878	-9.45095e-17	8.2154e-17	-1.59514e-17	-2.15175e-17
A549_S-	Untreated_5520cells	0.00960766	0.00678155	0.00401891	0.00230385	0.00100964	0.000658282	0.000401585	-4.5857e-18	0.000200792	0.000200792	8.2154e-17	-1.59514e-17	-2.15175e-17
HCT116_S-	Untreated_1667cells	0.031687	0.0183208	0.0212907	0.030166	0.0303383	0.0260426	0.0212772	0.0171036	0.0136493	0.0110786	0.00814988	0.00566954	0.00405825
HCT116_S-	Untreated_2500cells	0.0414935	0.0201356	0.0207991	0.0225395	0.0178288	0.0123243	0.00863821	0.00594168	0.00400305	0.00277923	0.00171104	0.00118714	0.000924789
HCT116_S-	Untreated_3333cells	0.0399129	0.0169212	0.0161504	0.0167599	0.0125006	0.0089089	0.00579577	0.0031602	0.00166841	0.00084477	0.000176254	0.00020888	0.000369591
HCT116_S-	Untreated_4167cells	0.0380909	0.0143636	0.0125519	0.0120545	0.00818905	0.00539432	0.00329324	0.00176578	0.000999591	0.000489343	0.000139939	-1.59514e-17	-2.15175e-17
HCT116_S-	Untreated_5000cells	0.0347085	0.011741	0.00973077	0.0100078	0.00720444	0.00475904	0.00274473	0.00152783	0.000740017	0.00036217	0.000222231	-8.45817e-18	1.66792e-17
HCT116_S-	Untreated_6667cells	0.0357152	0.0102583	0.0070964	0.00676414	0.00421129	0.00267821	0.00143479	0.000665957	0.000420308	0.000362169	5.4807e-17	-1.59514e-17	-2.15175e-17
HCT116_S-	Untreated_8333cells	0.0314839	0.00866143	0.00634807	0.00593037	0.00323988	0.00176756	0.00103449	0.000541524	2.65073e-17	-9.45095e-17	8.2154e-17	-1.59514e-17	-2.15175e-17
HCT116_S-	Untreated_10000cells	0.029283	0.00887443	0.00568276	0.00544032	0.00334571	0.00202079	0.000863003	0.000254658	0.000200792	-9.45095e-17	8.2154e-17	-1.59514e-17	-2.15175e-17
HCT116_S-	Untreated_11667cells	0.0267102	0.00758199	0.00421164	0.00394674	0.00275565	0.0016468	0.000796224	0.000374316	1.813e-17	-9.45095e-17	8.2154e-17	-1.59514e-17	-2.15175e-17
HCT116_S-	Untreated_13333cells	0.0235377	0.00764487	0.0042599	0.00345298	0.0021485	0.0013624	0.000641739	1.57654e-18	2.65073e-17	-9.45095e-17	8.2154e-17	-1.59514e-17	-2.15175e-17
A549_Pro	Untreated_1150cells	0.0254306	0.0287943	0.0324474	0.0357926	0.0368874	0.0367582	0.0360048	0.0319227	0.0257995	0.0181676	0.0133596
A549_Pro	Untreated_1725cells	0.0288116	0.0333537	0.0364584	0.0378753	0.036747	0.0342571	0.0292537	0.021996	0.0142116	0.00766391	0.00489289
A549_Pro	Untreated_2300cells	0.0332063	0.0371119	0.0383326	0.0362754	0.0323728	0.02722	0.0206754	0.0139224	0.00810988	0.00409808	0.00260073
A549_Pro	Untreated_2875cells	0.0361014	0.0394638	0.0391151	0.0351677	0.0291422	0.023035	0.0153104	0.00817039	0.00377184	0.00158041	0.000889519
A549_Pro	Untreated_3450cells	0.035823	0.0376477	0.0360559	0.0312584	0.0242894	0.017236	0.0101924	0.00504722	0.00219026	0.000767322	0.000173015
A549_Pro	Untreated_4025cells	0.0352819	0.038122	0.0366341	0.031011	0.0239795	0.0166215	0.00977445	0.00440542	0.00149631	0.000339091	0.000213627
A549_Pro	Untreated_4600cells	0.0367879	0.0361637	0.031862	0.0243212	0.0164543	0.00912758	0.00375006	0.00119864	0.000186122	0.000188153	0.000397432
A549_Pro	Untreated_5175cells	0.0330487	0.0314268	0.0276458	0.0220738	0.0151043	0.00850186	0.0037761	0.000923852	0.000401585	0.000401584	-2.46598e-17
A549_Pro	Untreated_5750cells	0.0318943	0.0312659	0.0268446	0.0207385	0.0137979	0.00747456	0.00306596	0.00116742	0.000708034	0.000200792	-1.51362e-18
A549_Pro	Untreated_6900cells	0.0316815	0.0293364	0.0242687	0.017592	0.0105325	0.00510316	0.00204789	0.000838788	0.00013994	-4.40397e-18	-1.51362e-18
HCT116_Pro	Untreated_2500cells	0.0245899	0.0325312	0.0411741	0.0444719	0.0425347	0.0346517	0.0241677	0.0154196	0.00886836	0.00422787	0.00202571
HCT116_Pro	Untreated_3750cells	0.0296506	0.0378857	0.0428934	0.0415748	0.0343805	0.0232606	0.0135071	0.00681007	0.00276963	0.00103862	0.000415926
HCT116_Pro	Untreated_5000cells	0.0301614	0.0367889	0.0421416	0.0377622	0.0272405	0.016538	0.00837491	0.00337325	0.00110809	0.000176253	-1.51362e-18
HCT116_Pro	Untreated_6250cells	0.0289387	0.0371113	0.0393458	0.0319003	0.0213613	0.0120547	0.00596762	0.00235305	0.000692058	6.6489e-18	-1.51362e-18
HCT116_Pro	Untreated_7500cells	0.0299905	0.0356777	0.0347763	0.0268889	0.0170741	0.00930016	0.00396335	0.00134695	0.000279879	-4.40397e-18	-1.51362e-18
HCT116_Pro	Untreated_8750cells	0.0290108	0.0342959	0.0332595	0.0247571	0.0159072	0.00846394	0.00347903	0.00114495	0.00013994	-4.40397e-18	-1.51362e-18
HCT116_Pro	Untreated_10000cells	0.0262367	0.0283786	0.0257365	0.0171461	0.00956611	0.00420051	0.00131591	0.00013994	-2.99015e-17	-4.40397e-18	-1.51362e-18
HCT116_Pro	Untreated_11250cells	0.0246911	0.0260433	0.0237167	0.0156288	0.00907682	0.00419148	0.00120755	1.22909e-17	-2.99015e-17	-4.40397e-18	-1.51362e-18
HCT116_Pro	Untreated_12500cells	0.0231156	0.0242722	0.0207941	0.0131777	0.00732417	0.00287116	0.000614801	-1.51941e-17	-2.99015e-17	-4.40397e-18	-1.51362e-18
HCT116_Pro	Untreated_15000cells	0.0209965	0.0224758	0.0190492	0.0116545	0.00591871	0.00177682	0.000139939	-1.51941e-17	-2.99015e-17	-4.40397e-18	-1.51362e-18

## Sheet: GR_SeSt_regr_SD
Sheet 9: Standard deviation of instantaneous growth rates [1/h] during regrowth (n=3)
		Time [h] (center of window)
Cell line_Condition	Treatment_Dose	10	17	25	32	39	47	54	62	69	77	84	91	99
A549_S-	Trimetazidine_0uM	0.000561134	0.0015608	0.00166007	0.00137858	0.0012238	0.000995578	0.000533057	0.000208327	1.33822e-05	0.000148839
A549_S-	Trimetazidine_10uM	0.0020141	0.00162634	0.00112821	0.00106881	0.000820785	0.000734345	0.00071266	0.000634071	0.000796858	0.00085141
A549_S-	Trimetazidine_25uM	0.00240154	0.00268634	0.00245186	0.00150768	0.000728768	0.000412743	0.00109168	0.0011031	0.000979389	0.000846901
A549_S-	Trimetazidine_50uM	0.0030087	0.00318777	0.00216269	0.00199134	0.000868269	0.000870318	0.0009319	0.00111733	0.00121036	0.00093653
A549_S-	Trimetazidine_100uM	0.00242301	0.0023882	0.00208634	0.0018284	0.000795108	0.000679103	0.000962817	0.00124508	0.00157352	0.00131377
A549_S-	Trimetazidine_200uM	0.00223234	0.0031124	0.00326558	0.00231683	0.00144288	0.000444832	0.00134308	0.00179913	0.00180248	0.00163528
A549_S-	Trimetazidine_400uM	0.00137287	0.00269736	0.00254722	0.00182658	0.00038417	0.0010747	0.00176534	0.00224308	0.00278426	0.00332847
A549_S-	Trimetazidine_600uM	0.00152081	0.00177922	0.00260614	0.00255427	0.00224953	0.00206531	0.00164968	0.00123084	0.00214342	0.00226853
A549_S-	Trimetazidine_800uM	0.00410006	0.00372882	0.00281878	0.00326444	0.0027852	0.00327668	0.00382096	0.00228816	0.000650235	0.000424687
A549_S-	Trimetazidine_1000uM	0.000363317	0.000951204	0.00432937	0.0028536	0.00326418	0.00506364	0.00675363	0.00640652	0.0048498	0.00232277
HCT116_S-	Trimetazidine_0uM	0.00371837	0.0011158	0.00157473	0.00156531	0.00152272	0.00147566	0.00137273	0.000913144	0.000709466	0.000803909
HCT116_S-	Trimetazidine_10uM	0.000587354	0.000990798	0.00150717	0.00141177	0.00131783	0.00121515	0.000879	0.00100413	0.00104551	0.000769469
HCT116_S-	Trimetazidine_25uM	0.00130296	0.00178483	0.00164753	0.00190725	0.00153927	0.00101376	0.00118166	0.00104478	0.000713553	0.000653004
HCT116_S-	Trimetazidine_50uM	0.00236932	0.00178675	0.00195131	0.00206106	0.00162047	0.00065717	0.000140914	0.000410689	0.000815314	0.000477683
HCT116_S-	Trimetazidine_100uM	0.000459587	8.73439e-05	0.00152618	0.00243138	0.00240151	0.00190348	0.00145937	0.00148804	0.000833537	0.000631297
HCT116_S-	Trimetazidine_200uM	0.000585226	0.000450151	0.000958101	0.00294092	0.00325761	0.00341228	0.00288935	0.00232363	0.0025209	0.00129234
HCT116_S-	Trimetazidine_400uM	0.00306099	0.0020619	0.00226875	0.00219401	0.00324952	0.00315096	0.00305359	0.0027051	0.00255575	0.00242804
HCT116_S-	Trimetazidine_600uM	0.00320557	0.00308771	0.00237273	0.00260102	0.00341735	0.00242527	0.00220788	0.00249126	0.00193044	0.00140152
HCT116_S-	Trimetazidine_800uM	0.00206462	0.00165894	0.00109191	0.001508	0.00243219	0.00176874	0.000105365	0.000555933	0.000184197	0.000691752
HCT116_S-	Trimetazidine_1000uM	0.000954724	0.00202549	7.89044e-05	0.00242669	0.00172383	0.00428642	0.00418547	0.00174103	0.000415595	0.000448617
A549_S-	Trimetazidine-Etomoxir_0uM-0uM	0.000623558	0.000661354	0.000681152	0.000866352	0.000924767	0.00108434	0.00123808	0.000927806	0.000513571	0.000421254	4.31967e-05
A549_S-	Trimetazidine-Etomoxir_0uM-10uM	0.000231883	0.000430626	0.000646793	0.00130831	0.000900853	0.000423687	0.000424351	0.000276491	0.000425255	0.000709027	0.000566947
A549_S-	Trimetazidine-Etomoxir_25uM-10uM	0.00158182	0.000627898	0.0013633	0.00146131	0.0010832	0.00148169	0.00159661	0.000692254	0.000124424	0.0001954	0.000306138
A549_S-	Trimetazidine-Etomoxir_50uM-10uM	0.00168707	0.00103997	0.0002688	0.000399378	0.00126517	0.00160019	0.00215394	0.00187668	0.00114446	0.000901495	0.000871767
A549_S-	Trimetazidine-Etomoxir_100uM-10uM	0.000953329	0.00090072	0.000461803	0.000347426	0.000541253	0.000587926	0.000923214	0.000879414	0.000768806	0.000578571	0.000304385
A549_S-	Trimetazidine-Etomoxir_200uM-10uM	0.00125499	0.000824989	0.000565336	0.000557948	0.000921781	0.00114082	0.000938284	0.00135206	0.00157472	0.00105933	0.000897629
A549_S-	Trimetazidine-Etomoxir_400uM-10uM	0.00119153	0.000592325	3.57156e-05	0.000513726	0.00108567	0.00217498	0.00281685	0.00259916	0.00227763	0.00142722	0.000680881
A549_S-	Trimetazidine-Etomoxir_600uM-10uM	0.00120438	0.000731848	0.000769455	0.00056358	0.00172753	0.00237234	0.00280492	0.00324224	0.00223258	0.00146798	0.000851655
A549_S-	Trimetazidine-Etomoxir_800uM-10uM	0.0038845	0.003038	0.0023191	0.00230292	0.00286131	0.00199205	0.000642093	0.00207064	0.00216581	0.00194772	0.00186508
A549_S-	Trimetazidine-Etomoxir_1000uM-10uM	0.00102392	0.00215932	0.00468358	0.00527749	0.00409631	0.00342345	0.00211245	0.00249701	0.00597737	0.00768025	0.00748972
HCT116_S-	Trimetazidine-Etomoxir_0uM-0uM	0.000734476	0.00135595	0.00223209	0.0016595	0.00182446	0.00199769	0.00212631	0.00173443	0.00122922	0.000777877	0.000489459
HCT116_S-	Trimetazidine-Etomoxir_0uM-10uM	0.000532287	0.000416132	0.00149787	0.00236332	0.00319651	0.00371627	0.00380907	0.00355009	0.00271946	0.00285931	0.00176119
HCT116_S-	Trimetazidine-Etomoxir_25uM-10uM	0.000562391	0.000393603	0.00161699	0.00322496	0.00267931	0.00217329	0.00284929	0.003113	0.00278561	0.00227514	0.0018141
HCT116_S-	Trimetazidine-Etomoxir_50uM-10uM	0.000783752	0.00161003	0.00127074	0.00126404	0.00179786	0.00212007	0.00260258	0.00249554	0.00296747	0.00246076	0.00168059
HCT116_S-	Trimetazidine-Etomoxir_100uM-10uM	0.00051106	0.000502287	0.000669385	0.00143905	0.0011752	0.00118956	0.00185466	0.00263059	0.00298243	0.002428	0.00180593
HCT116_S-	Trimetazidine-Etomoxir_200uM-10uM	0.00162451	0.00112461	0.000554032	0.00063116	0.00160216	0.00187658	0.00186493	0.00188377	0.00299786	0.00418378	0.00411253
HCT116_S-	Trimetazidine-Etomoxir_400uM-10uM	0.0026681	0.00257256	0.00175021	0.00181094	0.00210929	0.000896066	0.00128781	0.00175819	0.00218027	0.00253599	0.00333182
HCT116_S-	Trimetazidine-Etomoxir_600uM-10uM	0.00280212	0.00274155	0.00190764	0.0016207	0.00211737	0.000440169	0.00211182	0.00266951	0.00187991	0.00171369	0.00292306
HCT116_S-	Trimetazidine-Etomoxir_800uM-10uM	0.00592196	0.00400146	0.00259573	0.00320592	0.00499016	0.00460747	0.00192705	0.00162847	0.00252194	0.00208837	0.00172205
HCT116_S-	Trimetazidine-Etomoxir_1000uM-10uM	0.00272412	0.00265791	0.00302295	0.00291641	0.00451106	0.00585267	0.00589925	0.00343432	0.00171287	0.00231159	0.00311222
A549_S-	Untreated_690cells	0.00160852	0.00248764	0.000571057	0.000510773	0.0014918	0.00182455	0.00273619	0.00341363	0.00185745	0.00169353	0.00064754	0.00069816	0.000673122
A549_S-	Untreated_1035cells	0.00367302	0.00192198	0.0016357	0.00160259	0.000448674	0.00169977	0.00312882	0.00387723	0.00464346	0.00489034	0.00467672	0.00387769	0.00369687
A549_S-	Untreated_1380cells	0.00268338	0.00222793	0.00200117	0.000921569	0.00235059	0.0032085	0.00367974	0.0041126	0.00408003	0.00409569	0.00392989	0.00307726	0.00223186
A549_S-	Untreated_1725cells	0.00161103	0.000897075	0.000274952	0.00118989	0.00192836	0.00248427	0.00359955	0.0035151	0.00302958	0.00244026	0.00172786	0.00126152	0.00111609
A549_S-	Untreated_2070cells	0.00134183	0.00113591	0.00229787	0.0031229	0.00454382	0.00566248	0.00594866	0.00498756	0.00386976	0.00261733	0.00174968	0.00109269	0.0006513
A549_S-	Untreated_2760cells	0.000681724	0.00124662	0.00211646	0.00279751	0.00261701	0.00177792	0.00122411	0.000852351	0.000484276	0.000357685	0.000312014	3.70855e-17	3.18413e-05
A549_S-	Untreated_3450cells	0.00199303	0.00279162	0.00303775	0.00315931	0.00284715	0.00205237	0.001693	0.000745657	0.000355443	0.000312013	0.000279195	0.000379206	1.3587e-17
A549_S-	Untreated_4140cells	0.00265572	0.00311478	0.00302798	0.0027041	0.00191881	0.00115112	0.000507782	0.000369263	0.000242382	6.11916e-17	0.000324048	0.000293808	0.000138692
A549_S-	Untreated_4830cells	0.00291321	0.00325883	0.00254219	0.00182417	0.00125696	0.000680634	0.000441726	0.000384916	0.000242382	0	0	0	3.77404e-33
A549_S-	Untreated_5520cells	0.00219573	0.00176999	0.00129988	0.000620138	0.000454512	9.15835e-05	0.000347783	1.90242e-17	0.000347783	0.000347781	0	0	3.77404e-33
HCT116_S-	Untreated_1667cells	0.00247018	0.00275408	0.00252932	0.000775939	0.00144243	0.000737629	0.00150202	0.0016392	0.00139939	0.00124831	0.00163104	0.00170902	0.00153604
HCT116_S-	Untreated_2500cells	0.000939848	0.00081447	0.00156842	0.00299166	0.00387584	0.00302248	0.00176895	0.00211122	0.00164005	0.00125962	0.000992454	0.000696393	0.000683779
HCT116_S-	Untreated_3333cells	0.00240151	0.000289014	0.00106925	0.0016632	0.00125979	0.000548343	0.000446059	0.000378074	0.000482047	9.61671e-05	0.00030528	0.00036179	0.000323653
HCT116_S-	Untreated_4167cells	0.00321654	0.00105629	0.00109725	0.00129586	0.00141137	0.00113397	0.00114575	0.00074225	0.000502102	0.000432738	0.000242382	0	3.77404e-33
HCT116_S-	Untreated_5000cells	0.00304046	0.00180669	0.000702243	0.000617529	0.000426797	0.000407815	0.000386015	0.000241544	0.000265352	0.000337064	0.000384915	1.29787e-17	6.61586e-17
HCT116_S-	Untreated_6667cells	0.0031565	0.000763598	8.67052e-05	0.000297348	0.000626887	0.000719251	0.000560767	0.000269945	0.000365796	0.000337064	4.73664e-17	0	3.77404e-33
HCT116_S-	Untreated_8333cells	0.00304551	0.00099941	0.00112977	0.000789745	0.000548133	0.000730763	0.000419643	0.000105401	0	0	0	0	3.77404e-33
HCT116_S-	Untreated_10000cells	0.00272956	0.00149833	0.00110359	0.000544189	0.000519944	0.000443305	0.00029914	0.000441081	0.000347782	0	0	0	3.77404e-33
HCT116_S-	Untreated_11667cells	0.00131241	0.00126672	0.000733451	0.00033781	0.000397033	0.000169647	0.00025554	0.000326737	1.45099e-17	0	0	0	3.77404e-33
HCT116_S-	Untreated_13333cells	0.000524809	0.000546357	0.000307845	0.000593986	0.000372235	0.000386905	0.000295102	8.35092e-18	0	0	0	0	3.77404e-33
A549_Pro	Untreated_1150cells	0.00253446	0.00237495	0.00281903	0.00152223	0.000182342	0.000457986	0.000791795	0.00138756	0.00219626	0.00268001	0.00237283
A549_Pro	Untreated_1725cells	0.00111348	0.000658616	0.000610208	0.00180247	0.00221545	0.00192325	0.00156014	0.00173526	0.00120082	0.0012847	0.00132418
A549_Pro	Untreated_2300cells	0.00160546	0.00042992	0.00023444	0.00088148	0.00103698	0.000832558	0.000273099	0.000311934	5.08264e-05	0.000122794	0.000483705
A549_Pro	Untreated_2875cells	0.00143975	0.00148308	0.00134357	0.00133233	0.00120407	0.00119112	0.000466756	0.00036825	0.000172575	0.000101288	9.31318e-05
A549_Pro	Untreated_3450cells	0.000495103	0.000344242	0.000549125	0.000767595	0.00106972	0.0010195	0.00105656	0.000520469	0.000114274	5.0623e-05	0.00029967
A549_Pro	Untreated_4025cells	0.00189258	0.000913485	0.000850141	0.00115059	0.000663994	0.000291781	0.000127355	0.000294154	0.000333859	0.000294766	0.000370013
A549_Pro	Untreated_4600cells	0.000294864	0.00100282	0.000897644	0.000954026	0.000665199	0.00044054	0.000442586	5.25844e-05	0.000322373	0.00032589	0.000353894
A549_Pro	Untreated_5175cells	0.00061281	0.000437372	0.00032063	0.000283924	0.000726692	0.000568313	0.00036958	0.000222946	0.000347783	0.000347782	4.00903e-17
A549_Pro	Untreated_5750cells	0.00229525	0.00107291	0.000622197	0.000630948	0.00107009	0.00109338	0.000960801	0.000317878	0.00018065	0.000347782	0
A549_Pro	Untreated_6900cells	0.000313152	0.0007106	0.00094346	0.000264617	0.000176247	0.00050911	0.000274023	0.000122348	0.000242382	0	0
HCT116_Pro	Untreated_2500cells	0.00036909	0.00134017	0.000789294	0.00156834	0.0018536	0.00216596	0.00203463	0.00135609	0.00133788	0.000818308	0.000492653
HCT116_Pro	Untreated_3750cells	0.00226802	0.00298079	0.00167773	0.000638057	0.000944639	0.0017109	0.00198091	0.0015689	0.00112364	0.000543511	0.000376642
HCT116_Pro	Untreated_5000cells	0.00301943	0.0024333	0.00241087	0.00095184	0.00118596	0.00132694	0.000814625	0.000219056	0.000330631	0.00030528	0
HCT116_Pro	Untreated_6250cells	0.000975327	0.00221767	0.00116745	0.000455093	0.000950332	0.000980133	0.000839221	0.000437116	0.000222155	1.91441e-17	0
HCT116_Pro	Untreated_7500cells	0.00142491	0.000381147	0.00135306	0.000236161	0.000570435	0.000698222	0.000629491	0.00022848	0.000242382	0	0
HCT116_Pro	Untreated_8750cells	0.000945095	0.000866117	0.000193373	0.00066096	0.000966664	0.00116416	0.00126015	0.000512677	0.000242382	0	0
HCT116_Pro	Untreated_10000cells	0.00131268	0.000621126	0.000940614	0.00148773	0.000669426	0.000634298	0.000339219	0.000242383	0	0	0
HCT116_Pro	Untreated_11250cells	0.00138601	0.000736728	0.000205177	0.000232231	0.000173579	0.000430542	0.000398478	1.55086e-17	0	0	0
HCT116_Pro	Untreated_12500cells	0.000637426	0.000809111	0.00109541	0.00012702	0.000518628	0.000654292	0.00016886	0	0	0	0
HCT116_Pro	Untreated_15000cells	0.000756985	0.000738211	0.000893075	0.000485022	0.000367622	0.000475945	0.000242382	0	0	0	0

[truncated: 8 more sheets: LagTime, Viability_Suppl, Conf_Suppl_entry_M, Conf_Suppl_entry_SD, Conf_Suppl_entry_Time, Conf_Suppl_regr_M, Conf_Suppl_regr_SD, Conf_Suppl_regr_Time]
