# Supplementary material for: Sorting‐free metabolic profiling uncovers the vulnerability of fatty acid β‐oxidation in in vitro quiescence models
Source: Mol Syst Biol. 2022 Sep 12;18(9):e10716. doi: 10.15252/msb.202110716 (PMC9465820; doi:10.15252/msb.202110716)
Supplement: Supplementary file 7 — Dataset EV6 [file MSB-18-e10716-s003.xlsx]

## Sheet: Dataset description
Legend
Sheet	Description
log2FC	Dynamic metabolic changes during trimetazidine treatment (log2 FC) relative to steady state (full medium)
log2FC_SD	Standard deviation of log2 FC values during trimetazidine treatment
FC_pval_adj	Statistical significance (p-value, t-test, Benjamini-Hochberg FDR corrected) of metabolic changes during trimetazidine treatment
log2FCdiff_vsUntreated	Difference of log2 FC versus untreated control per condition (S- and Pro, respectively)
log2FCdiff_pval_adj	Statistical significance (p-value, t-test, Benjamini-Hochberg FDR corrected) of differences in log2FC versus untreated control per condition (S- and Pro, respectively)
Toxicity_signature	Correlation of metabolic changes and trimetazidine-induced toxicity (% dead cells)
LC-MSMS	LC-MS/MS analysis of metabolic changes in serum starvation vs. full medium and with or without trimetazidine in HCT116 cells
Apoptosis_nuclei_count	Dynamic monitoring of apoptosis induction: Nuclei counts (Hoechst 33342 staining)
Apoptosis_fraction_Green	Dynamic monitoring of apoptosis induction: Fraction of early apoptotic cells, recognized as nuclei with green signal (ApoTracker Green only)
Apoptosis_fraction_GreenRed	Dynamic monitoring of apoptosis induction: Fraction of late apoptotic/dead cells, recognized as nuclei with green and red signal (ApoTracker Green & propidium iodide)
Apoptosis_fraction_Red	Dynamic monitoring of apoptosis induction: Fraction of lysed cells, recognized as nuclei with red signal (Propidium iodide only)

## Sheet: log2FC
Sheet 1: Dynamic metabolic changes during trimetazidine treatment (log2 FC) relative to steady state (full medium)
						A549_Pro	A549_Pro	A549_Pro	A549_Pro	A549_Pro	A549_Pro	A549_Pro	A549_Pro	A549_Pro	A549_S-	A549_S-	A549_S-	A549_S-	A549_S-	A549_S-	A549_S-	A549_S-	A549_S-	A549_S-	A549_S-	A549_S-	A549_S-	A549_S-	A549_S-	A549_S-	A549_S-	A549_S-	A549_S-	A549_S-	HCT116_Pro	HCT116_Pro	HCT116_Pro	HCT116_Pro	HCT116_Pro	HCT116_Pro	HCT116_Pro	HCT116_Pro	HCT116_Pro	HCT116_S-	HCT116_S-	HCT116_S-	HCT116_S-	HCT116_S-	HCT116_S-
						Untreated	Untreated	Untreated	Trimetazidine-1mM	Trimetazidine-1mM	Trimetazidine-1mM	Etomoxir-10uM	Etomoxir-10uM	Etomoxir-10uM	Untreated	Untreated	Untreated	Untreated	Trimetazidine-400uM	Trimetazidine-400uM	Trimetazidine-400uM	Trimetazidine-400uM	Trimetazidine-1mM	Trimetazidine-1mM	Trimetazidine-1mM	Trimetazidine-1mM	TrimetazidineEtomoxir-400uM10uM	TrimetazidineEtomoxir-400uM10uM	TrimetazidineEtomoxir-400uM10uM	TrimetazidineEtomoxir-400uM10uM	Etomoxir-10uM	Etomoxir-10uM	Etomoxir-10uM	Etomoxir-10uM	Untreated	Untreated	Untreated	Trimetazidine-1mM	Trimetazidine-1mM	Trimetazidine-1mM	Etomoxir-10uM	Etomoxir-10uM	Etomoxir-10uM	Untreated	Untreated	Untreated	Untreated	Trimetazidine-400uM	Trimetazidine-400uM
Annotation	Sum composition	Annotation IDs	SwissLipids IDs	Ion m/z	Ionization	24h	30h	48h	24h	30h	48h	24h	30h	48h	24h	48h	72h	96h	24h	48h	72h	96h	24h	48h	72h	96h	24h	48h	72h	96h	24h	48h	72h	96h	24h	30h	48h	24h	30h	48h	24h	30h	48h	24h	48h	72h	96h	24h	48h
Acetone		C00207		57.0343	neg	0.0104	-0.2339	0.033	-0.372	-0.0131	-0.1255	-0.2018	-0.3636	0.0326	0.6054	0.4703	0.1213	0.3455	0.3705	-0.3561	0.0988	-0.2552	0.8154	0.708	0.9047	1.2425	0.4442	-0.0625	-0.3186	-0.6824	0.7193	0.479	-0.0306	0.1368	0.0516	-0.2183	0.097	-0.7362	-0.4291	0.1538	-0.3039	-0.8409	0.0771	0.845	0.626	0.6452	0.4807	0.8007	0.7004
Glycolaldehyde ; Acetate		C00266 ; C00033		59.0137	neg	0.1162	0.2458	-0.0776	0.0643	0.3099	-0.1849	-0.9974	-0.3427	-0.2594	0.9449	0.7237	0.2723	0.1626	0.6146	-0.2702	-0.1887	-0.2684	1.3359	1.8377	1.5864	2.1291	0.8104	-0.3958	-0.3901	-0.9095	0.7399	0.561	0.0554	-0.3202	0.2433	-0.1052	0.0638	-0.2591	-0.2978	0.1028	-0.5945	-1.0964	-0.1563	0.9837	0.8292	0.9204	0.6008	1.1951	0.7332
Urea		C00086		59.0224	neg	0.1873	0.2408	-0.0807	0.1706	0.2847	-0.1921	-0.9016	-0.4154	-0.2372	0.9251	0.6133	0.2537	0.1443	0.6039	-0.1882	-0.1958	-0.3031	1.3434	1.7936	1.5973	2.1438	0.8273	-0.3427	-0.3408	-1.1043	0.7323	0.4944	0.0406	-0.3086	0.1728	-0.0587	0.0967	-0.1006	-0.2351	0.0975	-0.4335	-1.0809	-0.1597	1.1495	0.9545	1.0025	0.701	1.337	0.9403
Isopropyl alcohol		HMDB0000863		59.0477	neg	0.2376	0.3477	-0.1397	0.1326	0.3142	-0.2534	-0.8985	-0.1704	-0.2643	0.803	0.6904	0.3189	0.1533	0.6174	-0.0734	-0.0122	-0.4294	0.996	1.7456	1.403	2.0126	0.7743	-0.1825	-0.2936	-1.0206	0.5483	0.5367	0.093	-0.2908	0.3052	0.0561	-0.0878	-0.2198	-0.1398	-0.0667	-0.4599	-0.9676	-0.2886	0.8138	0.7675	0.8933	0.4274	1.1117	0.7723
Bicarbonate		C00288		60.9936	neg	-0.058	-0.0744	0.0674	-0.0471	0.2796	-0.17	-0.4993	-0.1895	-0.2506	0.523	-0.1209	-0.061	-0.3787	0.398	-0.2717	0.3343	-0.7946	1.1635	0.2492	1.2908	0.6094	0.3159	-0.0023	0.0283	-0.8705	1.1009	0.3243	-0.1032	0.2505	-0.6404	0.0669	0.0613	-0.2935	-0.1122	-0.35	-0.6289	-0.1809	0.0313	1.4463	0.393	0.1629	0.3737	0.4652	-0.1606
Peroxynitrite		C16845		61.9881	neg	-0.3165	-0.3498	0.3025	-0.374	-0.317	-0.2324	-0.4649	-0.5912	0.6269	0.0748	-0.159	-0.2198	-0.3271	-0.1129	-0.4331	-0.4869	-0.668	0.559	0.3968	0.8619	0.6811	0.0024	-0.3145	-0.4538	-0.8051	0.2573	0.0293	-0.193	-0.0634	-0.373	-0.0197	0.1128	-0.2505	-0.2124	-0.0477	-0.4057	-0.2514	-0.2032	0.4384	0.1245	-0.0621	-0.1376	0.1267	-0.1485
Methylglyoxal ; N-Acetyl-Beta-D-Glucosaminyl-1,2-Alpha-D-Mannosyl-1,3-(N-Acetyl-Beta-D-Glucosaminyl-1,2-Alpha-D-Mannosyl-1,6)-(N-Acetyl-Beta-D-Glucosaminyl-1,4)-Beta-D-Mannosyl-1,4-N-Acetyl-Beta-D-Glucosaminyl-R		C00546 ; G00019		71.0138	neg	0.1788	0.4285	-1.0179	0.2044	0.4748	-0.7191	-0.3347	0.085	-1.0199	0.2487	0.1782	-0.2596	-0.5869	0.5148	-0.1157	0.1987	-0.3731	0.834	0.528	0.7362	0.0985	0.1477	0.2435	0.0747	-0.6233	0.9837	0.4237	-0.3942	-0.0578	-0.4091	0.0105	0.0102	-0.5117	-0.0876	-0.4855	-0.4341	-0.0219	-0.1387	1.0047	0.4318	-0.2677	0.1101	0.2909	0.0373
(R)-Lactaldehyde ; (S)-Lactaldehyde ; Hydroxyacetone ; Propionate		C00937 ; C05999 ; C05235 ; C00163		73.0294	neg	-0.3364	-0.1725	0.1321	-0.0244	-0.1961	-0.1097	-0.2899	-0.0887	0.4448	-0.2486	0.2556	-0.0011	0.2563	-0.3554	-0.0855	-0.3531	-0.2862	0.3576	0.487	-0.1778	0.1136	0.2165	-0.2149	-0.0395	-0.5774	0.2244	-0.0557	-0.1446	0.0636	0.0019	-0.0181	-0.0225	-0.3282	-0.4589	0.2897	-0.4139	0.0477	0.0047	0.338	0.2144	0.2583	0.2926	0.3683	-0.0581
Glycine		C00037		74.0246	neg	0.0315	-0.0353	-0.2495	-0.0914	-0.0884	-0.6652	0.1187	0.0754	-0.39	0.2549	0.0001	-0.2947	-0.0755	0.0973	-0.4899	-0.4665	-1.2931	0.4177	-0.093	-0.0403	-0.1641	-0.1448	-0.4064	-0.4869	-1.3196	0.5467	0.0174	-0.3907	-0.4273	-0.0075	-0.0635	0.3051	-0.0847	-0.3779	-0.0098	-0.0064	-0.0751	0.2418	1.1448	0.3194	0.2751	0.1785	0.758	0.0658
Glycolate		C00160		75.0088	neg	-0.0592	-0.4577	0.1301	0.2818	-0.4998	-0.1213	-0.62	-0.4717	-0.1902	0.4769	0.6096	-0.0238	0.2476	-0.0119	0.1204	-0.9932	-0.3564	0.5066	0.7146	0.3581	0.6972	0.2721	0.0941	-0.0589	-0.5549	0.4467	0.408	0.4246	-0.1082	-0.3594	-0.1724	0.2433	-0.2304	-0.1762	0.3267	-0.3618	0.087	0.299	0.4432	0.3402	-0.0803	0.0704	0.5102	-0.0914
3-Oxopropanoate ; Pyruvate		C00222 ; C00022		87.0088	neg	-0.0935	0.2822	-0.064	0.0371	-0.2054	-0.1197	-0.1559	0.2095	0.0767	0.1754	0.2204	0.1795	0.6978	-0.1017	-0.0523	0.204	-0.1296	0.2812	0.216	0.684	0.4685	-0.0891	-0.4064	-0.3183	-0.3395	-0.1481	0.4274	-0.0345	0.2054	-0.2096	-0.0813	0.1147	-0.2845	-0.1293	-0.1144	-0.1834	0.0797	0.0838	0.06	0.2045	0.5938	0.362	-0.3499	-0.1823
Beta-Alanine ; D-Alanine ; L-Alanine ; Sarcosine		C00099 ; C00133 ; C00041 ; C00213		88.0405	neg	0.2742	0.2272	-0.2475	-0.2377	-0.0485	-0.482	0.0837	-0.1467	-0.2106	-0.2384	-0.7884	-0.976	-0.5357	-0.0026	-0.6628	-1.8609	-1.0715	-0.2842	-0.6716	-0.3271	-0.5978	-0.5209	-0.7305	-0.8779	-1.2818	-0.0436	-0.1203	-0.5184	-0.3742	0.1647	-0.3242	0.0402	0.1209	-0.3341	-0.2433	0.1365	0.1087	0.4068	0.8884	0.4875	0.4031	0.6862	0.2275	0.4134
D-Glyceraldehyde ; Glycerone ; (R)-Lactate ; (S)-Lactate ; 3-Hydroxypropionate		C02154 ; C00184 ; C00256 ; C00186 ; C01013		89.0245	neg	0.0383	0.3434	-0.3432	0.1348	0.5687	-0.0788	-0.2421	0.0408	-0.5315	0.674	0.3031	0.7608	0.2529	0.7787	0.3707	1.4963	0.304	0.95	0.9834	2.041	1.3177	0.7277	0.7704	1.0226	0.3947	1.4188	0.6416	0.679	0.5724	-0.4635	0.1013	0.3257	-0.7312	-0.0125	-0.2263	-0.8454	-0.1025	0.1392	1.6514	0.7684	0.6673	0.7506	0.6099	0.8353
Glycerol		C00116		91.0423	neg	0.1611	0.1137	-0.2943	0.2082	0.13	0.3036	0.1494	0.3188	-0.418	0.6834	0.6519	0.0959	-0.3628	0.5784	0.3901	0.1654	-0.6438	-0.3642	0.8526	1.146	1.1874	0.8566	0.4658	0.0435	-0.359	0.8569	0.6786	0.2126	0.211	-0.2182	0.0605	0.054	-0.1333	-0.0934	-0.3042	-0.4452	-0.8209	-0.1623	1.2648	0.6014	-0.173	0.3115	0.4873	0.5275
Sulfate		C00059		96.9598	neg	-0.0784	-0.0693	-0.9641	0.0055	-0.0119	-0.6365	-0.2473	-0.2819	-0.9198	0.2433	-0.1891	-0.2581	-0.4827	0.1213	-0.2337	0.33	-0.3775	0.6067	0.1289	0.5423	0.0851	0.1568	-0.0981	-0.139	-0.4443	0.3114	0.0366	-0.212	-0.1604	-0.2886	0.0525	-0.0346	-0.1228	-0.0102	-0.0554	-0.313	-0.0198	-0.1714	0.695	0.2878	0.0742	0.0742	0.2495	0.0323
Orthophosphate		C00009		96.97	neg	-0.1355	-0.1781	-0.6198	-0.0047	-0.0991	-0.7073	-0.2263	-0.2322	-0.7417	0.3508	-0.1859	-0.2763	-0.4103	0.162	-0.3923	0.086	-0.4311	0.8042	0.1495	0.6999	0.119	0.1325	-0.1914	-0.2794	-0.4926	0.4665	0.0277	-0.2252	-0.261	-0.0645	0.0396	-0.1227	0.1007	0.0726	-0.1332	-0.0408	0.0592	-0.1128	1.0496	0.448	0.3097	0.2257	0.4692	0.2797
2-Methyl-2-pentenal		HMDB0033714		97.0659	neg	-0.0882	-0.0138	-0.0174	-0.1157	-0.1263	-0.2621	-0.1058	-0.3257	-0.0105	0.1416	0.1849	0.1319	-0.1992	0.1798	-0.1135	0.0103	-0.4184	0.4194	0.6653	-0.0542	0.2534	0.1901	-0.2653	-0.0673	-0.4093	-0.006	0.0655	0.2417	-0.2004	-0.0067	0.0032	-0.0304	-0.1443	-0.0704	-0.2002	-0.1804	-0.3463	-0.135	0.0598	0.1221	0.2524	0.007	0.5473	0.1879
4-Pentenoic acid ; Senecioic acid		HMDB0031602 ; HMDB0000509		99.0453	neg	0.2201	0.1783	-0.1084	0.1087	0.2391	-0.2448	-0.6979	-0.2171	-0.3031	1.2505	1.0038	0.5674	0.5574	0.7584	0.1997	0.4283	-0.2033	1.4689	1.703	1.3116	2.1532	1.0061	-0.037	-0.0684	-0.6671	1.1567	0.7755	0.527	0.1254	0.3611	-0.1825	-0.0322	-0.1699	-0.0301	-0.0125	-0.2976	-0.8959	-0.2747	1.4104	1.2755	1.3642	0.9268	1.5237	1.1094
4-Methylpentanal ; Ethyl isopropyl ketone		C02373 ; HMDB0005846		99.0815	neg	0.1162	-0.2124	0.0227	0.0743	-0.5317	0.0009	-0.2369	-0.2409	-0.0362	-0.13	-0.1695	0.0188	-0.022	0.0463	0.1103	-0.2384	-0.3876	-0.1565	0.3021	0.105	0.1692	-0.1926	-0.0048	-0.1893	-0.4036	-0.0565	-0.3464	-0.0619	-0.1208	-0.0421	0.1189	-0.0979	-0.4085	0.0248	0.1657	-0.0695	0.4727	0.3271	-0.1796	-0.2639	0.1348	-0.161	-0.1809	-0.0844
Valeric Acid		C00803		100.05	neg	0.3473	-0.0399	-0.0814	-0.1431	-0.2105	-0.2426	-0.2938	-0.3699	-0.1478	0.8375	0.6793	0.7351	0.6826	0.2252	-0.2334	0.1566	-0.0442	1.0056	1.1729	1.1922	1.8372	0.8237	0.3164	-0.0657	-0.4282	0.3994	0.6935	0.4812	0.3142	0.2732	-0.404	0.1713	-0.2647	-0.164	0.0806	-0.3834	-0.3096	-0.0639	0.8153	0.7951	0.6371	0.4788	0.6829	0.5352
Succinic acid semialdehyde ; 2-Methyl-3-Oxopropanoate ; 2-Oxobutanoate ; Acetoacetate ; Succinic Semialdehyde		C00349 ; C00109 ; C00164 ; C00232 ; HMDB0001259		101.025	neg	-0.0849	0.0601	0.0222	-0.2878	-0.0228	-0.0452	-0.4197	0.0427	0.0681	0.0041	-0.1298	-0.1582	-0.3381	0.0639	-0.4035	-0.132	-0.7226	0.3882	-0.1386	0.0916	-0.1671	-0.2045	-0.4403	-0.2589	-0.5473	0.4363	-0.1491	-0.4057	-0.1656	-0.3732	-0.1146	0.198	-0.4353	-0.2331	-0.0759	-0.5003	-0.0411	-0.0574	0.5564	0.1852	-0.1126	-0.0119	0.078	-0.1124
(S)-2-Aminobutanoate ; (S)-3-Aminoisobutyric Acid ; 4-Aminobutanoate ; D-3-Amino-Isobutanoate ; N,N-Dimethylglycine		C02356 ; C03284 ; C00334 ; C01205 ; C01026		102.056	neg	0.0278	-0.1673	0.0996	-0.0878	-0.1861	0.0231	0.1703	0.1216	0.2018	-0.2416	-0.1655	-0.4313	-0.2468	-0.1995	-0.2852	-0.7729	-0.5659	-0.5843	-0.2738	-0.564	-0.6828	-0.2957	-0.5397	-0.7658	-0.6507	-0.2823	-0.3467	-0.5703	-0.5729	0.0242	-0.5487	-0.1401	0.1013	-0.3901	-0.2963	-0.0091	-0.404	0.0334	0.2965	-0.0828	-0.1179	-0.3507	0.6151	0.3052
(R)-3-Hydroxybutyrate ; 2-Hydroxybutyrate ; 3-Hydroxy-2-Methylpropanoate ; 4-Hydroxy-Butyrate		C01089 ; C05984 ; C06001		103.04	neg	0.1114	-0.0759	-0.0253	-0.3459	-0.5299	0.2545	-0.403	-0.5286	-0.1059	0.1073	0.1151	-0.1075	-0.0745	0.2048	-0.2293	-0.3859	-0.4796	0.2477	0.1364	-0.1778	-0.0482	0.0332	-0.1674	-0.602	-0.4069	-0.0478	0.3013	-0.4056	-0.5107	-0.3302	-0.2955	0.3277	-0.2963	-0.3318	-0.0283	-0.222	-0.406	-0.043	0.9221	0.1082	0.0841	0.0256	0.0881	-0.2585
D-Serine ; L-Serine		C00740 ; C00065		104.035	neg	-0.5066	-0.7238	-1.7182	-0.5554	-0.371	-1.3348	-0.8453	-0.7309	-1.7865	0.17	-0.4932	-0.7696	-0.777	0.3031	-0.9897	-0.0363	-0.9897	1.1407	0.0959	1.0906	0.2143	-0.001	-0.6591	-0.4999	-1.0777	0.9941	-0.1664	-0.7108	-0.3622	-0.2434	0.0049	-0.2817	-0.2132	-0.1695	-0.4274	-0.2191	-0.0816	-0.4392	1.8297	0.7685	0.31	0.2676	1.2291	0.3066
m-Cresol ; p-Cresol ; P-Cresol		C01468 ; HMDB0002048 ; HMDB0001858		107.05	neg	0.1032	-0.0046	-0.0642	-0.0544	-0.0163	0.0343	0.0145	-0.0787	-0.0152	-0.0335	-0.022	-0.1499	-0.0374	-0.1229	-0.0838	-0.265	-0.2073	-0.0645	-0.0024	-0.0848	-0.0076	-0.0103	-0.129	-0.1651	-0.142	-0.0535	-0.0681	-0.0717	-0.0947	0.0704	0.0515	-0.0684	0.0686	0.0561	0.0632	0.0466	0.0353	0.0289	-0.1241	-0.0135	-0.0288	-0.0573	-0.0528	-0.1181
Imidazole-4-Acetaldehyde		C05130		109.041	neg	1.349	1.5286	-0.4539	1.1963	1.528	2.1366	1.3438	1.322	0.0286	0.5423	0.2018	1.3523	1.2395	0.3354	1.025	1.2362	1.3395	-3.3631	-3.2597	-4.0638	-3.4233	-1.0902	0.9559	1.093	0.9751	-0.8837	0.1714	1.0317	1.0104	1.6175	1.1931	0.7266	1.2867	1.9035	0.8824	1.7039	0.9262	1.0632	-2.8795	-0.1736	0.9774	0.4139	-2.8227	-2.0116
2-Ethyl-5-methylfuran		HMDB0029728		109.066	neg	1.6683	1.6084	-0.3595	1.6863	1.5935	2.2886	1.8119	1.6034	1.1913	0.6119	0.9135	2.0582	1.7595	0.2381	1.5659	1.278	1.5337	-2.405	-2.3474	-2.6433	-2.5845	-0.396	1.4804	1.2862	1.1231	-0.3621	0.5255	2.2314	1.2644	1.8882	0.4794	0.922	1.1874	1.8068	1.1967	1.7509	0.284	2.8627	-2.226	4.0084	4.0821	0.4941	-2.0289	-1.4893
Cytosine		C00380		110.034	neg	2.7726	3.1343	-0.3888	2.6863	2.9599	3.6066	2.8847	2.8755	1.3766	2.2498	1.7776	3.1619	2.9227	0.9134	2.6698	2.6965	3.1451	-4.0575	-3.4694	-4.3232	-3.784	-1.4845	2.3324	2.3745	2.7103	0.3268	1.3107	2.7645	2.5909	2.6516	2.2974	1.0754	2.2016	2.9386	1.6459	2.5322	2.0573	2.2575	-3.5461	0.6424	1.8167	1.3852	-3.2611	-2.6169
Uracil		C00106		111.02	neg	0.031	0.0371	-0.0129	-0.211	-0.0717	0.0098	-0.0883	-0.0366	0.0943	-0.0978	-0.0359	0.244	0.5235	-0.3003	0.037	-0.064	0.133	-0.1197	-0.1041	-0.1403	-0.3494	-0.0381	-0.1922	-0.0593	0.1612	-0.1533	-0.0105	0.1022	0.2067	-0.079	-0.1269	0.1195	-0.4183	-0.2172	-0.1177	-0.1763	0.0102	0.0081	-0.0935	0.0336	0.2466	0.1421	-0.1394	-0.1891
1-Pyrroline-5-Carboxylate		C03912		112.041	neg	0.3581	0.2961	-0.0964	0.0217	-0.0624	-0.2585	0.2869	0.2905	0.0579	-0.0548	-0.0436	-0.4376	-0.359	-0.383	-0.0924	-0.6789	-0.843	-0.317	-0.2761	-0.0758	-0.4467	0.1401	0.0051	-0.7109	-0.3935	-0.1567	0.1198	-0.3033	-0.1251	-0.2521	0.0162	0.1535	0.0315	-0.0874	-0.4172	0.3074	-0.0102	0.237	0.4116	0.3156	0.0284	0.1891	0.3706	0.433
Creatinine		C00791		112.052	neg	0.3372	-0.2745	-0.135	0.152	-0.2418	0.041	0.2398	-0.5476	0.2076	0.0455	-0.2631	0.1361	-0.027	-0.1227	-0.1495	0.02	-0.5232	0.3151	-0.0113	-0.2987	0.265	0.0072	-0.1629	-0.0161	0.5522	-0.1723	0.2797	-0.0411	-0.032	0.152	-0.4043	0.0962	0.2277	-0.0636	-0.0162	0.3752	-0.5553	0.0564	-0.3028	0.2868	-0.2203	0.1261	-0.1543	0.4417
5,6-Dihydrouracil		C00429		113.036	neg	-0.5578	-0.3635	-1.3122	-0.348	-0.3138	-1.1178	-0.6725	-0.4559	-1.2574	0.0567	-0.4602	-0.5507	-0.4426	0.2638	-0.7133	0.1529	-0.6816	0.6721	0.2689	0.7524	0.1472	-0.0699	-0.5585	-0.4528	-0.8315	0.7626	-0.245	-0.4784	-0.2629	-0.075	-0.0031	0.3883	-0.1305	-0.1895	-0.2861	-0.0964	0.079	0.5514	1.3964	0.7312	0.7231	0.663	0.8899	0.4487
2-Heptanone ; 3-Methylhexanal ; 4-Heptanone ; Ethyl isobutyl ketone ; Heptanal		HMDB0003671 ; HMDB0032405 ; HMDB0004814 ; HMDB0005841 ; HMDB0031475		113.098	neg	0.0153	-0.1121	-0.0219	-0.0056	-0.4229	-0.5011	-0.0491	-0.3103	-0.5496	0.6345	0.4771	-0.3881	0.1995	0.3436	0.0184	-0.0529	-0.3597	0.5043	0.2786	-0.0473	0.9487	0.4443	-0.3384	0.1012	-0.41	0.6091	0.0249	-0.0898	-0.26	-0.1044	0.0741	-0.0183	-0.1544	-0.4321	0.4386	-0.5838	-0.1262	0.2997	0.3312	-0.0455	0.4615	0.2991	0.6174	-0.2582
D-Proline ; L-Proline		C00763 ; C00148		114.056	neg	-0.0178	-0.0298	-0.402	0.3105	0.1148	-0.083	0.0495	-0.0522	-0.2901	0.1576	-0.2385	-0.2969	-0.0822	0.4047	-0.3076	-0.0039	-0.1987	0.8001	0.0644	0.705	0.0325	0.382	0.1077	0.0475	0.0615	0.7509	0.1169	-0.107	0.1411	0.0162	-0.1672	0.4608	-0.1412	-0.382	-0.1349	-0.0747	-0.0114	0.7215	0.9067	0.4608	0.6591	0.6474	0.6561	0.4926
Fumaric acid ; Maleic acid ; Fumarate		C00122 ; HMDB0000134 ; HMDB0000176		115.004	neg	0.3369	-0.0409	-0.1357	0.4922	0.2601	-0.0822	0.2582	0.159	0.1315	0.3765	0.0549	0.0132	-0.2865	0.2144	0.0074	-0.1629	-0.8668	0.5362	0.5273	0.1782	-0.0174	0.4023	-0.1117	-0.3181	-0.9169	0.2618	-0.0793	-0.0511	-0.2801	-0.0306	-0.612	0.04	-0.2176	-0.7655	-0.4593	-0.3102	-0.432	-0.0395	0.5371	0.1083	0.2091	-0.0723	0.2037	-0.154
2-Methylacetoacetic acid ; Alpha-ketoisovaleric acid ; 3-Methyl-2-Oxobutanoate		C00141 ; HMDB0003771 ; HMDB0000019		115.04	neg	-0.2722	-0.1787	0.0958	-0.1851	-0.1541	0.0576	-0.3356	-0.336	0.0252	-0.1705	-0.074	-0.1703	-0.0454	-0.4904	-0.1225	-0.562	0.0201	-0.2669	-0.0887	-0.1576	-0.2765	-0.0842	0.2233	-0.2149	0.231	-0.5542	-0.2835	-0.3895	-0.4322	0.0836	0.0236	-0.0878	-0.2707	0.1443	-0.0192	0.0334	0.4406	0.159	-0.4981	-0.0471	-0.2696	-0.1487	-0.3455	-0.1262
(±)-2-Methylpentanoic acid ; 3-Methylpentanoic acid ; Caproic acid ; Ethyl butyrate ; Isocaproic acid ; Methyl (S)-2-Methylbutanoate ; Methyl 3-methylbutanoate ; Methyl pentanoate ; Caproic Acid ; Hexanoate (N-C6:0)	SFA(Caproate)	HMDB0031580 ; HMDB0033774 ; HMDB0000535 ; HMDB0033889 ; HMDB0000689 ; HMDB0029762 ; HMDB0030027 ; HMDB0031207		115.077	neg	0.1389	0.025	-0.3589	-0.0163	-0.1074	-0.2183	-0.1532	-0.2765	-0.4022	-0.0118	-0.0639	0.2312	-0.1759	-0.2002	-0.211	-0.2823	-0.1536	-0.0018	0.0915	0.6013	0.1307	-0.1922	-0.134	-0.2412	-0.226	-0.1272	-0.0524	0.1563	-0.237	0.2611	-0.0074	-0.1437	0.2115	-0.0992	-0.1298	0.1644	-0.1974	-0.0046	-0.0999	-0.0461	0.5662	0.0834	0.0958	0.1118
Homocysteine Thiolactone				116.017	neg	-0.1978	-0.0873	-0.31	0.5499	-0.1812	-0.7761	0.0546	-0.2239	-0.2553	0.0526	-0.2015	-0.3432	-0.2357	0.1573	-1.2188	-1.3445	-1.2638	-0.0946	-0.0648	-0.3756	-0.526	-0.1038	-0.7411	-1.1996	-1.3704	-0.2137	-0.5221	-0.7484	-0.5156	-0.1053	-0.3314	0.2994	-0.3426	-0.1783	-0.3904	-0.1858	0.0666	0.1286	0.403	0.1317	0.149	0.2268	0.4136	0.2186
L-2-Amino-3-Oxobutanoic Acid ; Acetyl-Glycine		C03508		116.035	neg	-0.025	0.2891	-0.0334	0.0818	0.1358	-0.198	-0.1191	0.2948	0.2448	0.3432	0.1906	-0.4491	-0.3581	0.1535	-0.4228	-0.6815	-0.7246	0.2514	0.0259	0.368	-0.0788	0.1226	-0.1991	-0.5644	-0.6886	0.1267	0.2306	0.0442	-0.0509	-0.0908	-0.1838	0.4387	-0.0823	-0.3275	-0.0699	0.0241	-0.2819	0.3092	0.6966	0.3686	-0.0508	-0.1114	0.7217	0.3057
Guanidinoacetic Acid		C00581		116.049	neg	-0.4296	-0.1616	0.1274	-0.2488	-0.3571	-0.3761	-0.5639	-0.0891	0.3851	-0.001	-0.1028	-0.1326	-0.2372	-0.0954	-0.6209	0.1303	-0.2211	0.402	-0.1096	0.3522	0.1519	-0.1307	-0.1606	-0.4996	-0.1837	0.1527	-0.0462	-0.3007	0.0532	-0.4958	-0.0128	0.1524	-0.3396	-0.2235	-0.1611	-0.1721	-0.2189	0.0233	0.6807	0.0624	0.0967	0.089	0.3647	0.0447
Beta-Hydroxy-Beta-Methylbutyrate				116.05	neg	-0.1479	-0.0922	0.0717	-0.1896	-0.2587	-0.2739	-0.4739	-0.1594	0.518	0.0511	-0.0912	-0.0789	-0.2441	-0.2312	-0.2216	0.0558	-0.4792	0.4354	0.0097	0.4801	0.2732	-0.2052	-0.2092	-0.3034	-0.4408	0.2672	0.0342	-0.2606	-0.0776	-0.5105	0.0971	0.0481	-0.2483	-0.2818	-0.0965	-0.1726	-0.0424	0.0482	0.9338	0.2458	0.1877	0.1339	0.3738	0.0365
Indole		HMDB0000738		116.05	neg	-0.1571	-0.0832	0.071	-0.199	-0.2503	-0.2792	-0.4829	-0.1271	0.5196	0.0434	-0.096	-0.0744	-0.2122	-0.2178	-0.1814	0.1738	-0.4782	0.3925	-0.0089	0.4815	0.2498	-0.2089	-0.1423	-0.2937	-0.359	0.2336	0.0276	-0.2636	-0.0639	-0.4926	0.088	0.0665	-0.2998	-0.3033	-0.1221	-0.2137	-0.05	0.0323	0.8657	0.1941	0.2048	0.0954	0.3228	0.0018
Glycine Betaine ; L-Valine		C00719 ; C00183		116.072	neg	-0.2891	-0.1417	0.1978	-0.2791	-0.2261	-0.4738	-0.3239	-0.2582	0.372	-0.0726	-0.3346	-0.2022	-0.1811	0.1718	-0.497	0.3075	-0.5579	0.8094	-0.0537	0.7559	-0.0243	-0.1626	-0.1084	0.0128	-0.4125	0.6797	0.0203	-0.1295	0.4317	-0.5025	0.0007	0.1089	-0.3692	-0.1999	-0.2917	-0.3544	-0.0726	0.0081	1.161	0.2219	-0.0392	0.1651	0.2584	-0.1976
Methylmalonate ; Succinate		C02170 ; C00042		117.019	neg	-0.1073	0.0501	-0.0195	-0.4913	-0.2057	-0.4851	-0.5097	0.1044	-0.0069	-0.0247	0.085	0.0489	0.5493	-0.0539	-0.4248	-0.5612	-0.2834	0.4089	0.3263	-0.0793	0.3157	-0.033	-0.4441	-0.3514	-0.5762	0.0352	0.1537	-0.0988	-0.1269	-0.2013	-0.0134	0.106	-0.5886	-0.0733	0.0505	-0.4236	0.0644	0.2539	0.2809	0.3897	0.5659	0.6504	-0.0248	-0.1615
2-Hydroxy-2-methylbutyric acid ; 2-Hydroxy-3-methylbutyric acid ; 4-Hydroxyisovaleric acid ; 2-Hydroxy-Isovalerate ; 2-Methyl-3-Hydroxy-Butyrate ; 3-Hydroxyisovaleric Acid		HMDB0001987 ; HMDB0000407 ; HMDB0002011		117.055	neg	0.0643	0.0578	-0.0107	0.0054	0.03	-0.4388	-0.221	-0.0034	-0.0115	0.0322	-0.1528	-0.281	-0.2453	-0.0211	-0.2713	0.0909	-0.339	-0.1056	0.1478	-0.0474	0.0304	-0.2384	-0.1166	-0.2552	-0.3475	0.2806	0.0292	-0.1629	-0.1257	-0.3194	0.0617	-0.0284	-0.201	-0.3419	-0.356	-0.1579	0.1055	-0.2232	0.6108	0.0981	-0.1242	0.1038	-0.0008	-0.2618
L-Homoserine ; L-Threonine		C00263 ; C00188		118.051	neg	-0.3752	-0.3197	0.2412	-0.302	-0.0797	-0.1891	-0.3836	-0.0603	0.5267	-0.0445	-0.2051	-0.079	0.1024	0.1338	-0.3704	0.4355	-0.6148	0.5439	-0.0247	0.7867	-0.228	-0.1686	-0.0522	-0.2147	-0.5464	0.7392	0.0961	-0.2687	0.4486	-0.4393	-0.1091	0.2046	-0.3542	-0.366	-0.3485	-0.2877	-0.0111	0.2703	1.1109	0.2858	0.3084	0.2197	0.2724	-0.0725
3-Mercaptopyruvate		C00957		118.98	neg	-0.1646	-0.3582	-1.5037	-0.0333	-0.1162	-1.1806	-0.4836	-0.4041	-1.4682	0.2755	-0.195	1.169	-0.6846	0.172	-0.5493	-0.2304	-0.8121	0.8252	0.2421	0.8393	0.6746	-0.0569	-0.5146	-0.3361	-1.0168	0.4817	-0.0107	-0.3568	-0.4105	-0.3169	-0.0985	-0.3253	-0.1718	-0.0341	-0.4787	-0.2881	-0.1275	-0.4247	1.9624	0.5512	0.0291	0.204	0.428	-0.0013
3-Methylthiopropionic acid		HMDB0001527		119.017	neg	-0.1845	0.0802	0.0096	-0.2188	0.0887	0.0019	-0.2585	0.1971	0.2721	0.0684	0.0783	-0.0419	-0.1918	0.0008	-0.4643	-0.4262	-0.2532	0.5115	0.0394	0.4233	0.2987	0.0393	-0.145	-0.1427	-0.5333	0.2964	0.197	0.0254	-0.0418	-0.0682	0.1581	-0.087	0.0135	-0.0081	-0.123	-0.2565	-0.0439	0.0563	0.1591	0.3011	0.0549	0.0841	0.1801	-0.1252
Phenylacetaldehyde		C00601		119.05	neg	-0.5217	-0.3996	0.2339	-0.4362	-0.4283	0.0825	-0.6091	-0.6178	0.1026	-0.37	-0.164	-0.4199	-0.1774	-0.566	-0.2233	-0.8241	0.1319	-0.832	-0.415	-0.5463	-0.5945	-0.1806	0.0757	-0.2055	0.4372	-0.9015	-0.657	-0.9187	-0.612	-0.0727	0.0485	-0.023	-0.2616	0.1255	0.0098	-0.0374	0.9694	0.3675	-0.6414	-0.3228	-0.4094	-0.1508	-0.4544	-0.2692
L-Cysteine		C00097		120.013	neg	-0.1493	0.0653	0.0342	0.1548	0.4491	-0.5267	-0.244	-0.0912	0.1045	0.0601	-0.321	-0.5198	-0.5906	0.5789	-0.358	0.7114	-0.7452	0.7643	0.0106	0.6719	0.3833	-0.0488	-0.2308	-0.1905	-1.0329	0.7344	-0.0876	-0.1816	0.1887	-0.5154	0.0404	0.0723	-0.2863	-0.2443	-0.4167	-0.9073	-0.0913	-0.0031	1.0111	-0.0522	-0.0868	-0.0189	-0.1304	-0.7747
Benzoate		C00180		121.03	neg	0.0898	0.3136	-0.1194	0.2842	0.3166	-0.2231	-0.3806	-0.3965	-0.2611	1.0296	0.6674	0.1291	0.3409	0.5855	-0.1066	0.215	-0.4236	1.4113	1.1921	0.7464	1.425	0.8059	-0.0546	-0.2159	-0.8971	0.9154	0.5162	0.017	0.0374	0.2683	-0.2171	0.0726	-0.1032	-0.191	0.1014	-0.1566	-0.7292	-0.1178	0.8617	0.6453	0.6398	0.5896	0.7877	0.4084
Nicotinamide		C00153		121.041	neg	0.1275	0.2421	-0.0913	0.1495	0.2734	-0.2526	-0.319	-0.3215	-0.2417	0.7633	0.4993	0.0086	0.276	0.4093	-0.0857	0.1611	-0.2502	0.9959	0.7884	0.3992	1.0211	0.5847	-0.0285	-0.2529	-0.7287	0.6244	0.3499	-0.1005	-0.0679	0.1934	-0.2187	0.0999	-0.0885	-0.0732	0.1225	-0.0878	-0.6803	-0.1639	0.7015	0.6098	0.5304	0.5448	0.6448	0.312
1-Methoxy-4-methylbenzene ; 4-Ethylphenol		HMDB0032076 ; HMDB0029306		121.065	neg	0.0828	0.2807	-0.1188	0.0995	0.1256	-0.049	-0.2673	0.0643	-0.2727	0.4989	0.1444	0.2793	0.0254	0.3464	-0.0522	-0.2567	-0.0354	0.341	0.4363	0.3281	0.6046	0.2945	-0.2939	-0.5331	-0.2692	0.3095	0.1846	0.2312	0.0383	0.1262	0.0353	-0.0507	-0.0851	-0.1882	-0.0502	-0.1527	-0.0221	-0.0679	0.0039	0.001	0.4038	0.1612	0.1078	-0.0134
1-Methylimidazole-4-Acetaldehyde		C05827		123.056	neg	0.3958	0.4241	-0.1305	0.2111	0.2037	0.0811	0.057	0.3938	-0.2223	0.0089	0.1897	0.3938	0.5488	0.1073	0.2678	0.4707	0.2954	-0.4672	-0.698	-0.5606	-0.6249	-0.2885	0.3277	0.3399	0.5205	-0.1068	-0.0546	0.4588	0.3821	0.2273	-0.1337	0.0701	0.1103	0.1342	-0.1415	0.4061	-0.1552	0.011	-0.2475	-0.0055	0.12	0.0875	-0.3392	-0.1422
Taurine		C00245		124.008	neg	-0.0562	0.2219	-0.0509	-0.2832	-0.1078	0.0261	0.3507	0.3086	0.5337	-0.3823	-1.0964	-0.2528	-0.4307	-1.1624	-1.4825	-0.2307	-0.5175	-0.6546	-0.623	-0.325	0.3316	-0.4993	-1.6101	-1.362	1.305	-0.7137	-0.1774	-0.3018	-0.1016	-0.2869	0.1115	-0.0774	-1.034	0.0549	-0.4843	-0.3218	-0.2375	0.2448	-0.4753	-0.2836	-0.4542	0.3709	-0.6855	0.5046
N(Tele)-Methylhistaminium		C05127		124.085	neg	0.5381	0.1857	-0.2078	0.0873	0.0415	0.2582	0.7089	-0.045	-0.0101	-0.1245	0.0351	0.4433	-0.0646	-0.6724	0.1599	-0.4076	-0.1236	0.2753	-0.0092	-0.2113	-0.185	0.2913	0.0039	-0.1254	0.1556	0.0694	0.4375	0.5228	-0.2526	0.0114	-0.2711	0.1721	0.5291	0.3023	-0.2378	0.1246	0.5651	-0.1155	0.078	0.6804	0.9086	0.3421	0.1244	0.3297
Thymine ; Imidazol-4-Ylacetate		C00178 ; C02835		125.035	neg	0.5516	0.3562	-0.1045	0.1356	0.2955	0.0718	0.1296	0.461	-0.0795	-0.2189	0.2796	0.437	0.2744	-0.0925	0.267	0.4843	0.226	-0.4089	-0.5424	-0.675	-0.7378	-0.076	0.3324	0.4398	0.3904	-0.1984	0.3177	0.1319	0.1331	0.1663	-0.0624	0.1318	-0.0576	0.098	-0.1605	0.1079	-0.0011	0.1758	-0.4602	0.0138	0.1254	0.0941	-0.5561	-0.1843
Iodide		C00708		125.899	neg	3.9798	3.3349	-0.068	4.5945	3.2706	1.9169	3.9712	3.8458	-1.1383	0.4579	2.1707	4.0863	4.1515	0.0023	3.0456	2.6992	3.8092	-1.6491	-2.1251	-2.3305	-1.6593	-0.1346	2.2344	3.5435	3.4059	-0.0482	1.9761	2.6463	2.3783	3.5546	0.8396	2.1295	2.0818	2.7618	0.7348	4.2417	2.3321	1.6795	-1.8657	-0.1471	-0.3156	1.6059	-1.6552	-1.3938
5,6-Dihydrothymine		C00906		127.052	neg	-0.1907	-0.2006	-1.5173	-0.0117	0.007	-1.2445	-0.4709	-0.4199	-1.6985	0.0678	-0.5892	-0.6396	-0.989	0.0375	-1.0473	-0.2545	-1.2301	0.7486	0.0652	0.6478	0.0388	-0.0029	-0.6134	-0.6036	-1.352	0.6917	-0.3315	-0.7753	-0.6613	0.0816	-0.0362	0.1088	-0.0677	-0.3761	-0.5322	0.0094	0.0602	0.2501	0.9928	0.1642	-0.0453	-0.2802	0.4274	-0.3231
Naphthalene		C00829		127.052	neg	-0.4095	-0.328	-1.7883	-0.3102	-0.1305	-1.3921	-0.7901	-0.5064	-1.8543	-0.1613	-0.6452	-0.8735	-1.1751	-0.0137	-1.1097	-0.5978	-1.3426	0.5384	-0.122	0.4588	-0.0741	-0.1162	-0.7312	-0.9342	-1.5689	0.5853	-0.4081	-1.0206	-0.9229	-0.023	-0.0776	0.0429	-0.2392	-0.3809	-0.558	-0.0776	-0.0875	0.1601	0.9271	0.1055	-0.1256	-0.4258	0.4174	-0.3985
(R)-1-Octen-3-ol ; Ethyl pentyl ketone ; Octanal		HMDB0031299 ; HMDB0031295 ; HMDB0001140		127.113	neg	0.3842	-0.0975	-0.073	0.1119	-0.0548	-0.0111	-0.4484	-0.4605	-0.2552	0.753	0.6139	0.7981	0.0237	0.5604	-0.0622	-0.0789	-0.2634	0.2236	0.7984	1.7088	1.086	0.338	-0.1264	-0.5045	-0.439	0.4596	0.2914	0.7506	-0.2174	0.3853	-0.5609	0.2349	-0.3161	-0.4124	-0.107	0.2087	-0.5001	-0.0419	0.5713	0.7818	1.2925	0.354	0.4263	0.7891
5-L-Gamma-Glutamyl Amino Acid ; 5-Oxoprolinate ; L-1-Pyrroline-3-Hydroxy-5-Carboxylate		C01879 ; C04281		128.036	neg	-1.159	-1.0017	-2.2587	-0.911	-0.7564	-1.9897	-1.6446	-1.4355	-2.2658	0.6665	-0.3282	-0.4503	-0.8191	0.5739	-0.9183	0.3913	-0.9112	1.6631	0.6826	1.8614	1.1966	-0.133	-0.5204	-0.3066	-1.293	1.4305	0.3384	-0.417	0.0125	-1.1342	-0.6064	-0.3062	-1.1127	-1.0619	-0.7407	-1.2248	-0.8994	-0.4928	1.8712	0.9028	0.29	0.7156	0.735	0.1929
4-Acetamidobutanal ; L-Pipecolic Acid		C05936 ; C00408		128.069	neg	-0.8068	-0.6123	-1.93	-0.7205	-0.3382	-1.6892	-1.4196	-1.0914	-1.8959	0.9983	-0.0823	-0.0153	-0.3908	0.9211	-0.3871	1.0456	-0.7768	1.9229	0.9372	2.0283	1.4217	0.1103	-0.2166	0.1309	-1.1272	1.8706	0.6517	-0.1035	0.4623	-1.1161	-0.4113	-0.2157	-0.9953	-0.9456	-0.5742	-1.175	-0.7421	-0.3282	1.9733	1.0181	0.3467	0.8744	0.7545	0.1682
Heptylic Acid		C17714		128.084	neg	-1.018	-0.7907	-1.9436	-0.8062	-0.6287	-1.9294	-1.6299	-1.3191	-2.0407	0.7949	-0.1425	-0.2458	-0.6816	0.872	-0.6219	0.9373	-0.8607	1.7956	0.8653	1.8862	1.1046	0.0537	-0.3257	-0.169	-1.338	1.6161	0.4984	-0.3271	0.2787	-1.031	-0.5407	-0.2525	-1.0502	-1.1481	-0.7252	-1.2089	-0.8253	-0.4203	2.0518	1.0447	0.3443	0.7936	0.8568	0.2261
Metformin		C07151		128.094	neg	-0.3109	-0.237	-1.2559	-0.451	0.0264	-1.0902	-0.8493	-0.7011	-1.3693	1.4246	0.3002	0.389	-0.0884	1.4804	-0.0763	1.4196	-0.214	2.2012	0.9496	2.1763	1.4828	0.7532	0.3022	0.3722	-0.5671	2.1626	0.9982	0.2486	0.854	-1.4245	-0.7523	-0.2284	-1.3348	-1.229	-0.9426	-1.4499	-0.9908	-0.5923	1.7878	0.6115	0.119	0.6493	0.6312	0.0962
Fluorouracil		HMDB0014684		129.011	neg	-0.0457	-0.3382	0.002	-0.2611	0.2433	-0.233	-0.0026	-0.1462	-0.6093	0.4594	0.0835	0.4727	0.5241	-0.1426	-0.0427	0.5432	-0.0963	0.5347	-0.2058	1.0278	0.1438	0.4576	0.1415	0.1812	0.1328	0.4329	0.5041	0.5637	0.4397	0.0015	-0.566	0.5072	-0.3328	-0.1354	0.0208	0.4615	0.6367	0.1764	0.5459	0.0542	0.4562	0.3973	0.2903	0.3136
Citraconic acid ; Glutaconic acid ; Glutaconate ; Itaconic Acid ; Mesaconate		C00490 ; C01732 ; HMDB0000634 ; HMDB0000620		129.019	neg	0.0427	0.393	-0.1457	-0.0061	-0.0005	-0.2166	0.0198	0.0993	0.002	-0.0988	0.1135	0.5062	0.969	-0.0611	0.0427	-0.1367	0.1262	0.1093	0.0393	-0.0845	-0.0159	0.0721	-0.4264	-0.4302	-0.2001	0.0678	0.1834	0.0111	0.3004	0.0555	-0.1437	0.0451	-0.0012	-0.4067	-0.2071	-0.2289	-0.2943	0.0487	0.3504	0.4798	0.7499	0.6392	0.2074	0.1767
2-Methyl-3-ketovaleric acid ; 3-Methyl-2-oxovaleric acid ; Ketoleucine ; Mevalonate-Lactone ; 2-Methyl-3-Oxo-Valerate ; 3-Methyl-2-Oxopentanoate ; 4-Methyl-2-Oxopentanoate		C03465 ; C00233 ; HMDB0000408 ; HMDB0000491 ; HMDB0000695		129.056	neg	0.0914	0.088	-0.0425	-0.1805	0.0668	-0.1241	-0.1945	0.0162	-0.0041	0.1858	0.1657	0.1001	0.3448	0.1483	0.1051	0.2231	0.0068	0.2521	0.284	0.712	0.4921	0.0633	0.1798	0.1293	-0.0836	0.3959	0.1209	0.2147	0.2456	-0.1537	-0.021	0.0809	-0.0095	-0.0313	-0.1454	-0.2036	-0.0702	-0.0102	0.8322	0.6832	0.3963	0.7043	0.3304	0.5612
N-Acetylputrescine		C02714		129.104	neg	-0.0013	-0.0967	0.0106	-0.0864	-0.1263	-0.3397	-0.2408	-0.2663	0.1386	0.0593	0.039	0.0836	-0.1258	-0.1446	-0.0206	-0.1993	-0.0248	-0.038	-0.1347	0.3332	-0.051	0.091	-0.1448	0.0521	0.0969	-0.1137	-0.145	-0.0006	-0.0033	0.2214	-0.1178	0.0141	-0.0667	-0.261	0.0417	0.1105	0.1415	0.189	-0.2319	-0.3193	0.016	-0.3123	-0.0175	-0.3679
5-Amino-2-Oxopentanoic Acid ; 5-Amino-4-Oxopentanoate ; L-Glutamate 5-Semialdehyde ; Trans-4-Hydroxy-L-Proline ; Propionyl-Glycine		C01110 ; C00430 ; C01165 ; C01157		130.051	neg	-0.2666	-0.23	-0.8483	-0.3244	-0.2831	-0.8851	-0.3833	-0.2647	-0.8333	-0.0158	-0.5443	-0.6427	-0.5729	-0.0954	-0.943	-0.5816	-0.8858	0.4756	-0.1173	0.5406	-0.1324	-0.104	-0.6788	-0.7337	-0.8342	0.5077	-0.2956	-0.5924	-0.4952	0.0485	-0.11	0.3041	-0.1781	-0.3694	-0.4716	-0.0985	-0.0231	0.4463	1.0858	0.5041	0.5417	0.434	0.6874	0.2272
Creatine		C00300		130.063	neg	-0.2139	-0.1643	-0.7004	-0.2439	-0.0545	-0.7729	-0.3091	-0.1549	-0.7648	0.1239	-0.3535	-0.5501	-0.409	0.0217	-0.6163	-0.3605	-0.7933	0.5355	0.0682	0.4987	-0.0433	0.0233	-0.4572	-0.3668	-0.6152	0.6297	-0.1516	-0.4147	-0.2744	-0.0001	-0.117	0.3185	-0.0866	-0.3027	-0.3663	-0.088	-0.0147	0.4837	1.1073	0.4848	0.4811	0.3535	0.677	0.1783
3-Methylindole		HMDB0000466		130.064	neg	-0.1957	-0.2045	-0.7925	-0.2599	-0.0985	-0.8462	-0.3482	-0.2272	-0.8016	0.1123	-0.3611	-0.5531	-0.4102	0.0038	-0.6048	-0.4127	-0.8133	0.5406	0.0655	0.5635	0.0195	-0.0297	-0.5376	-0.461	-0.8013	0.6456	-0.192	-0.4186	-0.318	0.0066	-0.0846	0.3027	-0.0708	-0.3096	-0.3636	-0.0954	-0.0472	0.4262	1.0987	0.5111	0.4792	0.3782	0.6791	0.1339
L-Isoleucine ; L-Leucine		C00407 ; C00123		130.088	neg	-0.5627	-0.5271	-1.8359	-0.3831	-0.3526	-1.6096	-0.6746	-0.7157	-1.8278	0.1162	-0.6433	-0.7718	-0.8403	0.1118	-0.9734	-0.2373	-0.9218	1.0529	0.1345	1.1496	0.3183	-0.1435	-0.6086	-0.4539	-1.0075	0.9346	-0.1618	-0.7086	-0.4235	-0.5175	-0.1985	-0.0949	-0.2611	-0.3271	-0.4545	-0.4369	-0.1925	-0.0894	1.3714	0.329	0.0093	0.1934	0.4833	-0.0291
Ethylmalonic acid ; Ethylmalonic Acid ; Glutarate ; Methyl-Succinate		C00489 ; HMDB0000622		131.036	neg	-0.1895	0.0699	0.0029	0.0911	-0.0867	0.0538	-0.3584	-0.0969	0.1737	0.2665	0.0352	-0.3712	-0.2749	-0.0361	-0.3298	-0.0415	-0.1753	0.9305	0.2104	0.1315	0.3932	0.018	-0.1991	-0.1961	-0.6964	0.4676	0.0905	-0.0649	-0.1724	-0.0239	-0.0774	0.0841	-0.248	-0.4545	-0.0806	-0.4346	-0.2051	0.0236	0.7634	0.1607	0.055	0.1555	0.3638	-0.0169
Glycyl-Glycine ; L-Asparagine ; Protein Asparagine ; N-Carbamoyl-Beta-Alaninate		C00152 ; C03021 ; C02642		131.047	neg	-0.3878	-0.3629	-1.0449	-0.2168	-0.2462	-0.9987	-0.5394	-0.4554	-1.1661	0.2442	-0.2776	-0.2939	-0.1931	0.3801	-0.5922	0.2733	-0.5328	0.9946	0.3885	1.0945	0.2528	0.1069	-0.38	-0.2473	-0.563	0.8577	-0.0189	-0.3412	-0.0725	-0.0955	-0.2538	0.2386	-0.2628	-0.5305	-0.5542	-0.1906	-0.1576	0.3537	1.1967	0.5119	0.5543	0.5155	0.7386	0.283
Atropaldehyde		HMDB0060671		131.048	neg	-0.6325	-0.5451	-1.2923	-0.4696	-0.4045	-1.0905	-0.8669	-0.5524	-1.2973	0.0143	-0.4416	-0.5539	-0.3613	0.1269	-0.6619	-0.0893	-0.6343	0.7532	0.1752	0.8923	0.0612	-0.0245	-0.5066	-0.6405	-0.976	0.7329	-0.1237	-0.6304	-0.3303	-0.3886	-0.3507	0.1653	-0.4825	-0.5494	-0.5751	-0.2956	-0.3376	0.2652	1.1181	0.3954	0.4185	0.2856	0.7573	0.1745
2-Hydroxy-3-methylpentanoic acid ; Hydroxyisocaproic acid ; Leucinic acid ; 2-Hydroxy-3-Methyl-Valerate ; 2-Methyl-3-Hydroxy-Valerate ; 5-Hydroxyhexanoic Acid		HMDB0000317 ; HMDB0000746 ; HMDB0000665		131.071	neg	-0.2879	0.1353	0.0026	-0.0324	-0.0174	-0.2115	-0.2003	-0.141	0.0959	0.0941	-0.0598	-0.0118	0.0541	-0.022	-0.2054	0.5983	-0.2609	0.494	0.0245	0.5024	0.1517	0.01	-0.0331	0.0173	-0.2279	0.3918	-0.0439	-0.0352	0.077	-0.2021	-0.0972	0.1388	-0.2122	-0.2615	-0.2893	-0.3108	-0.0108	0.1507	0.9316	0.2965	0.1363	0.29	0.2867	0.0626
D-Ornithine ; Ornithine		C00515 ; C00077		131.083	neg	-0.4605	-0.3023	-1.7855	-0.1812	-0.1287	-1.3961	-0.724	-0.6128	-1.9825	0.1855	-0.5118	-0.735	-1.0464	0.2965	-0.8896	0.931	-0.7748	1.0483	0.0775	1.1372	0.2772	-0.1157	-0.4001	-0.2196	-1.1441	1.2847	-0.0195	-0.6289	-0.2647	-1.1254	-0.3578	0.0048	-0.8679	-0.6698	-0.6752	-1.0727	-0.3864	-0.1749	1.6535	0.1305	-0.1958	0.0312	-0.0861	-0.5078
p-Mentha-1,3,5,8-tetraene		HMDB0029641		131.089	neg	-0.5562	-0.5152	-1.9244	-0.3455	-0.373	-1.6991	-0.7057	-0.8819	-2.0317	0.0943	-0.7542	-0.8558	-0.9952	0.0556	-1.087	0.1391	-1.0109	1.0116	0.0971	0.9452	0.2434	-0.2015	-0.6637	-0.3732	-1.0795	1.0343	-0.2147	-0.768	-0.4619	-0.7193	0.363	-0.2225	-0.4254	-0.6245	-0.1478	-0.7105	-0.2659	-0.2756	1.5322	0.2344	0.0359	0.1249	0.2222	-0.177
D-Aspartate ; L-Aspartate		C00402 ; C00049		132.03	neg	0.1078	0.1071	-0.1917	0.1491	0.1669	-0.2989	0.0014	0.0632	-0.2113	0.607	0.291	-0.0483	-0.1529	0.5705	0.0732	0.0854	-0.6564	1.03	0.8303	0.9702	0.3323	0.5079	-0.0013	-0.2989	-0.7963	0.9967	0.2607	-0.1383	-0.2792	0.0302	-0.1308	0.1659	-0.3557	-0.4192	-0.3559	-0.1314	-0.2092	0.1532	1.4791	0.6304	0.5707	0.315	0.3887	0.0661
(S)-Malate		C00149		133.014	neg	0.4142	0.1227	-0.1179	0.5756	0.4513	0.0562	0.2276	0.1154	-0.1485	0.2955	0.4507	0.2244	0.0077	0.3988	0.3234	-0.17	-0.8027	0.3836	0.6755	0.1354	-0.0354	0.4281	-0.212	-0.6401	-0.9575	0.075	0.1584	-0.0578	-0.3389	0.0191	-0.3377	0.1083	-0.2097	-0.566	-0.4396	-0.1626	-0.3177	0.1559	0.6221	0.2342	0.269	0.0771	0.395	0.2394
2-Deoxy-D-Ribose		C01801		133.051	neg	0.0779	0.1008	-0.0463	0.1799	0.4932	0.0741	0.0632	-0.2928	-0.1498	0.068	0.0368	-0.0047	0.0266	0.0023	-0.1975	-0.2349	-0.392	0.1837	0.5955	0.3212	0.0821	-0.1509	0.0534	-0.2588	-0.4905	-0.0566	0.0956	0.1508	0.122	-0.0685	-0.0254	0.0531	-0.1499	-0.2505	-0.0028	-0.2535	0.2856	0.3426	-0.0574	0.139	0.1913	0.3044	-0.227	-0.0713
p-Mentha-1,3,8-triene		HMDB0037013		133.099	neg	0.1931	0.1887	-0.1703	0.1603	0.3188	-0.0452	0.0611	0.1699	0.0656	0.2075	0.1572	0.0403	-0.1285	0.1608	0.209	-0.2261	-0.1197	0.0013	0.2781	0.5081	0.2404	0.3443	0.2207	-0.1228	-0.203	0.2574	0.3035	-0.0915	-0.0813	-0.1912	0.0133	0.1842	-0.0961	0.1662	0.027	-0.3395	-0.1983	0.2887	0.4575	0.2514	-0.04	0.0652	0.1464	0.1243
Adenine		C00147		134.047	neg	0.0907	0.0146	-0.0207	-0.0584	-0.0871	0.1342	0.2418	0.2385	0.1765	-0.0456	-0.1506	0.0223	0.2363	-0.2211	0.1646	0.1004	0.364	-0.4307	-0.14	-0.0949	-0.2057	0.1152	0.1449	0.4696	1.084	-0.1579	0.0341	0.1657	0.2965	-0.074	-0.1531	0.1842	-0.3277	-0.1896	-0.404	-0.0009	0.0224	0.1561	-0.2703	-0.2884	0.016	0.0129	-0.2571	-0.0109
2-Phenylacetamide		C02505		134.06	neg	-0.0102	0.0185	0.002	-0.0927	-0.0342	0.1087	0.074	0.2159	0.224	-0.0292	-0.0829	0.038	0.1534	0.01	0.1124	-0.0781	0.0247	-0.2733	-0.1733	0.1142	-0.0874	0.2467	0.1902	0.2905	0.7756	0.0514	0.1375	0.1663	0.1632	-0.1479	-0.0675	0.1243	-0.328	-0.1521	-0.3892	-0.0173	0.0903	0.1186	0.0273	-0.13	-0.0282	-0.0527	-0.0587	0.1499
Amphetamine		HMDB0014328		134.097	neg	0.1694	0.1907	-0.1569	0.2467	0.2128	0.0523	0.1122	-0.0444	-0.0785	0.1727	0.067	0.5664	-0.0137	-0.0265	0.2711	0.0692	0.1223	-0.1193	-0.1468	-0.0349	-0.1364	0.1286	0.1844	0.5934	0.5895	0.2042	-0.0226	-0.1535	0.0461	-0.0876	-0.0879	0.126	-0.3886	-0.1344	-0.2142	-0.0288	-0.2218	0.0904	0.6733	-0.174	0.1435	0.001	-0.1794	0.0991
L-Threonate		C01620		135.031	neg	-0.0915	-0.1612	0.0115	-0.2673	-0.4611	-0.2421	0.0101	-0.0489	0.1517	0.6204	0.8943	0.8773	1.0473	0.4777	0.1006	-0.6003	-0.0608	-0.0977	0.1576	-0.4591	-0.7568	0.6922	0.6091	0.2519	0.5717	0.3915	0.906	0.8599	0.9957	0.0925	0.0062	0.681	-0.2067	-0.3336	0.088	-0.1428	-0.003	0.6914	0.3877	0.3081	0.3369	0.2728	0.3537	0.2712
Hypoxanthine ; allopurinol		C00262		135.031	neg	-0.0919	-0.1612	0.0123	-0.268	-0.4613	-0.2417	0.0098	-0.0489	0.1525	0.6192	0.8916	0.8772	1.0473	0.4765	0.1007	-0.6003	-0.0611	-0.1003	0.151	-0.4622	-0.7107	0.6909	0.6091	0.2519	0.5717	0.3899	0.9033	0.8597	0.9957	0.0941	0.0091	0.684	-0.2062	-0.3315	0.091	-0.1408	-0.0001	0.6944	0.3858	0.3055	0.3367	0.273	0.3518	0.2703
1-Methylnicotinamide		C02918		135.056	neg	0.013	0.004	-0.0116	-0.043	-0.0489	0.0168	-0.0877	-0.15	-0.1663	-0.1276	0.0494	-0.1137	0.0853	-0.2397	0.0401	-0.4417	0.203	-0.6425	-0.3931	-0.6561	-0.5756	-0.1124	0.3043	-0.1208	0.2836	-0.5324	-0.2869	-0.4846	-0.2757	0.2138	-0.0548	-0.0592	-0.0694	0.1544	-0.0536	0.1617	0.1277	-0.0446	-0.4538	-0.0317	-0.1503	0.0166	-0.2502	-0.138
Anthranilate		C00108		136.041	neg	-0.0693	0.0604	-0.0179	0.1684	0.1043	-0.3586	0.0127	-0.1292	-0.3121	0.2866	0.1316	0.083	-0.1795	0.3267	0.0544	0.1679	-0.3953	0.71	0.0713	0.6363	0.3155	0.2489	-0.0351	-0.0775	-0.3438	0.4142	-0.0541	0.0263	0.0604	-0.2192	-0.1114	0.1231	-0.1842	-0.1892	-0.4065	-0.3504	0.0254	-0.1367	0.8271	0.2374	0.1848	0.0838	0.3131	-0.0485
Tyramine		C00483		136.077	neg	-0.0798	0.127	-0.012	0.4054	0.1029	0.3001	0.008	0.0416	0.2141	0.4741	0.3551	1.1433	0.0297	0.3477	0.7807	0.0864	0.0946	0.4238	0.1393	1.0323	-0.3406	0.1473	0.4405	-0.1178	0.0689	-0.3283	-0.0263	0.7658	0.1184	-0.0591	0.2237	-0.0333	-0.2161	-0.0156	-0.0726	-0.0351	-0.0033	0.1508	0.1336	0.5266	1.0537	0.2123	-0.2161	0.4855
Gentisate Aldehyde ; 4-Hydroxybenzoate		C05585 ; C00156		137.026	neg	-0.0367	0.0191	-0.0137	0.0124	-0.0235	-0.0864	-0.1769	-0.1605	-0.1931	0.2131	0.1151	0.0038	-0.0447	0.0759	-0.0345	-0.0708	-0.1068	0.6852	0.1815	0.0881	0.2195	0.0591	0.0224	-0.0739	-0.1692	0.0764	0.0294	0.0044	-0.0995	0.063	-0.0837	0.0526	-0.0311	0.0191	0.0304	0.0195	-0.1002	-0.0136	0.116	0.1476	0.2413	0.1393	0.1514	0.1191
4-Nitrophenolate		C00870		138.022	neg	0.1331	0.0489	-0.0478	0.1113	0.0352	0.0754	0.2306	0.1112	0.0673	-0.1244	-0.0887	-0.1261	0.0035	-0.1958	0.0195	-0.1122	-0.0539	-0.1444	-0.2276	-0.247	-0.2741	-0.1195	0.02	0.0391	0.0126	-0.1155	-0.0473	-0.0079	0.0512	0.0391	0.0378	-0.0535	0.1198	0.0138	-0.0256	0.1288	0.1213	0.002	-0.174	-0.0817	-0.1751	-0.0985	-0.1547	-0.1113
2-Propyl-2,4-pentadienoic acid		HMDB0060682		139.076	neg	-0.1222	0.0459	-0.0369	-0.2197	-0.2506	-0.0296	-0.254	-0.3472	0.1097	0.0097	0.179	0.0726	-0.0986	-0.1731	0.1747	-0.3903	-0.2019	-0.0822	0.1368	0.0565	-0.0615	0.0679	0.1292	-0.0996	-0.0988	0.0389	0.0431	-0.0174	-0.1867	0.1673	-0.1731	0.0794	-0.0652	-0.0963	0.2469	0.0084	0.0131	0.3053	0.2478	0.1331	0.2477	0.0617	0.1331	0.0233
2-Nonenal		HMDB0031269		139.113	neg	0.1281	0.0569	-0.0573	-0.0321	0.0365	-0.109	-0.2786	-0.289	-0.207	-0.1645	-0.3114	-0.0997	-0.2553	-0.5529	-0.3068	-0.2712	-0.319	0.1233	-0.2095	0.2234	0.1158	-0.171	-0.2686	-0.4986	-0.2589	-0.1653	-0.145	-0.0938	-0.2659	0.2753	0.0938	-0.1671	-0.2881	-0.3017	-0.1115	-0.1901	-0.3145	-0.0855	-0.1626	-0.2154	0.1061	-0.3964	-0.1585	-0.4259
Carbamoyl Phosphate		C00169		139.976	neg	-0.2313	0.3192	-0.1016	-0.1856	-0.042	0.1292	0.2708	0.2978	-0.0193	-0.0266	-0.3127	-0.2777	0.0538	-0.1732	-0.0025	-0.4518	-0.4534	0.0152	-0.2514	-0.4287	-0.4614	-0.1761	0.0557	-0.5629	-0.1968	-0.0352	-0.3686	-0.1748	-0.0218	0.1624	0.2197	-0.3129	-0.3023	-0.16	0.057	-0.0572	0.4869	0.1204	-0.2991	-0.1779	-0.2955	-0.2743	0.0505	-0.6502
trans-trans-Muconic acid		HMDB0002349		141.019	neg	0.2411	0.3684	-0.1158	0.0713	0.4046	-0.0106	-0.0091	0.2312	-0.2416	-0.0868	-0.1347	-0.1097	-0.1716	-0.0677	-0.2271	0.0301	-0.3102	0.0533	-0.3654	-0.0875	-0.5366	-0.1856	0.0074	0.0769	-0.365	-0.1562	-0.1205	-0.0387	-0.1904	-0.1717	0.063	0.055	-0.2094	-0.0697	0.1488	-0.3359	0.2312	0.2657	-0.1715	-0.1278	-0.2213	-0.1015	-0.3042	-0.3932
(3E)-2-Propylpent-3-enoic acid ; (3Z)-2-Propylpent-3-enoic acid ; 2-ene-Valproic acid ; 4-ene-Valproic acid		HMDB0013904 ; HMDB0013903 ; HMDB0013902 ; HMDB0013897		141.092	neg	0.0627	-0.0655	-0.0003	0.0715	0.1539	0.3173	-0.0023	-0.0621	0.3	0.1824	0.0974	1.2091	-0.0035	-0.1391	-0.097	-0.0367	-0.2955	0.2452	0.3605	1.4903	0.3961	0.1033	-0.223	0.0211	-0.3042	0.1753	0.1251	0.7133	-0.0372	0.1033	-0.0366	-0.0393	0.07	0.1982	0.1349	0.1432	0.026	-0.1743	0.0099	0.108	1.2394	-0.014	0.0762	-0.1155
2,6-Dimethyl-4-heptanone ; 2-Methyl-4-heptanone ; 2-Nonanone		HMDB0031417 ; HMDB0013821 ; HMDB0031266		141.128	neg	0.1072	-0.4919	0.141	-0.3391	-0.0951	0.0681	-0.711	-0.2011	0.3767	0.1495	-0.0466	0.262	-0.1235	0.3313	-0.1625	0.1062	-0.2673	-0.2146	0.19	0.351	0.2773	-0.5209	-0.2487	0.1681	0.2621	-0.0204	-0.0298	0.2274	-0.176	-0.3263	-0.5724	0.5307	-0.0777	-0.068	0.5791	-0.4107	0.4198	1.1153	0.0512	-0.1757	0.3627	-0.3209	0.0793	-0.3399
(E)-2-Methylglutaconic acid ; 3-Methylglutaconic acid ; trans-2-Hexenedioic acid ; 3-Methyl-Glutaconate		HMDB0002266 ; HMDB0000522 ; HMDB0013311		143.035	neg	0.0827	-0.0442	0.0166	-0.0246	0.1293	-0.527	-0.5095	-0.0036	0.0841	0.0316	-0.0623	-0.178	-0.2373	0.1398	-0.3474	0.2873	-0.5761	0.5769	0.2817	0.5898	0.4434	0.0693	0.0511	-0.1585	-0.5496	0.5262	0.0924	-0.1233	-0.0397	-0.361	-0.0424	0.0993	-0.4251	-0.4727	-0.0096	-0.5684	-0.0243	-0.1249	0.8639	0.2458	-0.1035	-0.0234	0.0678	-0.2651
1-Naphthol ; 2-Naphthol ; Naphthalene Epoxide ; Peptidyl-L-Lysine		C14786 ; C02188 ; HMDB0012138 ; HMDB0012322		143.048	neg	0.1014	-0.1669	0.0436	0.1046	-0.2963	-0.0864	-0.033	-0.0539	0.282	0.0639	0.1399	0.1172	0.0515	0.1272	-0.0076	-0.6962	-0.8335	0.3314	0.5487	0.4148	0.2047	0.019	-0.3919	-0.6491	-0.7679	0.0649	0.0525	-0.1999	-0.222	-0.0356	-0.0296	0.0031	-0.3613	-0.332	-0.0621	-0.1804	0.0214	0.0884	0.0207	-0.2411	-0.2146	-0.3176	0.044	-0.2541
2-Ethylhexanoic acid ; 2-Methylpropyl butanoate ; Butyl butyrate ; Caprylic acid ; Ethyl 4-methylpentanoate ; Ethyl hexanoate ; Hexyl acetate ; Methyl heptanoate ; Pentyl propanoate ; Propyl 3-methylbutanoate ; Propyl pentanoate ; Octanoate (N-C8:0)	SFA(Caprylate)	C06423 ; HMDB0031230 ; HMDB0034161 ; HMDB0039620 ; HMDB0000482 ; HMDB0032272 ; HMDB0040209 ; HMDB0029980 ; HMDB0031478 ; HMDB0031638 ; HMDB0032047 ; HMDB0040296		143.108	neg	0.1707	0.2803	0.1165	0.077	0.0156	-0.1689	-0.9487	-0.4168	-0.3097	1.4846	0.9988	1.8293	0.5628	0.6068	0.0102	0.7922	-0.5758	1.7988	1.4659	2.7887	1.9724	0.8014	-0.1829	-0.2181	-1.0745	1.2126	0.627	1.3833	0.1841	0.3947	-0.4234	0.1211	-0.2397	-0.5485	0.1173	-0.4457	-1.1678	-0.3229	1.4625	1.2153	2.3663	0.9183	1.1799	0.8793
Spermidine Monoaldehyde 1 ; Spermidine Monoaldehyde 2				143.12	neg	0.1389	0.2747	0.0998	0.0794	0.0274	-0.1373	-0.9243	-0.3871	-0.2946	1.4946	0.9491	1.7865	0.5584	0.5549	0.0234	0.7819	-0.581	1.841	1.5013	2.6938	1.8903	0.7991	-0.1971	-0.2217	-1.0293	1.2013	0.6271	1.3163	0.1814	0.3492	-0.4951	0.1475	-0.2893	-0.5921	0.0738	-0.4628	-1.1928	-0.2825	1.4518	1.1968	2.256	0.8881	1.0762	0.8153
1-Nonanol ; 2-Nonanol		HMDB0031265 ; HMDB0033916		143.142	neg	0.0945	0.1758	0.1176	-0.0145	-0.1225	-0.1334	-1.0006	-0.3485	-0.3201	1.5429	1.027	2.0037	0.6293	0.639	0.1271	0.7605	-0.5849	1.8074	1.4264	2.8847	1.9741	0.8425	-0.0165	-0.0821	-1.0341	1.2425	0.6018	1.4833	0.1894	0.2115	-0.4068	0.1533	-0.3349	-0.587	0.2002	-0.5377	-1.084	-0.3084	1.5639	1.2583	2.4944	0.9674	1.2152	0.9155
4-Acetamidobutanoic acid ; 6-Amino-2-Oxohexanoic Acid ; L-Allysine ; 4-Acetamidobutanoate ; Isobutyrylglycine		C03239 ; C01475 ; C02946 ; HMDB0003681		144.066	neg	0.1057	0.2116	-0.268	0.2817	0.2839	-0.3656	-0.0821	-0.5157	-0.2972	-0.2531	-0.1704	-0.1933	-0.5305	0.1518	-0.4567	-1.127	-0.6608	0.1493	0.0816	0.3088	0.239	0.1595	-0.0943	-0.6568	-0.6739	-0.1064	-0.2809	-0.4176	-0.4002	-0.0868	-0.0944	0.0723	-0.5345	-0.9147	-0.5145	-0.4573	-0.1498	0.0644	0.3135	0.0978	-0.0289	-0.1035	0.2691	-0.2391
2-Oxoglutarate		C00026		145.014	neg	-0.0555	0.1927	-0.2114	-0.4631	0.2231	-0.0993	0.0282	-0.4384	0.0545	0.0876	-0.0972	-0.5831	-0.7033	-0.0176	-0.5137	-0.9113	-1.2923	-0.2225	0.4491	-0.1368	-0.4333	-0.1278	-0.5515	-0.8011	-1.2208	-0.2329	-0.4096	-0.3512	-0.4988	-0.0713	-0.2842	0.3448	-0.214	-0.2195	0.1536	-0.3245	0.0104	0.355	-0.0514	0.1104	-0.4288	-0.4574	0.3819	0.1356
Coumarin		C05851		145.03	neg	0.0726	0.0748	-0.0362	-0.0764	-0.4756	-0.5608	-0.3668	-0.1171	-0.1785	-0.0462	-0.1921	-0.365	-0.4767	-0.4011	-0.311	-0.4739	-0.6433	0.4274	0.4633	0.1683	0.2784	-0.1778	-0.6593	-0.5943	-0.7039	0.1841	0.1008	-0.5208	-0.5163	0.0701	-0.0962	-0.034	0.0242	-0.2057	-0.0981	-0.2252	0.111	0.1352	-0.1066	-0.1393	-0.1622	-0.4046	0.2367	-0.4339
2-Methylglutaric acid ; Methylglutaric acid ; Monomethyl glutaric acid ; 3-Methyl-Glutarate ; Adipic Acid		C06104 ; HMDB0000422 ; HMDB0000752 ; HMDB0000858		145.051	neg	-0.334	-0.1354	0.1212	-0.1901	-0.1141	0.0082	-0.5342	-0.4566	0.0162	-0.3009	-0.2046	-0.2998	-0.273	-0.5816	-0.3489	-0.4138	-0.1455	0.3352	-0.1613	-0.2993	-0.4177	-0.1285	-0.0181	-0.092	0.1169	-0.483	-0.4748	-0.6264	-0.389	-0.0109	0.0651	-0.0362	-0.2979	-0.0773	-0.4049	-0.0718	0.2628	0.1031	-0.2193	-0.2057	-0.2962	-0.3309	-0.4072	-0.342
Glycylsarcosine ; L-Glutamine ; 3-Ureidoisobutyrate		C00064 ; C05100		145.062	neg	-0.3661	-0.3177	-1.9929	-0.0853	-0.1373	-1.5853	-0.643	-0.591	-2.2044	-0.0014	-0.8267	-0.9686	-1.3583	0.0129	-1.1554	-0.3287	-1.4351	0.9492	0.0019	0.7967	-0.0871	-0.1173	-0.7596	-0.6387	-1.5962	0.8865	-0.4144	-1.0735	-0.9228	0.0107	-0.0731	0.0153	-0.1119	-0.3658	-0.6657	-0.0442	0.0292	0.0592	1.1791	0.0491	-0.1653	-0.452	0.3134	-0.3837
L-Lysine		C00047		145.098	neg	-0.2927	-0.1838	-1.4805	-0.0975	0.0496	-1.0106	-0.5437	-0.4094	-1.5796	0.2475	-0.3445	-0.487	-0.748	0.3319	-0.5841	0.9121	-0.4419	1.0755	0.1361	1.0407	0.2431	0.0493	-0.1844	-0.0351	-0.584	1.0881	0.1505	-0.3889	-0.0631	-0.5804	0.0592	0.351	-0.4725	-0.2262	-0.2552	-0.507	-0.0412	0.1001	1.638	0.3832	0.0907	0.3372	0.2484	-0.0955
Indole-5,6-Quinone				146.025	neg	-0.0824	0.1068	-0.022	-0.2388	-0.1808	-0.1607	0.072	-0.1537	0.168	-0.0818	-0.0776	-0.3289	-0.098	0.2531	-0.1774	-0.3497	-0.3052	-0.166	-0.1588	-0.1216	-0.058	0.081	-0.3872	-0.5387	-0.3218	-0.0712	-0.2462	-0.2196	-0.2123	-0.0459	0.0994	-0.0015	-0.0881	0.0719	-0.0823	-0.2546	0.0433	0.1768	0.2413	0.0077	-0.0237	-0.0821	0.2499	-0.0474
L-4-Hydroxyglutamic Semialdehyde ; L-Glutamate		C05938 ; C00025		146.046	neg	0.0635	-0.1334	0.0764	0.0075	-0.2415	-0.0517	0.1544	0.0723	0.1517	-0.2438	-0.1657	-0.4469	-0.2569	-0.116	-0.3105	-0.7761	-0.6884	-0.4622	-0.0332	-0.5059	-0.9806	-0.2036	-0.6089	-0.8732	-0.6608	-0.256	-0.3904	-0.5863	-0.5578	-0.0123	-0.6889	-0.2537	0.0066	-0.5306	-0.505	-0.1222	-0.5192	-0.0567	0.3108	-0.1961	-0.1292	-0.432	0.5503	0.2876
Apoc-Lysine ; Holocarboxylase (Biotin Covalent Bound To Lys Residue Of Apoc)		C06250		146.106	neg	-0.0513	-0.2562	0.068	0.284	-0.1608	-0.2112	-0.0098	0.1573	0.3357	0.0416	-0.2707	0.0455	-0.0252	0.2322	-0.5515	0.9391	-0.2819	0.8377	0.3888	1.2333	0.5667	0.2036	-0.0795	-0.0406	-0.1207	0.7578	0.1921	-0.2034	0.1512	-0.1528	-0.1579	0.2145	-0.1927	-0.5462	-0.2213	-0.1464	-0.279	0.3208	1.074	0.1503	-0.1656	-0.1095	0.306	-0.0834
2-Hydroxy-Glutarate ; 3-Hydroxy-Glutarate				147.03	neg	-0.0473	0.0373	0.0577	-0.1145	0.2123	-0.0734	-0.1659	0.1933	-0.0453	0.0456	0.1702	0.4884	0.7751	0.0551	-0.1092	-0.0492	0.0037	-0.0637	0.3915	0.0491	-0.0499	-0.0581	-0.3107	-0.516	-0.1735	0.0943	0.1018	-0.0518	0.0199	0.0496	-0.3445	0.1563	-0.017	-0.4552	-0.1252	-0.289	-0.5292	0.0422	0.2561	0.3691	0.5487	0.2498	0.3587	0.2373
Cinnamic acid		HMDB0000567		147.047	neg	0.0628	-0.2429	0.0122	-0.1215	-0.2775	-0.1249	-0.0876	-0.0768	0.0333	-0.0147	-0.0089	-0.3857	-0.193	0.0886	-0.0882	-0.5167	-0.5791	0.384	0.3327	0.2489	0.1531	-0.0144	-0.3983	-0.7183	-0.5904	0.1453	-0.0893	-0.4493	-0.3871	0.0342	-0.6099	-0.235	0.0366	-0.4515	-0.2482	-0.1105	-0.4239	0.0816	0.4184	-0.068	-0.054	-0.3225	0.607	0.3957
(R)-Mevalonate		C00418		147.066	neg	0.1901	-0.0419	-0.0232	0.0543	-0.1497	-0.1238	0.055	-0.1604	0.0782	-0.0285	-0.0458	-0.2788	-0.3149	-0.3249	-0.222	-0.5217	-0.6769	0.4406	0.311	0.3938	0.2331	0.0096	-0.3402	-0.2896	-0.5749	0.2932	0.015	-0.2071	-0.3671	0.1151	-0.1323	0.0953	-0.1162	-0.3508	-0.3135	-0.0142	-0.0929	0.1846	0.3482	-0.2122	-0.1518	-0.3355	-0.0831	-0.2217
Anethole		HMDB0030837		147.081	neg	-0.2321	-0.0827	0.0524	-0.1733	-0.0657	0.0013	-0.5099	-0.2567	-0.0708	-0.2538	-0.0876	-0.3792	-0.4207	-0.1967	-0.1778	-0.6436	-0.3771	-0.1575	0.0874	-0.0729	-0.1974	-0.087	-0.1112	-0.4717	-0.1979	-0.4658	-0.2718	-0.6153	-0.5167	-0.124	0.1191	-0.0708	-0.3126	-0.0978	-0.1655	-0.0506	0.2163	0.0225	-0.2483	-0.1996	-0.2053	-0.2647	-0.0345	-0.083
2,3-Dihydro-1H-Indole-5,6-Dione ; Dopaminochrome ; NAPQI		C05578		148.043	neg	-0.231	-0.0587	-1.1826	-0.0339	0.0332	-0.9536	-0.2249	-0.0427	-1.0422	0.4462	-0.1857	-0.5695	-0.5361	0.5696	-0.4178	0.0527	-0.3465	1.1932	0.356	1.0544	0.2514	0.0479	-0.3805	-0.4131	-0.3816	0.9751	-0.0427	-0.4907	-0.1316	-0.1028	-0.091	0.0384	0.0064	-0.2036	-0.3202	-0.1306	-0.0929	0.1109	1.4156	0.3559	0.1448	0.1682	0.4536	0.2514
L-Methionine		C00073		148.043	neg	-0.1644	-0.0861	-1.144	-0.0415	-0.0328	-1.0097	-0.1973	-0.0879	-1.0958	0.4041	-0.2438	-0.5771	-0.4769	0.4746	-0.5114	0.0144	-0.3909	1.1672	0.3088	1.0471	0.3347	-0.0393	-0.4329	-0.3436	-0.428	0.9365	-0.0305	-0.4701	-0.1389	-0.0761	-0.0465	0.0966	0.1274	-0.2272	-0.2447	-0.0464	-0.0638	0.2013	1.4431	0.4261	0.1603	0.2368	0.4498	0.2708
Aldehydo-D-Xylose ; D-Ribose ; D-Ribulose ; D-Xylulose ; L-Arabinose ; L-Xylulose		C00181 ; C00121 ; C00309 ; C00310 ; C00259 ; C00312		149.045	neg	-0.1276	-0.0029	0.0197	-0.1445	-0.0766	-0.5435	-0.0098	0.0806	0.0854	0.0013	-0.0877	0.0359	-0.2022	0.3067	-0.5838	-0.1657	-0.8119	0.286	-0.1094	0.2752	-0.1664	-0.0062	-0.64	-0.4532	-0.9325	0.6253	-0.0858	-0.339	-0.0321	-0.0782	-0.0912	0.1294	-0.3112	-0.4323	-0.3258	-0.1907	-0.2099	0.0348	0.9011	0.0927	-0.204	0.1015	0.4442	-0.143
Dipropyl disulfide		HMDB0031472		149.046	neg	-0.124	0.0004	0.0189	-0.1409	-0.073	-0.3488	-0.0062	0.0839	0.0843	0.0044	-0.0839	0.0388	-0.1996	0.3102	-0.5786	-0.1625	-0.8083	0.2877	-0.1078	0.276	-0.1662	-0.0029	-0.6346	-0.4499	-0.9293	0.6277	-0.082	-0.336	-0.0296	-0.0802	-0.0912	0.1296	-0.3145	-0.4337	-0.3258	-0.1923	-0.2099	0.035	0.8484	0.0896	-0.2077	0.0981	0.4395	-0.1451
2-Methoxy-4-vinylphenol ; 2-Phenylpropionate ; Hydrocinnamic acid		HMDB0013744 ; HMDB0011743 ; HMDB0000764		149.061	neg	0.101	0.1711	-0.0421	0.1261	0.1699	0.1679	0.022	0.0341	-0.2259	-0.1701	0.0579	0.118	0.1375	-0.1437	0.2808	-0.0171	0.4782	-0.7428	-0.3212	-0.593	-0.6805	-0.0049	0.4446	0.1947	0.5	-0.4628	-0.0448	-0.0441	-0.0775	0.2734	-0.1343	0.1283	-0.1503	0.2625	0.1073	0.2595	-0.0211	0.1101	-0.6457	-0.1447	-0.0953	0.0995	-0.5191	-0.2395
Guanine		C00242		150.041	neg	0.0832	0.1009	-0.0344	0.0719	-0.1253	-0.1176	-0.4793	-0.2328	0.1435	0.2361	0.0097	-0.0344	0.043	0.108	-0.4154	0.4391	-0.3304	0.547	0.3352	0.0788	-0.3574	-0.2748	-0.1954	0.3347	0.0204	0.3522	0.18	0.0554	0.2064	-0.378	-0.1893	0.2888	-0.2699	-0.2368	-0.2086	-0.3019	-0.1923	0.1108	0.6906	0.1476	-0.079	0.2939	0.3078	-0.2514
Dopamine O-Quinone ; Leukoaminochrome ; acetaminophen/paracetamol				150.056	neg	0.3926	0.4274	-0.2817	0.2734	0.411	-0.5057	-0.4001	-0.0935	-0.1272	0.405	-0.3479	0.2699	-0.6679	0.7305	-0.5886	0.278	-0.7143	1.3484	-0.045	1.302	0.3516	0.1864	-0.2563	0.1448	-1.0251	0.9588	-0.0052	0.0619	0.265	-0.8015	0.0773	0.084	-0.1905	-0.5356	-0.3573	-0.9116	-0.5077	-0.1545	1.7049	0.8423	0.6685	0.5868	1.0995	-0.0932
Mercaptopurine		HMDB0015167		151.006	neg	0.0782	-0.0728	-0.0049	-0.1095	0.1048	0.0844	-0.2027	-0.0397	0.0035	-0.0007	0.188	0.5469	0.2151	0.1608	0.1252	-0.0538	-0.0218	0.3994	0.745	0.6004	1.1077	0.551	-0.4162	-0.3286	-0.4076	0.1135	0.4875	0.1591	-0.1818	-0.2013	-0.0689	0.122	-0.1514	0.0208	0.3236	-0.4772	-0.4239	-0.0504	0.5138	0.3512	0.8339	0.4067	0.5611	-0.0277
Xanthine ; oxypurinol		C00385		151.026	neg	0.2039	0.2546	-0.1147	0.1769	0.2812	-0.5863	0.6605	-0.2118	0.1797	0.4163	0.0916	0.235	0.8582	0.4855	0.9243	0.837	0.8789	0.6722	0.5095	0.9952	0.3136	0.5977	0.5471	1.1273	1.3307	0.5546	0.7164	0.5012	0.5351	0.1452	-0.1561	-0.0614	0.357	0.4596	-0.0452	0.0287	-0.3459	-0.3853	1.4828	1.5593	1.6358	0.9558	1.7669	0.8257
3,4-Dihydroxyphenylacetaldehyde ; 2-Hydroxyphenylacetate ; 4-Hydroxyphenylacetate		C04043 ; C05852 ; C00642		151.04	neg	0.0649	-0.0353	-0.0175	0.1195	0.0104	-0.0749	-0.1669	-0.3982	0.0389	0.2391	0.0889	0.2916	0.0254	0.1496	-0.1304	-0.1081	-0.2959	1.5134	0.5407	0.7769	0.62	0.058	-0.0242	-0.3333	-0.4534	0.2145	0.0718	0.1277	-0.1737	0.2944	-0.181	-0.0215	-0.0057	-0.0298	0.1072	-0.0905	-0.1182	0.0294	0.1348	0.1354	0.4886	0.0707	0.1663	0.049
D-Arabitol ; D-Ribitol ; L-Arabinitol ; Xylitol		C00474 ; C00532 ; C00379		151.06	neg	-0.0156	0.0272	-0.0084	0.1023	0.1492	-0.2239	-0.2508	0.0016	0.1559	0.3792	-0.1123	0.2127	-0.2841	0.3195	-0.3769	-0.2454	-0.592	1.0314	0.1393	0.4488	0.0345	0.1558	-0.2732	-0.4557	-0.5436	0.3312	-0.1483	-0.0419	-0.1606	-0.0995	-0.2258	0.1513	0.1777	-0.3476	0.1406	-0.383	-0.3947	0.3481	0.9614	0.3498	0.5146	0.1616	0.5675	-0.0914
(-)-Trans-Carveol ; Alpha-Pinene Oxide ; Apocarboxlase (No Lys Residue) ; Perillyl Alcohol ; Piperitone		C00964 ; C02759 ; C02452 ; HMDB0034975		151.112	neg	-0.2664	0.0919	-0.002	-0.2639	-0.0389	0.2759	-1.0071	-0.0375	-0.2934	0.3308	0.2722	0.0012	0.2467	-0.0444	-0.0974	-0.4236	-0.2183	0.5112	0.4084	0.6705	0.4562	-0.0604	-0.6641	-0.4379	-0.1433	0.1327	0.0991	-0.0081	0.1006	-0.2834	0.0291	0.0092	-0.1594	-0.5326	-0.3171	-0.4369	-0.1365	0.0794	0.0067	0.0012	0.4172	0.2034	0.1793	-0.0713
3-Sulfino-L-Alanine		C00606		152.002	neg	-0.23	0.017	-0.0673	-0.3847	0.0585	-0.0543	-0.1464	-0.0598	0.5247	-0.1779	0.3168	0.4347	-0.1758	-0.636	-0.0763	0.3	0.1313	-0.0667	-0.0994	-0.2208	0.1795	-0.1038	0.2479	0.0454	0.8614	-0.0003	0.578	0.3861	0.4603	-0.6025	0.1465	0.2336	0.0431	-0.2117	0.1527	-0.4055	-0.0227	-0.4463	-0.002	0.1337	-0.0372	0.0575	0.2488	0.2776
3-Hydroxyanthranilate ; 3-Hydroxyanthranilic acid ; Mesalazine		C00632 ; HMDB0001476 ; HMDB0014389		152.035	neg	0.0826	0.2246	0.0586	0.0533	0.0095	0.0177	0.0025	-0.1518	-0.1119	0.7598	0.5341	0.3457	0.3328	0.4285	0.0794	0.3498	-0.0767	0.9458	0.5621	0.5281	0.9273	0.3419	-0.0383	-0.1256	-0.195	0.479	0.3311	0.2076	0.1964	0.1882	-0.1246	-0.024	0.0209	0.0753	-0.0003	0.0033	-0.0442	-0.0603	0.5388	0.5506	0.6726	0.3507	0.3876	0.339
Dopamine		C03758		152.072	neg	0.0892	0.1855	-0.0919	0.1126	-0.1439	0.0281	-0.4713	-0.0903	-0.0838	0.3355	0.2318	0.3461	-0.0783	-0.3834	-0.0981	-0.0699	-0.2212	0.5197	0.48	0.5264	0.4747	0.1141	0.0097	-0.2878	-0.1673	0.1238	0.0923	0.185	0.0435	-0.0014	-0.0897	0.0045	0.0741	-0.0182	-0.0835	-0.09	0.0268	-0.1657	0.212	0.5092	0.7649	0.2294	0.2903	0.3601
2,6-Dihydroxybenzoic acid ; 2,5-Dihydroxybenzoate		C00628 ; HMDB0013676		153.019	neg	-0.1157	0.084	-0.0092	0.3088	0.2535	0.1038	-0.1838	-0.0118	0.0186	0.5253	0.4036	-0.1209	0.0759	0.3361	0.0743	0.1012	-0.296	1.3553	0.5731	0.5527	0.6712	0.1996	0.1729	0.0391	-0.5628	0.7341	0.4079	-0.0594	-0.0105	-0.2362	-0.0015	0.1303	-0.3664	-0.1265	-0.0967	-0.4974	-0.3486	-0.0508	0.7277	0.4384	0.0532	0.1589	0.448	-0.0199
3,4-Dihydroxyphenylethanol				153.055	neg	0.1276	-0.0596	-0.0183	0.1325	-0.0045	-0.2904	-0.2369	-0.3081	-0.1291	0.5083	0.3764	0.2164	-0.0243	0.4427	-0.1875	-0.3446	-0.4252	0.6806	0.6951	0.6066	0.983	0.4933	-0.2467	-0.6994	-0.8082	0.2944	0.2752	0.0944	-0.3467	0.1209	-0.001	-0.0123	-0.0825	-0.0262	0.0174	-0.1478	-0.1193	-0.0514	0.563	0.394	0.7063	0.2628	0.6545	0.4597
4-Oxo-2-Nonenal				153.092	neg	0.0277	0.0109	-0.022	0.419	0.2967	-0.1496	-0.0818	-0.0767	-0.2195	0.1385	0.1895	0.1709	-0.0997	-0.0459	0.0565	0.1353	-0.0482	0.2058	0.2339	0.4539	0.6289	-0.008	-0.074	-0.1427	-0.3358	0.0569	0.1154	0.1912	-0.1772	0.1401	-0.0699	0.0483	0.0295	0.12	0.0006	0.2051	-0.0156	0.0033	-0.1647	-0.0491	0.388	-0.0877	0.2208	-0.0349
(R)-3,7-Dimethyl-1,6-octadien-3-ol ; 3,7-Dimethyl-1,6-octadien-3-ol ; D-Linalool ; p-Menth-1-en-4-ol		HMDB0036101 ; HMDB0036100 ; HMDB0036102 ; HMDB0035833		153.129	neg	0.6044	0.1498	-0.1356	0.6805	-0.0867	-0.2304	-0.2219	0.2817	-0.322	1.2197	0.6263	1.0538	0.3244	0.5189	-0.7876	0.5699	-0.5097	0.9657	1.2914	1.3936	1.634	0.8624	0.1998	-0.2078	-0.7016	0.659	0.5262	0.3927	0.1768	0.2258	-0.4201	0.2574	-0.2837	0.0404	0.3398	-0.1842	-0.5919	0.1083	1.0278	0.7759	1.3957	0.8695	0.943	0.2363
2-Hydroxy-4-Nitrophenolate		C02235		154.014	neg	-0.1932	0.2077	-1.0719	-0.0985	-0.1792	-0.9217	-0.5119	-0.3977	-1.2467	0.1457	-0.1869	-0.6506	-0.7027	-0.1315	-0.5887	-0.7074	-0.8981	0.6016	0.5659	0.3853	0.4639	-0.1991	-0.5642	-0.7446	-1.396	0.1799	-0.0854	-0.611	-0.6228	0.0192	0.0222	-0.275	0.1882	-0.0552	-0.2061	-0.0987	-0.2515	-0.3513	0.7829	0.6569	0.2958	0.1616	0.5029	0.1869
N-Methylethanolaminium Phosphate		C01210		154.026	neg	-0.0428	0.2035	-0.9178	-0.0168	-0.1634	-0.8553	-0.4735	-0.3759	-1.147	0.2247	-0.0311	-0.4862	-0.5389	-0.0971	-0.5895	-0.6415	-0.7173	0.6401	0.6568	0.4014	0.332	-0.1078	-0.4894	-0.6485	-1.1611	0.246	-0.0724	-0.441	-0.5313	-0.0028	-0.105	-0.0997	0.0684	-0.241	-0.4718	-0.2372	-0.4224	-0.4808	0.5151	0.501	0.237	0.0845	0.3559	-0.0003
4-Imidazolone-5-Propanoate		C03680		154.038	neg	-0.199	0.1307	-0.9918	-0.0073	-0.1531	-0.967	-0.0461	-0.6037	-1.2728	0.1779	-0.2205	-0.3608	-0.6985	-0.018	-0.5725	-0.5049	-0.7951	0.5334	0.5024	0.3687	0.4184	-0.1331	-0.5959	-0.2764	-1.2266	0.2327	0.0865	-0.3967	-0.4531	0.023	-0.0476	-0.1584	0.1118	-0.2618	-0.3389	-0.1569	-0.3116	-0.2504	0.5655	0.5136	0.2947	0.1967	0.4296	-0.0398
L-Histidine		C00135		154.062	neg	-0.1786	0.0199	0.0588	-0.229	-0.0199	-0.3373	-0.2696	0.0032	0.034	-0.0002	-0.3234	-0.1622	0.0037	0.2733	-0.4338	0.9056	-0.4776	0.7919	-0.0561	0.6919	-0.1679	-0.0438	-0.1219	0.0989	-0.3384	0.8337	0.1402	-0.2279	0.5418	-0.5421	-0.1363	0.2528	-0.5818	-0.3598	-0.379	-0.4321	-0.0625	0.2699	1.5075	0.1237	-0.1369	0.2034	0.1574	-0.1594
Orotate		C00295		155.012	neg	-0.0724	-0.112	0.0719	0.0054	-0.3847	-0.4158	-0.1188	-0.3587	0.0712	0.0768	0.0848	-0.198	-0.3147	0.2189	-0.2644	-0.0332	-0.4493	0.5789	0.4151	0.5151	0.0562	0.4388	0.137	-0.4538	-0.4362	0.1078	0.3295	-0.4226	-0.1015	-0.1675	-0.0951	0.1157	-0.191	-0.6809	-0.5418	-0.2259	-0.5198	-0.5558	0.796	0.3315	0.1961	0.0737	0.4908	-0.3586
3,4-Epoxynonanal ; 4-Hydroxy-2-Nonenal ; 4-Hydroxynonenal		HMDB0004362		155.108	neg	-0.0225	-0.1153	-0.0025	-0.0845	0.0938	-0.042	-0.195	-0.0907	-0.2995	0.3813	0.2339	0.4116	0.1322	0.0927	0.0651	0.0515	0.012	0.7311	0.4078	0.5921	0.4425	0.1793	-0.2822	-0.4673	-0.083	0.2905	0.1899	0.0565	-0.0597	0.1534	-0.1324	0.0305	-0.1722	-0.2527	0.0258	-0.262	-0.3095	-0.0047	0.1373	-0.0978	0.3936	-0.0535	0.0888	-0.0788
(-)-Neoisomenthol ; (E)-3-decen-1-ol ; 2-Decanone ; D-Citronellol ; Decanal ; L-Citronellol ; p-Menthan-1-ol ; p-Menthan-3-ol		HMDB0035764 ; HMDB0013810 ; HMDB0031409 ; HMDB0035093 ; HMDB0011623 ; HMDB0035094 ; HMDB0037020 ; HMDB0035765		155.144	neg	-0.0648	-0.1311	0.0215	-0.6738	-0.1481	-0.3168	-0.465	-0.4209	-0.0549	-0.0454	-0.11	0.1013	-0.6094	-0.3741	-0.2405	-0.6438	-0.7337	0.5417	0.0111	0.7753	0.5463	-0.0722	-0.1787	-0.7094	-0.4119	0.0828	-0.0313	-0.1777	-0.5238	0.35	-0.3646	0.1061	0.1079	0.1422	-0.1772	-0.5623	-0.6528	-0.3194	0.0448	0.0676	0.3972	0.0913	-0.0687	0.21
2-Aminomuconate		C02220		156.03	neg	0.1191	0.0933	-0.6736	0.2147	-0.1343	-0.6887	0.0231	0.0978	-0.8895	-0.309	-0.5842	-0.7082	-0.659	-0.2655	-0.7715	-1.0457	-1.2664	0.0329	-0.5724	-0.5281	-0.1097	-0.419	-0.3048	-0.8157	-1.0182	-0.0335	-0.1331	-0.7491	-0.8407	0.0308	-0.0306	-0.1952	0.0277	-0.5121	-0.6037	-0.2053	-0.1196	-0.0742	0.7985	0.6695	0.5598	0.296	0.4606	0.2257
3-Methylcrotonoylglycine ; Tiglyl Glycine				156.067	neg	0.1394	-0.2028	0.0586	0.2498	-0.0955	0.0994	-0.1623	0.0286	0.0834	0.0897	-0.0173	0.0541	-0.1634	-0.0117	-0.1868	0.2491	-0.5344	0.6118	0.2931	0.3957	0.4323	-0.3336	0.0703	-0.0888	-0.3535	0.1224	0.0325	-0.1059	0.1838	0.1175	-0.2033	0.1348	-0.2838	-0.1437	-0.1703	-0.3584	0.0161	-0.1728	0.5981	0.1067	0.1016	0.1791	-0.044	-0.0806
Allantoin		C01551		157.036	neg	-0.2453	0.2924	-0.0485	0.3395	0.1022	-0.3787	-0.079	0.1952	0.0313	0.0893	0.1721	-0.3032	0.0463	-0.4124	-0.1954	-0.9423	-0.6107	0.1024	0.2563	-0.0738	0.1489	0.108	-0.2738	-0.8082	-0.5656	-0.4169	-0.4121	-0.2866	-0.2542	-0.0632	-0.2253	0.0618	-0.0712	-0.1797	-0.1974	-0.4677	-0.0316	0.1554	0.2702	0.2416	0.4986	0.329	0.1168	0.0245
Succinylacetone				157.051	neg	0.1098	0.0015	-0.045	0.0526	-0.1397	-0.3035	-0.4476	-0.4448	-0.2066	0.3974	0.1348	-0.1908	-0.0776	0.131	-0.465	-0.4059	-0.1921	0.7001	0.7268	0.4633	0.9913	0.3889	-0.4539	-0.5373	-0.4912	0.2583	0.0348	-0.0587	-0.2992	0.067	0.1734	-0.2383	-0.0853	-0.0871	0.1203	-0.1968	-0.1475	0.0599	0.1133	0.1224	0.1761	0.2249	0.5094	0.0131
3-Oxovalproic acid		HMDB0060685		157.087	neg	0.0693	0.08	-0.0454	0.1521	-0.0464	-0.0269	-0.3391	-0.1825	-0.1872	0.3211	0.3263	-0.0404	0.1477	0.1714	0.0527	0.0822	-0.1446	0.3881	0.6585	0.0866	0.6605	0.2835	0.1427	0.0566	-0.1441	0.2649	0.2736	0.0199	-0.0961	0.1484	0.0078	-0.044	0.0074	-0.1625	0.0417	-0.0829	-0.0536	-0.121	0.2105	0.3108	0.3605	0.23	0.3078	0.2261
Indol-3-Ylacetaldehyde		C00637		158.061	neg	-0.5375	-0.3041	-1.7301	-0.5294	-0.2138	-1.4484	-0.931	-0.5856	-1.8442	0.9397	-0.298	-0.6746	-0.8787	0.5748	-0.8789	0.2449	-0.7743	1.6485	0.5476	0.8979	0.6496	0.0367	-0.4984	-0.6537	-1.2448	1.1643	0.0278	-0.8464	-0.411	-0.5847	-0.0158	0.1855	-0.3047	-0.3331	0.0707	-0.4686	-0.4037	-0.2201	1.7918	0.5862	0.166	0.2837	0.7094	0.0363
2-Methylbutyrylglycine ; Isovalerylglycine				158.082	neg	-0.955	0.1457	-1.7163	-0.8615	0.0616	-1.3419	-1.469	-0.3844	-1.783	0.8749	0.1336	-0.3021	-0.6134	0.4116	-0.2833	-0.2093	-0.9777	1.0096	0.8226	0.9013	0.6201	0.6568	0.0395	-0.0295	-1.177	0.7423	0.793	-0.1871	-0.2871	-0.2816	0.2861	-0.2447	-0.4273	0.0861	-0.3294	-0.3087	-0.0193	-0.0842	1.3292	1.2129	0.7493	0.4088	1.2427	0.5154
2-Oxoadipate		C00322		159.03	neg	0.0323	-0.1901	0.063	0.0759	-0.2455	-0.2068	-0.2015	-0.1237	0.1649	-0.138	-0.1428	-0.1352	-0.4007	0.1339	-0.343	-0.4264	-1.0363	0.3316	0.2763	-0.4375	0.2956	0.1198	-0.5346	-0.5275	-0.9559	-0.0204	-0.1485	-0.438	-0.1782	0.0605	-0.2546	0.1188	0.1868	0.1837	0.0777	-0.0029	0.0444	0.2742	0.2335	0.1545	-0.2436	-0.2686	0.1946	-0.1927
Acetylhomoserine				159.056	neg	-0.0388	-0.4143	0.1151	-0.2838	0.2344	-0.1737	-0.1861	-0.4096	0.0611	-0.2094	0.0694	-0.5314	-0.4766	-0.1784	-0.4744	-0.5454	-0.2696	0.2298	0.3642	-0.3864	0.5372	-0.1041	-0.3856	-0.662	-0.2945	0.0456	0.0166	-0.7169	-0.3115	-0.1228	-0.1149	0.0762	-0.1078	-0.1343	-0.1277	-0.5052	-0.2089	-0.0476	0.397	-0.0376	-0.3129	0.0866	0.1301	-0.2627
3-Methyladipic acid ; Pimelic acid		HMDB0000555 ; HMDB0000857		159.066	neg	0.0828	0.1794	-0.1259	0.2476	0.2283	-0.0259	-0.3257	-0.1943	-0.216	0.5423	0.5298	-0.3459	0.0148	0.2829	-0.198	-0.5116	-0.1597	1.4034	1.1856	0.2609	1.0855	0.4537	-0.1054	-0.2661	-0.5301	0.5287	0.4919	-0.2706	-0.06	0.373	-0.092	-0.0346	0.0048	0.0007	-0.099	-0.0655	-0.5232	-0.3193	0.5347	0.5677	0.1497	0.2581	0.5305	0.1767
D-Alanyl-D-Alanine				159.08	neg	-0.0196	0.0413	-0.0404	0.1876	0.2597	-0.2308	0.0931	-0.221	-0.2464	0.1106	0.2412	-0.2432	-0.0658	-0.0757	-0.1669	-0.6452	-0.218	0.1802	0.5061	0.0237	0.3101	0.3775	0.0853	-0.1807	-0.2554	-0.0911	0.0816	-0.2838	-0.3373	0.3159	-0.0122	-0.1363	-0.0666	-0.0837	-0.1328	-0.0707	-0.1927	-0.2311	0.0929	0.0274	-0.0706	-0.0357	0.2648	-0.1437
Tryptamine		C00398		159.093	neg	-0.0831	0.0342	-0.0153	-0.0142	-0.0753	-0.3305	-0.2078	-0.5599	-0.0417	0.2239	0.3097	0.0362	-0.1464	0.0861	-0.0784	-0.3975	-0.0747	0.5868	0.871	0.6435	0.4792	0.1048	-0.0654	-0.5089	-0.2907	-0.0553	0.2474	-0.1365	-0.0783	0.2931	-0.0403	-0.0424	0.0904	0.0702	0.457	0.0683	0.0094	0.29	0.2503	0.3063	0.4252	0.2402	0.2076	0.3168
4-Hydroxyvalproic acid ; 5-Hydroxyvalproic acid ; 7-Hydroxy-Octanoate		HMDB0013900 ; HMDB0013898		159.103	neg	0.2162	0.062	-0.0667	0.0954	-0.0072	-0.004	-0.2821	-0.1926	-0.2938	0.1312	0.2435	0.2229	0.1172	0.1136	-0.0125	-0.231	-0.2329	0.5872	0.5275	0.3875	0.6261	0.4148	-0.182	0.1291	-0.2903	0.349	0.144	0.1124	-0.1608	0.1844	0.0181	-0.0983	-0.2703	-0.2974	0.0062	-0.1629	-0.3049	-0.2421	0.2883	0.1865	0.3286	0.2831	0.3582	-0.062
Acetyl-Threonine ; L-2-Aminoadipate		C00956		160.062	neg	0.2204	-0.0393	-0.1438	0.0646	0.0016	-0.1701	-0.2133	-0.1087	-0.0725	0.3658	0.2598	0.0773	0.095	0.4719	-0.2287	-0.7726	-0.9666	0.1416	0.2231	-0.0452	-0.2544	0.6898	0.0386	-0.3241	-0.9174	0.2403	0.3578	0.1456	0.2145	0.164	-0.2484	0.2259	-0.3041	-0.5963	-0.2583	-0.2906	-0.6397	0.4717	0.875	0.471	0.551	0.296	0.9049	0.4686
2,4-Dichlorophenol		HMDB0004811		160.956	neg	-0.3751	-0.5017	-2.2298	-0.4253	-0.1055	-1.1754	-0.964	-0.4016	-1.9004	0.3794	-0.3877	-0.4276	-1.0424	-0.0104	-0.575	0.4485	-0.5902	1.104	-0.0322	1.2132	0.1973	0.3193	-0.1892	-0.3471	-0.8547	0.779	0.231	-0.4584	-0.2831	-0.653	0.0993	0.1686	-0.4532	-0.1149	-0.1285	-0.6623	-0.0722	-0.2655	1.4573	0.5763	0.2672	0.368	0.253	-0.0959
Umbelliferone		C09315		161.024	neg	0.2335	-0.088	-0.037	-0.0105	-0.2368	-0.0916	-0.1777	-0.5215	0.2365	0.316	0.0715	-0.3158	-0.07	0.0646	-0.2649	-0.2122	-0.3476	0.6987	0.4554	0.3715	0.4723	0.1352	-0.1245	-0.3905	-0.3899	0.3099	0.1517	-0.2765	-0.2623	-0.1488	0.0462	0.0066	-0.2924	-0.3563	0.0049	-0.2364	-0.674	-0.061	0.469	0.2495	-0.1242	-0.0283	0.4234	-0.0779
1,2-Dihydroxy-5-(Methylthio)Pent-1-En-3-One		C15606		161.025	neg	0.3832	-0.0275	-0.0966	0.1396	-0.284	-0.0988	-0.0609	-0.4876	0.1141	0.3954	0.0959	-0.1992	0.0403	0.0979	-0.3804	-0.2004	-0.3206	0.8134	0.5617	0.4904	0.6109	0.199	-0.1348	-0.2778	-0.2771	0.3136	0.1801	-0.1719	-0.197	-0.0259	0.0812	-0.0641	-0.1782	-0.4186	0.0085	-0.1104	-0.6892	0.0017	0.4284	0.273	-0.0622	0.0197	0.4066	-0.1397
2-Hydroxyadipic Acid ; 3-Hydroxy-3-Methyl-Glutarate ; 3-Hydroxy-Adipate				161.045	neg	-0.0031	0.0028	-0.4254	-0.4453	-0.3207	-0.8893	-0.2875	-0.1079	-0.4092	-0.175	-0.1392	-0.3904	-0.338	-0.1337	-0.9535	-0.6211	-1.1858	0.294	-0.1291	0.2155	-0.1093	-0.1409	-0.5953	-0.7764	-1.2071	0.3271	0.0216	-0.3216	-0.3502	-0.2704	0.0481	0.301	-0.2986	-0.2634	0.093	-0.2454	0.0057	0.3078	0.8422	0.7185	0.5299	0.4129	0.2464	-0.1445
Erythro-5-Hydroxy-L-Lysine		C16741		161.096	neg	0.0371	-0.0321	0.0038	0.1045	-0.1819	-0.2313	-0.1979	-0.2746	0.1876	-0.1654	0.0176	-0.3388	-0.2537	0.0748	-0.3736	-0.4467	-0.1943	0.065	0.0842	-0.0779	0.3946	0.1396	-0.2621	-0.5275	-0.3101	-0.0579	-0.2397	-0.3622	-0.4152	-0.0026	-0.1223	0.1393	-0.1353	0.1349	0.0709	-0.0568	-0.3419	0.1506	-0.0688	-0.0188	0.1073	-0.0915	0.0758	-0.1814
N-Acetyl-L-Cysteine				162.021	neg	-0.1125	-0.0904	0.0072	-0.0723	-0.1708	0.1249	-0.1423	-0.1489	0.1337	-0.0949	-0.089	-0.4319	-0.3339	-0.2429	-0.3605	-0.2658	-0.3874	-0.1417	-0.2065	-0.0798	-0.0612	-0.1478	-0.487	-0.5179	-0.5798	-0.1678	-0.0813	-0.3524	-0.0772	0.0898	-0.2564	0.1858	-0.1102	-0.0868	0.0509	-0.1185	0.0538	0.0546	-0.0427	0.0784	-0.0321	-0.0652	-0.2421	-0.1822
S-(2-carboxypropyl)-Cysteamine		HMDB0002169		162.057	neg	-0.0445	0.0639	-0.0145	-0.3613	-0.0955	-0.7601	-0.7207	-0.4657	-0.3204	0.0856	-0.0639	0.0986	0.1536	-0.2297	0.2117	0.1213	-0.1713	-0.0287	0.2701	0.8497	0.5604	0.2302	-0.1575	-0.3691	-0.3772	0.1572	0.1464	0.0364	0.0709	-0.3182	0.0915	0.0265	-0.7011	-0.031	-0.0106	-0.4726	0.2773	0.3792	0.2028	-0.0569	0.0812	-0.2351	0.1739	-0.1356
Keto-Phenylpyruvate ; Trans-4-Coumarate		C00166 ; C00811		163.04	neg	-0.0549	-0.1389	0.0478	0.1602	0.0027	-0.0884	-0.1829	-0.0282	0.0182	0.0498	0.018	-0.0964	-0.0046	0.1677	-0.1609	-0.1908	-0.4002	0.9824	0.3877	0.3671	0.2979	-0.0814	-0.2252	-0.3738	-0.3997	0.0856	0.0911	-0.0053	-0.0467	0.0896	0.0149	-0.0269	-0.1066	0.0564	0.1381	-0.0454	0.0172	0.0519	0.0571	0.03	0.0357	0.082	0.3182	-0.0779
PHderiv_Glyoxylate; Glyoxalate; Glyoxylic acid		C00048		163.051	neg	0.6552	0.6119	-0.2254	0.397	0.5113	0.1087	0.5303	0.5282	-0.0851	-0.2182	0.1157	0.0852	0.1198	-0.1347	0.5179	0.0325	0.0699	-0.4298	-0.539	-0.8768	-0.9005	-0.3834	0.5304	0.1996	0.0359	-0.3353	0.2409	0.1424	0.1115	0.425	0.2146	-0.1153	0.0788	0.3742	0.2052	0.3341	-0.184	0.0763	-0.6762	-0.1579	-0.129	-0.0041	-0.538	-0.4993
Methyl 3-phenylpropanoate		HMDB0030060		163.076	neg	-0.1214	0.2063	-0.0474	0.1171	0.1604	0.0303	-0.1464	-0.045	-0.1841	0.2018	0.4671	0.0755	0.0603	-0.0228	-0.0488	-0.0625	-0.0991	0.1324	0.7781	0.3118	0.6956	0.0765	0.0131	-0.3193	-0.2474	0.01	0.3106	0.1546	-0.1534	0.2273	-0.1598	0.071	0.2621	0.3206	0.2129	0.1346	-0.0975	-0.2271	0.1442	0.4795	0.3651	0.2524	0.2139	0.2654
N-Formylanthranilate		C05653		164.036	neg	-1.0212	-1.3071	-2.2639	-0.7983	-1.1193	-1.9988	-1.1666	-1.4293	-2.2153	-0.4694	-0.9854	-1.5586	-1.7013	-0.7927	-1.495	-1.6348	-1.479	0.1559	0.1539	0.165	0.3762	-0.9195	-1.4241	-1.7879	-1.9522	-0.2279	-0.6858	-1.576	-1.6886	0.3598	0.0212	-0.355	0.7086	0.1341	-0.246	0.1696	-0.2117	-0.3653	1.0917	0.8466	0.6573	0.6028	0.9363	0.8781
6,7-Dihydroxy-1,2,3,4-Tetrahydroisoquinoline ; L-Phenylalanine		C00079		164.072	neg	-0.4861	-0.3773	-1.5889	-0.4985	-0.3616	-1.531	-0.6224	-0.5304	-1.5288	0.0642	-0.6113	-0.4452	-0.6002	0.1586	-0.7761	-0.1298	-0.7034	0.8962	0.08	1.1674	0.1628	-0.1221	-0.5741	-0.4195	-0.8055	0.8417	-0.1155	-0.5647	-0.3	-0.4445	-0.1953	-0.0571	-0.2122	-0.2494	-0.4095	-0.3927	-0.2074	-0.068	1.3052	0.3372	0.2508	0.2573	0.5403	0.0864
(4-Hydroxy-3-Methoxyphenyl)Acetaldehyde ; Ethyl salicylate ; 3-(3-Hydroxy-Phenyl)Propionate ; Phenyllactate		C05581 ; HMDB0029817		165.055	neg	0.0523	-0.0001	-0.0444	0.1469	-0.0015	-0.3084	-0.3128	-0.2323	-0.0141	0.5158	0.3738	1.3634	0.2895	0.3103	-0.0849	-0.0507	-0.297	1.1325	0.8918	1.9769	1.065	0.1743	-0.0304	-0.1768	-0.4467	0.3614	0.4044	1.0302	0.0525	0.0262	-0.22	0.1776	-0.203	-0.1872	0.1174	-0.23	-0.6186	-0.0821	0.301	0.455	1.3674	0.2496	0.4596	0.1644
Urate Radical				166.015	neg	-0.0382	-0.1853	0.0385	-0.0546	-0.1395	-0.3014	-0.554	-0.2124	0.0503	0.1032	-0.2053	-0.3421	-0.2942	0.0759	-0.6088	-0.6425	-0.5409	0.6272	0.4686	0.0968	0.6847	0.0216	-0.5587	-0.9477	-0.4587	0.1198	0.0268	-0.5376	-0.3857	0.0153	0.0205	-0.0624	-0.153	-0.2859	-0.1581	-0.052	-0.2716	0.0823	0.3014	0.1738	-0.0432	-0.0795	0.006	-0.0143
Quinolinic Acid		C03722		166.016	neg	-0.0319	-0.2011	0.0435	-0.0533	-0.1603	-0.2999	-0.5464	-0.2284	0.0575	0.0793	-0.212	-0.346	-0.3067	0.046	-0.609	-0.647	-0.5508	0.5977	0.4422	0.0889	0.6084	0.0418	-0.5604	-0.9527	-0.4646	0.1	0.0201	-0.5429	-0.3928	0.0249	0.0338	-0.077	-0.1168	-0.2832	-0.1523	-0.0412	-0.2875	0.0669	0.2742	0.1789	-0.0298	-0.0964	-0.0063	0.0032
Thioguanine		HMDB0014496		166.017	neg	-0.0612	-0.1741	0.0553	-0.2454	-0.3408	-0.1355	-0.6077	-0.2371	0.2826	-0.0654	-0.2632	-0.3661	-0.3556	-0.0556	-0.5409	-0.6294	-0.6664	0.3922	0.2686	-0.0928	0.3737	-0.0763	-0.4253	-1.1012	-0.4053	0.0003	-0.0173	-0.6119	-0.4573	0.0619	-0.0109	-0.0372	-0.1182	-0.3356	-0.0808	0.0164	-0.1018	0.0734	0.063	0.0451	-0.0808	-0.2187	-0.091	0.0278
Apoa1				166.028	neg	-0.1947	0.0016	0.013	0.2612	0.0633	-0.1007	-0.3009	-0.2973	0.3313	0.2344	-0.0421	-0.1327	-0.2746	0.0126	-0.4904	-0.2944	-0.6183	1.1896	0.6702	0.074	0.4154	-0.3148	-0.4225	-0.539	-0.6595	0.2072	-0.0267	-0.2159	-0.167	0.1272	-0.0311	-0.0457	0.1271	-0.1541	-0.386	0.0418	-0.2915	-0.1679	0.2724	0.3545	0.346	-0.1069	0.0134	0.1836
3-hydroxy-acetaminophen ; Pyridoxal		C00250		166.052	neg	0.2997	-0.1625	-0.0357	-0.2065	-0.3257	-0.29	-0.3305	-0.322	0.0901	0.1722	-0.0601	0.1477	-0.2234	0.0536	-0.1846	0.0418	-0.1586	0.2938	0.0997	0.5177	0.3062	0.0191	-0.1297	-0.2563	0.3612	0.0977	0.1795	0.0798	-0.1365	0.2323	-0.085	-0.0665	-0.1219	-0.01	-0.14	-0.1664	0.068	-0.0866	0.2781	0.2529	0.27	0.1181	0.3192	0.0992
Urate		C00366		167.021	neg	-0.107	0.0946	-0.1181	-0.1433	-0.2228	0.0316	0.1	-0.1919	0.4543	0.1582	0.313	0.1433	0.1535	-0.0233	-0.0518	-0.0684	0.1605	1.0034	0.3285	-0.0357	0.5065	0.3081	-0.1976	-0.3588	0.3206	0.0678	0.823	0.236	0.214	0.0018	-0.0549	-0.119	-0.2115	0.056	-0.097	-0.2049	-0.3468	-0.2939	-0.1052	0.2085	-0.0093	0.1599	0.1344	0.136
3,4-Dihydroxymandelaldehyde ; p-Hydroxymandelic acid ; (3,4-Dihydroxyphenyl)Acetate ; Homogentisate		C05577 ; C01161 ; C00544 ; HMDB0000822		167.036	neg	0.2468	0.121	-0.0852	0.1528	0.1855	-0.2369	-0.5789	-0.3178	-0.1943	1.0211	0.7664	0.5783	0.5001	0.7299	0.1782	0.3635	-0.024	1.468	1.2593	1.3468	1.6641	0.715	-0.0689	-0.3023	-0.6034	0.9034	0.552	0.4375	0.0428	0.302	-0.0786	-0.0388	-0.1479	-0.2852	0.0276	-0.3615	-0.6586	-0.2909	0.8922	0.7028	0.9341	0.5328	1.0477	0.587
6-Hydroxydopamine-Quinone				167.06	neg	0.0482	0.1315	-0.0607	0.2067	0.1683	-0.2628	-0.2269	-0.1482	-0.0366	0.4334	0.2327	0.1882	0.0114	0.3184	-0.2299	0.1576	-0.4021	1.1371	0.6584	1.0777	0.9509	0.2306	-0.1197	-0.1657	-0.6329	0.695	0.2795	0.0784	-0.0274	0.0555	0.0952	-0.0945	-0.0639	-0.2082	-0.336	-0.003	-0.0193	-0.0899	0.7998	0.3562	0.2655	0.0251	0.4981	-0.0691
Pyridoxamine		C00534		167.083	neg	0.3309	-0.2363	-0.0134	-0.0069	0.0322	-0.1684	-0.1998	-0.2566	0.0438	0.1864	0.1995	0.2846	-0.0032	0.1174	0.1627	-0.2475	-0.5897	0.6977	0.5225	0.8077	0.5679	-0.1277	-0.0854	-0.2075	-0.6861	0.3563	0.1451	0.131	-0.4122	0.2295	-0.1077	-0.0185	-0.2071	-0.1708	-0.2338	-0.2164	0.1323	0.0488	0.242	0.2271	0.3201	-0.0665	0.1692	0.2137
3-Methoxytyramine		C05587		167.097	neg	0.1163	-0.0424	-0.0001	-0.1242	0.2958	0.0568	-0.547	-0.211	0.099	0.2857	0.0933	0.4085	0.0119	0.3039	0.2659	0.1702	-0.6356	0.4387	0.3875	0.5289	0.7118	0.2068	-0.3125	-0.3193	-0.324	0.3814	0.2243	0.1004	-0.3348	0.0894	-0.0604	0.0056	-0.291	-0.2091	0.0379	-0.082	-0.1284	0.1341	0.5255	0.3417	0.5062	0.1342	0.3228	-0.0808
L-Cysteic Acid		C00506		168	neg	0.6957	0.8078	-0.2486	0.1732	0.365	0.192	0.537	0.5295	-0.3445	-0.1684	0.4694	0.5413	0.3242	-0.3338	0.8297	0.4913	0.1509	-0.4857	-0.3359	-0.7866	-0.5737	-0.1619	0.8333	0.7854	0.7925	-0.4621	0.5579	0.4764	0.3041	0.6559	-0.035	0.0726	0.2141	0.3372	-0.0906	0.4031	-0.3184	-0.331	-0.7031	-0.2379	0.0444	0.0652	-0.6261	-0.3185
Phosphodimethylethanolamine		C13482		168.043	neg	-0.2281	-0.3229	0.1027	-0.1971	-0.451	0.021	0.0408	0.12	0.3101	-0.4418	-0.4247	-0.7149	-0.4803	0.016	-0.2818	-1.4633	-1.4927	-0.6025	-0.3004	-1.8372	-1.7308	0.361	0.0175	-0.701	-0.696	-0.2754	-0.111	-0.2105	-0.3543	0.1807	-0.0424	-0.0396	-0.4694	-0.6301	-0.6885	0.213	0.4794	0.4518	-0.5862	-0.8469	-0.5841	-0.7944	-0.1544	-0.4116
Norepinephrine ; Pyridoxine		C00547 ; C00314		168.067	neg	-0.0404	-0.1647	-1.2647	0.1389	0.2262	-1.111	-0.3357	-0.4122	-1.2176	0.6538	-0.4182	0.1897	-0.9709	0.7464	-0.7337	-0.0979	-1.1843	1.578	0.4153	1.8562	0.2244	0.4025	-0.2654	-0.2979	-1.334	1.1812	0.2473	0.1126	-0.2263	-0.4576	-0.1997	-0.1916	-0.5541	-0.7586	-0.6493	-0.4733	-0.4776	-0.3334	1.0902	0.2275	0.1828	-0.0375	0.3422	-0.4273
3-Methylhistidine				168.079	neg	0.0013	0.0541	0.0063	0.0419	0.1665	-0.1637	-0.0564	-0.1286	0.2628	0.2087	-0.33	0.1051	-0.4953	0.4025	-0.395	-0.0652	-0.8915	0.9232	0.0848	0.8393	0.0352	0.3257	0.038	-0.1585	-0.7426	0.5741	0.1754	0.0382	-0.0352	-0.0491	0.0774	-0.0464	-0.1563	-0.5507	-0.4814	-0.1094	-0.149	-0.0493	0.7145	0.0871	0.1105	-0.0093	0.2865	-0.201
(S)-3-Sulfonatolactate		C11499		168.984	neg	1.2445	2.3803	-0.4216	0.7097	1.3153	1.1444	1.4671	2.0572	-0.2451	-0.0771	1.5997	1.3447	0.9924	-0.127	2.2882	1.8215	1.5651	-0.6893	-0.6713	-1.0279	-0.6819	-0.1151	1.9028	2.0875	2.3678	-0.2968	1.6757	1.5005	0.7562	1.4561	0.4887	0.0592	0.6019	1.4482	-0.0666	1.4085	0.2989	-0.1576	-1.1501	-0.1795	0.0365	0.1848	-0.7936	-0.7622
Dihydroxyacetone Phosphate ; Glyceraldehyde 3-Phosphate		C00111 ; C00118		168.988	neg	0.894	1.385	-0.339	0.5683	0.9368	0.6898	0.9386	1.1967	-0.2031	-0.1776	0.7902	0.7237	0.7203	-0.1913	1.4635	1.0546	1.0794	-0.5858	-0.5635	-0.9549	-0.6727	-0.0868	1.297	1.2383	1.5916	-0.4327	0.928	0.8581	0.5785	0.9008	0.2235	0.0297	0.4086	0.8373	-0.0085	0.8605	0.0509	-0.1701	-0.9741	-0.1718	-0.0279	0.1463	-0.6541	-0.5292
3,4-Dihydroxyphenylethyleneglycol		C05576		169.049	neg	-0.0841	-0.081	-0.0079	-0.1912	-0.1244	0.0118	-0.4575	-0.1732	0.0145	0.5927	0.4679	1.922	0.1111	0.4037	-0.0372	-0.2716	-0.7142	0.5409	0.9256	2.4246	1.0728	0.5936	-0.0547	-0.4469	-0.733	0.4556	0.2712	1.1816	-0.068	0.2193	-0.1062	-0.1119	-0.2853	-0.4893	-0.3062	0.0117	-0.3219	-0.2196	0.5716	0.4758	1.9659	0.3145	0.7492	0.4373
2-Biphenylol		HMDB0032582		169.066	neg	-0.3153	-0.2033	0.1357	-0.3935	-0.3401	0.0002	-0.4868	-0.4511	0.1557	-0.2912	-0.152	0.1436	-0.1915	-0.3252	-0.2052	-0.6612	-0.0893	-0.5033	-0.2081	0.1762	-0.3857	-0.1508	-0.1095	-0.3302	0.1609	-0.5998	-0.3952	-0.2602	-0.3355	-0.1098	-0.0374	0.0699	-0.2587	-0.0505	0.0394	-0.0305	0.4925	0.2599	-0.4127	-0.2164	0.1026	-0.1049	-0.3332	-0.2575
Linalyl oxide		HMDB0035907		169.123	neg	-0.0928	0.1409	-0.0546	-0.3742	0.0451	-0.1627	-0.8177	-0.0619	-0.5264	0.9596	0.5645	1.1734	0.3258	0.3368	-0.1158	0.4868	-0.2848	1.177	0.7577	1.7409	1.1722	0.5093	-0.4038	-0.1641	-0.4627	0.5991	0.3447	0.7458	0.0362	0.117	-0.2379	0.0903	-0.4516	-0.0858	0.2527	-0.3378	-0.339	-0.0716	0.8503	0.6659	1.6211	0.6365	0.6117	0.3676
Undecanal		HMDB0030941		169.159	neg	0.0379	-0.0315	-0.0425	0.1286	0.0232	-0.0064	-0.0128	-0.1046	-0.2197	0.033	-0.2373	0.3232	-0.0594	0.1795	-0.3268	-0.5885	-0.2777	0.1731	0.4135	-0.1189	0.0582	0.0225	-0.732	-0.8516	-0.26	-0.4126	0.1197	0.0591	-0.2187	0.2704	-0.456	0.2315	0.461	-0.615	0.0598	-0.0664	-0.3842	-0.0977	-0.1344	-0.2347	-0.0402	0.0472	0.0017	-0.4107
Glycerol 2-Phosphate ; Glycerol 3-Phosphate		C00093		171.008	neg	-0.5808	-0.4837	0.2133	-0.6415	-0.55	-0.2415	-0.552	-0.3953	0.6287	-0.3576	-0.2003	-0.3852	-0.1868	-0.1712	-0.3708	-1.0514	-0.6888	-0.1739	-0.0303	-0.0899	-0.1628	-0.1624	-0.3282	-0.5461	-0.4202	-0.2637	-0.1021	-0.3381	-0.0641	-0.1461	0.0708	-0.0115	-0.3928	0.107	0.0966	-0.0351	0.1177	0.2567	-0.5459	-0.3044	-0.1253	-0.2624	-0.3439	-0.1314
2-Octenedioic acid ; cis-4-Octenedioic acid ; trans-3-Octenedioic acid		HMDB0000341 ; HMDB0004982 ; HMDB0013312		171.066	neg	-0.0457	-0.1419	0.0429	0.0433	-0.155	0.0539	-0.2482	-0.0957	0.3213	-0.0407	0.0497	-0.1568	-0.1073	-0.0321	-0.2812	-0.5463	-0.5532	0.3021	0.543	0.1499	0.3349	-0.006	-0.2104	-0.3376	-0.9376	0.0873	0.2195	-0.0858	-0.447	-0.1577	-0.0332	0.066	-0.1304	-0.0982	0.3132	-0.1905	0.017	0.2772	0.1906	0.1962	0.0581	0.0151	0.1442	-0.1018
Glycylproline ; L-Prolinylglycine				171.079	neg	-0.1228	-0.1376	0.0578	-0.1726	-0.2762	-0.5829	-0.0981	-0.1009	0.0366	-0.3948	-0.2498	-0.3533	-0.2996	-0.3281	-0.5341	-1.0771	-0.9153	-0.1868	0.0158	-0.3252	-0.0976	-0.2992	-0.4232	-0.8647	-1.0267	-0.4239	-0.39	-0.7089	-0.7636	-0.1313	0.1029	-0.0376	-0.3298	-0.2867	-0.0506	-0.1039	0.2108	0.3179	0.0884	-0.1828	-0.2828	-0.26	0.0893	-0.2226
4-Hydroperoxy-2-Nonenal				171.102	neg	0.1031	0.0501	-0.094	0.0317	-0.0547	0.0231	-0.054	0.0167	-0.1351	0.0477	0.0469	0.0556	-0.0011	0.0886	0.0788	-0.3243	-0.1005	0.0541	0.1044	0.1373	0.1736	0.2471	-0.0011	-0.1035	-0.1026	0.0315	0.0678	0.0232	-0.1733	0.1587	0.0306	-0.0777	0.1642	-0.0615	-0.0042	0.0113	0.0457	-0.1428	0.0301	0.1078	0.3311	0.0682	0.3533	0.0382
2-Methylpropyl hexanoate ; Butyl hexanoate ; Capric acid ; Hexyl butyrate ; Octyl acetate ; Pentyl 3-methylbutanoate ; Decanoate (N-C10:0)	SFA(Caprate)	C01571 ; HMDB0036228 ; HMDB0040211 ; HMDB0000511 ; HMDB0033620 ; HMDB0038602 ; HMDB0032045		171.139	neg	-0.0271	0.056	-0.0328	0.0385	-0.0497	-0.1488	-0.2786	-0.126	-0.2626	0.4699	0.2154	0.6259	0.0585	-0.0133	-0.1506	0.11	-0.3278	0.5137	0.3109	0.7905	0.4887	0.1715	-0.1297	-0.2862	-0.4351	0.3241	0.0116	0.2923	-0.1948	0.0889	-0.1777	0.1072	0.0018	-0.0968	0.1424	-0.1987	-0.2792	-0.0888	0.4502	0.3812	0.9529	0.1966	0.3202	0.1494
2-Oxoarginine ; 5-Guanidino-2-Oxopentanoic Acid		C03771 ; HMDB0004225		172.075	neg	-0.6776	-0.7088	-2.4517	-0.6285	-0.4221	-1.9807	-1.0102	-0.6973	-2.4374	0.0507	-0.7	-0.9565	-1.1883	0.1634	-1.0594	-0.2048	-0.9762	1.0189	0.1114	1.1672	0.1143	-0.1591	-0.6581	-0.6638	-1.2195	1.0308	-0.2226	-0.9899	-0.4881	-0.9672	-0.2965	-0.4449	-0.6098	-0.3722	-0.7455	-0.8126	-0.3549	-0.4625	1.4124	0.2687	-0.2035	0.0351	0.3928	-0.1343
Hexanoylglycine ; Acetyl Isoleucine (Chemspider Id: 9964364) ; Hexanoyl-Glycine ; N-Acetylleucine		HMDB0000701		172.098	neg	0.0752	0.2197	-0.0841	0.0525	0.2919	-0.3926	-0.65	-0.3953	0.2319	0.1003	-0.1603	0.0974	-0.154	-0.0411	-0.3992	0.2432	-0.3423	1.0975	-0.0325	1.1407	-0.0995	-0.0535	-0.2058	0.1575	-0.3132	0.8126	0.0303	0.0212	0.1453	-0.3402	0.1397	0.0565	-0.6054	-0.2724	0.0822	-0.353	-0.2346	0.1404	0.8713	0.4142	0.3662	0.2622	0.2496	-0.2205
Dehydroascorbide ; Cis-Aconitate		C00425 ; C00417		173.009	neg	-0.203	0.0168	0.0236	-0.2312	-0.3481	-0.2564	-0.1939	-0.3308	-0.0869	-0.4353	-0.0583	0.3989	0.7229	-0.1408	-0.1077	-0.2726	-0.1216	0.1124	-0.005	0.2115	-0.0239	-0.0624	-0.3792	-0.2653	-0.2359	-0.1959	-0.1596	-0.0025	0.2071	-0.0862	-0.246	0.1809	-0.3689	-0.1857	-0.07	-0.5214	-0.3827	0.2429	-0.178	0.4098	1.0109	0.9023	-0.2941	-0.1084
N-Acetyl-L-Asparagine ; N-Formimidoyl-L-Glutamate		C00439		173.059	neg	-0.0773	-0.2993	0.1215	-0.0767	-0.1785	-0.0417	-0.2955	-0.3319	-0.0696	-0.3742	-0.143	-0.1824	-0.1275	-0.3859	-0.3055	-0.3343	0.0708	-0.3005	-0.3461	-0.2471	-0.2321	-0.1158	0.078	-0.1536	0.1966	-0.4785	-0.3841	-0.3548	-0.2112	-0.0578	-0.0405	0.0199	-0.5115	-0.0979	-0.4258	-0.164	0.0006	-0.2314	-0.3263	-0.2892	-0.1202	-0.2744	-0.5003	-0.2981
Demethylated Antipyrine		C13008		173.071	neg	0.1276	0.1303	-0.072	-0.0292	0.3109	-0.1319	-0.3295	-0.0991	-0.0773	-0.1172	-0.25	-0.2405	-0.4539	-0.3034	-0.4542	-0.3235	-0.6484	0.4554	-0.0292	0.3111	-0.1571	-0.1444	-0.2698	-0.4481	-0.9322	0.1606	-0.1135	-0.4259	-0.4285	-0.2889	-0.139	0.1603	-0.0805	-0.1845	-0.222	-0.5686	-0.2998	-0.0756	0.4877	0.1725	0.0519	-0.1629	0.1514	0.0926
Suberic Acid		C08278		173.082	neg	0.1862	0.4149	-0.302	0.2386	0.3145	-0.0452	-0.0457	0.0254	-0.272	0.1755	0.1112	0.1079	-0.0511	0.1527	-0.1552	0.0704	-0.196	1.8073	0.3684	0.6895	0.4865	0.3575	-0.1665	-0.0138	-0.2837	0.441	0.1443	0.3536	0.0244	-0.0504	-0.0046	-0.024	-0.0719	-0.1653	0.0167	-0.2946	-0.0976	-0.192	0.3681	0.177	0.2536	0.1536	0.2115	-0.135
D-Arginine ; L-Arginine		C00792 ; C00062		173.104	neg	-0.6943	-0.5667	-2.2465	-0.4713	-0.3127	-1.7606	-1.1014	-0.8564	-2.4019	0.2201	-0.5313	-0.8215	-1.0271	0.4004	-0.846	0.9041	-0.8819	1.0611	0.1197	1.2094	0.3733	-0.1088	-0.4684	-0.3061	-1.2281	1.3528	-0.0346	-0.7037	-0.238	-1.3176	-0.4091	-0.2122	-0.9997	-0.7585	-0.8243	-1.22	-0.5599	-0.385	2.0445	0.3262	-0.0673	0.1393	0.2748	-0.2889
Monodehydroascorbate		C01041		174.015	neg	0.1813	0.0449	-0.0437	0.1314	-0.1362	-0.2305	0.2263	-0.048	0.2012	0.0264	-0.2984	-0.246	-0.2528	-0.3543	-0.3662	-0.5271	-1.4067	0.2036	-0.226	0.3324	-0.269	0.2544	-0.2218	-0.1325	-0.6332	0.3291	-0.07	-0.3093	0.1623	-0.285	-0.0408	0.1331	-0.7789	-0.3413	-0.4362	-0.3864	-0.1223	0.2349	1.1829	0.3847	0.4229	0.5784	0.2736	-0.0673
2-Amino-3-Oxoadipate ; N-Acetyl-L-Aspartate		C05520 ; C01042		174.041	neg	0.1665	0.1374	-0.2966	0.0927	-0.0628	-0.48	0.0528	0.1427	-0.2778	-0.539	-0.6418	-1.092	-1.3457	-0.6483	-1.1876	-1.9088	-1.9433	-0.8262	-0.7789	-1.4177	-1.7048	-0.4552	-1.0272	-1.148	-1.3235	-0.3032	-0.4039	-0.7388	-0.8502	0.0447	-0.1748	0.1091	-0.1332	-0.4821	-0.4147	-0.0939	-0.2047	0.1436	0.7948	0.8521	0.8192	0.5912	0.5136	0.4104
(5-Hydroxyindol-3-Yl)Acetaldehyde ; Indole-3-Acetate		C05634 ; C00954		174.055	neg	0.1322	0.0643	-0.3664	0.089	-0.1203	-0.4393	-0.0241	0.0795	-0.3344	-0.4113	-0.6321	-0.9331	-1.2626	-0.4905	-1.0281	-1.568	-1.7814	-0.3708	-0.5239	-0.7411	-1.1586	-0.379	-0.9943	-0.9463	-1.2756	-0.08	-0.3458	-0.6343	-0.835	-0.011	-0.2395	0.0903	-0.2126	-0.5248	-0.3642	-0.1473	-0.2546	0.078	0.8556	0.7847	0.7664	0.5359	0.4764	0.3962
L-Citrulline		C00327		174.088	neg	0.0975	0.1162	-0.3297	-0.0043	-0.1461	-0.161	-0.2026	-0.1119	-0.1598	-0.1633	-0.1797	-0.3988	-0.7736	-0.3763	-0.9748	-0.686	-1.1079	0.8258	-0.0105	0.0887	-0.185	-0.1367	-0.6641	-0.5473	-0.638	0.2657	0.1082	-0.3336	-0.4799	0.0715	-0.1348	0.0038	-0.3331	-0.2857	-0.4207	-0.0372	-0.4714	0.0465	0.5209	0.3773	0.321	0.2657	-0.112	0.0697
Debrisoquine		C13650		174.106	neg	-0.5734	-0.4846	-2.0766	-0.3445	-0.3379	-1.835	-0.7561	-0.9296	-2.2203	0.1893	-0.5618	-0.7516	-1.0044	0.2143	-0.9157	0.7568	-0.9629	1.2088	0.2473	1.309	0.4469	-0.2462	-0.4491	-0.2969	-1.2762	1.3043	-0.0158	-0.6994	-0.2024	-1.5974	-0.4598	-0.3543	-0.8628	-0.9239	-1.0477	-1.2635	-0.5502	-0.559	1.9227	0.2323	-0.2453	0.0436	0.1951	-0.3758
D-Glucurono-6,3-Lactone ; Glycogen, Structure 1 (Glycogenin-11[1,4-Glc]) ; L-Ascorbate		C02670 ; C00072		175.025	neg	0.2786	-0.1912	-0.0028	0.0784	-0.1589	-0.2414	0.132	-0.2911	-0.2004	0.1191	0.3117	-0.2774	-0.0499	-0.1441	-0.0491	-0.5511	-0.497	0.4463	0.3566	-0.0399	0.1361	0.1143	-0.1568	-0.3725	-0.2636	-0.043	0.2105	0.0085	-0.2651	-0.1347	-0.3009	0.2649	0.0497	-0.2751	0.1458	-0.1857	-0.009	0.2848	0.0617	0.0874	0.0064	0.25	0.1869	0.171
N-Carbamoyl-L-Aspartate		C00438		175.039	neg	-0.2485	0.2069	-0.3401	-0.1662	0.0035	-0.452	-0.1861	0.0193	-0.2851	-0.135	-0.3051	-0.7485	-0.7924	-0.2667	-0.6612	-1.0268	-0.8199	0.0814	0.0068	-0.2888	-0.1612	-0.1588	-0.7641	-1.1413	-0.8368	-0.0342	-0.1223	-0.7229	-0.5714	-0.1232	-0.4497	-0.0402	-0.2204	-0.4507	-0.4403	-0.3395	-0.5622	-0.1484	0.3608	0.2382	0.2955	0.2715	0.2541	0.2156
N-Methylnicotinium		HMDB0001009		175.124	neg	0.5002	-0.251	-0.9283	0.8366	0.1602	-0.8384	0.0464	-0.0491	-0.4936	-0.391	-0.3665	-0.9366	-0.9509	-0.4228	-1.3433	-1.5099	-1.4057	-0.2148	0.3712	0.5015	0.8737	-0.4712	-1.1756	-1.476	-1.6378	-0.239	-0.4099	-1.0224	-1.1216	0.8327	-0.3658	-0.1218	0.8633	0.0237	0.1929	0.1028	-0.5014	-0.27	0.1074	0.151	-0.0898	-0.2952	0.3617	-0.193
1,2-Dehydrosalsolinol ; 5-Hydroxytryptophol				176.072	neg	-0.1631	-0.1994	0.1338	-0.0515	-0.0802	0.1691	-0.6476	-0.5222	0.2911	0.0835	-0.0508	0.3938	0.1244	-0.012	0.0998	0.4737	-0.4777	0.6459	0.4983	0.8166	0.501	0.2781	0.4813	0.7527	-0.7255	0.254	0.3726	0.2129	0.605	-0.6057	0.0274	0.242	-0.8444	-0.4961	-0.304	-0.0244	-0.2223	0.2056	0.3549	0.3689	0.4648	0.7944	-0.3105	-0.444
L-Cysteinylglycine		C01419		177.034	neg	0.1012	0.1075	-0.0065	0.0785	0.0397	-0.0932	0.0898	0.2478	0.0849	-0.0266	0.3872	0.2757	0.6336	0.2388	0.1986	-0.4513	-0.3679	-0.1473	0.3628	-0.0689	-0.4026	0.1673	0.0343	-0.2984	-0.1945	-0.1009	0.2223	-0.0243	0.1994	-0.1916	0.0226	0.0413	-0.0613	-0.1964	-0.1036	0.0277	-0.077	0.1995	0.2757	-0.0161	-0.1675	-0.0005	0.3301	0.2384
3-Keto-Beta-D-Galactose ; L-Gulono-1,4-Lactone		C05394 ; C01040		177.041	neg	0.0435	0.2114	-0.0171	0.2402	0.0765	0.0458	0.1326	0.0557	-0.1185	0.521	0.4396	0.4285	0.3683	0.2917	0.104	-0.1126	-0.2677	0.3326	0.4424	0.6435	0.0477	0.2983	0.2538	-0.1189	-0.0741	0.2492	0.3384	0.2099	0.1435	-0.147	-0.0658	0.0886	0.1406	0.2231	-0.1135	0.0981	-0.2105	0.2048	0.5479	0.3037	0.3306	0.3172	0.3374	0.4099
4-Methoxycinnamic acid		HMDB0002040		177.056	neg	-0.1303	-0.15	0.0891	-0.1324	-0.0796	0.1078	-0.2854	-0.1021	-0.2042	0.129	0.3478	0.0632	0.0488	0.0012	0.2587	-0.3704	0.2033	0.1633	0.2116	0.3892	0.053	0.228	0.5078	0.0057	0.4597	-0.1958	0.0397	-0.1992	-0.2525	0.0329	-0.1057	0.0336	-0.2447	0.1402	-0.0569	-0.2976	0.0051	-0.097	0.0114	0.1615	0.1581	0.2041	0.059	0.2367
PHderiv_Pyruvate; Pyruvic acid; 2-Oxopropanoate; 2-Oxopropanoic acid; Pyroracemic acid		C00022		177.067	neg	0.6936	0.659	-0.0795	0.5486	0.7121	0.0124	0.2666	0.6604	0.0583	1.0207	1.3448	0.5723	0.4168	0.9204	0.9487	0.1273	0.1207	0.2206	1.6935	2.7167	1.9684	1.2921	0.9744	0.3333	0.0148	1.1232	1.3154	0.5984	0.5326	-0.148	-0.0652	-0.034	-0.1433	0.0753	-0.3993	-0.6094	-0.5365	-0.1995	1.5049	0.9957	0.4321	0.457	0.7728	0.6092
Propofol		HMDB0014956		177.126	neg	0.1913	0.2305	-0.157	0.0867	0.2528	-0.1979	0.1672	0.1032	-0.2721	0.5103	0.8086	0.3709	-0.0806	0.5358	0.3272	-0.2154	-0.1277	0.3687	0.9476	1.1434	0.8598	0.5407	0.336	0.1264	0.2204	0.5043	0.7611	0.2536	-0.0952	0.2041	-0.3421	0.0903	0.1403	0.1058	-0.2088	-0.5535	-0.4758	-0.2311	0.671	0.5283	0.119	0.1417	0.3588	0.2302
N-Benzoylglycinate		C01586		178.051	neg	-0.0547	-0.0582	0.0613	0.234	0.3166	-0.031	-0.1402	0.0765	0.2716	0.2033	-0.0516	-0.1321	-0.325	0.0725	-0.0017	-0.0496	-0.4744	0.6846	0.3211	0.5754	0.1626	0.3339	0.5055	0.0862	-0.3001	0.5928	0.2687	0.0434	0.0219	-0.147	0.1001	-0.0644	-0.0572	-0.1388	-0.265	-0.007	0.0176	0.0517	0.7564	-0.02	-0.2584	-0.2878	0.4715	0.4312
PHderiv_Oxamate; Oxamic acid; Oxalic monoamide		C01444		178.06	neg	-0.5778	-0.5415	-2.3132	-0.4611	-0.2898	-1.9692	-1.1168	-0.9728	-2.339	0.3044	-0.4513	-0.7109	-1.0796	0.4083	-0.8737	0.8916	-1.0107	1.2061	0.1052	1.3337	0.4716	0.0315	-0.4061	-0.2742	-1.2413	1.3594	-0.0363	-0.6995	-0.2702	-1.1925	-0.3654	-0.2789	-0.8801	-0.7061	-0.7648	-1.1586	-0.5561	-0.4086	2.0059	0.3711	-0.0993	0.1589	0.151	-0.2129
D-Glucosamine ; D-Galactosamine ; Glucosamine		C00329 ; C06377 ; HMDB0001514		178.07	neg	0.1379	0.1666	-0.6482	0.224	0.2565	-0.4944	-0.076	0.1642	-0.4748	0.7236	0.8368	0.1833	-0.0345	0.8262	0.3719	0.3089	-0.2336	0.3694	1.2749	2.1847	1.5633	0.8276	0.5779	0.2135	-0.2863	1.0753	0.9071	0.2617	0.2885	-0.0493	-0.0205	0.1048	-0.0201	0.08	-0.3415	-0.5384	-0.3681	-0.0491	1.7774	1.0309	0.4867	0.5954	0.8261	0.5738
(-)-Salsolinol		C09642		178.087	neg	0.2218	0.1083	-0.0864	0.0863	-0.0733	0.1257	0.0597	0.1161	0.1747	0.2329	0.3289	0.7873	0.118	0.3158	0.2352	0.5007	0.0202	0.0341	0.2782	1.1836	0.0714	0.3595	0.364	0.1577	0.0583	0.4905	0.3375	0.4654	0.247	-0.0817	-0.1263	0.1187	0.0696	0.1306	-0.0722	-0.139	-0.3507	-0.0276	0.8326	0.4174	0.9253	0.2155	0.4299	0.2949
3-(4-Hydroxyphenyl)Pyruvate		C01179		179.035	neg	0.1325	-0.0248	-0.0183	0.0419	-0.1502	-0.4166	-0.2586	-0.1665	-0.0829	0.312	0.2124	-0.151	-0.0123	0.3469	-0.4085	-0.4395	-0.5081	1.1121	0.5968	0.297	0.6198	0.2081	-0.4929	-0.6414	-0.8137	0.3752	0.2275	-0.2836	-0.0507	-0.0659	-0.085	0.1685	-0.0223	-0.4216	-0.0188	-0.0333	-0.1657	-0.0172	0.4912	0.3758	0.1757	0.2574	0.4821	0.0247
PHderiv_Oxalate; Oxalic acid; Ethanedioic acid		C00209		179.046	neg	-0.1513	-0.1558	0.0413	-0.0843	-0.2739	-0.5438	-0.099	0.0361	0.0233	-0.0888	0.0171	-0.095	0.06	0.1276	-0.8077	-0.5053	-0.9004	0.3165	-0.5127	0.0153	-0.7099	0.0648	-0.6239	-1.1114	-1.1874	0.2073	0.014	-0.4348	-0.0536	-0.0147	-0.095	0.4906	-0.2838	-0.1184	-0.0724	0.0782	-0.0703	0.2981	0.8533	0.3912	0.3356	0.2425	0.3964	0.0053
(Gal)2-Xyl-L-Ser (Protein) ; D-Fructose ; D-Galactose ; D-Glucose ; D-Mannose ; D-Tagatose ; Gal-Xyl-L-Ser (Protein) ; Keratan Sulfate I ; Keratan Sulfate I, Degradation Product 1 ; Keratan Sulfate Ii (Core 2-Linked) ; Keratan Sulfate Ii (Core 4-Linked) ; Myo-Inositol ; Xyl-L-Ser (Protein)		C04825 ; C02336 ; C00984 ; C00031 ; C00159 ; C00795 ; G00155 ; C00137 ; C02399		179.056	neg	0.0132	-0.0744	-0.1761	-0.3387	-0.3534	-1.2379	-0.079	0.0051	-0.0832	0.3986	0.0267	-0.0999	0.1033	0.1863	-1.2353	-0.2323	-1.3681	0.9045	-0.5333	0.8147	-0.1188	0.1644	-0.9002	-1.1737	-1.6624	1.0664	0.2108	-0.1979	0.0213	-0.7835	-0.3001	-0.1104	-0.9781	-0.7775	-0.5879	-0.77	-0.4246	-0.1231	1.5221	0.5091	0.1279	0.0497	0.3503	-0.2466
3-(3-Hydroxyphenyl)-2-methylpropionic acid ; Propylparaben		HMDB0060734 ; HMDB0032574		179.071	neg	0.0542	-0.0341	0.0094	-0.2232	-0.2817	-0.6095	-0.1519	-0.0613	0.113	0.1422	0.0888	0.0314	0.0938	0.0055	-0.5317	-0.2227	-0.834	0.4926	-0.0344	0.5864	0.1901	0.0299	-0.5506	-0.7063	-1.1149	0.5483	0.1433	-0.1212	0.0445	-0.228	-0.0534	0.1271	-0.2613	-0.3669	-0.1806	-0.3297	-0.185	0.0672	1.0885	0.4973	0.3156	0.2379	0.2941	0.0413
Pyridostigmine		HMDB0014685		179.083	neg	0.0128	-0.0016	0.0122	-0.1857	-0.1882	-0.7309	-0.1135	-0.0379	0.1466	0.1234	0.0384	0.0283	0.0828	-0.0682	-0.5693	-0.1413	-0.7429	0.5257	0.0648	0.3921	0.2673	0.0933	-0.6066	-0.6842	-1.0793	0.5888	0.1376	-0.124	0.0432	-0.2985	0.034	0.0284	-0.3227	-0.4209	-0.2668	-0.3158	-0.1895	0.0627	1.1662	0.5438	0.1902	0.1639	0.3435	0.1196
3-methoxy-acetaminophen ; L-Tyrosine		C00082		180.066	neg	-0.5471	-0.6403	-1.746	-0.5192	-0.5413	-1.5918	-0.7499	-0.7964	-1.6929	-0.0809	-0.7014	-0.8504	-0.762	-0.0261	-1.0418	-0.3289	-0.8956	0.6763	0.0484	0.8295	0.1821	-0.2537	-0.8245	-0.6739	-1.0048	0.7282	-0.2958	-0.8862	-0.5429	-0.4038	-0.265	-0.0856	-0.1545	-0.3135	-0.4707	-0.343	-0.2109	-0.1642	1.3574	0.3368	0.0598	0.1545	0.5779	0.0873
3-Methoxy-4-Hydroxyphenylglycolaldehyde ; 3-(4-Hydroxyphenyl)Lactate ; Homovanillate		C05583 ; C03672 ; C05582		181.051	neg	-0.0515	-0.0031	0.0106	-0.1362	-0.0499	-0.2437	-0.1752	-0.3801	0.0516	0.1497	0.2678	0.176	-0.1072	-0.0657	-0.0402	-0.2245	-0.5529	1.573	0.6939	0.6186	0.596	0.2018	0.1178	-0.3043	-0.6415	0.13	0.0557	0.0306	-0.0932	-0.2435	-0.0869	0.1538	-0.1791	-0.0528	-0.0776	-0.2327	-0.2279	-0.0138	0.0568	0.297	0.3474	0.0647	0.2612	0.5404
2-Hydroxyfluorene ; Benzophenone		HMDB0013163 ; HMDB0032049		181.069	neg	-0.2694	-0.2004	0.096	-0.2996	-0.2262	-0.0373	-0.2536	-0.0212	0.3489	-0.3416	-0.1934	-0.3148	0.0233	-0.2288	-0.1289	-0.4316	-0.279	-0.0554	-0.0833	-0.0032	-0.3286	-0.1385	-0.1911	-0.2564	-0.1865	-0.0825	-0.1487	-0.1882	0.058	-0.2671	0.0495	0.033	-0.1914	0.073	-0.1116	-0.0831	0.0777	0.1634	0.2829	-0.0767	-0.0226	-0.1012	0.193	0.0017
D-Sorbitol ; Galactitol ; L-Iditol ; Mannitol ; Sorbitol		C00794 ; C01697 ; HMDB0011632 ; HMDB0000765 ; HMDB0000247		181.07	neg	-0.0676	-0.1924	0.0559	-0.089	-0.1172	-0.0585	0.0617	0.0591	0.1465	-0.243	-0.1858	-0.1293	0.1805	-0.2121	-0.3117	-0.3685	-0.1816	0.0103	0.0708	0.0058	-0.2306	-0.116	-0.1806	-0.1817	-0.0222	-0.0688	-0.0995	-0.0618	0.1287	-0.1569	0.0742	-0.0334	-0.0002	0.0647	-0.1003	-0.0265	0.0495	0.1559	0.3899	0.1103	0.0947	0.0571	0.2662	0.056
PHderiv_3-Methyl-2-oxobutanoic acid; 3-Methyl-2-oxobutyric acid; 3-Methyl-2-oxobutanoate; 2-Oxo-3-methylbutanoate; 2-Oxoisovalerate; 2-Oxoisopentanoate; alpha-Ketovaline; 2-Ketovaline; 2-Keto-3-methylbutyric acid		C00141		181.097	neg	0.0253	-0.2053	0.0247	-0.1427	0.0196	-0.0687	-0.2624	-0.0036	0.0627	-0.1256	-0.0037	0.0602	0.0358	-0.0189	-0.2109	-0.2852	-0.2769	0.1889	0.3335	0.3547	0.0292	0.0078	-0.2538	-0.3377	-0.27	-0.0031	-0.0604	-0.1054	-0.0662	-0.0384	-0.094	0.0519	-0.0457	0.1182	0.0771	-0.24	0.2223	-0.1627	0.2358	0.2781	0.4047	-0.0541	0.461	0.2788
Methyl 4,8-decadienoate		HMDB0034708		181.123	neg	-0.194	-0.0436	0.0361	0.0161	-0.0727	-0.1009	-0.3789	-0.0797	-0.149	0.7674	0.6343	0.6402	0.2112	0.4582	0.1776	0.6629	-0.6886	0.832	0.6583	0.8267	1.1938	0.3132	-0.2039	0.0757	-0.5431	0.3702	0.2461	0.4172	-0.0921	-0.209	-0.0528	0.1584	0.246	-0.0534	0.2124	-0.0959	-0.4831	-0.2869	0.6737	0.7768	1.2893	0.5557	0.7143	0.5829
4-Pyridoxate		C00847		182.046	neg	0.0697	-0.5573	0.2035	-0.1177	-0.5869	-0.4069	-0.7347	-0.9262	0.3122	-0.5293	-0.7021	-0.8214	-0.8914	-0.6593	-0.7972	-1.3193	-1.5133	0.0481	-0.1014	0.3519	0.0573	-0.4695	-0.5418	-1.0043	-1.6171	-0.3738	-0.5266	-0.6912	-0.8471	-0.0076	-0.1552	0.1059	-0.0571	-0.2744	-0.1757	-0.1875	-0.0443	0.0475	-0.0295	-0.1189	-0.1653	-0.4065	-0.209	-0.4811
Choline Phosphate		C00588		182.059	neg	-0.0892	-0.2128	0.0783	-0.2251	-0.2528	0.1002	-0.1815	0.0703	0.3406	-0.1749	-0.363	-0.5474	-0.4562	-0.1622	-0.412	-1.085	-1.4616	-0.0726	-0.1827	-0.5543	-0.9138	0.3528	-0.0741	-0.8067	-0.9531	-0.0688	-0.1712	-0.2783	-0.4514	0.0492	-0.0587	0.0552	-0.5158	-0.7235	-0.8201	0.0671	0.2294	0.3179	-0.1486	-0.7123	-0.4738	-0.637	-0.1308	-0.5231
Adrenaline		C00788		182.082	neg	-0.1609	-0.0789	0.0272	-0.0833	-0.1347	-0.0086	-0.2347	0.0472	0.0498	0.2244	-0.0353	0.2069	0.0523	0.318	0.046	-0.1991	-0.4858	0.4333	0.5509	0.6013	0.4937	0.2665	0.1831	-0.2106	0.1512	0.2885	0.2943	0.2316	-0.2314	0.1764	-0.2427	0.113	-0.2845	-0.2315	-0.2483	-0.0983	0.1915	0.1189	0.3223	-0.2361	0.1612	-0.0374	0.2699	-0.2509
3-Phosphonatooxypyruvate		C03232		182.97	neg	-0.4484	-0.129	0.1011	-0.4835	-0.0646	-0.0425	-0.0863	-0.2501	0.035	-0.0478	-0.2261	-0.0241	-0.4993	-0.5456	-0.8137	-0.357	-0.4324	0.0154	-0.0094	0.5159	0.2544	-0.3558	-0.2122	-0.1271	-0.85	-0.0022	-0.1776	-0.2647	-0.4474	-0.752	-0.3031	0.3474	-0.3514	-0.0548	0.2456	-0.1646	0.0218	0.4265	0.3698	-0.2314	0.217	-0.1132	-0.155	0.169
5-Hydroxyisourate		C11821		183.016	neg	0.1527	0.0617	-0.4319	0.048	0.2969	-0.0293	0.0704	0.1455	-0.2833	0.0144	0.0517	-0.1628	-0.0877	0.7979	-0.2222	-0.2557	-0.1248	0.401	0.5684	0.3725	0.4365	0.518	-0.0744	-0.0843	-0.3571	0.3209	0.1897	-0.2076	-0.2151	0.2752	-0.385	-0.0428	0.0488	-0.4607	-0.5532	0.1276	-0.0677	0.4164	0.2709	-0.0526	-0.3077	-0.3021	0.207	-0.1549
3,4-Dihydroxymandelate		C05580		183.029	neg	-0.341	-0.1062	0.068	-0.1163	-0.0222	-0.3213	-0.37	-0.3376	-0.116	0.1492	0.1937	-0.413	-0.1474	0.2383	-0.1329	-0.4781	-0.4218	0.9707	0.6225	0.4317	0.0971	0.0475	-0.0512	-0.3378	-0.6359	0.0199	-0.0243	-0.1774	-0.2585	-0.247	-0.0816	0.1817	-0.2382	-0.1667	-0.0781	-0.1928	0.1889	0.3382	0.4622	0.0989	-0.4114	-0.2664	0.3026	0.0332
Azelaic Acid		C08261		183.067	neg	0.218	0.581	-0.1447	0.2559	0.2821	-0.0607	0.1171	0.2108	-0.2393	0.116	0.248	0.4372	0.2078	-0.0397	0.4703	0.0593	0.2095	-0.4307	-0.1369	-0.2035	-0.4321	0.0403	0.4708	0.2072	0.0077	-0.1641	0.0892	0.396	0.016	0.4588	0.1372	-0.1858	0.2916	0.2677	0.0937	0.2727	-0.0284	-0.253	-0.5349	-0.0044	0.2444	0.0172	0.0608	-0.1155
L-Normetanephrine		C05589		183.092	neg	-0.3388	-0.2278	0.1576	-0.211	-0.1673	0.0447	-0.282	-0.2372	0.4907	-0.1169	-0.0289	-0.2689	-0.2249	-0.046	-0.1036	-0.5864	-0.4103	0.3296	0.4473	0.3531	0.5771	-0.1162	-0.0806	-0.404	-0.3209	-0.1137	0.1259	-0.2268	-0.2583	-0.4662	0.2019	-0.0348	-0.1799	0.0617	0.0094	-0.0523	0.8488	0.5097	-0.2239	-0.3258	-0.2349	-0.244	-0.0474	-0.024
2-Dodecanone ; Lauric aldehyde		HMDB0031019 ; HMDB0033933		183.175	neg	0.1545	-0.3313	0.062	-0.052	-0.4578	0.0295	-0.197	-0.067	0.264	-0.0137	0.0688	-0.1097	0.1267	-0.048	-0.1152	-0.4301	0.0927	0.1202	0.1764	-0.1261	0.2043	-0.1836	-0.2574	-0.2671	-0.1403	-0.1596	-0.0524	-0.3718	-0.1899	0.1108	-0.2088	0.1191	0.1362	0.0205	-0.3196	-0.0879	-0.1973	-0.1516	-0.2182	-0.1585	-0.0187	0.1018	-0.332	0.0433
6-hydroxychlorzoxazone		HMDB0060998		183.981	neg	0.0321	0.2776	0.2365	0.3347	0.8947	-0.5266	0.725	0.7808	0.0386	0.2914	0.3067	0.3235	0.3105	0.6286	0.2299	0.8194	0.3584	0.9121	0.5074	1.2388	0.3224	0.2588	0.3159	0.2589	0.187	0.6177	0.0061	0.5509	0.5123	0.1524	-0.4255	0.127	-0.5587	0.3587	-0.8803	-0.4881	-0.3362	0.2883	0.2627	-0.2815	-0.0988	-0.4559	-0.1053	-0.2024
O-Phospho-L-Serine		C01005		184.002	neg	0.257	-0.1819	1.1113	0.1538	-0.1793	0.8534	0.6258	0.612	1.4317	-0.7105	-0.1529	-0.4425	0.2122	-0.523	-0.1526	-1.2723	-0.674	-1.0901	-0.3875	-1.5114	-1.452	-0.4771	-0.9111	-1.4858	-0.3336	-0.6402	-0.6236	-0.6064	-0.4793	0.2709	-1.0041	-0.1171	0.081	-0.6505	-0.2939	0.1787	-0.579	0.3712	-0.1331	-0.676	-0.5086	-0.8003	0.3669	0.1112
Cis,Cis-2-Amino-3-(3-Oxoprop-1-Enyl)But-2-Enedioate		C04409		184.025	neg	-0.0048	-0.0727	0.1647	-0.1136	-0.3484	-0.0987	-0.2493	-0.1326	-0.0164	0.3108	0.2186	-0.5177	0.1245	0.5026	-0.5091	-0.5784	-1.0206	1.2604	0.95	0.3203	1.2231	0.7362	-0.6497	-1.0757	-1.0566	0.6596	0.2885	-0.425	-0.1164	0.8675	-0.1625	0.2968	0.5859	0.1684	0.2249	0.7189	0.0708	0.7887	1.1705	0.9179	0.4693	0.5226	1.1645	0.892
Undecanoic acid		HMDB0000947		185.155	neg	-0.0179	-0.0176	0.0018	-0.1296	0.1488	0.0527	-0.1459	-0.0668	-0.1422	0.0754	0.0777	0.2984	-0.1977	0.0107	-0.0772	-0.1012	-0.1733	0.2095	0.0135	0.418	0.1098	-0.0802	-0.1871	-0.3621	-0.3726	-0.0262	-0.0947	0.0946	-0.243	-0.001	-0.0642	0.0543	0.0136	-0.1064	0.2035	-0.0698	-0.038	0.0665	0.0906	0.0976	0.4523	0.0259	0.1105	-0.0747
Dodecanol		HMDB0011626		185.192	neg	0.2571	-0.4008	0.0652	0.2699	-0.0194	-0.2964	-0.2356	-0.2933	0.2644	0.2338	0.1395	0.2064	0.0252	-0.0003	-0.3013	-0.2635	-0.0234	0.5666	0.7854	0.4704	0.9497	0.2563	-0.1112	0.2698	-0.0024	0.0939	0.1347	-0.0673	-0.0315	0.3025	-0.2593	0.0411	0.441	-0.3604	-0.1957	-0.0043	0.3084	0.061	0.1403	0.1758	0.2779	0.2924	0.5109	0.1439
Indoleacrylic acid		HMDB0000734		186.057	neg	0.103	0.0433	-0.0546	0.2923	-0.173	-0.2015	0.1254	-0.0879	-0.1887	0.0402	0.0762	-0.1486	-0.1586	0.1164	0.0155	-0.2431	-0.3279	0.2431	0.5668	0.2635	-0.1349	0.0479	0.1854	-0.3651	-0.3615	0.2964	-0.172	-0.0586	-0.3152	-0.2939	0.1203	0.012	-0.3234	-0.3686	0.073	0.1175	-0.0394	0.1612	0.2771	0.344	0.1241	0.2927	-0.1619	0.6085
P-Cresol Sulfate				187.007	neg	-0.7099	-0.3101	-2.4151	-0.5532	-0.0734	-2.1954	-1.3695	-0.8302	-2.6168	0.0958	-1.4336	-1.252	-1.8584	-1.1746	-1.8551	-1.473	-2.2206	1.2198	-0.5499	0.507	-0.4972	-0.8201	-1.5879	-1.3973	-3.0122	0.9633	-0.6788	-1.715	-2.0384	-1.4723	-0.1839	-0.3645	-1.0597	-0.7988	-0.7493	-1.6158	-0.7319	-0.6136	0.6781	-0.3981	-1.0758	-0.5796	-1.198	-1.6506
Antipyrine		C13244		187.087	neg	-0.2138	0.1035	0.0103	-0.1934	0.061	-0.0891	-0.5778	-0.298	0.2098	0.1698	-0.154	-0.1609	-0.3983	0.2803	-0.4155	0.8573	-0.3625	0.9516	0.1642	0.6473	0.2664	0.1122	-0.2113	0.0178	-0.3895	0.7633	0.0612	-0.1899	0.0346	-0.6538	-0.0442	0.098	-0.5278	-0.2277	-0.2762	-0.6956	-0.3491	-0.0071	1.4487	0.43	0.1003	0.2808	0.4272	-0.2479
Acetyl-L-Lysine ; Glycylleucine ; Leucyl-Glycine		C02155		187.11	neg	0.2554	0.498	-0.3061	0.3381	0.419	0.2115	0.1777	-0.2405	-0.2376	0.2411	0.3046	0.0701	0.0655	0.4012	0.3116	0.2215	-0.1074	1.8316	0.1468	0.8661	0.5981	0.5113	0.0905	0.1972	-0.0486	0.5617	0.2067	0.288	0.2627	0.0806	-0.1391	0.1276	0.0427	-0.2235	0.2353	-0.1483	0.2185	0.1494	0.6224	0.2205	0.2779	0.4736	0.0401	-0.0319
Dimethyltryptamine		HMDB0005973		187.124	neg	-0.0196	0.48	-0.1286	0.1833	0.3571	0.0032	-0.0488	-0.0619	-0.1173	0.1914	0.1997	0.2726	-0.0366	0.3286	-0.086	0.3103	-0.285	1.6276	0.6546	0.7632	0.4806	0.6182	0.0879	0.0108	-0.1784	0.6376	0.2261	0.1047	-0.0377	-0.185	0.05	0.0082	0.2388	0.0158	-0.1818	-0.1017	0.1772	-0.0926	0.4811	0.2243	0.2524	0.1298	0.2559	0.0646
3-Hydroxycapric acid ; W-Hydroxydecanoicacid		HMDB0002203		187.134	neg	0.211	0.1391	-0.0941	0.1422	0.0504	-0.3573	-0.2331	-0.5896	-0.3736	0.4455	0.2594	0.2209	-0.0448	0.4153	-0.3589	0.0035	-0.1315	0.8327	0.9375	0.9508	0.7536	0.5255	-0.2485	-0.1621	-0.5419	0.4857	0.2877	0.206	-0.1531	0.1756	-0.1623	0.0719	0.0656	-0.4638	0.1279	-0.1062	-0.6308	-0.0341	0.584	0.4141	0.7785	0.3152	0.5231	0.1594
Kynurenic Acid		C01717		188.036	neg	-0.305	0.0756	0.053	0.2251	0.1066	-0.0691	-0.1724	-0.0864	0.432	0.3052	-0.0951	0.1099	-0.1735	0.1592	-0.3058	0.5556	-0.4563	0.7108	0.2144	1.1113	0.7762	0.1122	-0.2148	-0.1475	-0.4461	0.8146	0.1166	0.0469	0.5809	-0.4341	-0.1545	0.2094	-0.1248	-0.4777	-0.1106	-0.2337	-0.1772	0.2756	1.3601	0.621	0.4031	0.4609	0.5859	0.0859
N-Acetyl-L-Glutamate		C00624		188.056	neg	0.216	0.1057	-0.2153	0.2122	0.2813	-0.3656	-0.1044	-0.0162	-0.197	-0.38	-0.6985	-1.1489	-1.3512	-0.1665	-1.062	-0.8863	-1.7911	-0.0066	-0.4602	-0.2907	-0.7718	-0.2416	-0.6983	-0.9101	-1.4145	0.3563	-0.4551	-0.9923	-0.8956	-0.1143	-0.1573	0.4557	-0.866	-0.9986	-0.6077	-0.3869	-0.3264	0.4221	0.2849	-0.1137	-0.3246	-0.5217	0.2375	-0.0766
3-Indolepropionic acid ; Indole-3-methyl acetate		HMDB0002302 ; HMDB0029738		188.071	neg	0.011	0.1926	-0.2638	0.1726	0.3161	-0.4053	-0.3103	0.0776	-0.2389	0.0524	-0.2726	-0.4631	-0.8275	0.0678	-0.82	-0.144	-1.0951	0.6409	0.1708	0.6147	-0.1354	-0.089	-0.3666	-0.3624	-0.9831	0.7624	-0.0462	-0.488	-0.5542	0.1381	0.2664	0.7986	-0.4581	-0.4247	-0.2036	-0.1359	0.1589	0.7733	0.7461	0.3034	0.1548	-0.0551	0.3281	0.3506
Homocitrulline				188.102	neg	0.0183	0.2898	-0.023	0.1843	0.1375	-0.2173	-0.2268	-0.0628	-0.1352	0.0083	-0.2476	-0.0989	-0.3178	0.1743	-0.5614	0.0328	0.043	1.7658	0.3581	0.1801	0.2114	0.4786	-0.3196	0.1349	-0.1642	0.3422	0.0435	0.0195	0.0105	0.0339	0.0711	0.2881	-0.3422	-0.4089	0.3502	-0.1928	-0.4075	0.5428	0.4679	-0.1044	0.1416	0.0539	0.0144	-0.0134
Oxalosuccinate		C05379		189.004	neg	-0.6147	-0.5223	-2.0862	-0.533	-0.2822	-1.5398	-0.8236	-0.6941	-2.1953	0.1065	-0.613	-0.5193	-0.8447	-0.1576	-0.6345	0.3067	-0.6724	1.1018	-0.1429	0.9239	0.2991	-0.4895	-0.2887	0.0632	-1.0699	0.9256	-0.1829	-0.604	-0.2599	-0.5181	-0.1886	0.2295	-0.5085	-0.4943	-0.3192	-0.5252	-0.0357	0.1159	1.4589	0.4592	0.3735	0.4298	0.3632	0.2342
3-Hydoxy-Suberic Acid				189.077	neg	-0.1491	0.0376	-0.016	-0.0389	0.1907	-0.1574	-0.3294	-0.2503	-0.2215	0.2046	0.1403	0.2763	-0.2613	0.1173	-0.2363	-0.6238	-0.6523	0.6476	0.7478	1.0061	0.7655	0.0486	-0.2594	-0.6486	-0.7248	0.1259	0.1471	0.1344	-0.4205	0.1171	-0.0937	0.052	-0.1651	-0.3359	-0.1588	-0.1412	-0.1511	0.1084	0.3561	0.2827	0.5569	0.0439	0.5492	0.211
beta-Damascenone		HMDB0013804		189.128	neg	0.0559	-0.0882	-0.0222	-0.0377	0.0859	-0.1852	-0.2875	-0.1118	0.1097	-0.0468	-0.0166	-0.4174	-0.2872	-0.1469	-0.0337	-0.3421	-0.1273	-0.0241	0.1677	0.0662	0.3084	-0.2479	-0.288	-0.443	-0.3695	-0.2087	-0.0159	-0.319	-0.4656	0.3999	-0.333	0.0826	0.0847	-0.4203	0.0045	-0.0771	-0.1055	-0.0847	-0.3539	-0.1197	-0.4475	-0.366	-0.0801	-0.0898
5,6-Indolequinone-2-Carboxylate		C17938		190.016	neg	0.1785	0.2339	-0.2834	0.1229	0.0366	-0.4765	0.177	0.0206	-0.248	0.4744	0.4599	0.1468	0.2037	0.413	-0.1687	0.3535	0.0322	0.4702	0.1884	0.0476	0.3914	0.3222	0.0814	-0.0023	0.144	0.6105	0.1172	0.0757	0.4636	-0.1702	0.2028	0.3109	-0.1035	0.1573	-0.0675	0.03	0.2761	0.1111	0.9392	0.5062	0.19	0.4461	0.5301	-0.0156
5-Hydroxyindoleacetate		C05635		190.053	neg	0.0926	0.0729	-0.2376	-0.2286	-0.1718	-0.6062	-0.1838	0.1145	-0.1704	-0.6359	-1.1105	-1.3887	-1.5499	-0.375	-1.4556	-1.4846	-1.7354	-0.2558	-0.7915	-0.3267	-0.9726	-0.2977	-1.3323	-1.411	-1.857	-0.1846	-0.9266	-1.3877	-1.5108	0.3445	0.0854	0.2307	-0.1044	-0.3568	-0.2901	0.0961	-0.2309	0.2928	-0.3172	-1.2572	-1.5177	-1.4451	-0.3087	-1.2739
N-Acetylmethionine		C02712		190.054	neg	0.103	0.0475	-0.2486	-0.2421	-0.2007	-0.5999	-0.1978	0.0757	-0.1623	-0.664	-1.1293	-1.4095	-1.5655	-0.3831	-1.4525	-1.5257	-1.7435	-0.2731	-0.8148	-0.387	-1.0544	-0.2274	-1.3683	-1.4171	-1.8674	-0.178	-0.9349	-1.3779	-1.5277	0.0946	-0.1203	0.0021	-0.3153	-0.5872	-0.4899	-0.0967	-0.4104	0.0865	-0.5166	-1.5017	-1.7383	-1.6899	-0.4878	-1.4707
5-Methoxytryptophol				190.087	neg	0.4592	-0.0294	-0.3177	0.1262	-0.2351	-0.1287	-0.2459	-0.4638	-0.2343	0.3714	0.2082	2.1209	-0.199	0.4097	-0.2438	-0.1446	-0.3596	0.14	0.562	2.721	0.7359	0.4925	-0.655	-0.6851	-0.6416	0.5041	0.0776	1.2193	-0.4243	-0.0407	-0.0744	0.1489	-0.2167	-0.132	-0.0316	-0.23	-0.6032	0.0596	0.5705	0.0585	1.8669	0.1537	0.1872	0.0763
4-Hydroxy Debrisoquine				190.099	neg	0.1472	0.1541	-0.0407	-0.3505	0.2274	-0.1587	0.0321	-0.3375	-0.1582	0.0038	-0.0769	0.5157	-0.2257	-0.0653	-0.4357	-0.1669	-0.382	0.0509	0.4342	0.9416	0.3095	-0.0608	-0.6658	-0.6653	0.0108	0.1043	-0.2375	-0.065	-0.2824	-0.0382	0.0963	-0.0236	-0.6963	-0.0995	-0.0816	-0.6481	-0.352	0.0129	0.2751	-0.0866	0.5657	-0.0376	-0.0195	-0.0119
(4R,5S)-4,5,6-Trihydroxy-2,3-Dioxohexanoate ; Citrate ; Isocitric Acid		C04575 ; C00158 ; C00311		191.02	neg	0.0882	0.1858	0.1256	-0.5634	-0.4002	-0.1835	-0.2568	-0.0479	0.2781	-0.3279	0.2593	1.0807	1.7295	-0.7584	0.0012	0.1511	0.494	-0.3074	-0.4944	-0.4075	-0.3568	-0.5463	-0.7329	-0.1753	0.2795	-0.7489	0.275	0.499	0.7571	-0.1308	-0.4573	0.3281	-0.6909	-0.8417	-0.0952	-0.4178	-0.7587	0.3234	-0.2173	0.8556	1.8777	1.7345	-0.8251	-0.1965
((N-Acetyl-D-Glucosaminyl)5-(Alpha-D-Mannosyl)2-Beta-D-Mannosyl-Diacetylchitobiosyl)-L-Asparagine (Protein) ; Melanin				191.02	neg	0.0794	0.2108	0.11	-0.5954	-0.3633	-0.1707	-0.27	-0.0123	0.304	-0.3083	0.2784	1.0954	1.7354	-0.7369	0.0263	0.1731	0.5102	-0.2987	-0.5046	-0.3932	-0.3539	-0.5469	-0.7321	-0.1745	0.2961	-0.7301	0.2893	0.5114	0.767	-0.1404	-0.444	0.3251	-0.7491	-0.8273	-0.0946	-0.428	-0.7455	0.3239	-0.2118	0.8402	1.879	1.7307	-0.8184	-0.219
O-Methylhippurate				191.057	neg	0.1827	-0.0595	0.0398	-0.0681	-0.1914	-0.228	-0.1342	0.0003	0.1635	-0.3915	-0.2178	0.0109	0.5724	-0.2437	-0.6764	-0.8055	-0.4007	-0.03	0.0634	-0.1613	-0.083	-0.216	-0.6867	-0.8096	-0.896	-0.3078	-0.1563	-0.185	-0.2088	0.1379	-0.114	0.4656	-0.1968	-0.449	0.0646	0.009	-0.4053	0.4163	-0.2654	-0.273	0.1103	0.03	-0.1226	-0.3796
PHderiv_2-Oxobutanoate; 2-Ketobutyric acid; 2-Oxobutyric acid; 2-Oxobutyrate; 2-Oxobutanoic acid; alpha-Ketobutyric acid; alpha-Ketobutyrate		C00109		191.083	neg	0.3246	0.1576	0.1224	-0.0778	0.0562	-0.1426	-0.0771	-0.0586	0.1392	-0.9411	-0.9973	-1.5479	-1.6444	-0.8502	-1.4729	-2.458	-2.2856	-1.2233	-1.1807	-1.6268	-1.6934	-0.6389	-1.7234	-2.2721	-2.7908	-1.1106	-1.2514	-1.7424	-1.9488	0.0411	-0.0585	0.609	-0.2579	-0.2956	0.349	-0.3407	-0.7361	0.3857	-0.7512	-0.899	-0.9156	-0.896	-0.4701	-0.6367
4-(2,6,6-Trimethyl-1,3-cyclohexadien-1-yl)-2-butanone		HMDB0037139		191.143	neg	-0.157	0.0452	0.0267	-0.1273	-0.0307	-0.2361	-0.2515	-0.0917	-0.0243	-0.0491	-0.219	-0.3755	-0.2308	-0.3549	-0.394	-0.7837	-0.967	0.237	0.3138	0.1427	0.2159	0.1013	-0.7141	-0.7829	-1.0858	0.2638	-0.1008	-0.5762	-0.6289	-0.3466	-0.2523	0.343	-0.0101	-0.1572	0.0827	-0.3325	-0.7961	0.0101	0.0833	0.1291	0.6057	0.267	0.4715	-0.0928
Glycogen, Structure 3 (Glycogenin-7[1,4-Glc]) ; Phosphorylase-Limit Dextrin (Glycogenin-1,6{4[1,4-Glc], 4[1,4-Glc]})				192.025	neg	-0.2139	0.2671	-0.0248	-0.6038	-0.138	-0.2648	-0.5553	-0.1412	0.2407	-0.0421	0.2647	0.7388	1.4097	-0.0061	-0.0096	0.4271	0.3285	0.4286	-0.2172	0.2366	-0.1135	-0.3354	-0.4445	-0.091	-0.2588	0.1283	0.1735	0.1762	0.6467	-0.5826	-0.0383	0.1451	-0.8214	-0.4133	-0.2975	-0.5955	-0.4356	0.125	0.7178	0.5811	1.1137	1.0861	-0.1773	-0.244
5,6-Dihydroxyindole-2-Carboxylate ; L-Dopachromate		C04185 ; C01693		192.032	neg	-0.4157	-0.2256	-1.5309	-0.4668	-0.0773	-1.3388	-0.7053	-0.603	-1.4245	0.2788	-0.4871	-0.5909	-0.5434	0.3223	-0.7558	-0.0832	-1.0544	0.9411	0.3762	0.6072	0.131	-0.0611	-0.6392	-0.5814	-1.2237	0.6823	-0.1034	-0.7749	-0.6725	-0.7235	-0.1391	-0.2045	-0.6103	-0.3392	-0.6223	-0.9955	-0.7057	-0.5192	1.2042	0.3248	0.0772	0.0843	0.5887	-0.1001
Phenylacetylglycine				192.065	neg	-0.5667	-0.3304	-2.6869	-0.3512	-0.1356	-2.0691	-1.1026	-0.7894	-2.7586	0.163	-1.0547	-1.5546	-2.338	0.2483	-1.6028	-0.2218	-2.0375	1.1284	-0.1243	0.7523	-0.198	-0.3827	-1.157	-0.9127	-2.5373	0.9933	-0.4449	-1.5784	-1.3149	-1.044	-0.2669	-0.4379	-0.9648	-0.7048	-0.839	-1.202	-0.7019	-0.748	1.3765	0.0147	-0.9607	-0.6437	0.0624	-0.6538
N-Methylsalsolinol				192.102	neg	0.1114	0.2424	-0.1214	-0.1405	0.1287	-0.2779	-0.3508	-0.0805	-0.1235	-0.0722	-0.5174	0.1959	-1.242	0.1694	-0.4325	-0.3883	-1.45	0.2883	-0.1275	1.2263	-0.0409	0.0676	-0.8266	-1.16	-1.6375	0.359	-0.4155	-0.0808	-1.1111	-0.3698	-0.0275	0.5013	-0.5723	-0.3715	0.1151	-0.7312	-0.6	0.2416	0.7253	-0.0741	0.3762	-0.4245	0.001	-0.092
3-Dehydro-L-Gulonate ; D-Glucuronate ; L-Iduronate		C00618 ; C00191 ; C06472		193.036	neg	0.2714	-0.1149	-0.0075	-0.13	-0.1497	-0.6446	-0.3465	-0.3047	-0.0086	-0.0098	-0.2317	0.0251	0.0911	0.3493	-0.4422	-0.265	-0.492	0.6516	0.2785	0.5074	0.2223	0.01	0.0037	-0.3048	-0.4199	0.5372	0.0405	-0.4101	0.0183	-0.2798	-0.2353	0.2805	-0.3851	-0.1458	0.0078	-0.5329	-0.1745	0.0257	1.2305	0.5924	0.1863	0.3953	0.722	0.0766
PHderiv_Hydroxypyruvate; Hydroxypyruvic acid; 3-Hydroxypyruvate; 3-Hydroxypyruvic acid		C00168		193.064	neg	-0.2382	0.1101	0.0701	-0.2543	0.2397	-0.451	-0.4536	-0.4106	0.3709	0.0162	-0.2883	-0.4412	-0.7325	0.2575	-0.509	0.1561	-1.0414	0.7855	0.0531	0.5324	-0.0118	-0.1094	-0.2584	-0.5489	-0.9838	0.5523	-0.0637	-0.5984	-0.2408	-0.6972	0.0751	0.0829	-0.5888	-0.349	-0.4621	-0.9081	-0.3153	-0.2879	1.1137	0.24	-0.3985	-0.4029	0.3548	-0.2116
Butylparaben		HMDB0032575		193.088	neg	0.1684	0.2366	-0.3278	0.1388	0.1844	-0.1468	-0.0914	0.0227	-0.4904	0.1708	0.1039	0.0264	-0.4397	-0.0391	-0.1539	-0.3147	-0.4004	0.1456	0.468	0.6758	0.3787	0.2446	-0.2284	-0.1968	-0.5171	-0.0506	0.0304	-0.0319	-0.6151	0.1248	-0.1264	-0.0066	0.2	-0.1101	-0.1292	-0.2354	-0.5089	-0.0711	0.304	0.2082	0.3546	0.0264	0.6333	0.2755
4-(2,6,6-Trimethyl-1-cyclohexen-1-yl)-2-butanone ; Theaspirane		HMDB0032913 ; HMDB0036823		193.16	neg	0.0179	-0.1018	0.0487	-0.6722	-0.1139	0.027	-0.4312	0.0656	0.4491	0.1068	0.228	0.1138	0.0699	0.1119	0.0314	0.0354	-0.459	0.42	0.5567	0.2973	0.8608	0.3158	-0.0494	-0.3017	-0.6848	-0.2345	0.1601	0.0794	0.0393	-0.0332	-0.0136	0.0482	0.2206	0.0935	0.1517	-0.4862	-0.4525	0.0634	0.358	0.3293	0.5537	0.2225	0.1656	0.5935
L-Dopaquinone ; 2-Carboxy-2,3-Dihydro-5,6-Dihydroxyindole		C00822 ; C05604		194.045	neg	-0.6907	-0.3792	-2.2704	-0.2322	-0.155	-1.8664	-0.9089	-0.9698	-2.1477	0.2274	-0.8899	-1.2366	-1.7821	0.3315	-1.3814	0.0107	-1.7101	1.4454	0.0753	0.6988	-0.0537	-0.0488	-0.8943	-0.6359	-1.8395	1.056	-0.2267	-1.0818	-0.9637	-1.084	-0.2889	-0.514	-0.9303	-0.5872	-0.9793	-1.4093	-0.7109	-0.9136	1.4846	0.0792	-0.8266	-0.5648	0.2525	-0.4584
Selenomethionine		C05335		195.03	neg	-0.4987	-0.2236	0.0964	-0.2996	-0.0575	-0.2543	-0.7179	-0.1176	-0.0046	-0.0446	-0.6986	-1.2107	-1.348	-0.526	-1.6296	-1.4794	-1.2869	2.2558	0.4219	0.346	0.3398	-0.2951	-1.5063	-1.3073	-1.7894	0.0193	-0.2494	-1.2328	-1.2702	-0.2284	0.096	0.0049	-0.2155	-0.2756	-0.0283	-0.472	-0.0707	-0.0252	0.2576	0.3006	0.025	-0.0729	0.6141	-0.0253
D-Gluconate ; L-Gulonate		C00257 ; C00800		195.05	neg	0.0418	0.2369	-0.1609	-0.3417	-0.3784	-0.8496	0.0992	0.29	-0.0115	0.0348	-0.0219	-0.2446	-0.0494	-0.1303	-0.9609	-0.7413	-0.0613	0.3622	0.0051	0.1867	0.7294	-0.0844	-0.4643	-0.743	-0.72	0.1335	-0.009	-0.3971	-0.1127	0.1242	0.0502	0.2469	-0.3836	-0.6264	-0.6705	-0.0402	0.155	0.1425	0.4133	-0.1472	-0.6869	-0.6286	-0.1686	-0.5096
m-chlorophenylpiperazine (m-CPP)		HMDB0061008		195.067	neg	0.0513	0.2014	-0.0518	0.1857	0.0681	-0.2448	-0.3512	-0.0659	-0.0945	0.2937	0.3207	0.7259	-0.0855	0.2495	-0.5937	-0.1493	-0.4964	2.2761	0.9571	1.4305	1.0261	0.2232	-0.3582	-0.1726	-0.6488	0.3812	0.2904	0.3547	-0.1461	0.1496	-0.1042	0.0519	-0.3617	-0.274	-0.226	-0.2263	-0.402	-0.2744	0.5513	0.4275	0.8469	0.1307	0.4662	0.0314
thiomethyl-conjugate-acetaminophen				196.041	neg	-0.1359	-0.095	0.0328	-0.4173	-0.0269	-0.4664	-0.383	-0.1426	-0.073	-0.2624	-0.3788	-0.7114	-0.6591	-0.3317	-0.4741	-0.6476	-0.838	0.6109	0.2135	0.1956	-0.1143	-0.3604	-0.733	-0.6141	-1.2026	-0.2405	-0.3504	-0.5719	-0.5859	-0.1216	-0.0332	0.038	-0.3681	0.07	-0.4928	-0.511	0.1246	-0.0027	0.321	0.2408	0.0868	0.004	0.1555	-0.1986
L-Dopa		C00355		196.061	neg	-0.0239	-0.0807	0.0255	-0.139	-0.3408	-0.3906	-0.0752	-0.6249	0.013	0.2102	0.0144	0.1605	0.0386	0.237	0.012	0.1728	-0.4791	0.7199	0.4656	0.623	0.4081	0.1079	-0.0696	-0.1	-0.1874	0.5445	0.3448	0.0828	0.153	-0.3771	-0.2425	0.2723	-0.2295	-0.4802	-0.0546	-0.3023	-0.1167	0.5286	1.0618	0.5061	0.3792	0.434	0.4275	0.3077
Metanephrine		C05588		196.097	neg	0.2854	-0.1216	-0.0582	0.3103	-0.5393	-0.406	-0.2762	-0.3051	0.1489	-0.0606	0.0195	0.1518	-0.341	-0.0495	-0.4937	0.4444	-0.4087	0.5362	0.4598	0.5174	0.2081	-0.2056	-0.3115	-0.2502	-0.5044	0.4735	0.0091	-0.2344	-0.4086	0.0618	-0.0267	0.0131	-0.1156	-0.0262	-0.1465	0.0822	0.0414	0.0179	0.8415	0.1006	0.4368	0.0094	0.1607	-0.2922
3-Methoxy-4-Hydroxymandelate		C05584		197.046	neg	0.0382	-0.064	-0.0099	-0.2595	0.0141	0.0776	-0.3302	-0.1201	0.0949	0.184	0.2074	-0.1363	-0.108	0.0926	-0.2809	-0.3865	-0.5854	1.2772	0.547	0.3582	0.5775	0.3483	-0.2956	-0.4476	-0.5501	0.2592	0.0882	-0.2844	-0.5049	-0.2058	0.0704	-0.0248	-0.2177	0.1198	-0.001	-0.1989	0.0954	0.0414	0.5018	0.7221	0.2781	0.1782	0.6845	0.5955
5-Dodecenoic acid		HMDB0000529		197.154	neg	0.2214	0.1477	-0.1111	-0.011	0.1709	-0.2238	-0.2958	-0.0749	-0.4038	0.3302	0.1867	0.0348	0.0497	-0.0539	-0.1954	-0.3183	-0.5415	0.599	0.5509	0.467	0.5425	-0.0891	-0.2913	-0.4796	-0.9488	0.1728	-0.0623	0.0425	-0.3661	0.0502	0.0024	-0.0078	-0.0751	-0.066	-0.2019	-0.2402	-0.4918	-0.341	0.3735	0.5027	0.5959	0.2418	0.5593	0.3422
Gamma-Glutamyl-3-Aminopropiononitrile ; Gm1-Pool ; Gm2-Pool		C06114 ; C04911 ; C04884		198.088	neg	0.0626	0.1615	-0.0608	0.028	-0.1777	-0.2322	-0.0462	-0.0087	0.0113	0.145	0.2707	0.086	-0.0026	-0.3579	-0.2403	-0.5173	-1.0092	0.2855	0.5515	0.116	0.0402	-0.0539	-0.2312	-0.7052	-1.0072	-0.0937	-0.0224	-0.4736	-0.137	-0.0717	-0.0378	-0.0879	0.0388	-0.3494	-0.0362	0.0158	-0.1986	0.0885	0.2851	0.3519	0.2234	0.0473	0.341	0.1376
D-Erythrose 4-Phosphate		C00279		199	neg	-0.4222	-1.0423	-2.0492	-0.2283	-0.8025	-1.7344	-0.765	-1.027	-2.0818	-0.0748	-0.5178	-1.0511	-1.2247	-0.4445	-1.1437	-1.4873	-1.094	0.4783	0.6219	0.603	0.8909	-0.2583	-1.0834	-1.3282	-1.6422	0.0273	-0.2952	-0.9023	-1.0527	0.6583	0.0039	-0.3606	1.1692	0.4541	-0.3405	0.7595	0.0398	-0.3497	1.511	1.1814	1.218	0.9154	1.4616	1.2191
4-Fumarylacetoacetate ; 4-Maleylacetoacetate		C01061 ; C01036		199.024	neg	0.1499	-0.3218	0.0585	0.0328	-0.1164	-0.2876	-0.3689	-0.203	0.0168	0.1789	0.1272	-0.1954	-0.0649	-0.0284	-0.2718	-0.5903	-0.431	0.4453	0.1744	0.0417	0.3616	0.0682	-0.2375	-0.3889	-0.6811	0.0451	-0.0998	-0.2565	-0.0635	-0.4597	0.1195	-0.0597	-0.027	-0.1685	-0.4046	0.007	-0.251	-0.2999	0.256	0.1547	-0.0115	0.0162	0.1019	0.3401
cis-4-Decenedioic acid ; cis-5-Decenedioic acid		HMDB0000603 ; HMDB0013227		199.097	neg	-0.1619	-0.0311	0.0194	0.0193	0.097	0.0883	-0.3892	-0.2162	-0.1062	0.1969	0.0752	-0.003	-0.0077	0.0251	-0.1396	-0.0691	-0.318	0.5257	0.5847	0.475	0.4283	0.2712	-0.3086	-0.2983	-0.3254	0.0457	-0.067	-0.0226	-0.384	-0.113	0.0966	-0.0338	-0.1826	-0.0852	0.0647	-0.1909	0.0197	-0.0679	0.202	0.1227	0.3801	0.0313	0.2486	0.1104
Spermine Dialdehyde				199.146	neg	0.0917	0.0345	-0.0479	0.0159	-0.0899	-0.0885	-0.1516	-0.1594	-0.1709	0.209	0.2812	0.243	0.2794	-0.0303	-0.1319	-0.1043	0.0305	0.2831	0.5548	0.2511	0.5318	0.4794	-0.0542	-0.0437	-0.2901	0.0379	0.1176	0.1383	-0.0247	0.2065	-0.0397	-0.0641	0.2889	-0.0442	0.236	0.1002	-0.2326	-0.1901	0.1114	0.2842	0.5955	0.3167	0.3759	0.1836
3,4-Dihydrocadalene		HMDB0036453		199.15	neg	-0.0792	-0.0363	-0.0059	-0.0001	-0.275	-0.2439	-0.3447	-0.3357	-0.4065	0.3147	0.4665	0.2255	0.2028	-0.0984	-0.0393	0.0828	0.1206	0.4049	0.4468	0.0941	0.3367	0.531	-0.1076	-0.0574	-0.3203	0.0679	0.133	0.1208	-0.0169	0.073	-0.1283	0.0382	0.2495	-0.2465	0.2582	-0.1891	-0.493	-0.2756	0.0978	0.3254	0.455	0.3267	0.1468	0.0902
Dodecanoic acid ; Ethyl decanoate ; Octyl butanoate ; Dodecanoic Acid	SFA(Laurate)	C02679 ; HMDB0000638 ; HMDB0030998 ; HMDB0034136		199.17	neg	0.0663	0.204	0.3364	0.0838	0.0221	0.1774	-0.1875	-0.091	0.0553	0.8031	0.4891	0.5009	0.3871	0.3159	0.0659	0.5004	-0.2422	0.8501	0.393	0.3102	0.734	1.0474	-0.0661	-0.1468	-0.3901	0.5287	0.1663	0.2473	0.0829	0.0761	-0.2504	0.1931	-0.067	-0.1873	0.3064	-0.0595	-0.3915	-0.0061	0.709	0.5293	0.8327	0.4147	0.4123	0.2472
Spermine Monoaldehyde				200.174	neg	0.1978	0.2699	-0.0884	0.0809	0.1498	-0.2539	-0.0023	-0.0384	-0.8035	0.9091	0.3314	0.5474	0.219	0.3157	0.1825	0.3655	-0.0584	1.0214	0.3568	0.3608	0.8125	1.1297	0.0284	-0.2427	-0.2752	0.6866	0.1383	0.2807	-0.0612	0.0881	-0.2615	0.1381	0.1912	-0.2306	0.0758	-0.2133	-0.5055	-0.2052	0.7369	0.5849	0.969	0.555	0.5568	0.161
Sebacic acid ; Sebacicacid		C08277 ; HMDB0000792		201.113	neg	0.0355	0.0987	-0.0906	0.1963	0.1532	0.0741	-0.2905	0.1285	-0.1183	0.1968	-0.0811	0.0587	-0.108	0.0635	-0.336	-0.3504	0.0772	0.7626	0.273	0.2551	0.4847	0.2793	0.2262	-0.2093	-0.4268	0.2575	1.228	0.0176	-0.08	0.0558	0.0132	-0.0927	-0.0561	0.0517	0.1621	-0.1075	-0.2122	0.0384	0.1415	-0.001	0.3515	0.1105	0.2318	0.0135
3-Indolebutyric acid		HMDB0002096		202.088	neg	0.1086	-0.5202	0.1397	-0.1697	-0.012	0.1129	-0.1698	-0.3065	-0.063	0.1147	-0.2522	-0.2752	-0.1065	-0.1569	-0.401	-0.2975	-0.6121	0.431	0.0489	0.3901	0.207	0.0208	-0.3828	-0.1581	-0.3629	0.2662	0.0653	0.0245	0.0872	0.1452	-0.3039	0.2012	-0.426	-0.2264	-0.1016	-0.1992	-0.0226	0.3166	0.2814	-0.3157	0.0608	-0.0839	-0.0537	-0.5746
L-Acetylcarnitine ; O-Acetylcarnitine		C02571 ; HMDB0000201		202.109	neg	-0.052	0.011	0.0422	-0.2503	-0.2269	0.0901	-0.0804	0.0608	0.1446	-0.3361	-0.3766	-0.2063	0.2601	-0.4194	-0.7209	-0.5602	-0.1168	0.3636	0.392	-0.1677	0.2175	0.3249	0.0243	0.3867	0.4072	-0.0549	0.099	0.0164	0.5464	0.0522	0.4353	1.7699	0.2121	-0.043	0.9301	0.112	-0.1319	1.8416	0.0638	-0.1071	0.5996	1.153	0.283	0.3985
L-Tryptophan ; S-nirvanol		C00078 ; HMDB0060967		203.082	neg	-0.4314	-0.4923	-1.3107	-0.2852	-0.3762	-1.2634	-0.5706	-0.5434	-1.2678	0.0282	-0.5302	-0.5566	-0.4059	0.0662	-0.8364	-0.2813	-0.4719	0.8217	0.1702	0.919	0.3419	-0.0702	-0.5942	-0.5515	-0.6463	0.6433	-0.2474	-0.4862	-0.3677	-0.2228	-0.0697	-0.0005	0.0495	-0.1052	-0.2574	-0.137	-0.1253	-0.0013	1.2909	0.3581	0.3101	0.3608	0.6234	0.216
Xanthurenic acid ; Xanthurenic Acid		C02470 ; HMDB0000881		204.031	neg	0.2475	0.0578	-0.0726	-0.0027	0.29	-0.1218	-0.153	0.1227	-0.0566	-0.1487	0.1183	-0.0128	-0.3302	-0.0034	-0.2272	-0.0955	-0.6626	0.6525	0.3103	0.5023	0.3495	0.0925	-0.3683	-0.1897	-0.6575	0.2196	0.0206	-0.1717	0.0917	-0.1856	0.1568	-0.0119	-0.2741	0.1335	-0.2707	-0.3061	0.0467	-0.1188	0.5538	0.3705	0.0947	0.1184	0.4156	0.1926
Lipoamide		C00248		204.053	neg	0.0301	0.0021	-0.0128	-0.0628	-0.1173	-0.2268	-0.4009	-0.1055	0.2626	-0.224	-0.1519	0.0036	-0.1781	-0.0469	-0.3002	-0.2052	-0.5841	0.2662	-0.3334	0.1722	0.0369	0.0978	-0.3972	-0.0834	-0.6061	-0.0453	-0.2511	-0.0945	0.0999	-0.4293	0.2866	-0.1385	-0.3645	-0.6054	-0.2441	-0.5101	-0.2783	-0.3854	0.2404	-0.0857	-0.2452	-0.1446	-0.0377	-0.3681
ibuprofen-R ; ibuprofen-S				204.114	neg	-0.0762	-0.2897	0.1135	-0.0954	-0.5007	-0.2035	-0.3658	-0.268	-0.0684	0.0493	-0.1299	-0.0363	-0.3069	-0.0814	-0.723	-0.6071	-0.9124	0.2695	0.4711	0.3812	1.0174	0.347	-0.3297	-0.3958	-0.482	0.4334	-0.2378	-0.288	-0.0008	-0.0049	-0.0429	0.0071	0.0544	0.3814	-0.1937	-0.3947	-0.0086	0.063	0.5037	0.2823	0.2792	0.2679	0.5474	-0.0718
2-Hydroxy-4-trifluoromethyl benzoic acid		HMDB0060715		205.014	neg	-0.0367	0.3488	-0.7465	0.1993	0.5911	-0.2643	0.0642	0.2758	-0.8577	0.8172	0.1302	0.1433	-0.3281	0.7916	-0.4806	0.786	-0.5156	1.3564	0.9899	0.7332	0.7355	0.4123	0.3034	0.1856	-0.6241	1.1549	0.4676	-0.25	-0.0054	-0.2403	0.0037	-0.0788	-0.4955	-0.2038	-0.5057	-0.4657	0.1308	0.1548	0.8362	0.1989	-0.178	-0.1831	0.3175	-0.2625
2-Methylcitrate		C02225		205.035	neg	-0.0334	-0.061	-1.3224	0.0438	-0.2374	-0.5926	-0.193	-0.722	-1.2371	0.2885	0.029	-0.5846	-0.8347	0.1549	-0.3279	-0.4828	-0.695	0.2785	0.2784	0.3746	0.3247	-0.2541	-0.3417	-0.422	-1.2878	0.219	0.1958	-0.433	-0.4529	-0.352	-0.1952	0.0587	-0.1602	-0.1851	-0.4097	-0.4915	-0.3408	0.0294	0.3647	0.3157	-0.114	-0.0703	0.2777	0.0864
(R)-lipoic acid ; Lipoate		C00725 ; HMDB0001451		205.035	neg	-0.0369	-0.053	-1.3217	-0.0107	-0.2291	-0.6019	-0.1685	-0.714	-1.1776	0.2576	0.031	-0.5863	-0.806	0.154	-0.3287	-0.4817	-0.6966	0.2719	0.2241	0.3731	0.3188	-0.1677	-0.3436	-0.4396	-1.2896	0.2149	0.1988	-0.4348	-0.4593	-0.3528	-0.1843	0.0528	-0.1997	-0.1741	-0.4245	-0.4923	-0.3299	0.0235	0.3624	0.2841	-0.1124	-0.118	0.1794	0.0367
PHderiv_2-Oxopentanoic acid; 2-Oxovalerate; 2-Oxopentanoate; alpha-Ketovaleric acid		C06255		205.098	neg	0.4519	0.2138	-0.1375	0.2307	0.2858	-0.3065	-0.3939	0.0185	-0.0939	0.3186	0.3752	0.0967	0.1413	0.3012	-0.0501	-0.2382	0.0405	0.1677	0.8015	0.7205	1.1097	0.4938	0.118	-0.1836	-0.4324	0.4424	0.2499	-0.0815	-0.1847	0.2314	0.0066	-0.0946	-0.0262	0.1127	0.1244	-0.1906	-0.4273	-0.1678	0.4357	0.5446	0.5769	0.5621	0.857	0.393
4-(1,1,3,3-Tetramethylbutyl)-phenol		HMDB0013825		205.16	neg	-0.2185	-0.1272	-0.9112	-0.1535	-0.0289	-0.7586	-0.214	-0.1081	-0.827	-0.3977	-0.2508	-0.8651	-0.8595	-0.221	-0.5712	-1.022	-0.4659	-0.378	0.2076	-0.2537	-0.0447	-0.2816	-0.5604	-0.8135	-0.6487	-0.4878	-0.4688	-1.0122	-1.1331	0.432	0.0206	-0.3348	0.5441	0.3532	-0.0019	0.1414	-0.1149	-0.167	0.0185	0.1385	-0.2446	-0.1853	0.4039	0.3683
4-(2-Aminophenyl)-2,4-Dioxobutanoate		C01252		206.048	neg	-0.1337	0.0766	0.0185	-0.0258	0.13	-0.0298	-0.0655	0.1333	0.2417	-0.0791	-0.0867	-0.04	-0.1375	-0.0108	-0.1935	-0.0767	-0.2518	0.5056	0.1835	0.4278	0.2824	-0.0784	-0.0942	-0.0075	-0.2005	0.2465	0.021	-0.1717	0.0867	-0.1657	0.135	-0.0354	0.0296	-0.0241	-0.0863	-0.1815	0.0875	-0.0485	0.2729	0.1482	0.0041	0.0962	0.2057	0.0925
Carbamazepine iminoquinone		HMDB0060675		206.059	neg	-0.2156	-0.2846	-1.6221	-0.1469	0.0245	-1.3832	-0.5095	-0.4291	-1.5526	0.3048	-0.4234	-0.3054	-0.6533	0.2264	-0.6748	-0.2343	-0.4052	0.9925	0.3239	0.9854	0.4558	-0.0026	-0.4656	-0.3098	-0.8031	0.8491	0.0951	-0.3965	-0.1662	-0.4393	-0.1472	-0.1822	-0.0455	-0.2791	-0.3853	-0.3089	-0.3148	-0.3484	1.2263	0.4432	0.1691	0.1082	0.4779	0.1009
Dihydrolipoamide ; Dihydrolipolprotein ; Lipoylprotein ; S-Aminomethyldihydrolipoylprotein		C00579 ; C02972 ; C02051 ; C01242		206.07	neg	-0.22	0.1771	-0.0008	-0.3566	0.0026	-0.4211	-0.4044	-0.2868	-0.05	-0.0834	-0.1158	0.0824	-0.3607	-0.0752	-0.1689	-0.0019	-0.5288	0.2897	0.1599	0.6304	0.1938	-0.1661	-0.1259	-0.3732	-0.6381	0.1847	-0.0615	-0.2596	-0.1026	-0.4152	0.1463	-0.0194	-0.2062	0.0206	-0.0723	-0.4388	0.2419	-0.1237	0.3867	0.142	0.1602	-0.0198	0.1575	0.1292
PHderiv_Oxomalonate; Oxomalonic acid; Ketomalonic acid; Mesoxalic acid		C00830		207.041	neg	-0.1175	-0.466	0.1175	-0.1734	-0.3496	-0.4078	-0.2366	-0.492	-0.1537	-0.056	0.1102	-0.4618	-0.0537	-0.1475	-0.5135	-1.1692	-0.7994	0.3394	0.8314	0.1674	0.7023	-0.3197	-0.3768	-0.7597	-1.3712	-0.0996	0.1249	-0.3944	-0.404	-0.2098	0.0884	-0.0113	-0.1483	-0.2157	-0.0972	-0.185	0.1951	0.1472	-0.2522	0.2111	-0.026	0.1931	-0.1233	-0.0858
L-Kynurenine		C00328		207.079	neg	-0.058	-0.0171	0.0056	0.0565	-0.019	-0.171	-0.4678	-0.3286	0.1054	-0.2479	0.1076	0.1528	0.1693	-0.1435	-0.0917	-0.2033	0.1537	0.0382	0.6212	0.8853	1.166	0.0764	0.1857	0.2406	-0.3526	0.0765	0.4315	0.0691	0.179	-0.1271	-0.1391	0.1675	-0.3574	-0.2989	0.3209	-0.0175	-0.4315	-0.0523	0.4108	0.2023	0.5131	0.4107	0.5001	-0.0233
2-Hydroxyiminostilbene		HMDB0060652		208.079	neg	-0.1479	-0.1619	-0.0192	-0.0013	0.1797	-0.1641	-0.1821	-0.4089	-0.4362	0.4475	0.2935	0.6118	0.4739	0.2515	-0.1167	0.2449	0.1482	0.4559	0.8065	1.2065	1.2136	0.6529	0.2235	0.1457	-0.3051	0.494	0.5072	0.2277	0.2683	-0.1477	-0.346	0.3837	-0.046	-0.2398	0.3326	-0.387	-0.6964	-0.2925	0.6492	0.5298	0.7516	0.583	0.7379	0.2653
Phosphocreatine		C02305		209.02	neg	-0.3468	0.0457	0.0376	-0.0413	0.3152	-0.1163	-0.3572	-0.1278	-0.2307	0.1539	-0.2125	-0.3386	-0.517	0.2022	-0.2394	-0.337	-0.7778	0.9515	0.4576	0.5754	0.282	0.1405	-0.1438	-0.266	-0.53	0.5772	0.0966	-0.1846	-0.2001	-0.4478	0.0096	0.1249	0.1071	-0.0589	0.0163	-0.2945	-0.2567	-0.1299	0.9404	0.2782	0.4431	0.0437	0.1637	0.2557
D-Glucarate		C00818		209.032	neg	-0.2789	-0.1818	-2.7455	0.0722	0.1565	-2.0926	-0.9305	-0.7166	-2.8425	0.3535	-0.6786	-0.927	-1.4823	0.2389	-1.0264	-0.3622	-1.1824	1.3477	0.1517	1.2906	0.5831	0.1925	-0.6176	-0.4362	-1.8108	1.1513	-0.0574	-0.8808	-0.7485	-0.7296	-0.137	-0.4145	-0.4006	-0.4408	-0.6955	-0.6423	-0.1989	-0.5375	1.3037	0.2144	-0.2372	-0.3209	0.3388	-0.5307
PHderiv_Mercaptopyruvate; 3-Mercaptopyruvic acid; 3-Mercaptopyruvate		C00957		209.041	neg	-0.2066	0.0169	0.056	-0.1586	0.0911	-0.7381	-0.4796	-0.7089	-0.3668	0.1586	-0.3351	-0.1683	-0.3102	0.4064	-0.4977	-0.2535	-0.4649	0.4979	0.4103	0.3497	0.3816	-0.2343	-0.2216	-0.399	-0.7448	0.3523	-0.0874	-0.1345	-0.2329	-0.181	0.2039	-0.1979	-0.1554	0.0372	-0.2695	-0.397	0.0667	-0.3042	0.7637	0.2278	0.0953	-0.3168	0.3896	0.0216
Vanilpyruvic Acid				209.045	neg	-0.2175	-0.067	0.0672	-0.2607	0.0732	-0.572	-0.4948	-0.5836	0.1509	0.1827	-0.2733	-0.1012	0.0372	0.2854	-0.5559	-0.3014	-0.3744	0.6966	0.357	0.3654	0.4209	-0.2028	-0.1825	-0.4317	-1.0095	0.2372	-0.0508	-0.1234	-0.2663	-0.2878	0.2136	-0.1393	-0.0671	0.0657	-0.1368	-0.4293	-0.1163	-0.2987	0.6778	0.1422	0.1047	-0.3347	0.5111	0.2273
3-(4-Hydroxy-3-methoxyphenyl)-2-methylpropionic acid		HMDB0060737		209.084	neg	0.1028	0.2626	-0.3452	0.2642	0.4906	-0.2028	-0.57	-0.4412	-0.3823	1.0065	0.8428	-0.5883	0.3587	0.9457	-0.3445	-0.2642	-0.2813	1.5457	1.74	0.3917	2.1863	1.2544	-0.2189	-0.336	-1.0402	1.171	0.822	-0.5418	0.0109	-0.057	-0.0208	0.1154	0.0381	-0.2217	0.0678	-0.5911	-1.0181	-0.2941	1.2724	0.9038	0.0159	0.6136	1.2095	0.3155
N-Hydroxylorcaserin		HMDB0060844		210.067	neg	0.217	-0.1084	-0.0281	0.1789	0.0067	-0.3113	0.215	-0.2916	-0.1163	0.1127	0.167	0.044	0.1248	0.0786	-0.1746	0.2528	-0.3247	0.5568	0.0935	0.4164	0.734	0.3713	-0.064	-0.1079	-0.2813	0.225	0.2081	-0.0275	0.1339	-0.0205	-0.0494	0.0929	0.1947	-0.0132	-0.0924	-0.1722	-0.275	-0.1074	0.4568	0.273	0.4185	-0.0422	0.4838	0.2053
3-O-Methyldopa				210.077	neg	-0.1413	-0.0822	0.0164	0.1649	-0.0706	-0.4002	-0.3593	-0.2249	-0.1369	0.1483	0.0637	-0.0713	-0.1018	-0.1532	-0.1693	-0.3623	-0.4949	0.7366	0.5923	0.6145	0.7598	0.0762	-0.1935	-0.2646	-0.3082	0.3532	0.0353	-0.2641	-0.1931	-0.0794	-0.1558	0.1839	0.0271	-0.2287	-0.1271	-0.2072	-0.1415	0.0983	0.3847	0.1821	0.1006	-0.0577	0.2315	-0.304
Urolithin B		HMDB0013696		211.04	neg	0.0462	-0.0794	0.0175	-0.2804	-0.1094	0.0044	-0.4271	-0.4128	0.008	0.5807	0.2912	-0.1332	-0.053	0.3202	-0.384	-0.1518	-0.2169	1.2851	0.8149	0.5093	0.6786	0.2801	-0.4164	-0.2685	-0.5312	0.6493	0.3159	-0.103	-0.158	-0.3653	-0.4311	0.3152	-0.2594	-0.2923	-0.059	-0.3387	-0.2829	-0.1898	0.6125	0.1602	0.0943	0.1612	0.3384	-0.004
Vanil-Lactate				211.062	neg	-0.1636	0.0287	0.0286	0.0848	-0.1904	-0.1879	-0.2892	-0.1987	0.0135	0.0102	-0.0884	0.0627	-0.0566	-0.1528	-0.2706	-0.0303	-0.5578	2.1722	0.2952	0.5876	0.205	-0.098	-0.2238	-0.3361	-0.528	0.0975	-0.1793	0.0172	-0.1588	-0.271	-0.0102	0.0549	0.0602	-0.2486	-0.2686	-0.1412	-0.196	-0.065	0.5332	0.1674	0.3175	0.0261	0.2582	0.0084
thiomethyl-sulphoxide-conjugate-acetaminophen				212.036	neg	0.5301	-0.0527	-0.1304	0.0798	0.1208	-0.1504	-0.0913	0.1122	0.5526	-0.0526	-0.0838	-0.0012	-0.1004	-0.3061	0.1257	-0.3645	-0.5105	0.4235	0.3806	0.9358	0.6604	-0.1548	-0.1801	-0.4083	-0.6917	0.1857	0.2581	-0.0584	-0.2948	-0.1454	-0.1782	0.2452	0.24	-0.5354	-0.1487	-0.2576	-0.2449	0.3855	0.5319	0.3401	0.1247	0.1178	0.4436	0.1004
2-Deoxy-D-Ribose 1-Phosphate ; 2-Deoxy-D-Ribose 5-Phosphate		C00672 ; C00673		213.018	neg	-0.0901	-0.0012	-0.0277	-0.1204	-0.1318	0.0878	-0.2757	-0.0459	0.1906	0.1723	0.1426	0.423	-0.0493	0.5013	-0.4085	0.3235	-0.2145	0.5691	0.526	0.8274	0.6727	0.4653	0.0201	0.0468	-0.4913	0.661	0.3128	0.0972	0.0604	-0.4645	-0.1861	0.1624	-0.3541	-0.2741	-0.0603	-0.4813	-0.1152	-0.1846	1.1015	0.563	0.7359	0.3234	0.5994	0.229
Tridecanoic acid	SFA(Tridecylate)	HMDB0000910		213.186	neg	0.1935	0.1693	-0.0685	0.0068	0.1817	0.056	0.0531	-0.0039	-0.213	0.3282	0.0612	0.2289	0.1665	0.003	-0.0036	0.4239	-0.1687	0.1698	-0.3706	-0.1971	0.0798	0.011	-0.0591	-0.091	-0.2403	0.001	-0.0515	0.0381	0.0786	0.1839	-0.1049	0.0471	0.0784	0.0215	0.2632	0.0925	-0.3145	-0.0254	0.0503	0.0373	0.3412	0.2833	-0.1363	-0.0089
Bisnorbiotin		HMDB0004821		215.049	neg	-0.3849	-0.0148	-2.671	-0.1211	0.3407	-2.1251	-1.0428	-0.6083	-2.8854	0.8712	-0.5732	-0.7417	-1.5026	0.9282	-0.9583	1.3929	-1.3236	2.0421	0.1645	1.7637	0.4847	0.1236	-0.4085	-0.2938	-2.2747	2.3033	0.2555	-1.0024	-0.0656	-1.5946	0.0434	0.2402	-1.3444	-0.7985	-0.4442	-1.3833	-0.2434	-0.2845	2.5343	0.4609	-0.5864	0.0164	0.0559	-1.0098
Undecanedioic acid		HMDB0000888		215.129	neg	-0.0343	0.0693	-0.0484	0.1369	0.0416	0.0068	-0.1865	-0.2577	0.0281	0.1457	-0.1543	-0.1208	-0.135	-0.0423	-0.1823	-0.1338	-0.4121	0.809	0.2856	0.2825	0.3946	0.0566	-0.215	-0.2097	-0.6244	0.3449	0.0308	-0.2325	-0.245	-0.0366	0.0678	-0.0686	-0.0026	-0.1009	-0.0256	-0.1136	-0.1187	-0.0257	0.5165	0.0695	0.288	0.0868	0.4305	-0.0321
Valyl-Valine				215.141	neg	-0.231	0.2006	-0.073	-0.1077	0.1667	0.0715	-0.5781	-0.2127	0.0956	0.226	-0.047	-0.1147	-0.0667	0.2584	-0.0849	0.9016	-0.5069	0.8853	0.474	0.5549	0.4239	-0.0906	0.0329	-0.0823	-0.4852	0.8591	0.0626	-0.1606	0.0249	-0.3119	0.0337	-0.0317	-0.2842	-0.2001	-0.1177	-0.5207	-0.2484	-0.2651	1.4709	0.1712	0.5045	0.2863	0.562	0.0475
3-Hydroxydodecanoic acid ; Omega Hydroxy Dodecanoate (N-C12:0)		C08317 ; HMDB0000387		215.165	neg	0.1489	-0.1534	-0.0067	0.2042	0.0126	-0.0717	-0.2546	-0.5827	-0.1388	0.5392	0.5046	1.0668	0.0654	0.4765	-0.1198	0.3828	-0.4664	0.629	0.8631	1.6483	1.1116	0.2426	-0.1857	-0.1814	-0.5504	0.5154	0.3774	0.5845	0.0539	0.1117	-0.2981	0.19	-0.0472	-0.3846	0.1969	-0.3279	-0.5436	-0.1327	0.925	0.7079	1.3846	0.4424	0.5264	0.3594
Tyr-194 Of Apo-Glycogenin Protein (Primer For Glycogen Synthesis) ; Tyramine O-Sulfate				216.036	neg	-0.1304	0.0316	-2.7839	0.0651	0.4125	-2.0716	-0.908	-0.6232	-2.9659	1.0059	-0.5755	-0.6735	-1.2933	1.0523	-1.0117	1.5033	-1.1855	2.0823	0.2034	1.6974	0.6322	0.2095	-0.3962	-0.1196	-1.9787	2.3062	0.2876	-0.9077	0.1112	-1.6224	0.0718	0.1825	-1.3818	-0.815	-0.4438	-1.4586	-0.3531	-0.2671	2.5575	0.4398	-0.6909	0.0057	-0.0135	-1.1024
5-L-Glutamyl-L-Alanine		C03740		217.085	neg	-0.0916	-0.0985	0.0202	0.0139	0.0339	0.1899	-0.158	-0.1939	0.0119	0.0079	0.052	-0.1981	-0.0652	-0.0986	0.0182	-0.0784	0.0049	-0.0005	0.3299	0.0054	-0.0983	0.1509	0.2051	0.0619	0.2842	-0.1292	-0.0873	-0.3763	-0.1287	0.002	0.0556	1.1243	-0.176	0.0364	0.2993	-0.0971	0.1071	1.0148	0.2195	0.1298	0.2151	0.3263	0.2328	0.2364
N-Acetylserotonin		C00978		217.098	neg	-0.0849	-0.0009	0.0123	-0.245	0.11	-0.1673	-0.2488	-0.3915	0.1	-0.015	0.013	-0.0165	-0.039	0.0935	0.097	0.4775	-0.1796	0.3201	0.3384	0.5373	0.3233	0.0664	0.0942	-0.1285	-0.1175	0.4678	-0.1514	-0.2537	0.0371	-0.1734	-0.1884	0.203	-0.0695	-0.4197	-0.2604	-0.4824	-0.3883	0.0036	0.9579	0.3095	0.2982	0.151	0.3111	0.0557
3-Hydroxy-Sebacic Acid				217.107	neg	-0.1075	0.0078	0.0099	-0.0698	0.1382	0.1126	-0.2571	-0.3755	0.0286	0.0641	0.0137	-0.2126	-0.192	-0.2505	-0.1433	-0.144	-0.1815	0.4797	0.3677	0.1791	0.27	0.2306	-0.1607	-0.3208	-0.3955	0.0968	0.1011	-0.184	-0.2098	-0.1039	-0.0342	0.0556	0.0263	-0.1556	0.0067	-0.202	-0.117	-0.0388	0.3619	0.0239	0.105	-0.0326	0.2922	-0.0318
5-Methoxydimethyltryptamine		HMDB0002004		217.134	neg	0.2899	-0.5056	0.035	0.2996	0.0404	-0.0508	-0.0562	-0.4373	-0.3468	0.4566	0.1932	0.1351	-0.015	0.1285	-0.6147	0.281	-0.1448	0.8857	0.8182	0.5229	0.4076	0.1949	-0.2262	-0.1632	-0.6196	0.6152	-0.0905	-0.1158	0.0092	-0.0616	-0.0332	0.0341	0.0022	0.0299	0.3832	-0.1907	-0.4068	0.1301	1.0233	0.4659	0.5335	0.4157	0.476	0.1741
ID11614 ; benzisothiazole piperazine		HMDB0060827 ; HMDB0061056		218.077	neg	-0.1991	-0.0061	0.0489	-0.3065	-0.1309	-0.2983	-0.2861	0.2754	0.1368	0.016	-0.0586	-0.0279	-0.2661	-0.0417	-0.4377	-0.0991	-0.3733	0.1697	0.2375	0.1687	-0.3067	0.219	-0.0217	-0.2147	-0.4616	0.3509	0.0255	-0.2469	-0.2625	0.1446	-0.1091	0.0167	-0.2018	-0.3477	-0.0702	-0.1152	-0.3994	0.1883	0.6215	0.2684	0.1739	0.1023	0.474	0.0959
(R)-Pantothenate		C00864		218.103	neg	0.2623	0.1763	-0.6235	0.1767	0.1151	-1.055	-0.1532	0.0981	-0.5288	-0.3554	-0.6514	-1.1383	-1.3907	-0.0419	-1.2642	-1.3321	-2.3489	0.3758	0.0251	-0.1941	-0.8521	-0.0919	-0.8515	-1.3524	-2.4386	0.1597	-0.3535	-1.0514	-1.2006	0.119	0.0028	-0.3322	-0.1487	-0.4409	-0.5958	-0.0235	-0.3027	-0.3768	0.212	-0.6383	-0.9693	-1.0562	-0.0075	-1.0155
2,4-Dichlorophenoxyacetic acid		HMDB0041797		218.964	neg	0.262	0.35	-0.4488	0.1295	-0.2753	-0.5452	-0.0027	-0.0688	0.0097	0.1968	0.3195	0.6805	-0.1779	-0.3441	0.0382	0.492	0.0412	0.502	0.3471	0.2684	-0.1889	0.4194	0.1561	0.2317	0.4745	0.2839	0.1745	0.3332	-0.0893	-0.7657	0.0872	0.174	-0.4856	-0.0424	-0.3364	-0.5643	-0.3958	0.0939	0.6001	0.336	0.0649	0.3167	0.2481	-0.0955
5-Hydroxy-L-Tryptophan ; PHderiv_2,5-Dioxopentanoate; 2-Oxoglutarate semialdehyde ; PHderiv_Acetylpyruvate; Acetylpyruvic acid; 2,4-Dioxopentanoate		C01017 ; C00433 ; C02132		219.08	neg	-0.3277	-0.3252	0.2228	-0.034	-0.13	-0.3527	-0.2105	-0.2371	0.6689	-0.2464	-0.171	-0.4052	-0.6163	-0.4305	-0.6462	-0.6778	-0.703	0.3837	0.4134	0.4139	0.5536	-0.4919	-0.5135	-0.7719	-0.6292	-0.2627	-0.1402	-0.4142	-0.4823	-0.2103	0.1758	-0.1183	-0.2148	0.0181	-0.0985	-0.0766	0.8213	0.4056	-0.1876	-0.6062	-0.3797	-0.4988	-0.2333	-0.3625
1-Hydroxypyrene		HMDB0013139		219.082	neg	-0.749	-1.1314	-2.0196	-0.4895	-0.7188	-1.863	-0.8495	-1.0162	-1.7051	-0.4847	-0.6228	-1.198	-1.5376	-0.6659	-1.3903	-1.483	-1.3964	0.2971	0.3213	0.4329	0.5635	-0.6286	-1.3675	-1.5859	-1.5244	-0.4447	-0.5828	-1.1115	-1.4284	0.2733	0.0288	-0.5728	0.5868	0.4082	-0.2041	0.3038	-0.1318	-0.5703	0.8254	0.3358	0.4642	0.3951	0.7489	0.5129
PHderiv_(S)-3-Methyl-2-oxopentanoic acid; (S)-3-Methyl-2-oxopentanoate; (3S)-3-Methyl-2-oxopentanoic acid; (3S)-3-Methyl-2-oxopentanoate ; PHderiv_2-Oxohexanoic acid; 2-Oxohexanoate; alpha-Ketocaproic acid ; PHderiv_4-Methyl-2-oxopentanoate; 2-Oxoisocaproate		C00671 ; C00902 ; C00233		219.113	neg	0.4718	0.7627	-0.3708	0.3679	0.534	-0.5443	-0.1099	0.6132	-0.0087	-0.2982	0.0838	-0.5544	-0.3304	-0.439	-0.8256	-1.2502	-0.8416	-0.4438	0.3702	1.0378	0.9923	-0.2915	-0.7727	-1.075	-1.5622	-0.0016	-0.0108	-0.7448	-0.3204	0.0184	0.3903	0.1375	-0.1139	0.6657	0.0242	-0.3926	0.0312	-0.0926	0.4633	0.46	-0.0326	0.1374	0.0395	0.1375
2,6-Di-tert-butylbenzoquinone		HMDB0013817		219.138	neg	0.3538	0.5403	-0.0974	0.2112	0.2983	-0.0367	-0.3742	0.1097	-0.1171	0.5594	0.3459	0.1905	-0.0346	0.2071	-0.4284	-0.5092	-1.0266	0.6529	0.7217	0.6781	0.9027	0.3586	-0.2698	-0.609	-1.1267	0.4559	0.1656	-0.2481	-0.1861	0.133	-0.1911	0.0428	-0.2106	-0.0486	0.0991	-0.4389	-0.4199	-0.1774	0.7949	0.4798	0.4968	0.2036	0.4321	0.247
PHderiv_2-Oxosuccinamate; 2-Oxosuccinamic acid; gamma-Aminooxaloacetate; Oxaloacetamide		C02362		220.074	neg	-0.0599	-0.0729	0.0398	-0.3644	-0.1812	-0.5534	-0.5004	-0.2298	0.0323	-0.2878	-0.0488	-0.2002	-0.2525	-0.2349	-0.3772	-0.3996	-0.3952	0.0322	0.1414	0.1182	0.2662	-0.328	-0.4655	-0.255	-0.4239	-0.1275	-0.0261	-0.2487	-0.2144	-0.1293	0.0715	-0.0167	-0.2221	-0.4009	-0.0523	-0.2205	0.183	-0.1566	-0.0585	-0.0345	0.1061	-0.081	-0.0555	-0.2201
N-Acetyl-D-Galactosamine ; N-Acetyl-D-Glucosamine ; N-Acetyl-D-Mannosamine ; N-Acetyl-D-glucosamine		C01074 ; C00140 ; C00645 ; HMDB0000215		220.082	neg	0.1393	-0.2879	0.077	-0.1164	-0.3547	-0.4434	-0.5076	-0.2277	0.2519	-0.2581	-0.3286	-0.4031	-0.3563	-0.3411	-0.4321	-0.6401	-0.8026	0.1207	0.2509	0.3213	0.2243	-0.6618	-0.2089	-0.3314	-0.6657	-0.1735	-0.178	-0.3694	-0.3817	0.0165	-0.0516	-0.0097	0.0927	-0.1367	0.2635	-0.0772	0.1784	0.2363	0.2853	-0.1053	0.1977	-0.1123	0.1951	0.0162
PHderiv_5-Amino-2-oxopentanoic acid; 5-Amino-2-oxopentanoate; 2-Oxo-5-amino-pentanoate; 2-Oxo-5-aminopentanoate; alpha-Keto-delta-aminopentanoate; 2-Oxo-5-aminovalerate		C01110		220.108	neg	0.5169	0.2271	-0.2774	0.509	0.3178	-0.6544	0.0366	0.2268	-0.3606	0.191	-0.1552	-0.1404	-0.3592	-0.144	-0.7322	-0.956	-0.2613	0.3366	0.5061	0.2599	0.4361	-0.3666	-0.3406	-0.8622	-0.4999	0.0869	-0.0165	-0.5032	-0.6064	0.1568	0.0144	-0.0731	0.1724	-0.2471	-0.2807	-0.1602	-0.4748	-0.1027	0.3571	-0.0755	-0.2651	-0.3251	0.2304	-0.3389
1-hydroxy S-ibuprofen ; 2-hydroxy-R-ibuprofen ; 2-hydroxy-S-ibuprofen ; 3-hydroxy R-ibuprofen ; 3-hydroxy S-ibuprofen				220.109	neg	0.4993	0.2458	-0.2759	0.4948	0.2998	-0.5981	0.0182	0.3243	-0.4262	0.1591	-0.1259	-0.1943	-0.354	-0.241	-0.7533	-0.6415	-0.2887	0.5062	0.4929	0.1865	0.5627	-0.4165	-0.1764	-0.8837	-0.504	0.0284	-0.0374	-0.5192	-0.5807	0.0983	-0.0033	-0.1026	0.1618	-0.1272	-0.3103	-0.2019	-0.4926	-0.1489	0.3137	-0.0943	-0.1543	-0.2315	0.1893	-0.3442
PHderiv_Oxaloacetate; Oxalacetic acid; Oxaloacetic acid; 2-Oxobutanedioic acid; 2-Oxosuccinic acid; keto-Oxaloacetate		C00036		221.058	neg	-0.1402	-0.298	0.1045	-0.46	-0.1763	-0.4438	-0.0456	-0.0736	0.0133	-0.124	0.0576	-0.1747	-0.2596	-0.1389	-0.5087	-0.9523	-0.6809	0.9473	-0.2038	0.1901	0.2607	-0.2517	-0.6455	-1.1186	-1.0419	0.1872	0.0098	-0.5425	-0.3775	-0.2952	0.066	0.0194	-0.8049	-0.1901	-0.4792	-0.4194	-0.0568	-0.2183	0.3106	-0.008	-0.2818	-0.3128	0.0863	-0.0606
L-Cystathionine		C02291		221.06	neg	-0.1571	-0.2727	0.0932	-0.473	-0.1848	-0.4942	0.1038	-0.1768	-0.0484	-0.0991	0.0544	-0.191	-0.25	-0.1391	-0.4865	-0.8018	-0.5903	0.8545	0.2265	0.1645	0.1739	-0.1157	-0.5887	-0.9965	-0.9816	0.1308	-0.0091	-0.532	-0.3071	-0.3386	0.0613	0.0032	-0.5931	-0.2033	-0.3511	-0.3939	-0.0337	-0.2209	0.2092	0.0256	-0.1751	-0.3928	0.0219	-0.1259
PHderiv_Oxalureate; Oxaluric acid; Monooxalylurea; Oxalurate		C00802		221.067	neg	-0.1505	-0.1075	0.0466	0.2052	-0.0804	-0.2332	0.0235	0.0955	-0.2005	0.2692	0.1756	-0.159	-0.137	0.2226	-0.0586	-0.4065	-0.3325	0.6122	0.6081	0.4059	0.3526	-0.1005	-0.3709	-0.7576	-0.3334	0.5055	0.1449	-0.1984	0.0237	-0.1156	0.1252	-0.0827	-0.4203	-0.4956	0.1165	-0.3008	-0.1748	-0.03	0.1262	-0.2476	-0.0524	-0.0609	0.2299	-0.2729
Monobutylphthalate ; Monoisobutyl phthalic acid		HMDB0013247 ; HMDB0002056		221.082	neg	-0.2265	-0.1274	0.0495	-0.1756	-0.047	-0.0812	-0.5542	-0.2002	0.0459	0.3271	0.2745	0.0863	-0.0713	0.0805	-0.1021	-0.3844	-0.0886	0.654	0.8621	0.8049	0.9385	0.0899	-0.1298	-0.6159	-0.7761	0.0899	0.1904	-0.0302	-0.2658	-0.0187	-0.0741	0.0653	-0.2976	-0.2353	-0.126	-0.4435	-0.3867	-0.0809	0.4794	0.2317	0.2989	0.1775	0.2397	0.1113
Glycyl-Phenylalanine ; PHderiv_3-Hydroxy-3-methyl-2-oxobutanoic acid; 3-Hydroxy-3-methyl-2-oxobutanoate; 2-Oxo-3-hydroxyisovalerate ; PHderiv_4-Hydroxy-2-oxopentanoate; 4-Hydroxy-2-oxovalerate		C04181 ; C03589		221.094	neg	0.0481	0.2804	-0.0211	0.0797	0.2591	-0.1821	-0.5533	-0.4171	-0.0724	0.8072	0.8744	0.1394	0.1377	0.7659	-0.2705	-0.4933	-0.0426	1.2031	1.8291	1.077	1.8376	0.7895	-0.2071	-0.4662	-0.757	0.8895	0.8622	-0.1385	-0.1094	-0.0133	-0.1031	0.3493	0.0381	-0.0939	0.256	-0.1112	-0.8187	0.009	1.0905	1.0935	0.7522	0.8325	1.3672	0.6553
1-Hydroxyibuprofen ; 2-Hydroxyibuprofen ; 3-Hydroxyibuprofen		HMDB0060565 ; HMDB0060920 ; HMDB0060921		221.119	neg	0.1445	0.0219	-0.0348	-0.1991	0.0032	-0.1812	-0.4957	-0.0373	-0.2765	0.1473	0.2151	-0.0395	-0.0469	0.0088	-0.1986	-0.1605	-0.1918	0.1226	0.4346	-0.0989	0.3518	0.2018	-0.0141	-0.2311	-0.2125	0.0199	0.0151	-0.2574	-0.3673	0.0056	0.0679	-0.0664	-0.0695	0.0759	0.0664	-0.0656	0.0473	0.123	0.1344	0.205	0.1614	0.2492	0.0385	-0.0267
Farnesol		HMDB0004305		221.189	neg	-0.0319	0.1505	-0.079	-0.2367	0.3273	-0.3681	-0.3184	-0.1735	-0.5349	0.2288	0.3134	0.0486	-0.1136	0.0041	-0.1476	-0.3984	-0.403	-0.1717	0.2147	0.2628	0.5316	0.2542	-0.3829	-0.308	-0.3958	0.0376	0.0448	-0.2464	-0.2528	0.2317	-0.1375	-0.0587	0.275	-0.0901	0.0053	-0.2991	-0.2577	-0.086	0.2385	0.3367	0.1171	0.0627	0.3807	0.3469
4-(2-Amino-3-Hydroxyphenyl)-2,4-Dioxobutanoate		C05645		222.041	neg	-0.245	-0.1911	0.0874	-0.4258	-0.1847	-0.3307	-0.519	-0.4456	-0.1216	-0.0772	-0.2347	-0.3368	-0.5089	-0.1214	-0.5314	0.2141	-0.6049	0.8143	0.6392	0.5616	0.1829	-0.5652	-0.1953	-0.4679	-1.0577	0.5671	0.1638	-0.3002	-0.1626	-0.5371	0.0316	0.0434	0.0044	-0.3926	-0.2092	-0.1573	0.0237	-0.3062	0.7614	0.3042	0.0984	-0.0377	-0.1301	0.0047
Norketamine		HMDB0060549		222.071	neg	-0.3437	-0.1725	0.0901	-0.2077	-0.5864	-0.0659	0.0821	-0.0414	0.201	-0.0811	-0.2765	-0.4441	-0.0772	-0.2228	-0.3986	-0.9962	-0.7894	-0.0479	0.0299	-0.7189	-0.807	0.1489	0.1089	-0.4914	-0.2789	-0.0036	-0.0756	0.0931	0.0015	-0.0457	-0.1355	0.1172	-0.5216	-0.9444	-0.4721	0.1265	0.6796	0.5316	-0.6431	-0.8113	-0.624	-0.7418	-0.2283	-0.504
Salsolinol 1-Carboxylate ; N-Acetyl-Tyrosine				222.076	neg	0.0406	-0.1878	0.0482	-0.0248	-0.3439	-0.0364	-0.0806	-0.1796	0.2303	0.1421	-0.1725	0.1499	0.0305	-0.2689	-0.0747	-0.545	-0.6238	0.2409	0.355	0.0528	-0.2779	0.1459	-0.0027	-0.2218	-0.3563	0.1367	-0.0527	0.1423	0.0097	0.0389	-0.1333	0.0673	-0.1032	-0.9493	-0.0752	0.1167	0.4333	0.3978	-0.2527	-0.3877	-0.2701	-0.3934	-0.1265	-0.3823
3-Hydroxy-L-Kynurenine		C03227		223.075	neg	-0.253	-0.3821	0.2085	-0.1403	-0.241	-0.1616	-0.1332	-0.1131	0.4794	-0.2666	-0.1394	-0.38	-0.6107	-0.2162	-0.455	-0.8143	-0.7414	0.2493	0.4208	0.2906	0.4433	-0.4591	-0.4799	-0.7924	-0.8156	-0.2111	-0.132	-0.5634	-0.5908	-0.1659	0.1418	-0.075	-0.0672	-0.0451	0.0219	0.0727	1.1322	0.9494	-0.2478	-0.2659	-0.34	-0.4059	0.1293	-0.165
Cia-5,8, Tetradecadienoic Acid				223.17	neg	-0.1698	0.0444	-0.0085	-0.0164	-0.0872	-0.3173	-0.5883	-0.2242	-0.2555	0.4924	0.2301	0.5977	0.1968	0.0421	-0.1222	-0.3367	-0.2497	0.6331	0.9023	1.4487	1.1613	0.5008	-0.4908	-0.3311	-0.4816	0.458	0.2329	0.3681	-0.2007	0.0876	-0.1056	0.017	-0.1773	-0.0324	0.4102	-0.2805	-0.3981	0.0715	0.345	0.5226	0.956	0.2855	0.4934	0.1755
Porphobilinogen		C00931		225.09	neg	-0.082	-0.5372	0.2246	-0.1771	-0.5262	-0.2856	-0.1232	-0.482	0.6408	-0.384	-0.5524	-0.7666	-0.8238	-0.5561	-0.6472	-1.2106	-1.0607	0.1975	0.4815	0.1142	0.3783	-0.674	-0.7898	-0.964	-1.0811	-0.4279	-0.2428	-0.6939	-0.6678	-0.0901	-0.0938	0.094	-0.1484	-0.2719	0.1278	-0.0034	0.3064	0.5733	-0.2904	-0.3712	-0.422	-0.5712	-0.0564	-0.3456
Carnosine		C00386		225.099	neg	-0.1388	-0.4281	0.2025	-0.4958	-0.1921	0.0227	-0.3269	-0.4595	0.5656	-0.1125	-0.1246	-0.2335	-0.7103	-0.1988	-0.2176	-0.7913	-0.8311	0.3296	0.5016	0.2825	0.2378	-0.2568	-0.6843	-0.9558	-0.9596	-0.0834	0.014	-0.4772	-0.4412	-0.2209	-0.0803	0.1189	-0.1987	-0.0534	0.3153	-0.3367	0.1683	0.0881	0.1961	-0.1159	-0.0537	-0.3403	0.1889	-0.0808
5-Tetradecenoic acid ; 5Z-Tetradecenoic acid ; Myristoleic acid ; 9E-Tetradecenoic Acid (N-C14:1)		HMDB0000499 ; HMDB0000521 ; HMDB0002000		225.186	neg	-0.0476	0.4342	-0.0301	0.1257	0.4996	0.0841	-0.3098	-0.0883	-0.1499	0.8026	0.3827	0.9073	0.3927	0.8154	0.1249	-0.0608	0.2126	1.0724	0.5254	1.4264	1.0368	0.8888	0.5027	0.213	0.2432	0.6927	0.2188	0.6912	0.0023	-0.1376	-0.14	0.2553	0.0474	0.0989	0.1965	-0.7468	-0.6004	0.1795	0.8086	0.3859	1.049	0.3883	1.2054	0.9999
Pentadecanal		HMDB0031078		225.222	neg	-0.1583	-0.1403	0.0795	-0.148	-0.3409	0.0265	-0.1137	-0.0411	0.4616	-0.0352	0.0209	0.1113	-0.0332	0.0393	-0.0485	-0.5224	-0.8128	-0.2213	0.2197	0.1318	0.0223	0.104	-0.129	-0.3915	-0.1827	0.0369	0.0669	-0.0871	-0.5929	-0.0008	0.2038	-0.206	-0.195	-0.4542	-0.0249	-0.2611	-0.2934	-0.1314	-0.1279	-0.2711	-0.1893	-0.5219	-0.0034	-0.1874
L-Glutamate 5-Phosphate		C03287		226.013	neg	-0.1536	0.0063	0.0506	-0.078	-0.0441	0.1403	-0.1472	0.2336	-0.1233	-0.3316	-0.2221	-0.2191	-0.1796	-0.2004	-0.027	-0.1909	-0.1304	-0.3207	-0.0456	-0.481	-0.1491	-0.3219	-0.14	-0.3888	-0.3628	-0.1767	-0.0537	-0.3698	-0.3175	-0.2119	-0.0962	0.2176	-0.2664	-0.29	-0.012	-0.1382	-0.1201	0.4893	0.1273	-0.0411	-0.2634	-0.218	-0.4191	-0.1723
Deoxycytidine		C00881		226.083	neg	0.094	-0.1301	0.0068	-0.0073	-0.2371	-0.1244	0.1219	-0.4276	0.4284	0.0414	-0.1161	0.1276	0.0878	-0.3863	-0.198	-0.4256	-0.9671	0.3496	0.1678	0.8527	0.338	0.0426	-0.5886	-0.2948	-1.0106	0.101	-0.0147	-0.1347	-0.3223	-0.2366	-0.2818	0.2786	-0.1975	-0.1714	0.3045	-0.5571	0.1504	0.5795	0.0563	-0.0711	0.1193	-0.1189	-0.1665	-0.4593
(R)-5-Phosphonatomevalonate		C01107		227.034	neg	0.0016	0.2985	-0.0846	0.1166	0.2511	-0.3608	-0.1656	0.2186	0.1171	0.5799	0.2881	-0.093	0.1601	0.2843	-0.0513	-0.3673	-0.1108	1.2301	0.7617	0.6274	1.1007	0.4604	0.1737	-0.2556	-0.26	0.8764	0.3097	-0.1731	0.0568	-0.1236	-0.1126	0.0383	-0.1395	0.0499	0.287	-0.4445	-0.0644	-0.1836	0.7724	0.6004	0.1645	0.4691	0.6307	0.2511
Urolithin A		HMDB0013695		227.035	neg	-0.0146	0.2844	-0.0824	0.1424	0.2416	-0.3314	-0.1804	0.1404	0.0991	0.51	0.216	-0.1364	0.1353	0.2045	-0.0624	-0.2518	-0.1844	1.1135	0.6925	0.5807	1.0604	0.3893	0.1563	-0.2708	-0.0257	0.7653	0.2425	-0.1685	0.0188	-0.0208	-0.1383	0.0251	-0.1105	0.0724	0.2614	-0.5412	-0.0277	-0.1815	0.64	0.4981	0.1005	0.4178	0.5262	0.164
Deoxyuridine		C00526		227.068	neg	-0.1713	0.0774	0.0182	-0.1231	-0.1902	-0.3828	-0.398	-0.4431	-0.0286	0.0251	-0.3362	-0.2878	-0.696	-0.1238	-0.6363	-0.324	-1.1938	0.6141	0.2904	0.5946	0.3628	-0.2319	-0.2794	-0.3574	-0.8869	0.2354	-0.1193	-0.362	-0.4437	-0.3698	-0.2033	0.2259	-0.1866	-0.4136	-0.1782	-0.7056	-0.3381	-0.0762	0.5286	0.1424	0.0512	-0.364	0.2135	-0.1829
Bisphenol A		HMDB0032133		227.106	neg	-0.2479	0.2623	-0.066	-0.1109	0.3572	0.0626	-0.1537	0.0521	-0.1805	0.0221	0.0479	-0.2963	-0.4517	-0.1503	-0.044	-0.3202	-0.4242	0.1857	0.2159	0.5987	0.3126	0.1615	-0.1335	-0.3576	-0.6018	0.0473	0.0279	-0.1739	-0.2086	-0.1437	0.2222	-0.137	-0.1764	0.2291	0.038	-0.2788	0.0041	-0.0858	0.3848	0.0386	0.0302	-0.0128	0.0033	-0.004
Traumatic acid		HMDB0000933		227.129	neg	0.0853	-0.045	-0.0077	0.1305	0.0201	-0.2542	-0.3868	-0.0718	-0.1725	0.1721	0.1552	-0.1035	-0.1787	0.1537	-0.2495	-0.3164	-0.26	0.6069	0.5639	0.3725	0.6269	0.1702	-0.2812	-0.4629	-0.7656	0.2398	0.0962	-0.1624	-0.3335	0.1774	-0.0477	-0.0289	0.0822	-0.0047	-0.0444	0.0055	-0.2307	0.0721	0.3815	0.3174	0.2866	0.0728	0.447	0.1031
Leucyl-Proline				227.14	neg	-0.0226	0.0821	-0.0239	0.1339	0.1451	-0.0948	-0.4059	-0.1527	-0.079	0.1784	0.1454	-0.0222	-0.2709	0.2133	-0.2282	-0.0726	-0.1561	0.6494	0.4419	0.5476	0.6214	0.2102	-0.2348	-0.3443	-0.4771	0.2624	0.0108	-0.3218	-0.0951	0.1259	-0.1777	0.175	-0.0817	-0.1942	0.1208	0.0399	-0.0905	0.1284	0.4282	0.1382	0.0988	0.0084	0.0808	0.2416
12-Methyltridecanoic acid ; Ethyl dodecanoate ; Myristic acid ; Tetradecanoic Acid	SFA(Myristate)	C06424 ; HMDB0031072 ; HMDB0033788 ; HMDB0000806		227.202	neg	0.062	0.2211	-0.0935	-0.0392	0.1391	0.1654	-0.0197	0.0241	-0.1692	0.0822	0.1906	0.32	0.3031	0.3717	0.3175	0.226	0.4801	-0.5703	-0.5249	-0.1116	-0.1443	0.5545	0.3825	0.3679	0.6462	-0.1176	-0.091	0.2119	0.1163	0.1799	-0.0038	0.0288	0.05	0.1743	0.0924	-0.011	-0.1686	0.0106	-0.2141	-0.0006	0.2366	0.1787	0.0787	0.1145
5-Phospho-Beta-D-Ribosylamine		C03090		228.03	neg	-0.6974	-0.4834	0.2591	-0.6266	-0.4775	0.219	-0.5755	-0.4829	0.185	-0.3339	-0.7186	-0.7519	-1.0839	-0.4687	-1.0597	-0.5952	-0.1567	0.3091	-0.1605	0.4141	-0.2099	-0.4333	-0.678	-1.0341	-0.381	-0.1576	-0.2923	-0.747	-0.7063	-0.4085	-0.2555	0.2551	-0.1709	0.398	-0.0127	-0.449	-0.0962	0.3609	0.7984	-0.2656	0.0903	-0.0755	0.1935	0.3025
Butenylcarnitine		HMDB0013126		228.126	neg	0.8281	0.8842	-0.3952	0.9867	1.1868	-0.1021	0.4056	0.3472	-0.666	1.2139	0.5298	0.758	0.1573	1.2824	0.2976	1.7892	-0.2206	2.1717	1.0152	2.1153	1.5287	0.9847	0.7415	0.9325	-0.5582	2.1602	0.9801	0.4432	1.0323	-0.1329	0.862	1.1166	-0.0569	0.338	0.6149	-0.2886	0.2845	0.6845	2.0075	1.0099	1.075	1.1444	0.7781	0.2788
sulphate-conjugate-acetaminophen				229.006	neg	-0.2914	-0.0962	0.0315	0.1284	-0.1346	-0.3095	-0.4649	-0.2624	-0.1663	0.498	0.2721	0.062	-0.0953	0.2437	-0.2131	0.2363	0.0219	0.7439	0.6245	0.6655	0.3329	0.17	-0.3467	-0.1825	0.404	0.69	0.1831	-0.2816	-0.1729	0.2364	-0.108	0.0091	-0.1003	-0.0026	-0.6852	0.02	-0.2375	0.0036	0.6102	-0.0283	-0.1938	-0.1194	0.3307	0.0574
Alpha-D-Ribose 1-Phosphate ; Alpha-D-Ribose 5-Phosphate ; D-Ribulose 5-Phosphate ; D-Xylulose 1-Phosphate ; D-Xylulose 5-Phosphate		C00620 ; C00117 ; C00199 ; C00231		229.012	neg	-0.0206	-0.135	-0.0029	-0.0762	-0.1868	-0.0717	-0.3056	-0.1738	0.093	0.213	0.0192	-0.2764	-0.0768	0.0535	-0.0932	-0.3025	0.1388	0.3964	0.2833	0.5749	0.3863	0.1646	-0.2564	-0.0769	0.2699	0.3215	-0.0964	-0.3515	-0.2287	0.0937	0.2046	-0.2926	0.3572	0.0472	-0.1334	0.0433	0.0951	-0.0263	0.4367	0.1252	-0.1569	-0.054	0.775	0.4217
Dodecanedioic acid ; Dodecanedioic Acid		HMDB0000623		229.144	neg	0.0016	0.126	-0.0522	0.169	0.1346	-0.1751	-0.3991	-0.2766	-0.215	0.246	-0.1518	0.101	-0.2957	0.2796	-0.4057	0.6669	-0.397	0.9868	0.4885	0.8359	0.7021	0.1869	-0.1268	0.2288	-0.6528	0.6774	0.1205	0.0483	0.3561	-0.2957	-0.0524	0.1533	-0.2488	-0.3242	-0.0274	-0.5882	-0.3829	0.0489	0.8832	0.4956	0.5539	0.571	0.3393	-0.0184
Leucyl-Valine				229.158	neg	0.1322	0.3806	-0.4176	0.4457	0.4473	-0.34	-0.4186	-0.0841	-0.906	1.4165	0.8619	0.7243	0.5844	1.0336	0.134	1.38	-0.0885	1.9504	1.1909	1.3062	1.9527	0.8632	0.2768	0.4116	-0.4807	1.5424	0.6123	0.4087	0.6853	-0.162	0.1012	0.3593	-0.2795	-0.1585	0.0862	-0.6026	-0.3372	-0.0301	1.5708	1.0134	1.1822	0.8855	0.6897	0.4263
Suberyl-Glycine				230.104	neg	-0.3464	0.3127	-0.0459	-0.1319	0.3681	-0.3623	-0.0237	-0.0067	-0.0395	0.3483	0.1398	0.4231	0.2054	0.0503	0.0473	0.1177	-0.7262	0.3521	0.5858	0.7433	1.0045	0.4367	-0.1027	0.2455	-0.6524	0.6069	0.5981	0.1091	0.0572	-0.0496	-0.0084	0.0903	-0.0377	0.1288	-0.0487	-0.0792	0.3293	0.2536	0.6206	0.4155	0.582	0.3081	0.3989	0.4053
Butyryl Carnitine ; Butyrylcarnitine ; Isobutyryl-L-carnitine		C02862 ; HMDB0002013 ; HMDB0000736		230.138	neg	0.0257	0.2216	-1.4783	0.3852	0.6128	-0.7629	-0.6989	-0.2963	-1.7142	0.6026	-0.097	0.1583	-0.7017	0.9875	-0.5226	1.172	-0.421	1.7384	0.4956	1.7234	0.8507	0.7475	0.1985	0.6168	-1.0234	1.7285	0.5103	-0.1062	0.4205	-0.2852	0.8472	1.0472	-0.1598	0.4272	0.7818	-0.2395	0.5473	0.8843	1.8984	1.0997	1.0041	1.269	0.6499	-0.0599
Phenobarbital		HMDB0015305		231.078	neg	0.1583	0.3205	-0.2766	0.1854	0.2705	-0.3704	-0.3116	-0.1859	-0.5814	0.8797	0.6274	0.2795	0.2208	0.6753	-0.1995	0.6207	-0.5533	1.2342	1.2806	1.2555	1.5355	0.7205	-0.2689	-0.243	-0.9488	1.1018	0.3975	0.0765	0.1881	0.0018	-0.074	0.033	-0.4703	-0.2019	-0.053	-0.4516	-0.3037	-0.3025	1.4895	0.7701	0.591	0.6134	0.7744	0.1192
Melatonin		C01598		231.114	neg	-0.1254	0.1688	-0.0289	0.0807	0.253	-0.1196	-0.6976	-0.1173	-0.1567	0.608	0.3774	0.2821	-0.0012	0.0964	-0.3246	-0.1403	-0.3094	0.9713	1.0498	1.2551	0.9759	0.3939	-0.083	-0.3641	-0.7493	0.5434	0.4304	0.1477	-0.235	0.0141	-0.0488	0.0159	-0.4361	-0.1025	-0.1312	-0.4464	-0.3649	0.1185	0.7804	0.5774	0.8005	0.4917	0.9703	0.3683
Dopamine 3-O-Sulfate ; Dopamine 4-O-Sulphate		C13690		232.029	neg	-0.0814	-0.1137	0.2175	-0.0865	-0.4207	-0.1491	-0.2101	-0.4905	1.167	0.1213	-0.305	-0.1946	-0.4955	0.4897	-0.3605	0.5157	-0.9284	0.8337	0.1229	0.81	0.1907	0.0545	0.1914	-0.1039	-0.836	0.8092	0.1185	-0.2146	0.2939	-0.4855	-0.0445	0.0714	-0.536	-0.3443	-0.1353	-0.3404	-0.2157	-0.0989	1.3668	0.297	-0.2592	0.1316	0.1682	-0.2953
4,4''-methanol-bisbenzonitrile		HMDB0061037		233.071	neg	0.1785	-0.4426	0.0986	0.1054	0.1163	0.1005	-0.4601	0.0904	0.3095	0.3524	0.0561	-0.1826	-0.3636	0.1515	-0.2976	0.2696	-0.7838	0.7512	0.4468	0.5553	0.4375	0.2265	-0.1106	-0.1658	-0.8227	0.7375	0.1464	-0.3228	-0.1694	-0.3012	-0.1474	0.1474	0.0689	-0.2667	0.1429	-0.1999	-0.4475	0.0423	1.0725	0.5324	0.4764	0.1339	0.3871	0.2477
R-carboxy ibuprofen ; S-carboxy ibuprofen				233.081	neg	-0.0519	-0.0413	0.0265	-0.0632	-0.0329	-0.0205	-0.3561	-0.2234	0.1273	0.191	-0.0536	-0.3236	-0.1066	0.1056	-0.2286	-0.3046	-0.62	0.4363	0.4729	0.5042	0.4595	0.1072	-0.3164	-0.5335	-0.8782	0.0683	0.0051	-0.3508	-0.3173	-0.2621	0.0187	0.0574	-0.1656	-0.0794	-0.1695	-0.2452	-0.0745	-0.1853	0.401	0.2342	0.0178	-0.0364	0.4822	0.1134
4''-hydroxymephenytoin		HMDB0060968		233.094	neg	-0.1445	-0.119	0.0885	-0.0004	0.1747	0.0801	-0.5264	-0.0725	0.33	0.1314	-0.1448	-0.0111	-0.3534	0.181	-0.0679	0.3016	-0.7081	0.6051	0.3681	0.4431	0.4951	0.0133	0.1432	-0.2626	-0.8005	0.3225	0.185	-0.0205	-0.1214	-0.2302	-0.0901	0.1189	-0.133	-0.4517	-0.0778	-0.3564	-0.1607	0.0281	0.4357	0.2479	0.1683	0.0544	0.5467	-0.0882
PHderiv_2-Oxoglutaramate; 2-Oxoglutaramic acid; alpha-Ketoglutaramate; 2-Ketoglutaramate		C00940		234.088	neg	0.1474	-0.0146	-0.0448	0.1883	0.123	-0.1351	0.0764	-0.1352	-0.2267	0.1619	0.2301	0.0006	-0.496	0.3717	-0.0771	-0.6567	-0.1106	0.6363	1.0696	0.6403	0.8309	0.4319	-0.1131	-0.3802	-0.5703	0.4853	0.5093	-0.1713	-0.1664	0.084	-0.0804	0.0074	0.2752	-0.2625	-0.0007	0.0001	-0.426	-0.1226	0.2726	0.3944	0.3231	0.1829	0.1583	0.1829
N-Formyl-L-Kynurenine ; PHderiv_2-Oxoglutarate; Oxoglutaric acid; 2-Ketoglutaric acid; alpha-Ketoglutaric acid ; PHderiv_Methyloxaloacetate		C02700 ; C00026 ; C06030		235.072	neg	1.0308	0.8308	0.938	0.5475	0.6751	0.5924	0.6265	0.6646	0.965	-0.4101	-0.4157	-1.0026	-1.0848	-0.3184	-0.9364	-2.039	-2.0085	-0.9747	-0.992	-1.8763	-2.1748	-0.1153	-1.3308	-1.9116	-2.5307	-0.7033	-0.8194	-1.2715	-1.4841	-0.0213	-0.2656	0.447	-0.454	-0.5266	0.1547	-0.4755	-0.9417	0.2322	-1.1009	-1.1976	-1.1984	-1.1991	-0.7446	-0.912
S-Aminomethyldihydrolipoamide				235.096	neg	0.206	0.0909	0.3473	-0.1028	0.0292	-0.0929	-0.0543	-0.0796	0.2145	-0.5081	-0.5728	-1.0066	-1.2672	-0.5848	-1.2714	-1.9302	-1.794	-0.575	-0.5276	-0.7621	-0.5377	-0.4652	-1.4717	-1.8872	-2.1878	-0.7792	-0.9506	-1.3341	-1.5337	0.0532	-0.4219	0.4827	-0.5396	-0.5723	0.0727	-0.5458	-0.9756	0.3746	-0.7224	-0.9801	-0.7208	-0.7804	-0.5244	-0.7209
Carboxy-ibuprofen		HMDB0060564		235.097	neg	0.377	0.2243	0.402	-0.0179	0.1273	0.0353	0.0006	0.1257	0.4213	-0.4612	-0.4775	-0.9483	-1.1048	-0.501	-1.0797	-1.8905	-1.7185	-0.4469	-0.3888	-0.5918	-0.3979	-0.2458	-1.3532	-1.7897	-2.2077	-0.66	-0.7831	-1.2394	-1.4306	0.0632	-0.221	0.5995	-0.3767	-0.3733	0.2685	-0.4444	-0.8455	0.3645	-0.5553	-0.797	-0.6337	-0.7279	-0.315	-0.5478
8-[(Aminomethyl)sulfanyl]-6-sulfanyloctanoic acid		HMDB0013639		236.076	neg	0.8894	0.7455	0.8313	0.5284	0.6339	0.4039	0.5629	0.5562	0.7718	-0.3254	-0.43	-0.9508	-1.0147	-0.2709	-0.9496	-1.7551	-1.708	-0.768	-0.6349	-1.2955	-1.4503	-0.1253	-1.1528	-1.8246	-2.3923	-0.5633	-0.6664	-1.1881	-1.3243	-0.0213	-0.2847	0.4218	-0.4803	-0.4764	0.0792	-0.5083	-0.8703	0.1814	-0.9434	-1.0725	-1.0734	-1.0887	-0.6466	-0.8081
6-Pyruvoyl-5,6,7,8-Tetrahydropterin		C03684		236.077	neg	0.2435	0.0581	0.1443	-0.1566	-0.0535	-0.2489	-0.1568	-0.0961	0.0909	-0.9516	-1.0613	-1.6021	-1.6662	-0.9057	-1.5962	-2.3956	-2.3567	-1.3554	-1.2833	-1.8715	-2.0095	-0.794	-1.8298	-2.5142	-3.0447	-1.181	-1.2945	-1.8314	-1.9915	-0.0097	-0.2794	0.4003	-0.5107	-0.4686	0.0894	-0.4977	-0.8649	0.1526	-0.9046	-1.0838	-1.0485	-1.0717	-0.6126	-0.8171
2-Amino-5-benzoylbenzimidazole		HMDB0060711		236.08	neg	0.71	0.3246	0.4343	0.2024	0.3025	0.1773	0.1506	-0.1018	0.7165	-0.7569	-0.7372	-1.4155	-1.2745	-0.4789	-1.0026	-2.3336	-2.1519	-0.9055	-0.8372	-1.3739	-1.3849	-0.1103	-1.6123	-2.036	-2.8497	-0.8975	-0.8013	-1.6075	-1.4725	0.0939	0.1949	0.8685	0.0837	-0.3346	0.8251	-0.3591	-0.4023	0.6645	-0.2333	-0.5196	-0.7453	-0.5785	0.1043	-0.0896
PHderiv_2-Oxo-4-hydroxy-5-aminovalerate		C05941		236.105	neg	-0.0235	0.5407	-0.1444	-0.0241	0.3425	-0.3255	-0.495	0.0536	-0.3593	-0.2437	-0.4075	-0.9058	-0.9501	-0.4116	-1.0581	-1.4577	-1.1994	0.0894	0.2744	0.0467	0.3818	-0.3271	-1.0866	-1.2231	-1.4425	-0.3189	-0.4966	-1.023	-1.1322	-0.0801	-0.1574	0.1808	0.2319	-0.09	-0.2502	-0.6611	-0.9983	-0.282	0.4726	0.2677	0.0623	0.162	0.6375	0.2998
PHderiv_2-Hydroxy-3-oxosuccinate; Oxaloglycolate		C03459		237.054	neg	0.0295	0.1422	-0.0371	-0.1627	0.2785	-0.7062	0.1324	-0.1109	0.541	-0.0201	-0.1903	-0.2008	-0.3093	-0.1843	-0.6992	-0.4069	-1.3556	0.8285	0.2389	0.6126	0.8819	-0.138	-0.5564	-0.7064	-0.7602	0.2738	-0.0949	-0.2472	-0.1739	-0.1059	0.2457	-0.1863	0.4047	0.3577	-0.1961	0.0205	-0.0575	-0.0864	0.8025	0.0299	0.2457	0.1468	0.5275	0.0492
PHderiv_2-Dehydro-3-deoxy-D-xylonate; 2-Dehydro-3-deoxy-D-arabinonate; 2-Dehydro-3-deoxy-D-pentonate; (4S)-4,5-Dihydroxy-2-oxope...' <Preview truncated at 128 characters>		C03829		237.091	neg	0.0417	-0.064	0.0148	0.03	0.011	-0.027	-0.0113	0.1581	0.1474	-0.6207	-0.5135	-0.9301	-1.0684	-0.6508	-0.6357	-1.0702	-1.0523	-0.0551	0.1807	0.3001	0.3213	-0.5859	-0.9531	-1.3566	-1.3101	-0.2207	-0.5186	-0.9825	-0.9703	0.1024	0.0144	-0.0801	0.3593	-0.0628	0.0548	0.1255	0.2147	0.1437	-0.1147	-0.4962	-0.6193	-0.7772	-0.1054	-0.3812
6,7-Dihydrobiopterin ; 6-Lactoyl-5,6,7,8-Tetrahydropterin ; O2-4A-Cyclic-Tetrahydrobiopterin ; Quinonoid Dihydrobiopterin		C00268 ; C04244 ; C02953		238.094	neg	-0.1959	0.0638	0.0272	-0.1838	-0.023	-0.0334	-0.0575	-0.1051	0.1163	-0.2796	-0.1934	-0.5168	-0.6482	-0.0908	-0.606	-0.8741	-0.9784	0.1025	0.4541	0.4891	0.539	-0.3143	-0.5808	-0.9072	-0.9844	-0.1906	-0.3034	-0.6215	-0.7511	-0.0472	0.0498	-0.009	0.1632	0.093	0.1071	0.0055	0.2888	0.2382	0.2123	-0.2814	-0.1138	-0.3673	0.3176	-0.0067
L-Cystine		C00491		239.016	neg	-0.7086	-0.7574	-2.5491	-0.226	-0.2457	-2.0919	-1.0522	-1.2133	-2.8988	0.2674	-0.9537	-1.0418	-1.8008	0.2279	-1.5007	0.1343	-1.4561	1.2178	0.0639	0.7848	0.1471	-0.2263	-1.0172	-0.6329	-2.4349	1.0102	-0.3448	-1.1784	-0.8566	-0.8567	-0.0939	-0.3888	-0.838	-0.3083	-0.5401	-0.8646	-0.367	-0.6009	1.5451	0.273	-0.2349	-0.1036	0.4189	-0.6447
Hexadecanal		C00517		239.238	neg	0.2985	-0.0114	-0.1148	0.1585	-0.3711	0.0303	-0.2038	-0.2256	-0.4789	-0.0941	0.3072	0.1107	0.3164	0.1215	0.4107	0.007	1.134	0.0813	0.768	1.246	1.93	0.0669	-0.0976	-0.0893	0.2353	-0.3124	0.0923	0.034	-0.1671	0.0991	-0.4337	0.2293	0.5281	-0.0392	0.249	-0.178	-0.7176	0.1161	1.5051	1.5266	1.6991	1.3112	2.1266	2.3833
5-Phosphonooxy-L-Lysine		C03366		240.052	neg	0.0413	-0.0974	-0.2357	-0.1396	-0.0016	-0.5004	-0.3983	-0.011	-0.4004	0.5123	0.3832	0.1898	0.3545	0.3821	0.0461	0.3821	0.0437	0.7303	0.7993	0.5183	0.8833	-0.0025	-0.2001	0.0159	0.1891	0.3214	0.2983	0.1386	0.2099	-0.0018	-0.1725	0.1204	-0.3354	-0.4773	-0.1624	-0.293	-0.5921	-0.2896	1.0501	0.4798	0.647	0.5364	0.6123	0.4336
5,6,7,8-Tetrahydrobiopterin		C00272		240.112	neg	-0.2964	-0.0519	0.0615	-0.2763	-0.1141	-0.3499	-0.3366	0.0767	0.4097	0.2108	0.1568	-0.3944	-0.4101	0.3092	-0.0949	-0.7794	-0.4146	0.5502	0.3577	0.6477	0.656	-0.0795	-0.0149	-0.4719	-0.2943	0.0216	-0.069	-0.2943	-0.4533	-0.195	0.1435	-0.0751	-0.3625	-0.1146	0.0598	-0.495	0.6824	0.8052	0.0315	-0.0794	-0.4465	-0.1928	0.2968	-1.1062
Thymidine		C00214		241.085	neg	-0.0868	-0.1912	0.0891	-0.1949	-0.1799	-0.1227	-0.2799	-0.2176	0.3703	-0.1502	-0.0519	-0.2888	-0.2975	-0.1488	-0.3706	-0.5903	-0.5737	0.4099	0.4658	0.3147	0.5378	-0.2291	-0.3578	-0.6889	-0.4274	0.0241	-0.0767	-0.3329	-0.3029	-0.1378	0.01	0.0389	-0.2688	-0.2011	0.0118	-0.0897	0.2274	0.3195	-0.0391	-0.2065	0.042	-0.3302	0.0015	-0.1034
Equol		HMDB0002209		241.086	neg	-0.0608	-0.1935	0.0923	-0.2563	-0.1371	-0.1433	-0.3422	-0.2523	0.4007	-0.2022	-0.1027	-0.3005	-0.3133	-0.2324	-0.3587	-0.6469	-0.6094	0.4166	0.4063	0.3079	0.5369	-0.3122	-0.4141	-0.6961	-0.512	-0.0095	-0.0646	-0.3673	-0.3324	-0.19	0.0539	0.0144	-0.2607	-0.2052	0.0181	-0.1521	0.0372	0.111	0.0094	-0.1609	0.0193	-0.3404	-0.013	-0.0837
3-Oxotetradecanoic acid		HMDB0010730		241.18	neg	0.0607	-0.0425	-0.0124	-0.0203	-0.1756	-0.02	-0.0484	-0.2606	-0.1813	0.1195	0.0927	0.1268	-0.0497	0.1498	-0.1564	-0.1967	-0.2393	-0.0345	0.3136	0.4554	0.1996	0.174	0.0423	-0.1664	-0.2255	0.0708	0.0839	0.0447	-0.3819	0.1396	-0.0825	0.0196	0.1438	0.1365	0.1767	-0.1579	-0.1502	0.0747	-0.0671	0.1543	0.3113	-0.1106	0.2456	-0.0031
Pentadecanoic acid ; Pentadecanoic Acid	SFA(Pentadecylate)	C16537 ; HMDB0000826		241.217	neg	0.0579	0.2676	-0.0891	-0.1659	0.1067	0.0843	0.0082	0.1801	-0.1206	0.1332	0.2777	0.6976	0.1414	0.1808	0.2044	-0.0905	-0.0335	-0.3623	-0.6975	0.1458	-0.4744	0.289	0.2453	0.0597	-0.1509	-0.0923	0.0443	0.4538	-0.0455	0.2189	0.0882	-0.1103	0.2156	0.2536	0.1707	0.1777	-0.077	-0.1851	-0.318	-0.2265	0.6008	0.029	-0.1084	-0.1129
Cytarabine ; Cytidine ; Gamma-Glutamyl-Beta-Cyanoalanine		C00475 ; C05711 ; HMDB0015122		242.079	neg	0.1047	-0.1409	0.0246	-0.4467	-0.7062	-0.9421	0.8684	0.9403	1.185	-0.9855	-1.1203	-1.5537	-1.4691	-0.9653	-1.7193	-2.0454	-1.6279	-0.6666	-0.7976	-0.7503	-0.5108	-0.4068	-1.4069	-1.7469	-1.4249	-0.4092	-0.6779	-0.9387	-1.2423	0.2941	-0.3803	0.025	0.6678	-0.0017	-0.0803	0.6268	0.163	0.5304	0.9527	0.3801	0.9489	1.2328	0.9599	0.9536
Tiglyl Carnitine ; Tiglylcarnitine		HMDB0002366		242.141	neg	0.1418	0.2817	-0.161	-0.5413	-0.3857	-0.3434	-0.2232	-0.0412	0.0091	0.0025	0.7999	-0.0295	0.0672	0.3175	1.0495	-0.6112	0.4449	-0.0463	0.5353	1.0553	0.3532	0.4225	-0.084	0.5383	0.6731	0.0383	0.2525	0.0844	-0.1022	0.5366	-0.0951	-0.2148	0.0014	-0.1987	0.1464	-0.8467	-0.7629	0.2811	-0.1338	-0.4322	-0.6425	-0.2771	0.4752	-0.3466
Lysyl-Proline				242.149	neg	0.511	0.6414	-0.1801	0.5185	0.3236	-0.2533	0.3655	0.6775	-0.11	0.5396	1.2101	0.9371	0.5175	0.8681	1.5177	0.069	0.9785	0.7524	1.3228	1.6843	1.1769	0.9255	0.254	1.2325	1.2154	0.6255	0.8611	0.926	0.6503	1.4512	0.4505	-0.3725	1.0487	0.175	0.3737	0.0248	-0.9077	0.1454	1.12	0.8471	1.1237	1.1107	1.7962	0.984
L-Fucose 1-Phosphate		C02985		243.029	neg	0.2818	-0.1153	-0.0089	-0.0654	-0.229	-0.4396	-0.4348	-0.0627	-0.2691	0.3851	-0.1405	-0.0914	-0.3442	0.0093	-0.206	-0.4101	-0.7218	0.3815	0.4689	0.2753	0.5728	0.0245	-0.337	-0.4896	-0.548	0.3923	0.0891	-0.0934	-0.0999	-0.1624	-0.0122	0.0391	-0.2785	-0.4047	-0.098	-0.0904	-0.2333	-0.1338	0.4612	0.2799	0.3275	0.2724	0.3891	0.0626
Urolithin C		HMDB0029218		243.031	neg	0.1365	0.0972	-0.044	-0.1839	-0.273	-0.443	-0.3125	0.0405	-0.2749	0.2425	-0.0976	0.0399	-0.1943	0.0768	-0.1389	-0.515	-0.7129	0.3403	0.3491	0.4121	0.7231	0.0931	-0.346	-0.4144	-0.5728	0.1946	0.0236	-0.029	-0.1281	-0.0831	0.1618	-0.1659	-0.2021	-0.0828	-0.2662	-0.1262	-0.1301	-0.2903	0.3637	0.2739	0.4339	0.2335	0.3945	0.1856
4-phenylbutanic acid-O-sulphate		HMDB0059983		243.033	neg	0.2069	0.0302	-0.0354	-0.1197	-0.3928	-0.4769	-0.2089	0.0509	-0.2952	0.301	0.0293	0.0418	-0.1065	0.2564	-0.0479	-0.4378	-0.4435	0.4096	0.4584	0.3354	0.5917	0.1657	-0.2329	-0.3358	-0.3844	0.2553	0.0898	-0.0085	-0.0502	0.0204	0.0309	-0.0211	-0.1533	-0.1819	-0.2889	-0.1909	-0.1363	-0.2019	0.3426	0.1642	0.3334	0.1664	0.272	0.1864
Uridine		C00299		243.064	neg	0.2133	-0.0157	-0.0422	0.0969	-0.1276	-0.0498	-0.2478	-0.3658	-0.245	1.0194	0.9787	1.0793	0.7265	0.468	0.2144	0.4123	0.34	1.1828	1.4232	1.6433	1.9197	0.5354	0.0714	0.2461	0.4747	0.8342	0.6249	0.5026	0.5355	0.2938	-0.3185	0.1157	-0.2106	-0.5278	0.0377	-0.3663	-0.4857	-0.0619	1.0952	1.0147	1.4598	0.634	1.0148	0.5061
Biotin		C00120		243.083	neg	0.0248	0.0457	-0.0132	0.0727	-0.0045	-0.4265	0.228	0.0821	0.3213	0.2965	0.2856	0.0168	-0.2756	0.0615	-0.5244	-0.4028	-0.7164	0.5962	0.7222	0.8885	1.0278	0.0947	-0.4714	-0.4765	-0.5333	0.4397	0.0354	-0.0571	-0.3316	-0.1685	-0.0939	0.1358	-0.2941	-0.3599	0.0431	-0.2934	0.0806	0.3129	0.1344	-0.1022	0.0218	-0.201	0.0819	-0.3951
1,11-Undecanedicarboxylic acid		HMDB0002327		243.16	neg	0.115	0.2739	-0.1052	-0.01	0.1967	-0.3028	-0.7178	-0.2945	-0.2848	1.0427	0.62	0.6111	0.1584	0.6945	-0.1739	-0.532	-0.428	1.4042	1.565	1.6643	1.8139	0.7785	-0.4722	-0.5919	-0.8024	0.8631	0.5093	0.4101	-0.1453	0.367	-0.0546	-0.0922	-0.2627	-0.4459	0.0473	-0.5587	-1.1676	-0.3179	0.8937	0.5856	0.8278	0.4045	1.0989	0.2885
Leucylleucine				243.174	neg	1.0929	1.4491	-0.0877	0.6625	0.3731	0.0875	0.8901	0.8526	-0.1506	1.236	1.9166	0.8197	1.0692	1.9951	2.9241	0.6308	2.4054	1.0295	1.195	1.7491	1.4251	1.9818	1.2379	2.0094	2.5246	0.864	1.4993	1.0961	1.3531	2.6495	1.154	-0.1086	1.9931	1.2753	0.862	0.2383	-0.4875	0.5741	1.9548	1.3302	0.7287	1.9329	3.1067	1.9711
2-Hydroxymyristic acid ; Omega Hydroxy Tetradecanoate (N-C14:0)		HMDB0002261		243.196	neg	0.6422	0.5591	-0.156	0.406	-0.0386	-0.0735	0.4252	0.5104	-0.2343	0.3968	1.044	0.252	0.3828	0.7305	1.4344	0.0477	0.98	0.1893	0.5623	0.6906	0.5396	0.7436	0.5683	1.2321	1.3982	0.2241	0.5982	0.3817	0.634	1.5553	0.3456	-0.199	1.2208	0.4455	0.3018	0.2952	-0.4577	0.084	0.7834	0.6976	0.282	0.8143	1.5836	1.0087
2-Methylbutyroylcarnitine ; Isovaleryl Carnitine ; Isovalerylcarnitine ; Valerylcarnitine		HMDB0000378 ; HMDB0000688 ; HMDB0013128		244.155	neg	0.4237	0.0987	-0.1192	0.1758	-0.0216	-0.1967	-1.1679	-0.574	-0.2302	0.526	0.4098	0.303	-0.1872	0.3102	-0.1762	-0.5805	-0.5241	0.8965	0.8824	0.707	1.274	0.4538	-0.6711	-0.062	-0.8238	0.341	0.1028	-0.1929	-0.3264	0.4758	-0.3581	0.1079	0.2901	-0.681	-0.0878	0.0015	-0.8305	-0.4281	0.4766	0.237	0.5054	0.1746	0.4711	0.1825
Dimethylallyl Diphosphate ; Isopentenyl Diphosphate		C00235 ; C00129		244.998	neg	0.1777	-0.0519	-0.0255	0.1484	-0.1636	0.2359	0.0049	-0.3306	0.5281	0.2513	-0.0354	-0.029	0.2045	0.0897	-0.0229	0.5558	-0.266	0.9027	0.3867	0.4413	0.237	0.3204	-0.102	0.1005	-0.1834	0.4923	0.4705	-0.0848	0.1568	-0.0154	-0.1185	0.1239	-0.4549	-0.5167	-0.2085	-0.0416	-0.4888	-0.2698	0.3647	-0.1888	-0.3746	-0.1154	0.0384	-0.1237
sulphate-conjugate-3-methoxy-acetaminophen				244.998	neg	0.1366	-0.0396	-0.0182	0.1081	-0.1515	0.2342	-0.0363	-0.3184	0.5395	0.2477	-0.0481	-0.0344	0.1892	0.0844	-0.0298	0.5489	-0.2908	0.9031	0.3738	0.4437	0.2409	0.3158	-0.109	0.0937	-0.208	0.4903	0.4793	-0.0903	0.1431	-0.0496	-0.1012	0.1218	-0.4875	-0.4983	-0.2105	-0.0762	-0.472	-0.2723	0.3698	-0.1941	-0.3722	-0.1218	0.0432	-0.1204
Isolecyl-Aspartate				245.115	neg	-0.1177	0.1027	-0.0288	0.0422	0.1193	0.1213	-0.2409	-0.2626	-0.1484	0.2972	0.0747	-0.0759	-0.2121	0.0104	-0.5023	-0.3215	-0.4141	0.9542	1.1585	0.9931	1.2675	0.041	-0.3082	-0.1381	-0.2656	0.1959	-0.0744	-0.1632	-0.1112	-0.0327	-0.1529	0.0931	0.1452	0.1108	0.277	-0.3094	0.01	0.017	0.5518	0.2353	0.3022	0.2345	0.5968	0.1733
3-Hydroxydodecanedioic acid		HMDB0000413		245.139	neg	-0.1114	0.1365	-0.0382	0.0122	0.1948	-0.0996	-0.4461	-0.1764	-0.0328	0.04	0.0983	-0.0762	-0.2103	0.0558	-0.3368	-0.4454	-0.3078	0.4664	0.6048	0.4091	0.5309	0.2604	-0.1811	-0.2803	-0.7218	0.164	0.2075	-0.0723	-0.3954	-0.1169	0.1017	-0.0713	-0.0658	-0.1525	-0.062	-0.1221	0.0702	-0.0883	0.3648	0.1498	0.0957	-0.0303	0.5124	0.2566
Malonyl-Carnitin ; Malonylcarnitine ; Malonyl Carnitine		HMDB0002095		246.097	neg	-0.1691	-0.1382	0.0619	0.0524	0.074	-0.0214	-0.5997	-0.3395	0.3737	0.4973	0.3536	0.1197	-0.028	0.1586	-0.0196	-0.2071	-0.5545	1.0725	0.8045	0.5456	1.0817	0.2211	-0.1128	-0.3596	-0.556	0.4392	0.3624	-0.2764	-0.2214	-0.0797	-0.2166	0.1959	-0.3279	-0.2627	-0.0651	-0.3695	-0.2768	-0.0116	0.6947	0.5975	0.3584	0.1534	0.5581	0.1296
3-Hydroxy Butyryl Carnitine ; Hydroxybutyrylcarnitine		HMDB0013127		246.133	neg	-0.5023	-0.3502	0.1485	-0.5722	0.0193	-0.2735	-1.0325	-0.6079	0.046	0.0237	0.0756	-0.0858	-0.5787	-0.318	-0.7184	-0.8934	-0.7557	0.6051	0.6466	0.3891	0.4928	-0.027	-0.8517	-0.7305	-0.9227	0.1052	0.2412	-0.2324	-0.8204	-0.9537	-0.2314	0.369	-0.4526	0.1699	0.5005	-0.7305	-0.0878	0.2454	0.4867	0.4733	0.0992	-0.223	0.6528	-0.0136
Pyridoxamine 5-Phosphate		C00647		247.047	neg	-0.192	0.0243	0.0283	-0.1995	-0.0361	-0.3993	-0.6165	-0.3203	0.207	0.4774	-0.132	0.0482	-0.1364	-0.1812	-0.1754	-0.1666	-0.6515	1.1294	0.6585	1.0469	0.837	-0.0291	-0.1776	0.2163	-0.4595	0.6427	0.2465	-0.0597	0.2175	-0.4574	-0.0753	0.1701	-0.2225	-0.1484	0.0341	-0.5133	-0.0411	0.2701	0.717	0.4397	0.1505	0.2941	0.2219	-0.4187
Glutamyl-Threonine				247.096	neg	-0.2231	-0.075	0.0775	-0.2093	-0.1256	-0.3415	-0.3227	-0.1539	0.204	0.0566	-0.1215	-0.2731	-0.3064	-0.2351	-0.5153	-0.7212	-0.8484	0.3582	0.7239	0.399	0.5292	-0.0855	-0.6368	-0.2903	-0.6578	0.0553	-0.0005	-0.353	-0.4473	-0.0641	-0.0615	0.122	-0.0109	0.0011	-0.2108	-0.2208	-0.4498	0.1661	0.1326	-0.0858	0.0826	-0.0627	0.2272	0.3353
6-Hydroxymelatonin		C05643		247.11	neg	0.0346	-0.2603	0.0407	0.0489	-0.007	-0.0222	0.1063	-0.0597	0.3347	0.088	0.0529	-0.0571	-0.1282	-0.21	-0.2167	-0.1087	-0.4823	0.445	0.281	0.1862	0.3337	-0.005	-0.0801	-0.3434	-0.4029	-0.0976	-0.0313	-0.0533	-0.1186	-0.0659	-0.0049	-0.0054	-0.2333	-0.4562	-0.1923	-0.0902	-0.0099	-0.2448	-0.2382	-0.4684	-0.0452	-0.4689	0.1384	-0.2297
Gamma-CEHC		HMDB0001931		247.134	neg	-0.4962	0.1151	-0.0053	-0.476	-0.0701	-0.3005	-0.6485	-0.0288	0.0182	0.2975	0.1091	-0.1415	-0.0061	0.2734	-0.3493	-0.225	-0.4629	0.46	0.4766	0.6564	1.1049	0.0042	-0.2921	-0.6212	-0.7446	0.3488	-0.1061	0.0147	-0.3858	-0.3065	0.1127	0.0114	-0.6239	-0.2003	0.3687	-0.618	0.0206	-0.1056	0.3033	0.2077	0.3163	0.1348	0.0553	0.4396
Sulfate Derivative Of Norepinephrine				248.023	neg	-0.0517	0.2962	-0.5462	0.059	0.416	-0.2424	0.0454	0.0411	-0.3666	0.3559	0.1869	0.1664	-0.202	0.3359	0.1872	0.1071	-0.1747	0.7179	0.4031	0.8786	-0.0515	0.1067	0.637	0.28	-0.2247	0.8589	0.7356	0.3326	0.053	-0.4391	-0.0959	0.1797	-0.3855	0.3355	-0.1556	-0.2225	-0.3453	-0.01	0.4202	0.2114	0.2384	0.0546	-0.05	0.0113
Desmethylnortriptyline		HMDB0060531		248.146	neg	-0.0317	0.244	-0.0816	0.0777	0.0106	-0.6625	-0.7212	-0.6419	-0.4455	0.5987	0.6547	0.0327	-0.0762	0.4589	0.0438	0.0457	-0.0578	1.3081	1.1518	0.8917	1.5931	0.4313	0.1041	-0.2518	-0.4045	0.9391	0.4479	0.0271	-0.2882	0.2061	-0.2582	0.1446	-0.1301	-0.4084	0.5414	0.1092	-0.229	0.109	1.1148	0.9414	0.8183	0.4973	0.9232	0.3683
Sialyl-T Antigen		C04901		249.032	neg	0.1703	-0.2693	0.0442	-0.4271	-0.0248	-0.2024	-0.1994	-0.1198	0.0477	-0.1165	-0.3156	-0.3868	-0.5261	0.0776	-0.547	-0.5023	-0.5509	0.3103	-0.1648	-0.0308	-0.0586	-0.3524	-0.2547	-0.4684	-0.5516	0.003	-0.3028	-0.4933	-0.2041	-0.3098	0.2112	-0.1237	-0.4763	-0.4569	-0.2477	-0.3997	-0.0409	-0.0108	0.4323	0.0491	-0.0033	0.0475	-0.0219	-0.096
Gamma-L-Glutamyl-L-Cysteine		C00669		249.054	neg	-0.0017	0.0694	-0.0037	-0.0258	0.0168	-0.3703	0.2329	0.1921	0.5142	-0.3904	-0.6629	-1.07	-0.9726	-0.5987	-1.1066	-1.2101	-1.2799	-0.0057	-0.2253	0.2036	-0.5449	-0.3823	-1.001	-1.2564	-1.0743	-0.1802	-0.5935	-0.8178	-0.7754	0.0112	-0.0673	0.0292	0.3875	0.5144	-0.0784	-0.0558	0.3081	0.1837	0.2625	0.0492	-0.0881	-0.2754	0.1335	0.0433
Ubiquinone-1		HMDB0002012		249.113	neg	0.0454	0.0693	-0.0593	-0.1432	0.0367	-0.0542	-0.5195	-0.2058	-0.0838	0.3679	0.1655	0.0502	-0.1389	-0.132	-0.1298	-0.3362	-0.5311	0.4223	0.5668	0.4278	0.6751	0.1505	-0.339	-0.2469	-0.4717	0.2454	-0.0156	-0.1696	-0.4321	0.0114	0.0516	-0.0674	-0.0554	0.0093	-0.2126	-0.2493	-0.2692	-0.3398	0.0807	0.2333	0.2021	-0.0903	0.3244	0.0475
3-Hydroxylidocaine		HMDB0060655		249.163	neg	-0.1072	0.0053	0.0007	0.248	0.4291	0.1216	-0.407	0.0744	-0.1072	0.4807	0.3829	-0.0613	0.1924	0.5869	-0.1024	-0.0771	-0.138	0.7027	1.1069	0.2125	1.0176	0.6555	-0.0467	-0.0749	-0.2873	0.4686	0.4682	-0.1682	-0.1589	0.1797	-0.0558	-0.0023	-0.0751	-0.0018	0.2414	-0.3094	-0.6469	0.0208	0.433	0.5309	0.2486	0.4129	0.6427	0.2533
5-Chloro-1,3-dihydro-1-(4-piperidinyl)-2H-benzimidazol-2-one		HMDB0061025		250.076	neg	0.054	-0.0124	-0.0093	-0.1239	-0.0409	-0.1135	0.0622	-0.1497	0.0747	0.0788	0.2265	-0.0079	-0.0503	-0.1067	-0.0567	-0.3254	-0.9366	0.1888	0.6902	0.1606	0.2656	-0.0575	-0.0434	-0.4666	-0.4457	-0.0167	0.1136	-0.146	-0.2779	-0.3201	0.0355	0.0388	-0.4718	-0.2623	0.0199	-0.0785	0.1691	0.0792	0.0638	-0.0513	-0.1263	-0.3962	-0.1288	-0.0311
cycloguanil		HMDB0060974		250.085	neg	-0.0069	-0.1248	0.032	-0.1304	0.201	-0.1233	0.2147	0.017	0.1584	-0.0439	0.192	0.0777	-0.1707	-0.1629	-0.1741	-0.5497	-0.6954	0.1663	0.4955	0.5098	0.3842	-0.247	0.0557	-0.2592	-0.5267	-0.3174	0.0109	0.0507	-0.2275	-0.2539	0.1472	-0.0577	-0.3552	-0.1446	-0.1527	-0.4373	-0.0406	0.0722	0.1013	-0.1347	-0.1291	-0.3917	0.0296	-0.093
2-Deoxyadenosine		C00559		250.094	neg	-0.1356	-0.2142	0.0908	-0.4184	-0.248	-0.0036	-0.2013	-0.27	-0.06	0.0296	0.2403	0.2593	-0.1214	-0.0646	-0.1781	-0.6184	-0.7299	-0.0019	0.2857	-0.064	0.1992	-0.0024	0.1479	-0.4569	-0.4668	-0.0797	0.0515	-0.2037	-0.2285	-0.2733	-0.198	0.2138	-0.0679	-0.3067	-0.2333	-0.1506	0.0911	0.2818	-0.2584	-0.0344	0.0103	-0.2719	-0.3639	-0.0147
Deoxyinosine		C05512		251.081	neg	0.1807	-0.1747	0.002	0.1689	-0.097	-0.2656	-0.2544	-0.1344	0.0988	0.1076	0.0602	-0.259	-0.1221	-0.2904	-0.2259	-0.4133	-0.1944	0.5827	0.3547	0.6084	0.731	0.0251	-0.2807	-0.4026	-0.4612	0.2102	0	-0.3612	-0.006	0.1906	-0.1636	-0.0445	0.2788	0.024	0.351	0.0805	0.1156	-0.1645	0.2168	0.1604	0.153	0.0556	0.4157	0.1788
2-Hydroxycarbamazepine ; 3-Hydroxycarbamazepine		HMDB0060651 ; HMDB0060653		251.082	neg	0.1978	-0.2191	0.0131	0.2194	-0.0771	-0.3263	-0.2531	-0.4422	0.1601	0.1138	0.01	-0.3031	-0.1193	-0.1586	-0.2573	-0.4864	-0.3946	0.6498	0.2872	0.4693	0.7429	0.036	-0.3076	-0.5028	-0.5162	0.0928	-0.0068	-0.4221	-0.0207	0.047	0.0439	-0.1432	0.2899	-0.1394	0.1313	-0.1502	0.1362	-0.1516	0.3056	0.0931	0.0652	-0.0089	0.2361	0.2489
Tyrosyl-Alanine				251.105	neg	0.1149	-0.2718	0.0621	0.0496	0.1596	-0.2422	-0.1621	-0.0935	0.3796	0.1655	0.0963	-0.4347	-0.1249	0.1139	-0.4023	-0.7074	-0.4665	0.5981	0.6721	0.2892	1.031	0.2822	-0.302	-0.5482	-0.5703	0.1488	0.3643	-0.3861	-0.2211	-0.0726	-0.0011	-0.0205	-0.1548	-0.0617	-0.0721	-0.2502	-0.0892	0.0646	0.2941	-0.0489	-0.2486	-0.0238	0.2569	0.0184
Prolyl-Histidine				251.113	neg	-0.2039	-0.4293	0.1469	-0.1222	0.0141	-0.2381	-0.3414	-0.1415	0.3735	-0.0709	0.135	-0.2429	-0.2244	0.1313	-0.3442	-0.3388	-0.4762	0.5674	0.3345	0.2059	0.4712	0.1122	-0.2362	-0.5393	-0.5528	0.0905	-0.0264	0.1352	-0.2679	-0.3077	-0.1129	0.1667	-0.4503	-0.1422	0.0849	-0.4712	0.0257	0.5225	0.0249	-0.2961	0.1626	-0.0394	0.036	0.0325
7Z,10Z-Hexadecadienoic acid ; 7Z,10Z-Hexadecadienoic Acid		HMDB0000477		251.201	neg	-0.1653	0.0228	-0.0191	0.0545	-0.0395	0.1613	-0.6038	-0.014	0.0986	0.3166	0.1358	0.1189	0.1337	0.3565	0.222	-0.0248	0.2516	0.3918	0.1526	0.6138	0.4998	0.3003	0.166	0.141	0.2961	0.2518	-0.0523	0.0663	-0.1422	0.1278	-0.144	0.1114	-0.1044	-0.2364	0.1128	-0.0939	0.0264	0.022	0.3032	0.0873	0.5094	0.2153	0.6072	0.7566
5-Chloro-4-(2-imidazolin-4-on-2-ylamino)-2,1,3-benzothiazdiazole		HMDB0060964		252.014	neg	0.0348	-0.219	-1.4869	-0.0706	0.2092	-0.9311	-0.0463	0.0283	-1.484	-0.0056	0.0384	-0.2846	-0.8908	0.4104	-0.3627	-0.5045	-0.7091	0.6116	0.194	0.8129	0.1576	-0.0176	-0.0402	-0.5539	-0.9458	0.4725	0.2506	-0.5275	-0.5386	-0.517	-0.287	-0.348	-0.4884	-0.1474	-0.511	-0.6823	-0.3663	-0.573	0.6742	0.3105	-0.1147	-0.1646	0.3051	-0.3213
6-Hydroxyketamine		HMDB0060550		252.077	neg	-0.1564	-0.302	0.1899	-0.614	-0.3493	-0.4967	-0.2804	-0.5566	0.0203	-0.2307	-0.1918	-0.1629	-0.6527	-0.7364	-0.5122	-0.8511	-0.6759	0.1229	0.1468	0.3665	0.5723	0.1312	-0.6033	-0.5248	-0.8267	-0.086	-0.0673	-0.466	-0.2541	-0.2805	-0.068	0.1382	0.0084	-0.4541	-0.1628	0.0277	0.1529	0.0653	0.027	-0.3085	-0.1616	-0.3421	0.1522	-0.3522
N-Acetylvanilalanine				252.088	neg	-0.1873	0.046	0.0028	-0.2076	-0.1698	-0.4363	-0.1646	-0.0599	-0.2636	-0.3301	-0.2694	-0.1717	-0.6013	-0.4835	-0.2398	-0.8409	-0.7578	0.3253	0.3772	0.5863	0.141	-0.0507	-0.3803	-0.6461	-0.9807	-0.141	-0.2694	-0.0303	-0.2643	-0.1985	-0.2136	0.2284	-0.1815	-0.233	-0.2196	0.0858	-0.3972	-0.1659	0.4865	0.1379	0.5739	0.2091	0.5868	0.717
N-Ribosylnicotinamide		C03150		253.086	neg	-0.6614	-1.2708	-2.2718	-0.5316	-1.1051	-1.8431	-0.6567	-0.975	-2.1395	-0.6331	-0.8348	-1.4324	-1.6813	-0.6612	-1.1914	-2.094	-1.4089	0.18	0.3179	0.4911	0.4551	-0.8111	-1.2256	-1.8463	-1.8666	-0.5391	-0.6152	-1.3947	-1.7353	0.5035	-0.0698	-0.7144	0.954	0.3489	-0.3359	0.5347	0.0236	-0.4615	0.6847	0.6581	0.7426	0.2644	1.1166	0.8202
Galactosylglycerol		C05401		253.094	neg	-0.4222	-1.0247	-1.7887	-0.0467	-0.8463	-1.6238	-0.3628	-0.976	-1.8228	-0.3664	-0.6596	-1.012	-1.1732	-0.4469	-1.2399	-1.413	-1.1867	0.1383	0.4405	0.4447	0.2343	-0.5123	-0.995	-1.1653	-1.3025	-0.2108	-0.4689	-0.9005	-1.2763	0.3175	-0.3163	-0.183	0.8116	0.1193	-0.2948	0.3802	-0.1559	-0.0752	0.586	0.5456	0.6021	0.2873	0.5547	0.3904
Hypogeic acid ; Palmitoleic acid ; Hexadecenoate (N-C16:1)	MUFA(16:1)	C08362 ; HMDB0002186 ; HMDB0003229		253.217	neg	-0.0327	-0.1529	-0.0019	0.1586	0.196	0.4308	-0.1055	-0.1693	-0.0333	0.5624	0.4534	0.4928	0.4398	0.8239	0.8885	0.692	1.1686	0.384	0.3341	1.0521	1.0732	1.1566	1.0167	1.1499	1.4479	0.622	0.3794	0.7175	0.5665	-0.0327	-0.0093	0.518	0.2139	0.286	0.4193	-0.199	-0.1177	0.5182	0.6362	0.3268	0.754	0.5969	1.4044	1.407
Nicotinate D-Ribonucleoside		C05841		254.066	neg	-0.4304	-0.2365	0.114	-0.3353	-0.0367	-0.2733	-0.7008	-0.4227	0.1437	0.0352	-0.1366	-0.2312	-0.4991	0.1218	-0.1695	-1.0185	-0.8293	0.7991	0.1626	0.1202	0.5354	0.0183	-0.2373	-0.929	-1.2724	0.1004	-0.0119	-0.4364	-0.4959	-0.1523	-0.0353	0.1079	-0.4302	0.1036	0.0755	-0.4321	0.1964	0.2009	0.4009	0.1173	0.003	-0.0606	0.3454	-0.0301
Dihydroneopterin		C04874		254.091	neg	-0.0552	-0.2542	0.0817	0.1401	-0.2537	-0.3216	0.037	-0.3521	0.2164	-0.1105	-0.3225	-0.3963	-0.4843	-0.1509	-0.5386	-0.8358	-1.0746	0.1337	0.3509	0.3945	0.6042	-0.3386	-0.5739	-0.9082	-0.7112	-0.0791	-0.1666	-0.5357	-0.5145	0.0282	-0.1414	0.1102	0.0311	-0.2194	-0.1292	-0.0991	0.1782	0.3768	-0.0133	-0.3503	-0.0572	-0.3609	-0.0675	-0.4054
Chondroitin Sulfate B (Idoa2S-GalNac4S), Precursor 5 ; Chondroitin Sulfate D (GlcNac6S-Glca2S), Precursor 5 ; Glcn2S-Idoa-Glcn2,6Dis-Glca2S-Glcn2,6Dis-Idoa2S-Glcn2,6Dis-Glca-GlcNac-Glca-Gal-Gal-Xyl-L-Ser (Protein) ; Glcn2S-Idoa-Glcn2S-Glca2S-Glcn2S-Idoa2S-Glcn2S-Glca-GlcNac-Glca-Gal-Gal-Xyl-L-Ser (Protein) ; Heparan Sulfate, Precursor 14 ; Heparan Sulfate, Precursor 15				254.091	neg	-0.0589	-0.2366	0.0772	0.1365	-0.236	-0.3257	0.0334	-0.3345	0.2116	-0.1142	-0.3262	-0.4001	-0.4718	-0.1545	-0.5423	-0.8395	-1.0479	0.1299	0.347	0.3906	0.6002	-0.3422	-0.5776	-0.9119	-0.6846	-0.0828	-0.1703	-0.5395	-0.5026	0.0253	-0.1277	0.1003	0.0299	-0.2021	-0.1377	-0.1028	0.1863	0.3623	-0.0135	-0.3509	-0.058	-0.3484	-0.0677	-0.4058
Hydroxybupropion		HMDB0012235		254.097	neg	-0.1221	-0.0607	0.0285	-0.1026	-0.0847	-0.33	-0.4426	-0.0306	0.0844	-0.0731	-0.27	-0.3273	-0.4895	-0.2916	-0.479	-0.7744	-1.0077	0.1935	0.4465	0.344	0.3817	-0.2543	-0.4714	-0.5177	-0.7667	0.0198	-0.1888	-0.4975	-0.3004	-0.1705	-0.0474	0.0784	-0.3145	-0.1232	-0.0233	-0.1024	0.1336	0.1776	-0.0033	-0.2776	-0.1451	-0.3525	-0.0724	-0.0459
Palmitic amide		HMDB0012273		254.249	neg	0.3088	-0.2338	-0.1129	0.2214	-0.0949	0.0466	0.007	-0.0749	-0.3731	-0.0633	0.0294	-0.1439	0.0615	0.1352	0.1827	0.0423	0.2056	-0.1269	0.1112	0.1377	0.544	0.3598	0.1142	0.2993	0.5571	-0.0277	-0.2373	0.0323	0.165	0.3599	0.0059	-0.2131	0.192	-0.2789	-0.0168	-0.1744	-0.282	0.0414	0.1331	-0.1387	0.0748	0.1139	0.475	0.3608
Dihydrodaidzein		HMDB0005760		255.066	neg	-0.1588	-0.0153	0.0288	-0.1309	-0.2107	-0.2071	-0.3739	0.0633	0.2516	-0.0282	0.0003	-0.0681	-0.358	0.2593	-0.3832	-0.4898	-0.2244	0.4972	0.2926	0.3405	0.5718	0.0057	-0.3403	-0.6287	-0.4521	0.075	-0.0831	-0.2415	-0.2634	-0.1337	0.0832	-0.1057	-0.1457	0.1973	0.0699	-0.1082	0.226	-0.0749	0.3639	0.0961	-0.0037	0.083	0.1272	0.0203
2-Hydroxyhexadecanal ; Isopalmitic acid ; Palmitic acid ; Hexadecanoate (N-C16:0)	SFA(Palmitate)	C00249 ; HMDB0031068 ; HMDB0000220		255.233	neg	-0.0672	-0.1334	0.2304	-0.1185	-0.2473	0.3264	-0.0693	-0.164	0.2129	0.0907	-0.0397	0.0468	0.0808	0.707	-0.1823	-0.363	-0.096	-0.3057	-0.2472	0.1893	0.3641	0.4827	-0.2075	-0.3956	-0.1631	-0.0385	-0.2892	-0.1717	-0.1245	0.0671	0.2593	0.0873	-0.0127	0.3468	0.4474	0.0158	0.0507	0.1689	-0.2954	-0.2352	0.0507	-0.0136	-0.0407	-0.3317
PHderiv_3-Phosphonopyruvate		C02798		256.026	neg	-0.1362	-0.3831	0.1356	-0.065	-0.0939	0.0739	-0.3175	-0.267	0.2039	0.2031	-0.0697	0.1072	0.2463	0.3548	0.2158	-0.5347	-0.2031	-0.1306	-0.0499	0.3699	0.5308	0.3297	-0.0464	-0.166	-0.1576	0.0194	-0.1194	-0.2161	0.2341	-0.1386	-0.102	0.1985	-0.162	-0.0171	0.3394	-0.1509	0.1909	0.3213	-0.0974	-0.0256	-0.1126	0.3178	-0.1957	-0.3177
Glycerophosphocholine		C00670		256.097	neg	-0.0619	-0.7045	-1.7006	-0.1088	-0.8594	-1.5917	-0.6213	-0.9294	-1.4718	-0.1193	-0.583	-1.2202	-1.1567	-0.3668	-1.257	-1.3633	-1.3933	0.0757	0.4738	0.3142	0.578	-0.4624	-1.1159	-1.4265	-1.5705	-0.1484	-0.6226	-1.0551	-1.4172	1.3474	0.0035	-0.0207	1.0073	0.2848	-0.1795	0.6892	-0.1715	-0.344	0.9544	0.7895	0.8125	0.6497	1.0726	0.7126
4A-Hydroxytetrahydrobiopterin		C15522		256.106	neg	0.2428	0.0309	-0.0838	0.1791	-0.1557	-0.3278	-0.2943	-0.4551	0.0805	-0.1181	-0.166	-0.1446	0.0423	0.096	-0.4177	-0.4252	-0.45	0.06	0.3196	0.6616	0.6152	-0.2086	-0.2732	-0.3822	-0.4887	-0.1286	-0.2874	-0.2104	-0.2126	0.4645	-0.1997	-0.0635	0.066	-0.1119	-0.3303	-0.2463	-0.2302	-0.2362	0.1329	-0.0448	0.1511	0.2159	-0.1082	-0.0466
2-Hexenoylcarnitine		HMDB0013161		256.155	neg	-0.2015	-0.1596	0.0195	-0.385	-0.2994	-0.1324	-0.3362	-0.5635	-0.1824	0.3469	-0.0515	0.2239	0.1104	0.4437	-0.0661	0.0695	0.1754	0.3193	0.3907	0.5018	0.6494	0.2873	-0.1348	-0.0195	0.0207	0.123	-0.0111	0.0986	-0.0643	0.1946	-0.2249	0.0925	-0.0721	0.1037	0.113	-0.0732	-0.1023	0.1905	0.007	-0.0198	0.2908	-0.0022	0.3518	-0.0336
Dextrorphan		HMDB0060552		256.171	neg	-0.3237	-0.0636	0.1316	-0.1513	-0.1424	0.0259	-0.5249	-0.3732	-0.1803	0.5362	0.2495	0.342	-0.0022	0.6249	-0.0182	0.2079	-0.1152	0.2991	0.2726	0.6995	0.5752	0.615	-0.4332	0.1185	-0.2408	0.3919	-0.0149	0.1084	0.1945	0.173	-0.2775	0.0945	-0.0845	-0.1119	0.0315	-0.1299	-0.6325	-0.0458	0.4694	0.2504	0.7562	0.4729	0.29	0.1952
Beta-D-Glucose-6-Phosphate ; 6-Phospho-D-Glucono-1,5-Lactone		C01172 ; C01236		257.008	neg	-0.0481	-0.2537	0.041	-0.3395	0.0011	-0.1465	-0.4656	-0.2649	0.0259	0.34	-0.154	0.1165	-0.2991	0.5386	-0.4827	-0.2641	-0.1318	0.2761	0.3979	0.2449	0.1022	0.1965	-0.0773	-0.3383	-0.3102	0.3389	-0.0504	-0.0948	-0.0057	-0.2011	0.1287	-0.1224	-0.2983	0.1076	-0.0204	-0.2832	-0.116	0.2023	0.509	0.2641	-0.0891	0.4243	0.2705	-0.2861
PHderiv_3-Sulfopyruvate; 3-Sulfopyruvic acid		C05528		257.024	neg	-0.2377	0.0376	0.0054	0.2639	0.0688	-0.5275	0.2877	-0.4694	0.0172	0.4002	-0.1592	-0.0599	-0.1212	0.1551	-0.5286	-0.5802	-0.5207	0.0257	0.2435	0.6328	-0.0742	-0.0571	-0.2306	-0.7428	-0.3211	0.1836	0.141	-0.2898	-0.1006	0.3968	0.1816	-0.1292	0.3991	0.3332	0.1184	0.2466	0.2331	0.1806	0.323	0.2405	0.1946	-0.002	-0.0384	-0.0858
O-Desmethylangolensin		HMDB0004629		257.081	neg	-0.0283	-0.0827	0.0614	-0.1364	0.0874	-0.221	-0.3818	-0.2234	-0.1043	0.2679	0.0239	-0.0343	-0.2105	0.4428	-0.1504	0.9408	-0.4458	0.9484	0.4968	1.0248	0.574	0.0354	-0.2381	-0.0542	-0.6635	0.9401	0.2373	-0.3152	0.2901	-0.5347	-0.0452	0.0984	-0.3553	-0.2136	-0.4473	-0.3686	-0.252	-0.2127	1.6312	0.4735	0.2998	0.3482	0.5156	0.1141
Tetradecanedioic acid		HMDB0000872		257.175	neg	0.0461	0.2432	-0.0551	0.056	0.0448	-0.1911	-0.3801	-0.0588	-0.303	0.8319	0.5609	-0.0213	0.3081	0.3195	-0.065	0.2922	-0.3081	0.9389	0.8973	0.2893	1.1889	0.5111	-0.1633	-0.1633	-0.5677	0.5757	0.3149	-0.039	-0.0179	0.3934	-0.2286	-0.0154	0.1247	-0.0879	0.1044	-0.0292	-0.3827	-0.1088	0.8353	0.8753	0.6993	0.7063	0.909	0.6381
D-Glucosamine-6-Phosphate		C00352		258.039	neg	-0.1324	0.2387	-0.042	-0.1586	-0.0086	-0.1632	-0.1765	-0.5475	-0.1699	0.0487	-0.1208	0.1247	0.3967	-0.1927	-0.3453	-0.2248	-0.488	-0.0585	0.1338	0.6355	0.2654	-0.2709	-0.4879	-0.501	-0.8038	0.1821	-0.1037	-0.1464	-0.216	-0.2714	-0.1926	0.1913	-0.0824	0.0731	-0.0157	-0.2035	-0.0799	0.3676	0.3141	0.3014	1.1079	0.74	0.1196	0.3896
S-[2-Carboxy-1-(1 H-Imidazol-4-Yl)Ethyl]-L-Cysteine				258.057	neg	-0.0495	0.0328	-0.0201	-0.0105	-0.0098	-0.3456	-0.2144	0.1121	-0.0112	0.1707	0.2129	0.7636	1.0479	0.2947	0.3685	0.2408	-0.648	0.2517	0.2856	-0.1404	-0.0514	0.1759	0.2535	0.0954	-0.3498	0.192	0.5441	0.5505	0.725	-0.3439	-0.1597	0.2221	0.1633	0.2256	0.2157	-0.0458	-0.142	0.2315	0.3173	0.0396	0.0426	0.0398	0.2927	0.1368
Hexanoyl Carnitine ; Hexanoylcarnitine ; L-Hexanoylcarnitine		HMDB0000705 ; HMDB0000756		258.171	neg	-0.1201	0.0096	-0.0274	-0.4342	-0.1558	-0.1181	-0.8194	-0.3132	-0.0728	0.344	0.4834	-0.0771	-0.0165	0.4154	0.328	-0.094	0.3623	0.7437	0.5681	0.3709	0.4685	0.2275	-0.1281	0.112	0.2575	0.1821	0.0589	-0.0234	-0.0067	0.2319	-0.0065	-0.1128	-0.135	-0.3765	-0.2301	-0.4617	-0.2828	-0.0234	0.1625	-0.2171	-0.1848	-0.1192	0.3664	0.1485
5-Methylthio-5-Deoxy-D-Ribose 1-Phosphate ; 5-Methylthio-5-Deoxy-D-Ribulose 1-Phosphate		C04188 ; C04582		259.007	neg	-0.3474	-0.1148	0.0413	-0.1715	-0.0964	-0.7998	-0.255	-0.044	-0.0236	0.424	-0.1996	0.1425	0.1109	0.2889	-0.447	-0.5154	-0.0365	0.0312	-0.079	0.3841	0.2589	0.1646	-0.252	-0.221	-0.1561	0.3375	-0.0117	-0.0872	-0.1324	-0.381	0.0878	-0.0004	-0.5084	-0.2173	-0.6104	-0.275	0.4749	0.2933	0.1615	-0.375	-0.3704	-0.3578	-0.248	-0.5245
(2R,3R,4S,5R,6R)-3,4,5-Trihydroxy-6-(Hydroxymethyl)Oxan-2-Yl Phosphate ; 1D-Myo-Inositol 1-Phosphate ; 1D-Myo-Inositol 3-Phosphate ; 1D-Myo-Inositol 4-Phosphate ; D-Fructose 1-Phosphate ; D-Fructose 6-Phosphate ; D-Glucose 1-Phosphate ; D-Glucose 6-Phosphate ; D-Mannose 1-Phosphate ; D-Mannose 6-Phosphate ; D-Tagatofuranose 6-Phosphate ; D-Tagatose 1-Phosphate		C03384 ; C01177 ; C04006 ; C03546 ; C01094 ; C00085 ; C00103 ; C00092 ; C00636 ; C00275 ; C01097		259.023	neg	-0.0829	-0.4573	0.113	-0.0397	-0.2165	-0.1017	0.263	-0.0467	0.3404	0.1745	0.0849	0.0517	0.2744	0.1954	-0.1133	-0.5386	-0.3369	-0.1819	0.1679	0.0313	-0.4805	0.1698	-0.1776	-0.5764	-0.3504	-0.0187	-0.105	0.0482	-0.1275	0.037	-0.2487	0.1446	0.2947	-0.162	-0.3298	0.097	-0.2535	0.2	0.2375	0.1737	0.3725	0.1047	0.5156	0.256
4''-Hydroxyflurbiprofen		HMDB0060917		259.079	neg	-0.1995	-0.0295	-0.6799	-0.1911	-0.1175	-0.6624	-0.2073	-0.0734	-0.582	0.094	0.407	0.4932	0.6403	0.0273	-0.1182	-0.5492	-0.6847	0.2248	0.4532	0.1889	0.0234	0.0102	0.0177	-0.5031	-0.6503	0.1982	0.3523	0.2851	0.453	-0.0049	-0.0598	-0.1556	0.3706	0.1412	0.0449	-0.1369	-0.0635	-0.1578	0.3261	0.2545	0.1102	0.0644	0.3002	0.0854
Glutamyl-Leucine				259.13	neg	-0.0625	0.0437	-0.0049	0.2795	0.0996	0.3023	0.1588	-0.0478	0.035	0.1997	0.0397	0.009	0.083	0.1778	-0.1355	-0.1952	0.0019	0.6622	1.1257	1.1787	0.9491	0.0418	-0.2406	-0.0961	0.14	0.2692	0.0564	0.006	0.0765	0.1212	-0.1321	0.0744	-0.0283	-0.0472	0.3722	-0.0995	0.195	0.4172	0.1646	-0.3308	0.0415	-0.2034	0.3924	-0.2304
Methylmalonylcarnitine ; Succinyl Carnitine		HMDB0013133		260.112	neg	-0.0124	-0.2034	0.0507	-0.2797	-0.2924	-0.2298	-0.0812	0.0652	0.1151	0.005	0.0992	0.5132	0.2514	0.1276	0.1395	-0.7141	-0.7075	0.2691	-0.0934	0.7261	0.127	0.0584	0.1896	-0.5788	-0.6097	-0.0529	0.159	0.1224	-0.0254	-0.0584	-0.0767	0.0862	0.0489	0.008	0.2061	-0.1339	0.2207	0.3504	0.3311	0.0506	0.3631	0.0426	0.2797	0.5206
Aspartyl-Glutamate ; N-Acetyl-Seryl-Aspartate				261.075	neg	-0.1088	-0.2549	0.0775	-0.1487	-0.1971	-0.3503	-0.0862	-0.1491	-0.0154	-0.0141	0.1258	0.1585	0.209	0.0904	-0.119	-0.6417	-0.3145	0.2103	0.4697	0.2997	0.5471	-0.0148	-0.2032	-0.4729	-0.4705	0.1437	0.1306	-0.0946	0.1882	-0.1191	-0.109	0.1167	-0.1153	-0.4139	-0.2122	0.0225	-0.3056	0.0645	0.2782	-0.1098	-0.1015	-0.1912	0.1058	0.0934
Prolyl-Phenylalanine				261.125	neg	-0.4234	0.0269	0.0382	-0.2559	-0.1048	-0.0281	-0.5451	-0.4978	0.2613	-0.0743	-0.0985	0.0148	-0.2982	0.0566	-0.3669	-0.2496	-0.2191	0.1964	0.269	0.2152	0.2957	0.1063	-0.2219	-0.0798	-0.3707	0.0218	-0.1521	-0.1548	-0.1949	-0.2945	-0.106	0.1536	-0.2567	-0.4423	0.4316	-0.1429	-0.1136	0.1007	0.4096	0.1916	0.1298	-0.0574	0.7559	0.0831
2-Ethyl-5-methyl-3,3-diphenyl-1-pyrroline ; Nortriptyline ; demethylmaprotiline		HMDB0060672 ; HMDB0014680 ; HMDB0060993		262.162	neg	-0.0046	-0.1544	0.0276	-0.6033	-0.2947	-0.6202	-0.7736	-0.8567	0.075	0.6407	0.3414	0.5848	0.0295	0.6136	0.2768	0.5963	0.004	0.6762	1.0581	1.132	0.9411	0.1957	-0.0207	-0.298	-0.5206	0.2703	0.5693	0.3666	0.0165	0.3663	-0.0367	-0.1917	-0.4746	-0.5643	0.2606	-0.2527	0.8113	0.0854	0.6448	0.4088	0.8828	0.1926	0.683	0.5039
Thiamin		C00378		263.095	neg	-0.0986	-0.0981	0.0663	-0.1361	0.2086	-0.0526	-0.2336	-0.2998	0.3645	-0.0872	-0.2786	-0.3269	-0.4817	-0.2231	-0.3545	-0.1192	-0.7962	0.3347	0.481	0.3496	0.7106	-0.2806	-0.2468	-0.3906	-0.6249	0.1118	-0.0771	-0.4008	-0.3045	-0.2723	-0.2376	0.2441	-0.4695	-0.3114	-0.0128	-0.5063	-0.0441	0.3561	0.1913	-0.3599	-0.31	-0.6172	-0.1784	-0.58
(2S)-4-Carbamoyl-2-(2-Phenylacetamido)Butanoate ; Formyl-N-Acetyl-5-Methoxykynurenamine		C04148 ; C05642		263.104	neg	-0.1626	-0.5714	0.1653	-0.288	-0.5176	0.1331	-0.496	-0.5732	0.2478	-0.7987	-0.7685	-1.1257	-1.498	-0.7631	-1.6623	-1.5381	-1.5581	-0.1689	0.1124	0.0203	0.1967	-0.9054	-1.1066	-1.5726	-1.8807	-0.6061	-0.8321	-1.2376	-1.335	-0.162	-0.5976	0.4495	-0.1479	-0.3062	0.7667	-0.1225	0.0883	0.8576	-0.9489	-1.2827	-1.547	-1.4522	-0.822	-1.4494
Gama-Carboxyethyl-Hydroxychroman				263.128	neg	-0.2728	0.1437	-0.0096	-0.3417	-0.0858	0.1072	-0.4363	0.023	0.0363	0.1634	0.1	-0.0843	-0.1762	0.0684	-0.1489	-0.4285	-0.6676	0.2658	0.5531	0.7337	0.617	0.0919	-0.2129	-0.4746	-0.7206	0.1412	0.167	-0.0893	-0.394	-0.1738	-0.0024	0.0911	-0.357	-0.2236	0.2963	-0.4859	-0.0174	0.302	0.0207	-0.0697	-0.0276	-0.204	-0.0559	-0.1139
Desacetyl-nitazoxanide		HMDB0060597		264.006	neg	-0.1662	0.0143	0.1023	-0.1333	0.0063	-0.2584	-0.5604	-0.2927	-0.0329	-0.0925	-0.0815	-0.3185	-0.2928	-0.0282	-0.3012	0.121	-0.4691	0.3718	0.062	0.2373	0.0168	-0.3726	-0.2473	-0.225	-0.5312	0.2394	0.0704	-0.1687	0.0831	-0.4574	0.168	-0.0455	-0.4063	0.0215	-0.2063	-0.5583	0.482	0.2656	0.3985	-0.0248	-0.2044	0.0569	-0.1438	-0.171
3-Phospho-D-Glyceroyl Phosphate ; 2,3-Bisphosphonato-D-Glycerate		C00236 ; C01159		264.951	neg	0.0136	-0.1809	0.106	-0.4824	-0.2446	0.3722	-0.2358	-0.1929	0.2755	-0.03	-0.4349	-0.5927	-0.7536	-0.059	-0.1882	0.0359	-0.8196	0.439	-0.2927	0.1412	-0.3348	0.2434	-0.134	0.1202	-0.2138	0.1425	-0.2204	-0.3507	-0.2216	0.0564	0.081	-0.0928	0.2339	-0.1836	-0.3439	0.2255	-0.0877	0.382	0.4196	0.0275	0.5162	-0.0178	0.5285	0.2431
Carbamazepine-O-quinone		HMDB0060566		265.06	neg	-0.0111	-0.1	0.0528	-0.3619	-0.2312	-0.3029	-0.3845	-0.003	-0.1796	0.1971	-0.0083	-0.0847	-0.2467	0.0308	-0.2893	-0.0027	-0.461	0.9381	0.4685	0.3959	0.4098	0.4815	-0.3046	-0.3369	-0.5711	0.4486	0.2156	-0.3138	-0.2716	-0.1012	-0.1269	0.1162	-0.139	-0.2779	-0.0356	-0.2891	0.0751	-0.2108	0.682	0.2388	0.0528	-0.1009	0.1033	0.0542
M3Gacpail Prot Heparan Sulfate				266.066	neg	0.2602	-0.1434	-0.0094	-0.0754	0.028	-0.3926	-0.185	-0.2488	-0.1415	0.4941	0.1627	-0.1085	0.0153	0.0661	-0.1452	-0.128	-0.2774	0.7734	1.071	0.2691	1.0093	0.1454	-0.1838	-0.1641	-0.7275	0.4984	0.4189	-0.074	-0.2104	-0.125	-0.0807	0.0297	-0.2228	-0.0814	0.0329	-0.3585	-0.1846	-0.045	0.4607	0.3332	0.4593	0.344	0.5999	0.1448
Adenosine ; Deoxyguanosine		C00212 ; C00330		266.088	neg	0.0958	-0.139	0.0376	0.2132	-0.2658	-0.0189	-0.295	-0.2864	-0.1817	0.2446	-0.1768	0.0134	-0.2862	0.2126	-0.1748	0.0147	0.07	0.4901	0.3734	0.5373	0.4641	0.152	0.4072	0.3331	0.2309	0.5553	0.1172	0.06	0.0477	-0.1769	-0.1146	0.1713	-0.426	-0.2035	0.1096	-0.1203	0.0852	0.2436	0.3801	0.1852	0.1678	0.0902	0.275	0.0625
4-amino-MX		HMDB0061009		266.112	neg	-0.443	-0.4252	0.2689	-0.4988	-0.599	0.1407	-0.6237	-0.7606	0.2429	-0.4809	-0.213	-0.4182	-0.1287	-0.6604	-0.2805	-1.0571	0.1427	-0.9115	-0.4299	-0.507	-0.7732	-0.1475	0.0825	-0.0878	0.4348	-0.9397	-0.6839	-0.8601	-0.5882	-0.0334	0.0635	-0.0796	-0.3262	0.012	-0.12	-0.0097	0.7165	0.1604	-0.6205	-0.268	-0.4332	-0.0912	-0.3112	-0.1666
L-Homocystine				267.05	neg	-0.1528	-0.2008	0.0887	-0.1861	-0.0375	-0.4893	-0.7158	-0.2125	0.1907	0.0832	-0.2439	-0.0588	-0.1513	0.3335	-0.6055	0.3105	0.0081	0.9145	-0.0114	0.4643	-0.068	0.1304	0.24	-0.1608	0.1007	0.4082	0.0279	0.0035	0.33	-0.6033	0.1742	0.0563	-0.4073	0.1138	-0.0006	-0.4307	0.0081	0.1281	0.719	0.0604	0.0465	-0.0549	0.3202	-0.1757
2-Keto-3-Deoxy-D-Glycero-D-Galactononic Acid				267.073	neg	0.0361	-0.1562	-0.0316	-0.2497	-0.1629	-0.2307	0.2964	-0.1354	0.1397	0.2109	-0.0886	0.1759	0.4589	0.6129	0.4186	0.8586	1.5649	0.1894	0.6438	1.1167	0.4485	0.4598	0.6199	1.2833	2.1278	0.3976	0.2705	0.3389	0.6532	-0.0241	0.1531	-0.1865	0.1786	0.1906	-0.0759	0.2695	-0.0822	0.0578	0.5848	0.3537	0.7478	0.4619	0.7964	0.8077
Inosine		C00294		267.074	neg	0.0657	-0.1402	0.0278	-0.2308	-0.164	-0.1286	0.3975	-0.1198	0.1993	0.2476	-0.0186	0.1924	0.4852	0.5721	0.4265	0.8811	1.5731	0.1984	0.654	1.108	0.4341	0.4174	0.6263	1.3052	2.1404	0.3665	0.2642	0.3553	0.6788	-0.0707	0.2861	-0.1544	0.1281	0.2191	0.0683	0.2239	-0.1178	0.0294	0.4416	0.3485	0.669	0.3795	0.6718	0.7213
2,3-Dihydroxycarbamazepine		HMDB0060673		267.077	neg	-0.1209	-0.0439	0.1525	-0.2383	-0.1189	0.0805	0.3295	-0.1098	0.4468	0.1168	-0.1127	0.1002	0.2656	0.3184	0.225	0.6801	1.4199	0.1219	0.4915	0.927	0.6167	0.2237	0.4311	1.1209	1.9393	0.1675	0.168	0.2751	0.5585	0.2748	0.2613	-0.1487	0.2183	0.1695	0.2297	0.1186	-0.0182	0.0133	0.2495	0.2962	0.4162	0.1834	0.3591	0.3535
Deoxydihydro-artemisinin		HMDB0060570		267.159	neg	0.1174	0.1215	-0.075	0.0654	-0.0011	-0.2951	-0.6503	-0.3964	-0.3494	0.7544	0.524	0.7973	0.1815	0.446	-0.3824	-0.2269	-0.6774	0.9674	0.9833	1.601	1.5431	1.3662	-0.4913	-0.59	-0.8564	0.5308	0.2459	0.7146	-0.1796	0.2184	-0.2051	0.0994	-0.283	-0.3907	0.1244	-0.5238	-0.7251	-0.1234	0.6104	0.4707	1.0683	0.4364	0.6239	0.1407
Oleyl alcohol ; Stearaldehyde		HMDB0029632 ; HMDB0002384		267.268	neg	0.2145	-0.1464	0.0112	-0.0996	-0.1062	0.3948	-0.2969	-0.133	-0.2423	-0.0574	0.3206	-0.0019	0.0427	-0.0502	0.2704	-0.0838	0.793	-0.0718	0.2072	0.6439	1.0589	-0.0881	-0.205	-0.665	-0.1779	-0.3075	-0.1619	-0.1829	-0.2724	-0.0428	-0.0495	0.064	0.316	0.3167	0.6204	0.2833	-0.23	0.2922	-0.0338	0.3183	0.6688	0.8039	0.4181	1.2274
6-Hydroxydaidzein		HMDB0031715		269.046	neg	-0.2009	0.1516	-0.0149	0.0805	0.0343	-0.0897	-0.449	0.2655	-0.0924	-0.2769	0.0755	-0.158	-0.297	-0.2075	-0.5959	-0.5619	-0.7324	0.7054	0.7815	0.4723	0.8316	-0.0274	-0.3023	-0.3215	-0.8201	0.1665	0.1279	-0.2812	-0.0795	-0.1535	0.0582	0.0073	-0.2877	-0.2839	-0.0393	-0.6142	0.0802	0.0754	0.2555	-0.0217	-0.3567	-0.3052	0.1752	-0.3198
Nordiazepam		HMDB0060538		269.047	neg	-0.2375	0.1484	-0.0073	-0.1402	0.0259	-0.183	-0.7615	0.3241	-0.0161	-0.217	-0.1088	-0.2835	-0.5347	-0.1898	-0.6844	-0.5241	-0.9035	0.5868	0.667	0.3345	0.74	-0.1977	-0.5889	-0.4488	-1.1095	0.1039	0.0628	-0.3989	-0.3732	-0.1933	0.0888	0.0001	-0.3948	-0.1537	-0.0756	-0.8475	0.3425	0.1221	0.0993	-0.1931	-0.5427	-0.5411	0.0219	-0.5865
A771726		HMDB0060945		269.054	neg	-0.2332	0.2715	-0.059	-0.4955	0.4816	-0.3009	-0.409	0.5276	-0.0001	0.0547	0.1987	-0.4298	-0.2437	0.0308	-0.2408	-0.1315	-0.6048	0.3213	0.6407	0.2112	0.3244	0.0107	-0.2634	-0.3245	-0.7791	0.0994	0.3076	-0.3821	-0.2681	-0.5321	0.1566	-0.0073	-0.9091	-0.1099	0.1832	-0.4957	0.0602	0.0131	-0.2516	-0.6099	-1.3028	-0.9313	-0.7008	-1.2443
Histidyl-Aspartate				269.087	neg	0.0122	-0.0664	0.0497	-0.1693	0.139	-0.0441	-0.1857	-0.1403	0.4347	-0.0928	0.029	-0.14	-0.3945	-0.2135	0.0378	-0.2122	-0.7998	0.3989	0.594	0.6917	0.6227	0.0704	-0.197	0.0262	-0.7058	0.0557	0.2061	-0.1059	-0.0383	-0.4044	0.1045	0.008	-0.0673	-0.1207	-0.4206	-0.6925	-0.0798	-0.1377	1.2887	0.4845	0.2592	0.3344	0.413	0.2492
Tolbutamide		C07148		269.099	neg	-0.1416	-0.2617	0.1017	0.0185	-0.464	-0.5244	-0.0857	-0.4664	0.3764	0.0702	0.0586	-0.2368	-0.4074	0.0776	-0.3863	-0.7653	-0.4639	0.4741	0.644	0.5586	0.6022	-0.0117	-0.2998	-0.7045	-0.6268	0.1388	0.1317	-0.3108	-0.2907	0.0489	-0.1219	0.055	-0.031	-0.0643	-0.158	-0.0186	-0.0835	-0.1756	0.353	0.2257	0.1079	-0.1549	0.4383	0.1738
Estrone		C00468		269.155	neg	0.2255	0.0949	-0.13	0.1642	0.0555	-0.3297	-0.1422	-0.2182	-0.1652	-0.0437	-0.0401	-0.2231	-0.375	-0.01	-0.314	-0.5048	-0.4976	0.165	0.4157	0.2183	0.4286	-0.0706	-0.3574	-0.7058	-0.8347	-0.0883	0.0591	-0.273	-0.4418	0.2519	0.0582	-0.1769	0.151	-0.1283	-0.0373	-0.0635	-0.145	-0.199	0.0326	0.0451	-0.1931	-0.2344	0.1576	-0.0152
(S)-14-Methylhexadecanoic acid ; Margaric Acid		HMDB0031067		269.248	neg	0.1647	0.3165	-0.109	0.0283	0.1828	0.2072	0.1024	0.2825	-0.157	0.0331	0.0881	0.4678	0.0973	0.2705	0.1484	-0.1017	0.0664	-0.4552	-0.6849	-0.0231	-0.4685	0.1316	0.1862	-0.06	0.0596	-0.1833	-0.1336	0.1485	-0.1175	0.2425	0.1392	-0.11	0.149	0.3447	0.0302	0.1278	-0.0717	-0.2593	-0.4633	-0.1851	0.3413	-0.0382	-0.1703	-0.3239
Octadecanol	Stearyl alcohol	HMDB0002350		269.282	neg	0.0378	0.3129	-0.0952	-0.0377	0.1234	0.1464	0.1751	0.0982	-0.2032	0.1314	0.0618	0.4235	-0.051	0.3178	0.0145	-0.0767	0.1619	-0.2723	-0.6002	-0.0779	-0.4604	0.1626	0.1517	-0.0204	0.1614	-0.1135	-0.1568	0.0912	-0.1235	0.243	0.0266	-0.0278	0.1476	0.291	-0.077	0.1353	-0.1256	-0.2154	-0.2549	-0.1715	0.2672	0.0037	-0.0883	-0.1442
Omega Hydroxy Hexadecanoate (N-C16:0)				270.217	neg	-0.1305	-0.0794	0.0041	-0.1672	-0.1789	-0.1795	-0.0977	-0.1137	0.0493	-0.2231	0.2385	-0.2904	-0.3694	-0.1537	0.2139	-0.5117	0.0572	-0.1833	-0.0002	0.1395	-0.1764	-0.0983	-0.0578	0.0906	0.3796	-0.3713	-0.1976	-0.2082	-0.2274	0.37	0.0604	-0.2841	-0.0167	-0.1761	0.0561	-0.2038	0.1596	0.4319	-0.4048	-0.5678	-0.3879	-0.2567	0.0982	-0.0937
Dihydrogenistein		HMDB0005897		271.061	neg	-0.0863	0.1236	-0.0391	-0.1293	0.2209	-0.0986	-0.363	-0.0702	0.1239	0.364	-0.0651	-0.0701	-0.2002	0.3065	-0.2457	0.6855	-0.3844	1.1432	0.6902	0.9758	0.7979	0.1053	-0.1838	-0.2878	-0.5497	0.9653	0.2345	-0.3299	0.1321	-0.3603	-0.0533	0.103	0.0183	-0.0358	-0.2626	-0.4102	-0.2221	-0.4086	1.4671	0.5479	0.201	0.2253	0.3907	0.2637
5-S-Cysteinyldopamine				271.078	neg	-0.5333	-0.18	0.1436	-0.4128	0.0544	-0.1569	-0.7194	-0.1272	0.3338	0.1116	-0.0445	-0.3968	-0.6068	0.0142	-0.4988	-0.4711	-0.811	0.7228	0.6143	0.6818	0.7118	-0.0506	-0.4637	-0.5952	-0.8241	0.3375	-0.0439	-0.391	-0.3449	-0.3731	0.0087	0.0895	-0.3675	0.0957	-0.098	-0.3038	0.2336	0.0547	0.5832	0.2334	0.1231	-0.0861	0.5485	0.2885
5C-aglycone		HMDB0004810		271.097	neg	-0.1566	-0.264	0.1418	-0.1021	-0.17	-0.1165	-0.2852	-0.2412	0.3065	0.0362	0.028	-0.3182	-0.4573	-0.1945	-0.1651	-0.553	-0.5712	0.9213	0.6297	0.5332	0.8161	-0.2519	-0.0741	-0.399	-0.6416	0.0746	0.1997	-0.2441	-0.3934	-0.2405	-0.0045	0.0494	-0.3011	0.0607	0.08	-0.0854	0.3125	0.3868	0.2414	0.127	-0.0196	-0.1082	0.3309	0.0951
17a-Estradiol ; Estradiol		C00951 ; HMDB0000429		271.171	neg	0.1623	0.0296	-0.0497	0.2366	0.0078	-0.3245	-0.6176	-0.3723	-0.188	0.6705	0.4395	-0.0785	0.1889	0.3175	-0.1332	-0.1995	-0.4303	1.0243	0.8503	0.2663	1.0844	0.3554	-0.1004	-0.2485	-0.5599	0.5675	0.2103	-0.2014	-0.2587	0.3107	-0.1515	0.0375	0.0035	-0.3397	0.069	-0.1961	-0.6633	-0.0735	0.5753	0.3832	0.3353	0.1361	0.4303	0.2928
(R)-2-Hydroxyhexadecanoic acid		HMDB0031057		271.228	neg	-0.0361	-0.1738	0.0381	0.033	-0.1676	-0.044	-0.1181	-0.0885	0.2002	0.0042	-0.0644	-0.3071	-0.3896	-0.2227	-0.18	-0.7192	-0.2912	0.1696	0.3616	0.2062	0.4588	0.0101	-0.0555	-0.4779	-0.1505	-0.1523	-0.0039	-0.2637	-0.4624	0.1309	-0.013	-0.0757	0.0875	0.06	0.1942	0.1078	0.4334	0.4407	-0.2032	-0.0744	-0.1007	-0.3632	0.1701	0.1101
N-Despropyl-rotigotine		HMDB0060841		272.112	neg	-0.1072	-0.3071	0.0785	-0.1097	-0.2999	-0.2494	-0.1266	0.0188	0.156	-0.2082	-0.1453	-0.4049	-0.2964	-0.1211	-0.3957	-1.3135	-1.0619	-0.3293	-0.0047	-0.4456	-0.3438	-0.4597	-0.6177	-1.2646	-1.0424	-0.3949	-0.3116	-0.6892	-0.812	-0.0348	-0.1254	0.138	-0.4255	-0.289	-0.0086	-0.0369	0.2478	0.4686	-0.1521	-0.4034	-0.3822	-0.5376	-0.0162	-0.2624
Glutaconylcarnitine		HMDB0013129		272.112	neg	-0.1019	-0.3275	0.0828	-0.1072	-0.325	-0.2575	-0.1198	-0.0023	0.1617	-0.2382	-0.134	-0.4249	-0.2983	-0.1134	-0.4161	-1.3356	-1.0869	-0.3627	0.0357	-0.4785	-0.3419	-0.4525	-0.6394	-1.2865	-1.0631	-0.4046	-0.2995	-0.7759	-0.8111	-0.0044	-0.1309	0.1309	-0.3934	-0.291	-0.015	-0.0075	0.2372	0.4576	-0.1254	-0.3671	-0.3802	-0.5926	0.0258	-0.2599
Linalyl anthranilate		HMDB0030433		272.163	neg	-0.1134	0.1769	-0.063	0.2197	0.1854	-0.4639	-0.4287	0.0023	-0.4217	0.7917	0.4518	0.0235	-0.1657	0.4601	-0.1896	-0.1592	-0.4937	0.7966	1.3324	0.4272	1.1177	0.5253	-0.3504	0.0574	-0.5417	0.5839	0.0565	-0.2409	-0.2675	0.1097	-0.1667	0.1736	-0.3423	-0.1062	0.0469	-0.2441	-0.1932	-0.0501	0.5933	0.3445	0.2885	0.3406	0.9489	0.3066
D-Glucuronate 1-Phosphate		C05385		273	neg	0.1232	-0.212	0.0699	-0.3747	-0.6737	-0.3603	-0.5656	0.0721	-0.0456	0.4597	0.2662	0.0112	0.1751	0.4508	-0.201	0.2186	-0.1327	0.9628	0.4354	0.5425	0.841	0.1563	0.3953	-0.1747	-0.7143	0.598	-0.0946	-0.4332	0.0167	-0.1719	-0.0018	0.0725	-0.0944	0.016	0.1712	-0.1542	-0.4541	0.2887	0.7105	0.0778	-0.1278	0.1576	0.0271	0.3699
modafinil acid		HMDB0061039		273.058	neg	-0.0265	0.1028	0.0037	-0.2347	0.0818	-0.1279	-0.4871	-0.0283	0.4334	0.0908	0.1302	-0.146	-0.0896	-0.2788	-0.0255	0.3938	-0.6576	0.8553	0.2085	0.5231	0.5858	-0.0783	-0.0492	-0.1688	-0.848	0.6719	0.1829	-0.0725	0.088	-0.2855	0.2763	-0.1263	0.0428	-0.237	-0.2969	-0.4343	-0.0774	-0.2815	1.3167	0.5471	0.198	0.2477	-0.0688	0.0174
3-Hydroxytetradecanedioic acid		HMDB0000394		273.17	neg	-0.1204	-0.0214	-0.0062	0.1748	-0.101	-0.2731	-0.2834	-0.4108	-0.219	0.1387	0.2363	0.2502	-0.1863	0.2255	-0.2022	-0.4365	-0.267	0.3283	0.7238	0.9714	0.5231	0.0143	-0.2958	-0.3041	-0.7556	0.1551	0.1727	-0.1123	-0.4111	0.1429	-0.0564	0.0499	-0.0902	-0.5893	-0.2535	-0.2994	-0.4538	-0.0343	0.195	0.2196	0.5097	0.0228	0.2683	-0.0154
Nandrolone		HMDB0002725		273.188	neg	-0.199	0.1481	0.2236	-0.3877	-0.5491	-0.189	-0.737	-0.6179	-0.2997	0.1588	0.1891	-0.0259	0.0696	-0.2036	-0.4324	-0.7402	-0.2937	-0.4156	-0.3188	-0.5558	-0.4328	-0.3153	-0.0795	-0.365	-0.1566	-0.6418	-0.5417	-0.7681	-0.6266	0.186	0.1101	-0.0052	-0.5161	-0.0626	-0.2806	-0.5151	-0.0097	-0.5571	-0.1519	0.0519	-0.0552	-0.0134	-0.4687	-0.5956
Lorcaserin sulfamate		HMDB0061153		274.033	neg	-0.0622	-0.3307	0.1053	-0.2875	-0.3881	-0.6987	-0.561	-0.223	0.1702	0.3297	-0.0732	-0.1235	-0.3835	0.2866	-0.4106	-0.0054	-1.1123	0.515	0.9203	1.0872	0.7792	0.2198	-0.0656	-0.3254	-1.4728	0.534	0.1583	-0.0448	-0.2369	-0.2003	0.0078	0.0799	-0.467	-0.4884	-0.1765	-0.5156	-0.0729	0.0125	0.4633	0.3616	-0.1048	0.1682	0.2963	0.3712
Glutaryl Carnitine ; Glutarylcarnitine		HMDB0013130		274.128	neg	-0.0762	0.0921	-0.0024	-0.3867	0.3741	-0.0054	-0.5132	-0.3785	-0.1331	0.0039	-0.3083	0.2415	-0.2909	0.2328	0.1057	-0.0728	-0.2475	0.5078	0.3176	1.0655	0.6881	-0.0809	0.2142	-0.1592	-0.5352	0.5132	0.2059	-0.0757	0.1085	-0.2909	-0.109	0.1955	-0.2255	0.0445	-0.0877	-0.2572	-0.0992	0.077	0.9577	0.3147	0.3813	0.2114	0.1402	-0.0426
Thiophene-4,5-epoxide		HMDB0060925		275.039	neg	0.176	-0.0875	-0.0969	0.5048	0.3242	-0.211	0.1075	-0.4774	-0.5456	0.4891	0.4242	0.5359	0.1575	0.523	0.1376	0.5494	0.0416	1.1674	0.4815	0.5899	0.7889	0.3295	-0.0451	0.1881	-0.3565	0.9242	0.4343	0.256	0.3576	-0.0235	-0.0579	-0.0417	0.0942	0.0704	-0.1974	0.1318	-0.2187	-0.2941	0.8464	0.7081	0.4799	0.4683	0.6238	0.5138
Glutamyl-Glutamate				275.09	neg	0.1104	-0.3274	0.0456	-0.3599	-0.2934	-0.1822	-0.1096	-0.1801	-0.0867	0.0061	-0.0035	-0.1421	-0.1027	-0.0512	0.0357	-0.6394	-0.2667	0.3431	0.4224	0.3977	0.8551	-0.3727	0.0092	-0.6787	-0.2537	0.1599	0.0131	-0.3908	-0.3743	-0.0292	-0.1047	0.0753	-0.1238	-0.2053	-0.0717	0.116	-0.0217	0.2674	0.1757	-0.0359	0.0844	-0.2383	0.3095	0.2017
L-Saccharopinate		C00449		275.127	neg	-0.1697	-0.1025	0.0204	-0.0291	-0.2071	-0.0582	-0.4948	-0.3761	0.0852	0.2693	0.0996	0.2517	-0.2158	-0.1903	-0.3467	-0.352	-0.4283	0.4678	0.6523	0.3854	0.6537	0.3634	-0.3786	-0.2634	-0.3299	0.1988	0.2156	-0.0733	-0.2884	0.1147	-0.0633	-0.0031	0.0636	-0.3503	-0.0974	-0.117	-0.3401	0.3157	0.5492	0.2428	0.4372	0.2556	0.462	0.1804
19-Norandrosterone ; 19-Noretiocholanolone ; Stearidonic acid ; Stearidonic Acid C18:4, N-3	PUFA(18:4)	C16300 ; HMDB0002697 ; HMDB0005886 ; HMDB0006547		275.201	neg	-0.1148	0.0838	-0.0518	-0.1583	-0.0267	0.2515	-0.1802	-0.1864	-0.2756	0.3534	0.4483	0.637	0.3396	0.2938	0.1353	0.3035	0.0633	0.3636	0.2789	0.6921	0.5742	0.6593	-0.0164	0.4697	0.0508	0.1522	0.2013	0.4371	0.0087	0.0978	-0.0746	0.0213	0.0474	-0.0841	-0.1706	-0.0079	-0.1809	-0.1577	0.2564	0.2719	0.8365	0.2805	0.4023	0.5093
S-(2-Methylpropanoyl)-Dihydrolipoamide		C04424		276.108	neg	-0.1808	-0.1866	0.048	-0.1485	-0.3526	-0.6479	0.7073	0.5884	0.8224	-0.3075	-0.5	-0.7099	-0.819	-0.7662	-1.002	-1.082	-0.5546	0.2016	0.1445	0.5255	-0.0049	-0.4845	-0.9574	-1.6002	-0.5142	-0.1227	-0.3239	-0.6818	-0.7964	-0.5235	-0.2385	0.4216	-0.6818	-0.3769	0.173	-0.7607	0.5835	1.3169	-0.3396	-0.5481	-0.3234	-0.1354	-0.5442	-0.4546
Glutamyl-Methionine				277.086	neg	-0.5233	0.0404	0.0746	-0.3121	-0.1875	-0.2152	-0.3726	-0.482	0.284	-0.1908	-0.1687	0.1506	-0.0083	-0.2989	-0.2848	-0.4847	-0.0227	0.335	0.327	0.514	0.4071	-0.1817	-0.0286	-0.5007	-0.3411	-0.0192	0.0048	-0.0374	-0.0724	-0.3675	-0.2583	0.3138	-0.4368	-0.354	0.1661	-0.711	-0.219	0.271	-0.1269	-0.2202	-0.2187	-0.1121	-0.2585	-0.0973
Pantetheine		C00831		277.122	neg	-0.1336	-0.1296	0.0713	0.0317	-0.0497	-0.1608	-0.2043	-0.2651	0.4528	-0.1263	-0.13	-0.0597	-0.2476	-0.0002	-0.4116	-0.3421	-0.2582	0.2285	0.4504	0.6923	0.6531	0.2043	-0.119	0.0018	-0.0772	-0.0013	0.0883	-0.0125	0.1616	-0.3082	0.0366	0.0796	-0.5237	0.0188	-0.0708	-0.1864	0.1721	0.5116	-0.0813	-0.211	0.0185	-0.0616	-0.0717	-0.2985
Alpha-CEHC ; Diisobutyl phthalate ; Monoethylhexyl phthalic acid ; 3'-Carboxy-Alpha-Chromanol		HMDB0001518 ; HMDB0013835 ; HMDB0013248		277.144	neg	-0.1914	-0.0372	0.0147	-0.1151	0.1278	-0.2283	-0.2772	-0.0959	-0.0149	0.4449	0.2558	0.4247	-0.0989	0.0237	-0.3525	-0.5227	-0.4068	0.6891	0.6708	1.0244	0.7252	0.2761	-0.2296	-0.5624	-0.6827	0.0831	0.1647	0.3399	-0.2388	0.0055	-0.2071	0.1942	0.1696	0.1402	0.1157	-0.1828	-0.3223	-0.1285	0.4854	0.5141	0.8592	0.3088	0.56	0.4744
Phenylalanyl-Leucine				277.158	neg	-0.1149	0.0949	-0.0226	-0.0198	0.3942	-0.091	-0.3569	0.4485	0.1984	0.4504	0.6322	0.4878	-0.016	0.2913	0.5387	-0.1809	0.1494	0.5997	0.9697	0.2616	0.3283	0.5169	0.5533	0.0327	0.0457	0.2451	0.5783	0.151	0.1119	0.0732	0.0016	0.0334	0.0226	0.3369	-0.1367	-0.1314	-0.0805	-0.1578	0.3498	0.6217	0.6765	0.4138	0.6389	0.8854
(12S)-12-hydroxyheptadeca-5,8,10-trienoic acid (12S-HHT)				277.181	neg	0.1561	0.5459	-0.0635	0.1062	0.4763	-0.1366	-0.4646	0.0974	-0.2776	0.7013	0.5808	-0.4944	0.0792	0.428	-0.1923	-0.2704	-0.538	1.009	1.1326	-0.2905	1.0211	0.5037	-0.3287	-0.3755	-0.6826	0.4709	0.4691	-0.4635	-0.1901	0.1754	-0.0062	0.0728	-0.1951	-0.0134	-0.2194	-0.3594	-0.4902	-0.4316	0.6325	0.6369	0.024	0.3336	0.6678	0.3142
Alpha-Linolenate ; Gamma-Linolenate		C06427 ; C06426		277.216	neg	-0.0676	0.2337	-0.0048	0.0269	-0.2289	0.0969	-0.3538	-0.1931	-0.319	1.3567	0.6899	0.8733	0.6524	0.6891	0.2428	0.998	0.1974	1.619	0.5277	1.1763	1.7132	1.0406	0.0907	-0.0382	-0.2074	1.0979	0.3666	0.5664	0.3045	0.1518	-0.2259	0.1026	-0.0526	-0.2669	-0.1919	-0.159	-0.5601	-0.0932	1.0861	0.5939	1.389	0.8366	1.0448	0.3775
Ticlopidine N-oxide		HMDB0060899		278.043	neg	-0.2792	0.019	0.078	-0.0597	-0.0528	-0.7124	-0.2395	-0.1821	0.218	0.2815	0.1462	0.0927	-0.6847	-0.163	-0.2301	0.2678	-0.177	0.3132	0.4603	0.6927	0.0967	-0.1534	0.1467	-0.3226	-0.3019	-0.0379	0.0365	-0.1677	-0.136	-0.2339	0.0119	0.0111	-0.2467	-0.1134	-0.0323	-0.0789	0.5518	-0.0059	0.3588	-0.093	0.3259	0.0416	-0.1208	-0.7965
Phenylalanyl-Aspartate				279.1	neg	-0.3095	-0.0098	0.0543	-0.0627	-0.017	-0.4616	-0.3202	-0.1891	-0.2454	-0.1737	-0.175	-0.3888	-0.3303	-0.0782	-0.5138	-0.4218	-0.3918	0.428	0.6399	0.7073	0.8135	-0.2354	-0.4991	-0.4901	-0.4707	0.1582	-0.0734	-0.3588	-0.3818	-0.3544	0.0568	-0.0118	-0.1549	0.0004	0.1783	-0.376	-0.1685	-0.0818	0.2972	-0.2171	0.0203	-0.0522	0.4168	-0.3092
12S-HHT		HMDB0012535		279.196	neg	-0.157	0.1774	-0.0711	-0.3556	0.1376	0.0938	-0.4013	-0.382	0.191	0.5826	0.236	0.4662	0.1775	0.2898	-0.0329	0.0751	-0.5353	1.0737	0.722	0.9036	0.9497	0.2819	-0.0998	-0.2533	-0.5599	0.4082	0.1919	0.2715	-0.3819	0.0153	-0.1651	0.0789	-0.1591	-0.2066	-0.0256	-0.8422	-0.5659	-0.0895	0.3431	0.3001	0.7291	0.1967	0.4686	0.123
9E,11E-Octadecadienoic acid ; Bovinic acid ; Linoelaidic acid ; Linoleic acid ; Linoelaidic Acid (All Trans C18:2) ; Linoleate	PUFA(18:2)	C01595 ; HMDB0005047 ; HMDB0003797 ; HMDB0006270 ; HMDB0000673		279.233	neg	-0.3632	0.0693	0.1327	-0.0226	-0.2096	0.1798	-0.5461	-0.3634	-0.4449	2.0546	1.0337	2.0145	1.0504	1.2682	0.4464	1.6881	0.1462	2.2823	0.7377	2.4896	2.104	1.6483	0.2428	0.2051	0.0181	1.621	0.504	1.4067	0.7076	0.0785	-0.373	0.1537	-0.0166	-0.0985	0.3479	-0.3225	-0.7571	-0.0741	1.6798	1.0632	2.6095	1.3186	1.5054	0.9638
(E)-2-Hydroxy-N-desmethyldoxepin		HMDB0060699		280.133	neg	-0.1618	-0.1507	0.0553	-0.1408	-0.2067	-0.0463	-0.5343	-0.3907	-0.0966	-0.0456	0.1269	0.0789	-0.1287	0.008	0.4138	-0.298	-0.4948	0.7449	0.2324	1.0873	0.143	-0.2056	-0.1175	0.0372	-0.0613	0.384	0.0933	-0.0475	-0.1872	0.0256	-0.1238	0.1022	-0.3315	-0.2175	0.0227	-0.633	-0.0551	0.2703	0.2791	-0.1619	0.0763	-0.3118	0.249	-0.1172
8-hydroxymirtazapine ; mirtazapine-N-oxide		HMDB0060957 ; HMDB0060955		280.148	neg	0.1421	0.3177	-0.2435	-0.706	-0.6167	-0.6639	-0.2966	-0.1049	-0.1255	-0.2661	0.1864	-0.4167	-0.3376	-0.3046	0.8417	-0.4877	0.264	0.1984	0.0292	0.5983	0.109	-0.1578	-0.1484	0.8507	-0.1601	-0.4912	-0.0451	-0.5201	0.8472	-0.0005	0.3606	-0.476	0.0093	0.001	0.1056	-0.8137	0.7928	1.147	-0.1028	-0.5926	-1.0417	-0.2948	0.1692	-0.4122
13Z-Octadecenoic Acid ; 7Z-Octadecenoic Acid ; Vaccenic Acid		C08367		280.238	neg	-0.5738	-0.0493	0.1343	-0.2146	-0.4167	0.2018	-0.7775	-0.4474	-0.3394	2.04	1.008	2.0424	1.1007	1.3146	0.5284	1.6697	0.4012	2.1273	0.561	2.4263	2.1711	1.4986	0.5181	0.0163	-0.083	1.59	0.5672	1.3715	0.7566	-0.1893	-0.3037	0.2341	-0.1747	-0.0797	0.4793	-0.3405	-0.8908	0.0558	1.5807	1.0916	2.6725	1.2166	1.5439	0.9985
Oleamide		HMDB0002117		280.264	neg	-0.2526	-0.4652	0.0883	0.0028	0.1742	0.4258	-0.1441	-0.4223	0.1248	0.6812	0.1871	0.8116	0.5246	0.3505	0.3955	0.6091	0.7583	0.793	0.7069	1.2797	1.3742	0.5007	0.314	0.1125	0.375	0.6338	0.1893	0.4469	0.1365	-0.196	-0.0862	0.1061	0.166	0.3574	0.8788	0.0071	0.1369	0.8346	0.7791	0.5772	1.2162	0.7408	0.5	0.9337
Tyrosyl-Threonine				281.117	neg	-0.4544	-0.4572	0.2995	-0.3201	-0.2791	-0.1595	-0.3793	-0.3854	0.3947	-0.1879	-0.1917	-0.1737	-0.3438	0.0366	-0.2993	-0.3754	-0.3536	0.1972	0.561	0.56	0.5179	-0.0571	-0.1013	-0.4609	-0.4545	-0.016	-0.0437	-0.3433	-0.15	-0.5096	0.1078	0.0801	-0.3865	-0.0788	-0.0627	-0.4316	0.3319	0.4481	0.1657	-0.3051	-0.1144	-0.3985	0.0611	0.0303
2-hydroxydesipramine		HMDB0060992		281.164	neg	-0.1743	0.1036	-0.0071	-0.1406	0.0538	0.0691	-0.1947	-0.244	0.2318	0.2233	0.1037	-0.1377	-0.1018	-0.139	-0.17	-0.154	-0.3171	0.3132	0.3833	0.3016	0.6885	0.2041	-0.2626	-0.2267	-0.1386	-0.0588	-0.0065	-0.2621	-0.0868	-0.1962	-0.1455	0.1772	-0.2036	0.0228	0.2841	-0.5309	-0.2617	0.0869	0.096	0.1218	0.1203	0.2123	0.5742	0.0794
Elaidic acid ; Oleic acid ; Vaccenic acid ; (9E)-Octadecenoic Acid ; Octadecenoate (N-C18:1) ; Petroselinic acid	MUFA(18:1)	C00712 ; C00712 ; HMDB0000573 ; HMDB0000207 ; HMDB0003231 ; HMDB0002080		281.248	neg	-0.2081	-0.2528	-0.0026	-0.0262	-0.1047	0.2993	-0.1851	-0.2509	-0.1161	0.7086	0.6346	1.0966	0.9819	1.0444	0.7282	0.9656	1.5077	0.4007	0.4644	1.4086	1.5683	1.2622	0.6017	0.8085	1.3341	0.6441	0.4471	0.8086	0.6504	-0.1483	-0.1815	0.2179	0.0638	0.1016	0.2524	-0.2198	-0.4129	0.2337	0.6015	0.7269	1.4994	1.1889	1.3723	0.929
Pristanal				281.282	neg	-0.1234	-0.2695	-0.0659	-0.0815	-0.0205	0.3012	-0.1677	-0.1617	-0.0123	0.7083	0.6403	1.1131	1.0836	1.1326	0.854	0.9252	1.5021	0.5035	0.4874	1.4893	1.7033	1.4277	0.5487	0.8017	1.1851	0.7323	0.4711	0.7944	0.7044	-0.2091	-0.1374	0.2111	0.0816	0.1286	0.2991	-0.276	-0.4196	0.202	0.6787	0.7398	1.5354	1.1495	1.5377	0.9431
Guanosine		C00387		282.083	neg	-0.3553	-1.1314	-2.1728	-0.3485	-0.6173	-1.6873	-0.794	-1.1865	-1.6966	-0.192	-0.3094	-1.205	-1.0901	-0.3211	-0.5438	-1.5425	-1.0185	0.6003	0.7263	0.6359	1.0927	-0.1045	-1.0753	-1.386	-1.3768	-0.1142	-0.2214	-1.0067	-1.0428	0.1207	0.1501	-0.5122	0.8333	0.1608	-0.2056	0.1066	-0.188	-0.546	1.3033	0.8814	0.6731	0.7073	1.5939	1.3187
N-Phenylacetylphenylalanine		HMDB0002372		282.112	neg	-0.1893	-0.214	0.1256	-0.0824	-0.089	-0.1815	-0.5092	-0.4748	0.3784	0.0041	-0.0205	-0.3485	-0.2839	0.0983	-0.0815	-0.6409	-0.3698	0.4762	0.4731	0.2499	0.7838	-0.0605	-0.196	-0.3368	-0.4251	0.0604	0.0999	-0.4106	-0.1951	-0.294	0.1172	-0.0654	-0.1278	-0.0484	0.0157	-0.17	0.1074	-0.0008	0.2981	0.1019	0.153	0.0458	0.4182	0.2105
Octadecanamide		HMDB0034146		282.282	neg	-0.3374	-0.4823	0.1799	-0.2607	-0.4547	0.1741	-0.1054	-0.474	-0.0109	0.2557	0.1818	0.5843	0.5542	0.4001	0.4107	0.438	0.804	0.0828	0.1333	0.7526	0.9197	0.6355	0.1194	0.3423	0.6403	0.0781	-0.0202	0.3112	0.2851	-0.1758	0.0218	0.0711	0.0618	-0.0516	0.3527	-0.3378	-0.358	0.1576	0.2359	0.4172	0.8375	0.7595	0.7571	0.5229
Glycogenin-G7G1 ; Xanthosine		C01762		283.066	neg	-0.1188	0.3441	-0.1334	-0.1651	0.4659	-0.1804	-0.372	0.5122	-0.427	-0.0295	0.4036	-0.1727	-0.1754	0.1327	-0.0686	-0.2076	-0.4078	0.1673	0.6889	0.2528	0.6132	0.1034	0.2591	-0.2677	-0.325	0.1061	0.5149	-0.1373	-0.0824	-0.0872	0.3773	-0.409	-0.3461	0.5713	-0.5159	-0.1402	0.3522	-0.2502	0.3764	0.5267	0.1865	0.269	0.4443	0.4413
Alpha-dihydroartemisinin ; Dihydroartemisinin (DHA)		HMDB0060593 ; HMDB0061088		283.154	neg	-0.0919	-0.183	0.0443	-0.1355	-0.2018	-0.0531	-0.326	-0.3256	-0.0238	-0.0146	-0.1142	-0.0567	-0.2011	-0.1218	-0.3061	-0.4053	-0.1312	0.2141	0.2741	0.3344	0.3803	0.0915	-0.2986	-0.4304	-0.3832	-0.0483	-0.1194	-0.0724	-0.2588	-0.03	-0.0363	0.0086	0.0961	-0.091	0.1222	-0.1191	0.0027	-0.056	0.0919	-0.0188	0.2571	0.0114	0.2165	-0.016
11-Cis-Retinal ; 13-Cis-Retinal ; All-Trans-Retinal ; Retinal		C02110 ; C00376		283.207	neg	-0.2461	-0.1018	0.0633	-0.1281	-0.2201	-0.0016	-0.2593	-0.2886	-0.0302	-0.0196	-0.0746	-0.1309	-0.0369	0.4878	-0.084	-0.3703	-0.0008	-0.2809	-0.0575	0.0569	0.2882	0.2262	-0.2438	-0.2974	-0.1879	-0.1401	-0.1967	-0.2014	-0.2375	0.0046	0.0838	-0.0833	-0.0127	0.1764	-0.0365	-0.1241	-0.2852	-0.093	-0.2776	-0.2198	-0.1938	-0.0665	-0.0321	-0.1376
Ethyl hexadecanoate ; Stearic acid ; Octadecanoate (N-C18:0)	SFA(Stearate)	C01530 ; HMDB0029811 ; HMDB0000827		283.264	neg	-0.0532	-0.176	0.0719	-0.1345	-0.2784	0.1613	-0.078	-0.1834	0.0861	-0.0848	-0.1037	-0.295	-0.0331	0.4009	-0.2334	-0.6414	-0.192	-0.4161	-0.2497	-0.2182	0.1699	0.2544	-0.2626	-0.4923	-0.2121	-0.2007	-0.2845	-0.3907	-0.2595	0.082	0.1971	-0.0206	0.0011	0.2494	0.2224	0.0781	0.0254	0.026	-0.4026	-0.225	-0.2979	-0.1527	-0.1326	-0.3373
Morphine ; Piperine		HMDB0014440 ; HMDB0029377		284.131	neg	-0.0354	-0.1053	-0.0041	-0.1371	-0.3304	-0.0588	-0.3168	-0.157	0.189	-0.0613	-0.1082	-0.2055	-0.2114	0.141	-0.3472	-0.4814	-0.4788	-0.0753	0.0709	-0.0896	0.1543	-0.01	-0.3248	-0.2955	-0.3953	-0.1306	-0.2409	-0.3995	-0.1995	-0.0754	0.082	0.0031	0.022	0.0848	0.0394	0.0243	-0.1732	-0.0342	-0.036	-0.0271	-0.0695	-0.0544	-0.0928	-0.2978
2-Octenoylcarnitine ; Octenoyl Carnitine		HMDB0013324		284.186	neg	-0.2376	-0.2995	0.1274	-0.2939	-0.3561	0.1264	-0.2469	-0.3064	0.2984	-0.2352	-0.057	-0.2534	-0.2146	0.2394	-0.0969	-0.7315	-0.1444	-0.1805	0.0534	0.0945	0.0496	0.0588	-0.3673	-0.1856	-0.3501	-0.3246	-0.1479	-0.2229	-0.323	0.036	0.0317	-0.0085	-0.0246	-0.0583	0.2737	-0.1163	-0.0507	0.1036	-0.3326	-0.1466	-0.0482	-0.1357	0.0974	-0.1109
Oxazepam ; norclobazam ; p-Hydroxynordiazepam		HMDB0014980 ; HMDB0060970 ; HMDB0061175		285.043	neg	-0.1819	-0.0734	0.0509	-0.0496	0.034	0.1609	-0.0093	-0.0565	0.1734	0.1638	-0.0825	-0.0742	-0.1466	-0.0251	-0.0748	-0.3585	-0.3522	0.4402	0.1275	0.2976	0.3362	0.1251	-0.145	-0.3859	-0.2486	0.1598	0.1717	-0.1266	0.0339	-0.1787	0.1686	-0.1113	-0.1957	-0.1666	0.002	-0.0707	0.2003	0.4312	0.239	0.1661	0.032	0.0895	0.1329	-0.4005
N1-(5-Phospho-D-Ribosyl)Glycinamide		C03838		285.049	neg	-0.2101	-0.307	0.1102	-0.2445	-0.1296	0.2227	-0.1975	-0.4046	0.0695	0.0593	-0.1544	-0.1596	-0.4071	0.0837	-0.0086	-0.3913	0.0833	0.1704	0.0886	0.2904	-0.1385	0.0793	-0.093	-0.444	-0.1903	0.0747	0.0509	-0.1603	-0.1925	-0.1528	-0.0155	0.0936	0.1364	0.0146	0.1599	-0.0649	0.0857	0.4656	0.2378	0.1953	0.0572	-0.0836	0.2408	-0.0752
4-Hydroxy Tolbutamide				285.094	neg	-0.0868	-0.1248	0.051	-0.1611	-0.0576	-0.0719	-0.2394	-0.1584	0.1442	0.0379	0.2972	0.0621	0.1103	0.1743	0.1159	-0.2969	-0.5728	0.2491	0.5332	0.2489	0.2505	0.0706	0.2326	-0.1321	-0.3061	0.103	0.3336	0.0658	0.1073	-0.1274	0.0306	-0.0076	-0.2658	-0.0754	-0.0001	-0.4131	0.1738	0.0902	-0.0172	-0.0792	-0.0349	-0.1945	0.0786	0.0774
16Alpha-Hydroxyestrone ; 16a-Hydroxyestrone ; 17Beta-Estradiol-3,4-Semiquinone ; 2-Hydroxyestrone ; 4-Hydroxyestrone		C05300 ; C05298 ; HMDB0000335 ; HMDB0005895		285.149	neg	-0.1059	0.031	-0.0253	0.006	-0.1181	-0.0607	-0.3021	-0.3121	-0.012	0.299	0.0952	0.0906	0.073	0.3225	-0.3045	-0.4701	-0.3356	0.3609	0.6638	0.6321	0.7562	0.1382	-0.1305	-0.4389	-0.3439	0.0879	0.1193	0.0708	-0.2483	0.0522	-0.0684	0.019	-0.2141	-0.3251	0.057	-0.0447	-0.2259	-0.1013	0.0117	0.1835	0.3104	0.0396	0.307	-0.0091
Androst-4-Ene-3,17-Dione ; Androst-5-Ene-3,17-Dione ; Androstenedione		C00280 ; HMDB0000053		285.186	neg	-0.1506	-0.0982	0.0207	-0.1255	-0.0468	0.1019	-0.1839	-0.2595	0.2373	0.1888	0.1637	0.2885	0.0541	0.2873	0.0837	-0.3192	0.0038	0.4457	0.6144	0.713	0.7237	0.2023	-0.2003	-0.1963	-0.0512	0.1065	0.1793	0.0817	0.0087	-0.1527	-0.0702	0.146	-0.2262	-0.0995	0.1643	-0.1642	-0.1094	0.0521	0.0828	0.0144	0.2785	-0.0506	0.2937	0.0053
Hexadecanedioic acid ; Hexadecanediocacid		HMDB0000672		285.207	neg	-0.0094	-0.1142	0.0159	-0.0453	-0.1286	-0.1536	-0.1384	-0.0114	0.1736	-0.1214	0.0287	-0.0326	-0.2595	-0.1348	0.0477	-0.7067	-0.1257	0.2581	0.4016	0.5595	0.4948	-0.188	-0.2051	-0.0127	0.1441	-0.2008	0.0338	-0.0633	-0.0101	0.2646	0.0115	-0.174	0.1698	-0.2282	0.0355	-0.1412	0.2114	0.4443	-0.2037	-0.3123	-0.0532	-0.3649	0.1989	-0.1355
11-Cis-Retinol ; 13-Cis-Retinol ; 13-cis Retinol ; 9-Cis-Retinol ; Retinol ; Vitamin A		C00899 ; C00473 ; HMDB0006221 ; HMDB0000305		285.222	neg	-0.2862	-0.798	-1.5307	-0.3201	-0.6647	-1.1935	-0.5252	-0.734	-1.5911	-0.3133	-0.4895	-0.8599	-0.9534	-0.2905	-0.948	-1.2599	-0.6325	-0.0041	0.1969	0.077	0.4366	-0.4119	-1.1929	-0.9857	-0.9578	-0.4104	-0.6503	-0.908	-1.1256	0.5024	-0.1434	-0.3469	0.6362	0.2664	-0.12	0.1818	-0.1037	-0.2387	0.3967	0.3099	0.492	0.2288	0.7911	0.3269
N-Ribosylhistidine		HMDB0002089		286.106	neg	-0.2095	-0.1776	0.1001	-0.2364	-0.0461	-0.2984	-0.0883	-0.1813	0.4037	-0.1589	-0.2098	-0.3021	-0.3163	-0.4034	-0.2982	-0.4716	-0.7708	0.4272	0.4833	0.5904	0.8876	-0.3115	-0.4722	-0.3652	-0.799	-0.0632	-0.0648	-0.2622	-0.3322	-0.4731	0.1076	0.07	-0.3492	-0.1685	-0.0944	-0.4069	0.0784	0.1201	0.2033	-0.2015	0.0139	-0.0882	0.3784	-0.2997
Histidyl-Methionine				286.109	neg	-0.3487	-0.3338	0.1805	-0.3507	-0.0617	-0.3953	-0.291	-0.1661	0.384	-0.1179	-0.1656	-0.3106	-0.3544	-0.3247	-0.32	-0.5288	-0.6769	0.4406	0.334	0.5469	0.7983	-0.3896	-0.4171	-0.453	-0.7864	-0.0837	-0.0834	-0.2186	-0.3361	-0.5126	0.0953	0.0993	-0.5068	0.0208	-0.0722	-0.3308	0.2155	0.3924	0.1564	-0.274	-0.122	-0.0868	0.2815	-0.3553
L-Octanoylcarnitine ; Octanoyl Carnitine		C02838 ; HMDB0000791		286.202	neg	-0.5399	-0.1608	0.1346	-0.1578	-0.4374	-0.1745	-0.2025	-0.3796	0.5617	-0.267	-0.1238	0.0128	-0.0447	-0.1245	-0.048	-0.1384	0.0817	0.0168	0.0946	0.5244	0.4791	0.0374	-0.1518	-0.1731	0.3275	-0.4062	0.0394	0.0818	-0.0008	0.4209	-0.2734	0.0342	-0.1427	-0.2601	-0.1817	-0.0219	0.0391	0.2867	-0.1845	-0.3202	-0.2753	-0.1404	0.3528	-0.5303
N-Desalkyl flurazepam		HMDB0061161		287.038	neg	0.1428	-0.0269	-0.0063	0.0292	0.4378	-0.046	-0.3147	0.0771	0.2689	0.2312	-0.0998	0.0399	0.0621	0.1761	-0.2442	0.4142	-0.1517	0.8321	0.3904	0.5711	0.2644	-0.0239	0.34	-0.0622	0.0134	0.6188	0.4324	-0.1541	0.5411	-0.4694	0.0429	0.0296	-0.0669	-0.0533	-0.4401	-0.4014	-0.3235	0.0307	1.0348	0.6211	0.228	0.4334	-0.1186	0.0416
Eriodictyol		HMDB0005810		287.054	neg	-0.1383	-0.1829	-1.0843	0.0547	0.0582	-0.5595	-0.0698	0.1241	-1.202	0.2859	0.0055	-0.3158	-0.4701	0.1176	-0.6431	-0.4569	-0.5883	1.125	0.6185	0.834	0.7338	0.0355	-0.187	-0.8118	-0.6144	0.463	0.1739	-0.5702	-0.4192	0.0756	-0.0339	0.0489	0.0094	-0.0213	-0.3304	-0.0281	0.0233	-0.0657	0.6881	0.3607	-0.1253	-0.0898	0.27	-0.1351
Arginyl-Glycyl-Glycine				287.148	neg	0.0083	0.0165	-0.0178	0.1102	-0.0271	-0.214	-0.2834	-0.14	-0.1871	0.1707	0.038	0.0283	-0.1342	0.1438	-0.2916	-0.3224	-0.2809	0.6343	0.6217	0.5952	0.6765	0.1167	-0.2142	-0.2636	-0.3739	0.2003	0.1763	-0.0143	-0.1798	0.0387	-0.0419	-0.0156	0.0066	-0.2663	-0.179	-0.3183	-0.213	-0.0057	0.261	0.1544	0.1027	0.0238	0.3206	0.0539
16b-Hydroxyestradiol ; 2-Hydroxyestradiol ; 4-Hydroxyestradiol ; 4-hydroxystradiol ; Estriol		C05301 ; C14209 ; C05141 ; HMDB0000347 ; HMDB0060999		287.165	neg	-0.0416	0.0764	-0.0303	0.2211	0.126	-0.1943	-0.0795	-0.0712	-0.1165	0.3213	0.2239	0.3427	0.1419	0.0457	0.0865	0.1083	0.0321	0.593	0.4622	0.3806	0.5631	0.215	-0.1324	0.2012	-0.3145	0.1021	0.1814	0.0541	0.0304	0.0982	0.1173	-0.1326	0.0779	-0.0238	-0.0014	-0.0126	0.0804	0.0934	0.2956	0.1403	0.1573	0.0887	0.1352	0.0679
3Beta-Hydroxyandrost-5-En-17-One ; 5Alpha-Androstane-3,17-Dione ; Androstanedione ; Dehydroepiandrosterone ; Epitestosterone ; Testosterone		C01227 ; C00674 ; C00535 ; HMDB0000899 ; HMDB0000077 ; HMDB0000628		287.201	neg	0.0163	-0.0784	-0.0134	-0.0141	-0.0111	0.2608	-0.3192	-0.2386	0.1453	0.2306	0.1404	-0.0292	0.1701	0.2074	-0.3183	-0.3992	-0.1807	0.3042	0.4471	0.2316	0.5182	0.043	-0.2479	-0.2034	0.0008	0.0988	0.0212	-0.0239	0.0196	-0.1537	0.1181	-0.0361	-0.2018	-0.1179	-0.0346	-0.3749	0.2924	-0.013	0.1875	0.0799	0.1642	0.0271	0.0605	-0.3143
3-Methylglutarylcarnitine ; Adipoyl Carnitine		HMDB0000552		288.144	neg	0.1754	-0.0381	-0.0247	0.1267	-0.1335	-0.1673	-0.0774	0.1549	0.2555	0.1231	-0.1714	0.0404	-0.1244	0.3211	-0.1407	-0.2045	-0.2474	0.4923	0.3485	0.7727	0.5929	0.1333	-0.1625	-0.0931	-0.5193	0.0825	0.0925	-0.1374	-0.1884	-0.1121	0.0715	-0.0887	-0.0554	0.018	-0.155	-0.1584	0.153	0.3079	0.4403	0.2082	0.1646	0.2984	0.5511	0.046
Sedoheptulose 7-Phosphate		C05382		289.033	neg	-0.1465	-0.1638	-0.2831	0.2624	0.1064	-0.4535	-0.1807	0.3231	-0.2537	0.5356	-0.2946	-0.2265	-0.1511	0.317	0	0.381	-0.2279	1.0465	0.408	0.9158	0.5595	0.1455	-0.0316	0.1655	-0.0558	0.9062	0.2348	0.0026	-0.0723	-0.0787	0.037	-0.0665	0.0906	0.0046	-0.2247	0.0507	-0.0689	-0.4382	0.6768	0.2052	0.6368	0.5463	0.8429	0.6429
Dedimethylchlorpromazine ; N-Dedimethylchlorpromazine		HMDB0061134 ; HMDB0061160		289.057	neg	-0.2791	-0.0923	0.0398	0.2078	-0.2529	-0.7467	-0.4367	-0.5732	-0.2953	0.4317	0.0448	-0.1659	-0.2347	0.4511	-0.3979	-0.3157	-0.2203	0.4759	0.7284	0.9543	0.6208	0.04	-0.1015	-0.4874	-0.3068	0.5262	0.0411	-0.3406	-0.0614	-0.161	-0.0598	0.1191	0.2974	-0.3248	-0.0768	-0.2848	0.0096	-0.2102	1.0775	0.3043	0.2616	0.1889	0.7026	0.3732
L-Arginosuccinic Acid		C03406		289.118	neg	-0.7903	-0.7207	-2.4245	-0.6466	-0.4672	-2.1306	-1.2546	-1.2434	-2.6413	0.1372	-0.9472	-1.3632	-1.7726	0.2299	-1.42	-0.2953	-1.5205	0.9125	-0.0276	0.6937	0.177	-0.3058	-1.0614	-0.8666	-2.1654	0.8624	-0.4565	-1.4263	-1.2776	-1.1001	-0.3339	-0.4548	-0.8402	-0.6895	-0.9243	-1.1358	-0.6805	-0.7311	1.5374	0.3205	-0.4979	-0.3333	0.4437	-0.2182
3-hydroxyropivacaine		HMDB0060962		289.191	neg	-0.1473	0.025	0.0016	-0.5333	-0.1256	-0.2911	-0.6845	-0.2206	0.0109	0.3103	0.0237	0.1487	-0.3096	-0.2057	-0.2803	-0.4369	-0.7138	0.5611	0.6871	0.4782	0.5261	-0.2861	-0.2513	-0.2166	-0.6767	-0.0312	0.0444	-0.0851	-0.3728	-0.0978	0.1706	-0.1039	-0.0712	0.0798	0.032	-0.4115	0.0204	-0.1331	0.7839	0.7864	1.053	0.3445	0.9783	0.4847
17Beta-Hydroxy-5Alpha-Androstan-3-One ; 3Alpha-Hydroxy-5Beta-Androstan-17-One ; 5-Androstenediol ; Androsterone ; Dihydrotestosterone ; Epiandrosterone ; Epietiocholanolone ; Etiocholanolone		C03917 ; C04373 ; C00523 ; HMDB0003818 ; HMDB0002961 ; HMDB0000365 ; HMDB0000546 ; HMDB0000490		289.217	neg	-0.445	0.7115	-0.1907	-0.2223	0.8801	-0.1195	-0.9022	0.5834	-0.0981	0.0851	-0.2772	-0.7687	-0.7836	-0.4715	-1.1138	-1.2568	-1.1889	0.1671	0.3328	0.4808	1.0674	-0.3981	-1.4341	-1.4714	-1.3788	-0.3258	-0.7377	-0.9582	-1.0836	-0.2366	0.1352	0.0528	-0.158	0.6628	0.1362	-0.9654	-0.2063	-0.1392	0.572	0.2914	0.3073	0.0891	0.3147	0.0081
Seryl-Glycyl-Glutamate				290.102	neg	-0.6979	-0.5258	-2.6947	-0.7026	-0.2424	-2.078	-1.437	-1.0942	-2.8363	0.2186	-0.8423	-1.2945	-2.0306	0.2717	-1.3961	-0.28	-1.7622	1.0194	0.0268	0.7958	0.1364	-0.4614	-0.8489	-0.9666	-2.3004	1.1721	-0.2995	-1.4271	-1.1252	-1.4816	-0.3197	-0.5322	-0.8337	-0.7712	-1.2077	-1.4637	-0.8263	-1.1006	1.5931	0.3062	-0.8392	-0.6507	0.2755	-0.4459
S-(2-Methylbutanoyl)-Dihydrolipoamide ; S-(3-Methylbutanoyl)-Dihydrolipoamide		C05118 ; C05119		290.124	neg	-0.1438	0.0046	0.0719	-0.2373	0.1919	-0.0578	-0.3906	-0.5622	0.0768	0.2627	0.0285	-0.1766	-0.4538	0.3466	-0.0865	0.1473	-0.8363	0.965	0.3295	0.6694	1.1138	0.0159	-0.0883	-0.1292	-0.8147	0.7406	0.1301	-0.2846	-0.1601	-0.5479	0.201	-0.082	-0.2103	-0.4853	-0.4837	-0.5159	-0.3412	-0.3082	1.0224	0.2471	-0.0264	0.0583	0.3044	-0.0185
2-hydroxyflutamide		HMDB0060949		291.062	neg	-0.4213	-0.1117	0.1116	-0.3394	-0.0264	-0.2887	-0.2952	-0.2947	0.2231	0.2358	0.0262	-0.1632	0.001	-0.1428	-0.3694	-0.3024	-0.616	0.5132	0.4824	0.8834	0.3576	0.2299	-0.3047	-0.6658	-0.5932	0.0866	0.0708	-0.1845	-0.1705	-0.253	0.0402	0.0676	-0.2404	0.0184	-0.0685	0.0055	0.0549	0.374	0.1694	0.0118	-0.1305	-0.0583	0.0396	-0.1419
3b,17b-Dihydroxyetiocholane ; 5Alpha-Androstane-3Alpha,17Beta-Diol ; 5a-Androstane-3b,17b-diol ; Androstanediol ; Dihydroandrosterone ; Etiocholanediol		HMDB0000369 ; HMDB0000493 ; HMDB0000495 ; HMDB0000554 ; HMDB0000551		291.232	neg	-0.1459	0.2216	-0.0743	-0.0515	0.2779	0.1282	-0.0071	0.3106	0.2452	0.363	0.3586	0.265	0.3147	0.2123	0.3175	-0.271	0.2306	0.3481	0.2134	0.2049	0.3092	0.3108	0.1886	0.032	0.3229	0.1812	0.3642	0.075	-0.0903	-0.1782	-0.0779	0.2263	0.2065	-0.1359	-0.0017	0.1369	-0.3894	-0.1925	0.3624	0.3228	0.6657	0.4268	0.4047	0.5619
Estazolam		HMDB0015346		293.062	neg	-0.0836	-0.3413	-1.3908	-0.2089	-0.1368	-1.2351	-0.2604	-0.3558	-1.1923	0.1658	-0.2422	-0.3147	-0.5323	-0.0134	-0.8001	0.5312	-0.52	0.6874	0.2071	0.7396	0.4302	-0.1801	-0.5727	-0.3166	-0.5336	0.4653	-0.2456	-0.4737	-0.1078	-0.2309	-0.1072	-0.0257	-0.2619	-0.1968	-0.3849	-0.1697	-0.1527	-0.23	1.16	0.1981	0.1668	0.3086	0.1488	0.4828
(9S,10E,12Z,15Z)-9-Hydroxy-10,12,15-octadecatrienoic acid ; 13-HOTE ; 13-OxoODE ; 15(16)-EpODE ; 9(10)-EpODE ; 9-HOTE ; 9-OxoODE ; A-12(13)-EpODE		HMDB0031934 ; HMDB0010203 ; HMDB0004668 ; HMDB0010206 ; HMDB0010220 ; HMDB0010224 ; HMDB0004669 ; HMDB0010200		293.211	neg	-0.0463	0.3769	-0.1474	0.0589	0.0581	0.0427	-0.7838	-0.1764	-0.3505	1.1652	0.6775	1.359	0.3268	0.7198	0.0368	0.4335	-0.3821	1.4478	1.1392	2.1382	1.3693	2.2207	0.0156	-0.1378	-0.3412	0.8507	0.4587	1.2372	0.1369	0.0984	-0.3139	0.1282	0.016	0.0832	0.1854	-0.4424	-0.3825	-0.1969	1.0374	0.7353	1.8427	0.5784	1.0508	0.4841
5-Amino-1-(5-Phospho-D-Ribosyl)Imidazole		C03373		294.047	neg	0.0315	-0.2452	0.0831	-0.2729	-0.078	-0.3369	-0.1307	-0.2875	0.4289	-0.1762	-0.3987	-0.231	-0.2371	0.0267	-0.8213	-0.7313	-0.3095	0.5365	0.0537	-0.0994	0.4241	-0.102	-0.6149	-0.5133	-1.009	0.3223	-0.0654	-0.3068	-0.3978	-0.1146	0.013	0.0402	-0.1287	0.0022	-0.1272	-0.6098	-0.0316	-0.4208	0.4228	-0.124	-0.066	-0.1945	-0.1549	0.166
Citalopram aldehyde		HMDB0060462		294.095	neg	-0.0672	-0.0408	0.0247	0.2367	-0.3466	-0.0342	-0.0836	-0.1099	0.0939	0.2115	0.0669	0.2953	-0.0153	0.0388	-0.2829	-0.3279	-0.6978	0.7338	0.2875	0.6293	0.5611	0.1843	-0.2112	-0.3594	-0.5944	0.2526	0.1906	0.0629	0.0395	-0.4251	-0.1143	0.2654	-0.4234	-0.5049	-0.1047	-0.4269	-0.4506	0.1774	0.3842	-0.058	-0.1751	-0.1558	-0.0438	-0.2027
Nor-ketotifen		HMDB0060646		294.097	neg	-0.008	0.0533	-0.0006	0.3084	-0.0148	-0.0418	-0.0045	0.0448	-0.022	0.1921	0.0858	0.2854	-0.0619	-0.0373	0.0624	-0.3691	-0.6141	0.7379	0.4204	0.6241	0.5625	0.2201	-0.1537	-0.2856	-0.5317	0.1544	0.2111	-0.0044	-0.0231	-0.4907	-0.0249	0.1883	-0.2042	-0.3812	-0.2859	-0.4149	-0.5171	0.2218	0.5304	0.0212	-0.0644	-0.1415	0.3343	-0.0065
Norfluoxetine		HMDB0060551		294.111	neg	-0.2718	-0.2846	0.125	-0.2166	-0.1454	-0.1636	-0.363	-0.532	0.0811	0.1468	0.1656	-0.3566	-0.5663	-0.1171	-0.0424	-0.3537	-0.8652	0.6463	0.3788	0.4816	0.628	0.0562	-0.1533	-0.0666	-1.2404	0.1566	0.1218	-0.1436	-0.4472	-0.5966	-0.0693	0.1608	-0.1042	-0.3263	-0.2997	-0.3924	-0.4892	-0.1085	0.6157	0.1078	0.2165	-0.0706	0.4915	0.0468
Phenytoin methylcatechol		HMDB0060867		295.073	neg	-0.1579	-0.0166	0.0612	-0.0697	-0.0392	-0.0074	-0.0847	-0.3141	0.5634	-0.5322	-0.2444	-0.3349	-0.3848	-0.5167	-0.6242	-0.3959	-1.0446	0.2585	0.143	0.3117	0.1152	-0.1718	-0.3761	-0.1664	-1.0391	0.0094	-0.1613	-0.4686	-0.2992	-0.3281	-0.1346	0.1931	-0.173	-0.1393	0.0209	-0.5077	-0.0248	0.2246	0.1212	-0.3847	-0.2498	-0.266	-0.0434	-0.2232
4-Carboxynevirapine		HMDB0060759		295.082	neg	-0.136	-0.018	0.0439	-0.1239	0.0633	-0.5783	-0.389	-0.0645	0.1493	-0.0807	-0.1285	-0.1547	-0.2802	-0.2254	0.0669	-0.3421	-0.6668	0.6074	0.5219	0.7129	0.5918	0.0636	-0.3719	-0.3642	-0.6107	0.0519	0.0764	-0.2615	-0.2978	-0.1188	0.0128	0.0324	-0.2108	-0.1041	0.1587	-0.5276	-0.0003	0.2337	0.3321	-0.0278	0.2314	0.0386	0.1193	0.3475
4''-Hydroxy-R-phenprocoumon ; 6-Hydroxy-R-phenprocoumon ; 7-Hydroxy-R-phenprocoumon ; 8-Hydroxy-R-phenprocoumon		HMDB0060885 ; HMDB0060886 ; HMDB0060888 ; HMDB0060887		295.097	neg	-0.1505	-0.3206	0.1778	-0.2217	-0.0749	-0.0475	-0.2592	-0.1375	0.4262	-0.056	-0.1051	-0.1747	-0.3987	-0.2308	-0.2985	-0.6348	-0.662	0.4322	0.5103	0.6618	0.4103	-0.2618	-0.3727	-0.3387	-0.4269	-0.2089	-0.0654	-0.2312	-0.2866	-0.148	0.0938	-0.0505	-0.1574	-0.0227	0.1438	-0.2664	0.4695	0.4929	-0.0916	-0.2436	-0.1155	-0.2023	-0.0207	-0.0978
Didemethylcitalopram		HMDB0060472		295.123	neg	-0.1663	-0.1374	0.0733	-0.2068	-0.0548	-0.0856	-0.6061	-0.1969	0.3115	0.1737	0.2209	0.1618	0.25	0.225	0.3093	-0.1484	0.4846	0.4372	0.7355	0.58	0.8142	0.3561	0.019	0.0481	0.1296	0.092	0.2698	-0.0591	0.0101	-0.1836	-0.0775	0.1132	-0.1616	0.0756	0.1634	-0.2678	0.1272	0.2936	0.2984	0.0991	0.3902	0.2345	0.4749	0.1117
17-alpha-ethinyl estradiol ; 17a-Ethynylestradiol		HMDB0061097 ; HMDB0001926		295.172	neg	-0.4563	0.0065	0.0336	-0.5664	-0.168	0.1261	-0.4727	-0.3369	0.2071	0.3608	-0.162	-0.0954	-0.2774	0.3093	-0.5298	-0.4227	-0.4148	0.6972	0.2863	0.8457	0.771	2.0898	-0.5221	-0.4514	-0.3351	0.4522	-0.3097	0.5564	-0.3422	-0.3561	-0.2073	0.3143	-0.022	-0.0008	0.5917	-0.6633	0.1385	0.3234	0.3499	-0.3399	0.0551	-0.1397	0.1438	-0.4678
2-hydroxyimipramine		HMDB0060952		295.18	neg	-0.4256	0.3474	-0.1024	-0.3111	0.1058	-0.0181	-0.7068	-0.1449	-0.2132	0.4028	-0.0393	-0.0324	-0.274	0.4035	-0.3916	-0.274	-0.8186	0.6923	0.328	0.8104	0.646	1.8347	-0.459	-0.5864	-0.578	0.1404	-0.163	0.7014	-0.4644	-0.1388	-0.1868	0.1704	0.1663	-0.2576	0.2509	-0.7626	-0.5092	-0.2673	0.4259	0.144	0.3034	0.0983	0.4846	-0.2142
12,13-EpOME ; 13S-hydroxyoctadecadienoic acid ; 9,10-Epoxyoctadecenoic acid ; 9-HODE ; Alpha-dimorphecolic acid ; 9,10-Epoxyoctadecenoic acid (9(10)-EpOME) ; (9Z)-12,13-Epoxyoctadecenoic acid (12(13)-EpOME)		C14825 ; C14826 ; HMDB0004702 ; HMDB0004667 ; HMDB0004701 ; HMDB0010223 ; HMDB0004670		295.227	neg	0.1305	0.177	0.0094	0.0327	-0.0494	-0.075	-0.4664	-0.4308	-0.328	1.2545	0.7555	1.2716	0.4708	0.633	0.1373	0.6153	-0.1055	1.3013	1.2577	1.8922	1.5078	1.8814	0.0763	-0.081	-0.3161	0.828	0.4972	0.9728	0.2378	0.4109	-0.4211	-0.0078	0.1021	-0.1161	0.1084	-0.1011	-0.7893	-0.284	1.1009	0.9396	1.9026	0.8217	1.1024	0.8142
Nonadeca-10(Z)-enoic acid		HMDB0013622		295.264	neg	0.0136	0.2813	-0.0711	-0.2404	-0.1353	-0.2863	-1.0741	-0.4948	-0.406	1.9011	1.1161	1.6019	0.7486	1.2116	-0.0519	0.2148	-0.9593	2.0213	1.6426	2.6466	2.3272	1.539	-0.3425	-0.5019	-1.4626	1.4655	0.7122	1.0337	0.4937	0.3936	-0.547	0.2431	-0.4116	-0.9123	0.3309	-0.6864	-1.5028	-0.1646	1.3768	1.0217	1.9127	1.0322	1.4957	0.7712
Albendazole sulfone		HMDB0060561		296.069	neg	-0.1658	-0.1429	0.0931	-0.3166	0.0213	-0.205	-0.4487	-0.3429	0.3828	0.0553	-0.1966	-0.1923	-0.3403	-0.0267	0.0239	0.3942	-0.7893	0.4618	0.2903	0.8422	0.5379	-0.0687	-0.1662	0.0523	-0.6926	0.5272	0.0807	-0.1215	0.1656	-0.7669	-0.1416	0.2346	-0.1906	-0.1427	-0.2509	-0.7402	-0.2478	-0.2517	0.9156	0.3707	-0.0665	0.1862	0.303	-0.2222
5-Methylthioadenosine		C00170		296.083	neg	-0.2004	0.1108	-0.005	-0.1854	0.0099	-0.2276	-0.3275	-0.0411	0.1107	-0.2466	-0.458	-0.1157	-0.0928	-0.1839	-0.2152	0.2295	-0.3057	0.3976	0.2326	0.7083	0.1924	-0.0554	-0.1831	0.0353	-0.0268	0.5378	-0.0022	-0.0391	0.1533	-0.6085	-0.1131	0.2122	-0.1799	-0.1476	-0.4453	-0.2659	-0.1813	0.1439	0.9925	0.2741	0.2143	0.2398	0.443	0.0651
Alanyl-Histidyl-Alanine				296.136	neg	-0.1684	-0.3939	0.2091	-0.2473	-0.4338	-0.187	-0.4093	-0.4796	0.5936	0.112	0.3042	-0.0427	-0.0599	0.348	0.0784	0.3849	0.0093	0.4384	0.8401	0.7489	0.6315	-0.1168	0.3147	-0.1322	-0.2051	0.4221	0.3438	-0.0327	0.1797	-0.6785	-0.1195	0.3674	-0.5747	-0.2791	0.0534	-0.2285	0.6647	0.5227	0.3003	-0.0824	0.0161	-0.1156	0.1295	0.0972
Hexadecenoyl Ethanolamide, C16:1-Ethanolamide (Delta 9)				296.26	neg	-0.0231	0.6166	-0.1613	-0.0405	-0.0987	-0.0302	-0.2777	0.107	-0.1282	0.6149	0.5927	1.0344	0.7122	0.522	0.5349	0.4102	-0.0702	0.197	0.4094	0.9079	0.4009	0.6677	-0.0139	-0.0455	-0.1019	0.3482	0.242	0.7706	0.0636	0.0954	0.0108	0.0457	0.0568	0.1645	-0.1597	-0.2394	-0.4825	-0.4079	0.5319	0.3912	1.2584	0.9598	0.6549	0.628
Nonadecanoic Acid		C16535		296.269	neg	-0.041	0.1892	0.0007	-0.1075	-0.0127	-0.3518	-0.9356	-0.8517	-0.5371	1.688	1.1332	1.6031	0.6108	1.3463	-0.048	0.6373	-0.4804	1.7409	1.7751	2.3578	1.9927	1.429	-0.0165	-0.1006	-0.7837	1.3501	0.6555	1.0175	0.848	0.5076	-0.7789	0.2971	-0.3721	-0.7979	0.2686	-0.4586	-1.1758	0.062	1.2201	1.0409	1.9517	0.9804	1.3249	0.7992
7C-aglycone ; Enterolactone		HMDB0004808 ; HMDB0006101		297.113	neg	-0.3227	-0.3667	0.2102	-0.2405	-0.3152	-0.1697	0.2597	0.502	1.0711	-0.1473	0.0703	-0.1876	-0.1164	0.0684	-0.0769	-0.4398	-0.218	1.3097	0.623	0.3017	0.7197	1.0396	0.9267	1.2015	0.3881	0.7743	0.9066	0.7072	0.6519	-0.3808	0.0742	0.1147	-0.4101	-0.1968	0.1547	0.2223	1.8919	2.0648	0.1023	-0.0546	0.0249	-0.0016	0.2034	0.0319
4''-N-desmethylolanzapine		HMDB0060959		297.115	neg	-0.469	-0.3426	0.2485	-0.4506	-0.3386	-0.071	-0.1208	0.3608	1.0223	-0.133	0.1165	-0.1806	-0.081	0.1674	-0.0127	-0.3787	-0.1731	1.2775	0.4932	0.2016	0.7041	0.7334	0.837	0.9014	0.3865	0.6439	0.781	0.456	0.4484	-0.4003	0.0384	0.1774	-0.4928	-0.161	0.1115	0.1587	1.8379	2.1486	0.0504	-0.1821	0.0416	-0.0572	0.1884	-0.0347
Ricinoleic acid	12-hydroxyoleate	HMDB0034297		297.243	neg	-0.155	-0.331	0.1256	-0.0969	-0.3981	-0.0792	-0.1168	-0.3167	0.3219	-0.0381	0.0602	-0.0428	-0.225	-0.1265	-0.0729	-0.5623	-0.3028	-0.0785	0.2619	0.23	0.3312	-0.0339	-0.001	-0.3739	-0.0982	-0.1805	0.0261	-0.1681	-0.302	0.012	-0.0726	0.0358	0.0314	-0.1687	0.1279	0.0484	0.3779	0.4563	-0.2762	-0.1662	0.0317	-0.3205	0.0248	-0.0232
D-4-Phosphopantothenate		C03492		298.071	neg	-0.4699	-1.0043	-2.0236	-0.2145	-0.7321	-1.7449	-0.7422	-1.0844	-1.7697	-0.102	-0.475	-1.2333	-1.2741	-0.4198	-1.1091	-1.5816	-1.2116	0.6239	0.7712	0.6394	1.1541	-0.5025	-0.9011	-1.5545	-1.6879	-0.0113	-0.2437	-1.0627	-1.289	0.2077	-0.4444	-1.0324	0.5651	-0.0243	-0.862	-0.0855	-0.7606	-0.9632	0.9047	0.6025	0.619	0.342	1.1196	0.8523
N-depropylpropafenone ; N-desalkylpropafenone		HMDB0060642 ; HMDB0060960		298.142	neg	-0.3162	-0.2267	0.1811	-0.1617	-0.1563	0.0376	-0.1195	-0.5042	0.4275	0.0595	-0.023	0.1204	0.0893	0.5306	-0.2122	0.2224	-0.2466	0.2067	-0.044	0.5646	0.1629	0.3003	0.1973	0.0708	-0.1348	0.246	-0.0119	-0.0198	0.1287	-0.1504	0.0017	0.0342	-0.0795	-0.0276	-0.1003	-0.1759	0.0235	0.37	0.497	-0.0152	0.0812	0.0368	0.3261	0.0066
ApoB100 ; ApoC1 ; ApoC2 ; ApoC3 ; ApoE ; High Density Lipoprotein ; Intermediate Density Lipoprotein ; Low Density Lipoprotein ; Myelin Sheath				298.192	neg	-0.1603	-0.4818	0.1141	0.0262	-0.5859	-0.1677	-0.1919	-0.4999	-0.103	0.4225	0.2315	0.2946	0.3056	0.7188	0.1776	0.3971	0.1009	0.391	0.3561	0.3824	0.7009	0.7495	0.2121	0.6042	0.1465	0.3128	0.2257	0.2656	0.3067	-0.0976	-0.2133	0.1772	-0.2005	-0.215	0.0548	-0.2116	-0.1653	0.0565	0.2123	0.2344	0.3169	0.1758	0.3756	0.0109
(2S)-1-Hydroxy-3-Oxooctadecan-2-Aminium ; Sphingosine ; 3-Dehydrosphinganine ; Palmitoylethanolamide		C02934 ; C00319 ; HMDB0001480		298.276	neg	0.4646	0.3654	-0.1409	0.1074	0.5067	0.1373	0.4027	0.0851	-0.1935	-0.1626	0.108	0.3441	0.159	0.0481	0.6249	0.3521	0.7699	-0.59	-0.4233	-0.2591	-0.4318	0.1422	0.5721	0.3054	0.7068	-0.3328	-0.0341	0.2425	-0.0019	0.2137	0.1692	-0.0439	0.1219	0.3838	0.3591	0.2284	0.0397	-0.0184	-0.7574	-0.0001	0.2584	0.0931	-0.3907	0.073
oxypurinol-1-riboside ; oxypurinol-7-riboside				299.062	neg	-0.0054	0.2195	-0.0775	-0.0311	0.2252	-0.2504	-0.0904	0.1477	0.0933	0.2095	0.0385	0.0907	-0.0069	0.3146	0.1512	0.816	-0.1023	0.5729	0.2102	0.367	0.2838	0.3255	0.3224	0.3754	-0.0495	0.7058	0.4709	0.1142	0.6185	-0.34	0.0961	-0.1197	0.1491	-0.2066	-0.281	-0.1384	-0.1274	-0.2948	1.5038	0.7681	0.3501	0.4175	0.2812	0.219
desmethylclomipramine		HMDB0060947		299.13	neg	-0.3481	-0.1995	0.1363	-0.2644	-0.1772	-0.0042	-0.5107	-0.3012	0.5537	0.1631	0.1103	0.073	-0.0831	0.0517	-0.1261	-0.1526	-0.2066	0.4887	0.7283	0.5276	0.6812	0.3074	0.0469	0.019	-0.274	0.1277	0.162	-0.01	0.0684	-0.208	-0.1583	0.1601	-0.2216	-0.2075	0.0603	-0.1497	0.1069	0.3725	0.1396	0.1434	0.1748	0.0287	0.3557	-0.137
2-Methoxyestrone		C05299		299.164	neg	-0.4205	-0.4071	0.1747	-0.3612	-0.5247	-0.0162	-0.5179	-0.491	0.3914	0.3455	0.2088	0.3624	0.1567	0.4798	-0.0149	0.054	-0.2236	0.444	0.3343	0.6519	0.7366	0.5555	0.0583	0.156	-0.1445	0.3302	0.0599	0.1586	0.0438	-0.2046	-0.2303	0.2576	-0.4011	-0.4917	0.2628	-0.2908	0.0872	0.4655	0.2964	0.1043	0.2895	0.0798	0.3178	0.1267
13-cis-Retinoic acid ; 9-cis-Retinoic acid ; All-trans-retinoic acid ; 13-Cis-Retinoate ; 9-Cis-Retinoate ; All-Trans-Retinoate		D00348 ; C00777 ; HMDB0006219 ; HMDB0002369 ; HMDB0001852		299.201	neg	0.0067	0.5166	0.4937	0.2618	-0.2172	-0.0853	-0.8096	-0.26	-0.6288	2.3577	1.8202	1.2891	1.358	1.2187	0.372	1.6592	-0.548	2.6362	2.0901	1.2822	2.8866	1.4067	0.2493	0.2393	-1.0952	1.8297	1.1603	0.9002	1.0404	0.2918	-0.4564	0.3344	-0.4788	-0.5102	0.3559	-0.6574	-1.0699	-0.3554	2.2156	1.9073	2.1693	1.5608	1.5307	1.1928
MG(0:0/14:1(9Z)/0:0) ; MG(14:1(9Z)/0:0/0:0)	MG(14:1)	HMDB0011531 ; HMDB0011562	SLM:000335916; SLM:000335957	299.222	neg	-0.1224	0.0913	0.2188	-0.1521	-0.3496	-0.214	-1.068	-0.5215	-0.5921	1.6228	1.2539	0.9568	0.7687	0.803	-0.0932	0.7489	-0.8738	1.841	1.828	1.731	2.5598	0.9912	-0.2134	-0.2931	-1.2401	1.0463	0.6916	0.5466	0.3088	0.3517	-0.6415	0.1355	-0.2211	-0.6341	0.2445	-0.3483	-1.338	-0.3433	1.7077	1.559	1.9469	1.2027	1.4647	1.18
xi-10-Hydroxyoctadecanoic acid		HMDB0037396		299.259	neg	-0.0526	-0.3868	0.1429	-0.0463	-0.3535	-0.1162	-0.0391	-0.2017	0.3807	-0.0315	0.0486	-0.1643	-0.099	-0.228	-0.0128	-0.5086	-0.1636	0.0674	0.3946	0.5359	0.5736	0.0093	0.0661	-0.2782	0.0072	-0.1518	0.0871	-0.2093	-0.2097	0.0214	-0.045	0.0051	0.1042	-0.1324	0.1634	0.1685	0.6087	0.6802	-0.2413	-0.1387	-0.1146	-0.3326	0.0867	0.0582
N-Acetyl-D-Galactosamine 1-Phosphate ; N-Acetyl-D-Glucosamine 1-Phosphate ; N-Acetyl-D-Glucosamine 6-Phosphate ; N-Acetyl-D-Mannosamine 6-Phosphate		C04256 ; C00357 ; C04257		300.049	neg	-0.202	-0.0548	0.057	-0.1559	-0.214	-0.3505	-0.1394	-0.1352	0.0092	-0.0163	0.2141	0.0688	0.2847	-0.2192	-0.195	-0.204	-0.2231	0.0029	0.4349	-0.0156	0.2191	-0.3245	-0.1878	-0.5899	-0.5387	0.0395	-0.0577	-0.2636	-0.1369	-0.0683	-0.2059	0.1997	-0.1987	-0.1323	-0.1138	-0.2318	0.1439	0.4262	0.0359	0.0199	0.1609	0.0415	0.1499	0.2221
N-Acetyl-S-[2-Carboxy-1-(1 H-Imidazol-4-Yl)Ethyl]-L-Cysteine				300.065	neg	-0.0414	-0.2559	0.066	-0.0857	-0.1656	-0.525	-0.1563	-0.2848	0.1332	0.2613	0.2228	-0.1269	-0.044	-0.108	-0.2944	-0.0764	-0.739	0.6909	0.5043	0.7927	0.6377	-0.0106	-0.1743	-0.2765	-0.6239	0.4457	0.2118	-0.2166	-0.1235	-0.109	-0.1588	0.146	0.0642	0.0171	-0.0991	-0.1277	0.1832	0.5905	0.7147	0.2983	0.1809	0.1241	0.4389	0.3451
Oxymorphone		HMDB0015323		300.122	neg	-0.1957	-0.1194	0.092	-0.0156	-0.1604	-0.1952	-0.3825	-0.0595	0.5652	0.1137	0.0446	-0.1117	-0.2528	-0.1251	-0.1172	-0.4242	-0.46	0.6798	0.6394	0.7327	0.8994	0.1024	0.1391	-0.4025	-0.7163	0.2537	0.3379	-0.2005	-0.1479	-0.2618	0.047	-0.0122	-0.1692	-0.1989	-0.1486	-0.0994	0.0456	0.1968	0.3438	0.2216	0.2027	-0.0565	0.313	0.2555
2,6 Dimethylheptanoyl carnitine ; Nonanoylcarnitine		HMDB0006320 ; HMDB0013288		300.219	neg	0.1802	0.0678	0.0569	0.1806	-0.0442	0.0243	-0.5162	-0.2975	-0.2333	1.5508	1.0749	0.7252	0.7242	0.8421	-0.1398	0.6297	-0.5873	1.9662	1.6005	1.3761	2.3304	0.9418	-0.3655	-0.0601	-1.037	0.8888	0.4357	0.5271	0.3655	0.1811	-0.5195	0.2232	0.1331	-0.5597	0.3951	-0.2131	-1.0775	-0.1121	1.6774	1.4222	1.6875	1.0753	1.3673	0.7346
Sphinganine		C00836		300.29	neg	-0.0148	0.0226	-0.0116	-0.1019	-0.2388	-0.0962	-0.0561	-0.2184	0.0164	0.1056	0.3755	0.4586	0.7895	0.0891	0.8261	1.261	1.6508	0.1097	0.7746	0.9796	1.2802	0.4101	0.6094	0.953	1.5306	0.0642	0.4354	0.4863	0.3137	-0.0637	0.0367	-0.0879	0.166	-0.2319	0.4579	0.3118	0.1142	0.3584	0.2504	0.4886	1.5459	1.4755	0.2287	1.1157
Enterodiol		HMDB0005056		301.143	neg	0.13	0.1546	-0.1048	0.1451	0.4401	-0.179	0.0557	0.259	0.0484	0.0438	0.3785	0.194	0.0308	0.0499	0.1312	-0.4525	0.0313	0.2133	0.6895	0.5257	0.603	0.1555	0.0907	-0.1534	-0.1819	-0.0227	0.1538	0.1797	-0.1139	0.1259	0.0516	-0.0404	0.2886	0.08	0.0767	0.2294	0.134	-0.0156	0.0753	0.3503	0.4733	0.1924	0.0184	0.2637
Alanyl-Arginyl-Glycine				301.163	neg	-0.2202	0.1392	-0.0144	-0.1155	-0.1382	-0.042	-0.1472	-0.3552	-0.1012	0.1186	0.1036	0.0846	0.0719	0.1361	-0.1313	-0.3474	-0.0516	0.388	0.3698	0.3062	0.5881	-0.0083	-0.2068	-0.2821	-0.2729	0.017	-0.0335	0.0003	-0.1344	0.0356	-0.0572	0.0338	0.0733	0.0006	0.3059	-0.1098	0.0302	0.1688	0.0778	0.2472	0.3792	0.16	0.1376	-0.012
19-Hydroxyandrost-4-Ene-3,17-Dione ; 19-Hydroxyandrost-4-ene-3,17-dione ; 2-Hydroxyestradiol-3-methyl ether ; 2-Methoxyestradiol ; 2-Methoxyestradiol-17Beta		C05302 ; HMDB0003955 ; HMDB0000380 ; HMDB0000405		301.181	neg	-0.3728	-0.0935	0.066	-0.3583	-0.0956	-0.2609	-0.3533	-0.4212	0.066	0.1763	0.2483	0.177	0.0053	0.1511	-0.4438	-0.3225	-0.2619	0.4543	0.5627	0.5106	0.6317	-0.0495	-0.3614	-0.2034	-0.3983	0.1287	0.0397	-0.0062	-0.4003	-0.2053	-0.204	0.2408	-0.1231	-0.4539	0.2857	-0.2466	-0.0085	0.1921	-0.043	0.1217	0.4601	-0.1365	0.2586	-0.0384
Eicosapentaenoic acid ; Retinyl ester ; 5,8,11,14,17-Eicosapentenoic Acid ; Timnodonic Acid C20:5, N-3	PUFA(20:5)	C06428 ; HMDB0001999 ; HMDB0003598		301.217	neg	-0.2814	0.0632	0.0228	0.058	-0.3128	-0.3667	-0.3175	-0.3189	-0.7934	1.5201	1.0416	0.6444	0.6285	0.5173	-0.0617	0.9845	-0.6213	1.6832	1.0688	0.4294	1.5837	0.6146	0.1436	-0.351	-1.0433	1.0069	0.3796	0.2653	0.1476	0.2329	-0.2977	0.0567	-0.2038	-0.388	0.2652	-0.1902	-0.8471	-0.2291	1.4031	1.2355	1.5799	0.8719	1.3601	0.7114
MG(0:0/14:0/0:0) ; MG(14:0/0:0/0:0)	MG(14:0)	HMDB0011530 ; HMDB0011561	SLM:000335915; SLM:000335955	301.237	neg	0.0057	-0.1515	-0.0195	0.0799	-0.2829	-0.1695	-0.0926	-0.3852	-0.6692	0.9049	0.741	0.5173	0.3332	0.3539	0.0488	0.4935	-0.2049	1.195	0.939	0.5545	1.3845	0.4935	-0.2051	-0.0865	-0.8723	0.5156	0.3925	0.2232	0.0526	0.2049	-0.1925	-0.0659	0.1509	0.0654	0.0829	0.2199	-0.5481	-0.2601	0.9223	0.9453	1.1912	0.668	0.8683	0.4326
6-Hydroxyetodolac ; 7-Hydroxyetodolac ; Cocaine		C01416 ; HMDB0060543 ; HMDB0060544		302.138	neg	-0.1498	-0.2783	0.0858	0.3789	0.3283	0.2852	0.0143	-0.2635	0.4869	0.3259	-0.0821	0.4465	0.0517	0.1253	-0.0812	-0.0936	-0.2971	0.4676	0.7227	1.085	0.6427	0.032	-0.0799	0.2237	-0.0838	0.1482	0.0711	0.3094	-0.1077	0.0486	-0.0827	0.0673	0.0088	-0.0686	-0.0121	-0.1644	-0.2224	0.2344	0.5106	0.1732	0.8361	0.4145	0.3065	0.2215
5-(3'',4'',5''-Trihydroxyphenyl)-gamma-valerolactone-4''-O-sulphate		HMDB0059987		303.017	neg	0.1953	-0.1386	0.0147	-0.1372	0.1909	-0.5084	-0.598	-0.0959	-0.1461	0.297	0.3676	-0.0866	0.0011	0.1263	0.1128	0.2549	-0.3416	0.7383	0.3389	0.6347	0.7399	0.1361	-0.1398	-0.2791	-0.654	0.3466	-0.0682	-0.0038	0.1666	-0.1295	-0.1664	0.1224	-0.4227	-0.6033	-0.1008	-0.2145	-0.6332	0.3234	0.7117	0.492	0.2756	0.2909	-0.1239	0.0599
Demonomethylchlorpromazine		HMDB0061135		303.071	neg	0.0557	-0.0573	0.0039	0.1827	0.4685	0.4352	-0.1504	-0.0535	0.2319	0.122	0.5586	-0.069	-0.266	0.3577	0.6911	-0.2888	-0.4433	0.5874	0.9106	-0.0056	0.1107	0.4924	0.5278	0.3431	0.1213	0.3827	0.5595	0.1679	-0.0353	-0.0112	0.0275	-0.019	-0.2178	-0.2373	-0.1559	0.098	0.3138	0.0758	-0.2151	0.0618	-0.1616	-0.2688	-0.2882	-0.0049
11-Ketoetiocholanolone ; 16Alpha-Hydroxydehydroepiandrosterone ; 16a-Hydroxydehydroisoandrosterone ; 6-Beta-Hydroxy Testosterone ; 6beta-Hydroxytestosterone ; W Hydroxy Testosterone		C05139 ; C14497 ; HMDB0006031 ; HMDB0000352 ; HMDB0006259		303.197	neg	-0.1372	-0.1797	0.0506	-0.0687	-0.1387	-0.0328	-0.3744	-0.4814	-0.0776	0.4756	0.1904	0.46	0.005	0.0681	-0.3804	-0.2367	-0.3544	0.8182	0.417	0.941	0.8235	0.1848	-0.2389	-0.4348	-0.564	0.2347	0.0843	-0.0878	-0.1728	0.078	-0.2184	0.1744	-0.2037	-0.3964	0.176	-0.1137	-0.4711	-0.0868	0.3374	0.3634	0.7488	0.3434	0.6228	-0.135
Arachidonic acid ; Cis-8,11,14,17-Eicosatetraenoic acid ; Arachidonate ; Omega-3-Arachidonic Acid	PUFA(20:4)	C00219 ; HMDB0001043 ; HMDB0002177		303.232	neg	-0.2358	-0.0812	0.0369	-0.1831	-0.3895	-0.5279	-0.4216	-0.5516	-0.5113	1.105	0.7257	0.375	0.0959	0.2069	-0.2711	0.2052	-0.9763	1.4046	0.6921	0.7909	1.5429	0.1076	-0.5939	-0.7984	-1.075	0.6837	0.1442	-0.2904	-0.4115	0.0677	-0.2552	0.081	-0.1258	-0.3441	0.2615	-0.1147	-0.3858	0.0263	1.358	1.1688	1.9014	1.3387	2.0864	0.5431
des-isopropyl-dihydro-fluvastatin-tetranor				304.076	neg	0.059	-0.05	0.0254	0.3828	-0.0889	-0.0312	0.1495	-0.0821	-0.0905	0.307	0.3638	-0.0899	-0.396	0.2011	0.0988	-0.3118	-0.3792	0.3423	0.8222	0.2622	0.1111	-0.0365	0.3796	0.1951	0.003	0.1928	0.1146	-0.0651	-0.1999	-0.1118	-0.0589	0.0769	-0.2332	-0.1018	-0.3529	-0.2445	0.0022	-0.0808	0.2817	-0.0836	-0.0156	-0.0754	0.0112	0.1227
11Z,14Z,17Z-Eicosatrienoic Acid		C16522		304.238	neg	-0.1503	0.0654	-0.0395	-0.1794	-0.1585	-0.4638	-0.2482	-0.3955	-0.5374	1.1487	0.5567	0.2936	0.1286	0.1983	-0.7388	0.1637	-0.878	1.239	0.6624	0.6598	1.7821	0.3876	-0.4963	-0.914	-0.956	0.7599	0.1075	-0.3491	-0.3661	0.1172	-0.2481	0.0797	-0.0112	-0.0563	0.1629	-0.1288	-0.313	-0.0849	1.3157	1.3282	1.8712	1.5632	2.1575	0.3595
2,3-Cyclic Uridine-5'-Monophosphate		C02355		305.02	neg	-0.4316	0.4448	-0.0613	-0.3234	0.2452	-0.4551	-0.6059	0.0312	0.2825	0.6752	0.1188	-0.0341	-0.1284	0.763	-0.2847	0.6889	-0.572	1.3537	0.2916	1.1508	-0.1661	-0.0021	-0.1127	-0.0359	-1.1758	1.3141	0.5582	-0.0712	0.5579	-0.7333	-0.1248	0.0952	-0.5813	-0.1165	-0.3576	-0.8496	-0.1388	-0.3623	2.0078	1.0173	0.2222	0.4831	0.7633	0.241
Dehydrowarfarin		HMDB0060575		305.082	neg	0.0584	-0.0526	0.0295	0.0577	-0.0407	-0.4374	-0.1614	-0.2838	0.1248	-0.0055	-0.0391	-0.3046	-0.3749	0.1092	-0.1639	-0.5188	-0.6375	0.3489	0.5689	0.2862	0.2787	0.1371	-0.0682	-0.4478	-0.834	0.1644	-0.059	-0.3836	-0.1157	-0.1956	0.113	-0.1209	-0.3204	-0.0251	-0.0865	-0.3385	-0.2315	-0.012	0.5362	0.1063	0.0703	-0.2426	0.1879	-0.4746
6-O-Desmethyl-mycophenolic acid		HMDB0060788		305.102	neg	-0.2132	-0.141	0.0911	-0.0965	-0.2782	-0.5321	-0.6373	-0.7079	-0.1783	0.115	0.0243	-0.2768	-0.3877	0.1442	-0.339	-0.3746	-0.5272	0.7845	0.4909	0.4477	0.5286	0.0362	-0.0039	-0.5041	-0.6268	0.235	0.0879	-0.519	-0.1444	-0.3483	0.2027	-0.1213	-0.6264	-0.1212	-0.0961	-0.3955	-0.0664	0.0389	0.3464	0.1929	-0.1441	-0.1873	0.1867	-0.102
Glycyl-Lysyl-Cysteine				305.129	neg	-0.2668	-0.0607	0.0764	-0.1805	-0.0652	-0.135	-0.363	-0.5277	0.2038	0.1579	-0.2418	-0.0791	-0.3536	-0.1028	-0.7319	-0.5695	-0.7552	0.4762	0.5208	0.5755	0.447	-0.0648	-0.1258	-0.4076	-0.5576	-0.1578	-0.1488	-0.1441	-0.3482	-0.3209	-0.0602	0.101	-0.0242	-0.1352	-0.1924	-0.0936	-0.0608	-0.1473	0.3634	-0.1311	0.2096	-0.011	0.269	-0.1517
11-Hydroxyandrosterone ; 5-Androstenetriol		HMDB0002984 ; HMDB0000550		305.213	neg	0.0488	-0.0688	-0.0224	-0.1799	0.3016	0.5085	0.0121	0.1092	-0.116	0.1136	0.2122	0.1899	0.0002	0.1704	-0.2011	-0.401	-0.1498	0.3161	0.314	0.3493	0.1126	0.0272	0.1087	-0.4399	-0.1791	0.0537	-0.0068	-0.0109	-0.1695	-0.1056	-0.2332	0.2494	-0.0205	-0.0837	-0.3325	-0.2764	-0.044	-0.3406	-0.1998	-0.073	0.0824	-0.1963	0.0014	-0.1753
5,8,11-Eicosatrienoic acid ; 5Z,8Z,11Z-Eicosatrienoic Acid ; 8,11,14-Eicosatrienoic acid ; Dihomo-Gamma-Linolenate ; Trans,Cis,Cis-2,11,14-Eicosatrienoic Acid	PUFA(20:3)	C03242 ; HMDB0010378 ; HMDB0002925		305.248	neg	-0.2038	-0.2419	0.0923	-0.2183	-0.6462	-0.0428	-0.4409	-0.6853	-0.0662	1.1731	0.8585	0.9175	0.8117	0.6751	0.3015	0.7228	0.1405	1.17	0.641	0.7873	1.5808	0.6935	0.0713	-0.2654	-0.1603	0.932	0.4007	0.1078	0.0598	-0.0108	-0.1999	0.0834	-0.21	-0.4015	0.3023	-0.1752	-0.4488	-0.129	1.2445	0.9325	1.7129	1.1843	1.7042	0.4459
3-Iodo-L-Tyrosine		C02515		305.962	neg	-0.1486	-0.1487	0.0969	-0.221	-0.3454	-0.1508	-0.3033	-0.1784	0.2984	-0.0006	-0.4067	-0.2056	-0.356	0.1913	-0.3457	0.4801	-0.6865	0.7021	-0.2355	0.4219	-0.1201	-0.0809	-0.131	-0.1359	-0.6046	0.6999	-0.1556	-0.4824	0.3326	-0.2536	-0.0733	0.0042	-0.403	-0.5074	-0.3467	-0.1837	-0.1387	0.2162	1.0764	-0.0191	-0.1623	-0.0175	0.0907	-0.2076
Reduced Glutathione		C00051		306.076	neg	-0.0033	-0.1951	0.1019	0	-0.2794	-0.2328	0.1761	0.1343	0.0805	-0.281	-0.0254	-0.3226	-0.137	-0.1652	-0.3948	-1.5434	-1.5029	-0.8252	-0.1292	-2.0076	-3.124	-0.3119	-0.8011	-1.4972	-1.3529	-0.6372	-0.587	-0.7506	-0.9764	0.0656	-0.6435	-0.4341	-0.0278	-0.4799	-0.5873	-0.0044	-0.2639	-0.1799	0.1143	-0.3008	-0.1274	-0.5811	0.3914	0.1112
Hydroxyterbinafine		HMDB0060890		306.185	neg	-0.1277	-0.2375	0.0106	0.0375	-0.4628	-0.4395	-0.0063	0.2419	-0.3448	0.2181	0.2187	-0.2116	-0.2049	0.2339	-0.3542	-1.231	-0.9929	-0.3557	0.1177	-0.4786	-0.4038	-0.0452	-0.7592	-1.0804	-1.0038	-0.2638	-0.4083	-0.6903	-0.9147	0.3064	-0.2295	0.0837	-0.5855	-0.2423	0.012	-0.0905	0.4673	0.7479	-0.457	-0.7032	-0.465	-0.6854	-0.3503	-0.6497
11Z,14Z-Eicosadienoic Acid ; 8Z,11Z-Eicosadienoic Acid		C16525		306.254	neg	-0.2877	-0.1638	0.0663	-0.0591	-0.2381	-0.2702	0.0112	0.0266	-0.0458	0.7392	0.4978	0.1251	0.178	0.4949	-0.0072	-0.2278	-0.6884	0.7181	0.3075	0.2548	0.618	0.2179	-0.2916	-0.8322	-0.7796	0.457	-0.0047	-0.3968	-0.628	0.1332	-0.0929	0.0541	-0.1798	-0.2855	0.0185	0.0434	0.295	0.2765	0.3089	0.0723	0.5459	0.0548	0.7027	0.0988
Deoxyuridine-5'-Monophosphate		C00365		307.033	neg	-0.0352	-0.0888	0.0123	0.0125	0.1931	0.0663	0.0191	0.4238	-0.0396	0.1089	0.3635	-0.0176	0.0559	0.0689	-0.0853	-0.6313	-0.5463	0.1427	0.3219	-0.154	-0.2975	0.0122	-0.1806	-0.7508	-0.3773	-0.1214	0.119	-0.3513	-0.1946	-0.1632	-0.1747	0.1708	0.0431	-0.121	-0.1543	-0.0504	0.2629	0.3305	0.1815	0.0485	-0.0574	-0.1267	0.3018	-0.0593
Fluoxetine glucuronide		HMDB0060607		307.131	neg	0.0714	0.2249	-1.1352	0.2981	0.4656	-0.886	-0.439	-0.0983	-1.2232	0.5209	0.0077	0.0396	-0.4191	0.6914	-0.1545	0.9262	-0.4138	1.5028	0.6479	1.5537	0.8891	0.5722	0.1543	0.3661	-0.9146	1.326	0.4766	-0.1341	0.336	-0.2458	0.7208	0.8644	-0.107	0.2403	0.5958	-0.2376	0.4427	0.6488	1.5195	0.9573	0.7975	1.137	0.67	0.3205
Eicosadienoic acid ; Cis,Cis-11,14-Eicosadienoic Acid	PUFA(20:2)	C16525 ; HMDB0005060		307.263	neg	-0.1665	-0.0431	-0.1617	-0.0412	-0.162	-0.0027	0.0476	-0.0351	-0.1725	0.871	0.7324	0.8626	0.9866	0.7557	0.6418	0.7047	1.2646	0.6542	0.315	0.8884	1.3761	0.9745	0.3706	0.5139	0.8626	0.8177	0.525	0.5137	0.539	-0.0275	-0.1071	0.0548	0.0863	0.0934	0.2807	0.1619	-0.0313	0.4124	0.7642	0.6075	1.4052	1.1601	1.2302	0.8123
2,8-bis-Trifluoromethyl-4-quinoline carboxylic acid		HMDB0060726		308.017	neg	0.1084	-0.2371	0.0377	0.0235	-0.1589	-0.215	-0.1323	0.0412	0.1468	0.0793	-0.0598	-0.3471	-0.2944	-0.0506	-0.4681	-0.3704	-0.903	0.3138	-0.1224	0.0061	-0.0483	0.0716	-0.5032	-0.2585	-0.9008	0.0744	0.0231	-0.4461	-0.1394	-0.3394	-0.0309	0.0897	-0.4521	-0.3225	-0.1954	-0.1446	-0.2306	0.1182	0.3584	-0.1531	-0.2059	-0.1005	-0.037	-0.2097
Hydroxylumiracoxib		HMDB0060927		308.048	neg	0.0057	-0.112	0.0578	0.0232	-0.0509	-0.1513	0.0647	0.0964	0.2254	-0.1213	0.1153	-0.083	0.1232	-0.2208	-0.4577	-0.8036	-1.1086	0.0316	0.0448	-0.5335	-0.8047	-0.0879	-0.4936	-0.6747	-0.8139	-0.0914	-0.0995	-0.4686	-0.5564	-0.1492	-0.1115	0.1237	-0.4121	-0.246	-0.0767	0.1003	0.3357	0.4542	0.272	-0.0017	-0.2003	-0.0971	0.112	-0.1307
N-Acetylneuraminic acid ; N-Acetylneuraminate		C19910 ; HMDB0000230		308.098	neg	-0.3218	-0.3241	-0.8393	-0.2395	-0.1743	-0.9712	-0.4896	-0.4753	-0.7557	0.606	-0.1648	-0.3589	-0.467	0.8017	-0.6015	1.0744	-1.1424	1.4768	0.3632	1.2151	0.4304	-0.0605	-0.4988	-0.5454	-1.5661	1.8602	0.2936	-0.5331	0.2071	-1.1314	-0.556	-0.1584	-0.9871	-1.0027	-0.6664	-1.194	-0.6083	-0.2781	2.0014	0.385	-0.3055	0.133	0.2726	-0.4856
Prolyl-Prolyl-Proline				308.16	neg	-0.0166	0.3038	-0.1172	0.2027	0.1768	-0.1323	-0.009	0.0417	0.2137	0.1073	-0.082	0.1051	-0.085	0.1567	-0.1766	0.2145	-0.6442	0.527	0.3412	1.0378	0.5376	0.1231	-0.24	0.0321	-0.257	0.3211	0.0028	-0.0325	-0.0045	-0.1326	0.0709	0.007	-0.0157	-0.0445	-0.2529	-0.2738	-0.075	-0.1679	0.6532	0.2136	0.3711	0.1547	-0.0344	0.0461
13Z-Eicosenoic Acid ; 9Z-Eicosenoic Acid				308.27	neg	-0.0134	-0.1665	-0.1517	0.1364	-0.0671	0.0466	0.2699	-0.0842	-0.2443	0.5706	0.5115	0.6249	0.9349	0.8426	0.0872	0.2514	0.9461	0.4246	0.5945	0.7307	1.6815	0.9882	0.1222	0.2423	0.301	0.7048	0.3243	0.2262	0.3973	0.2001	-0.1956	0.0305	0.0782	0.0699	0.2221	-0.1203	-0.3607	0.1105	0.7154	0.5962	0.8822	1.0064	0.9437	0.2754
Tyrosyl-Glutamate				309.109	neg	-0.1236	0.0659	-1.3071	0.2555	0.4363	-0.9678	-0.3368	-0.2952	-1.226	0.5738	-0.1694	-0.0153	-0.5523	0.7771	-0.4094	0.8879	-0.5164	1.4121	0.6252	1.5056	0.9551	0.5345	0.0522	0.1333	-1.0046	1.2797	0.2994	-0.3431	0.3709	-0.3948	0.5816	0.7993	0.0652	0.118	0.2809	-0.1679	0.2957	0.4179	1.5987	0.8498	0.665	1.0936	0.653	0.0269
Desloratadine		HMDB0015102		309.115	neg	-0.0365	0.1274	-0.022	0.1109	0.491	-0.1635	-0.448	-0.0103	0.2189	0.2847	-0.0584	0.2073	-0.2728	0.5722	-0.0372	0.8236	-0.386	1.179	0.5788	1.2731	0.6683	0.3639	0.3511	0.2591	-0.7373	0.9716	0.3323	-0.115	0.5928	-0.7327	-0.0296	0.1726	-0.202	-0.1938	-0.3933	-0.6851	-0.3518	-0.091	1.5298	0.6948	0.5328	0.748	0.6307	0.0299
Desmethylcitalopram		HMDB0060576		309.139	neg	-0.1924	-0.1612	0.0914	-0.1017	-0.2178	0.0275	-0.4712	-0.2818	0.4488	0.3029	-0.0782	0.1401	-0.1439	0.2593	-0.0986	0.0625	-0.4322	0.822	0.4541	0.6606	0.6829	0.828	-0.2518	-0.1266	-0.43	0.3408	0.1596	0.0401	0.0159	-0.1108	-0.0862	0.084	-0.2103	-0.3908	0.0059	-0.429	0.0511	0.098	0.3612	-0.0391	0.1152	0.0561	0.1108	-0.2817
12(13)Ep-9-KODE ; 13-L-Hydroperoxylinoleic Acid		C04717 ; HMDB0013623		309.206	neg	-0.0824	0.0822	-0.0348	-0.0296	0.0476	-0.1987	-0.4318	-0.3002	-0.4275	0.7972	0.4727	0.437	0.0733	0.4901	0.0435	0.003	-0.2225	1.0853	0.9459	1.101	1.2095	1.597	0.0463	-0.399	-0.5157	0.6366	0.2512	0.5667	-0.0119	-0.082	-0.0307	0.0773	-0.1885	-0.1764	0.1467	-0.2162	-0.4064	-0.0568	0.6855	0.481	0.6901	0.4223	0.4953	0.4632
20-Dihydrodydrogesterone		HMDB0060729		309.258	neg	-0.1183	-0.1324	0.0525	0.0633	-0.2027	-0.0964	-0.2118	-0.2989	0.3738	0.0491	0.1975	0.2708	0.2222	0.0646	0.3435	0.0089	0.6439	0.1619	0.2731	0.8467	1.1307	0.7418	0.0569	0.2811	0.6858	0.0931	0.256	0.3105	0.394	0.0672	0.04	-0.023	-0.1492	-0.0216	0.2946	-0.3371	-0.0102	0.2366	0.1918	0.4177	0.9621	0.8116	0.6619	0.6627
11-Eicosenoic acid ; Eicosenoic acid ; Paullinic acid ; 11-Cis-Eicosenoate	MUFA(20:1)	C16526 ; HMDB0034296 ; HMDB0002231 ; HMDB0035159		309.279	neg	-0.1544	-0.2866	0.024	0.0002	-0.2266	0.1404	-0.1075	0.0516	0.1279	0.5906	0.7103	1.1982	1.1897	0.8199	0.9029	1.046	2.1129	0.4589	0.5238	1.6093	2.2034	1.0826	0.6741	1.022	1.7412	0.7363	0.791	1.1763	1.0753	-0.0093	-0.3305	0.1848	0.1241	0.0887	0.4182	0.0553	-0.0698	0.5016	0.8367	1.044	1.8345	1.7281	1.6215	1.4099
5-Hydroxydiclofenac		HMDB0060542		310.002	neg	0.0714	0.3107	-0.8804	0.2178	0.0177	-0.2669	0.0707	0.3089	-0.5437	0.1181	0.0541	0.1457	-0.1901	0.3427	-0.0455	0.0476	-0.4616	0.4408	0.398	0.7441	0.5524	0.5135	0.0676	0.1897	-0.1122	0.6066	0.2904	-0.2115	-0.2567	-0.4549	-0.1382	0.1782	-0.1795	0.1913	-0.035	-0.4536	-0.2192	-0.1479	0.8371	0.121	0.1744	-0.1446	0.466	0.1086
acetaminophen-mercapturate-conjugate/N-acetyl-cysteine-acetaminophen				310.063	neg	0.0558	-0.4122	0.1002	0.2022	-0.2819	-0.1332	-0.2702	-0.3996	0.1153	-0.3206	-0.1238	-0.4013	-0.3566	0.1449	-0.4182	-0.4604	-0.8697	0.2621	0.1869	0.0467	0.1028	-0.1208	-0.1699	-0.9983	-0.6113	-0.2325	-0.0987	-0.2942	-0.7021	-0.0615	-0.0345	0.082	-0.4219	-0.3423	0.0684	-0.403	0.052	0.4387	-0.0766	-0.0656	0.0276	-0.2922	-0.1494	0.133
Glycyl-Valyl-Histidine				310.151	neg	-0.5353	-0.495	-2.057	-0.5197	-0.1979	-1.6913	-1.0608	-0.7319	-2.3024	0.0821	-0.6282	-0.7553	-0.8836	0.5144	-0.9675	0.8384	-1.2412	0.9383	0.176	0.8484	0.3645	0.1261	-0.5685	-0.6052	-1.4914	1.4199	-0.102	-0.7966	-0.0636	-1.2312	-0.3787	0.1249	-1.0973	-0.7321	-0.4755	-0.9233	-0.4579	-0.1286	1.7745	0.0911	-0.1421	-0.0701	-0.119	-0.6437
2-trans,4-cis-Decadienoylcarnitine ; Decadienoyl Carnitine		HMDB0013325		310.201	neg	-0.4111	0.0394	0.0337	-0.1087	-0.0454	0.1737	-0.1921	-0.2014	0.0507	0.3496	0.2144	0.04	0.1733	0.564	-0.1213	-0.0196	-0.3712	0.8884	0.643	0.5269	1.0218	1.8423	-0.1291	0.0404	0.0436	0.3975	-0.0317	0.4237	0.0904	0.0094	-0.0734	0.1175	-0.2306	-0.1723	0.2157	-0.376	-0.4873	0.0712	0.6092	0.3276	0.3617	0.3045	0.2887	0.0143
Aflatoxin B1 ; Keratan Sulfate Ii Biosynthesis, Precursor 2 ; Keratan Sulfate Ii Biosynthesis, Precursor 3 ; Keratan Sulfate Ii Biosynthesis, Precursor 4 ; Keratan Sulfate Ii Biosynthesis, Precursor 5 ; Keratan Sulfate Ii Biosynthesis, Precursor 7 ; Keratan Sulfate Ii Biosynthesis, Precursor 8 ; Keratan Sulfate Ii Boisynthesis, Precursor 2		C06800		311.056	neg	0.1683	0.0882	-0.0816	-0.2672	0.1891	0.0424	-0.338	-0.067	0.5621	0.0068	-0.1205	0.3012	0.1412	-0.0252	-0.4251	0.0768	-0.3124	0.4758	0.5454	0.8876	0.7441	-0.0988	-0.0388	-0.289	-0.5259	0.3312	-0.0049	-0.0304	0.2403	-0.1245	0.1059	0.0186	-0.0803	-0.1797	-0.1631	-0.3195	-0.3639	0.0053	0.4313	0.2317	0.2861	0.1211	0.0516	-0.0121
Norclozapine		HMDB0060536		311.109	neg	-0.3408	-0.1726	0.1524	-0.236	-0.325	-0.0405	-0.5476	-0.2994	0.4696	-0.0334	0.0196	-0.085	-0.1573	0.1887	-0.0314	0.0256	-0.6473	0.5741	0.5664	0.5469	0.5525	0.0066	-0.0864	-0.1399	-0.657	0.3229	0.2365	-0.1518	0.0623	-0.5557	-0.0371	0.1422	-0.4713	-0.2109	0.0097	-0.4671	-0.0064	0.1568	0.5873	0.1539	0.2725	-0.0366	0.2175	0.0314
taurine conjugate of S-ibuprofen				311.118	neg	-0.2852	-0.3042	0.1689	-0.2192	-0.3064	-0.1423	-0.4344	-0.4867	0.4002	0.0143	0.0021	-0.0826	-0.203	0.1794	-0.2485	-0.0733	-0.5375	0.4719	0.2807	0.4436	0.5271	-0.0454	-0.0985	-0.0836	-0.8809	0.2018	0.0279	-0.1677	-0.0955	-0.5751	0.0519	0.1324	-0.2688	-0.3127	-0.2429	-0.4293	0.039	0.177	0.4124	-0.0001	0.0191	-0.0971	-0.0731	-0.0891
Phenylalanyl-Phenylalanine				311.138	neg	-0.2491	-0.3461	0.1676	-0.2361	-0.2918	0.1046	-0.327	-0.4962	0.2502	0.012	-0.1471	-0.1765	-0.1084	0.5925	-0.1482	-0.1974	-0.2479	0.1455	0.1516	0.536	0.4227	0.2434	-0.1046	-0.0235	-0.2109	0.0337	-0.1084	0.014	-0.0582	-0.3783	0.0872	0.0618	-0.4283	-0.0617	0.1025	-0.3651	0.1733	0.1785	0.0124	-0.268	-0.0899	-0.1552	-0.0256	-0.0522
12,13-DiHODE ; 13-L-Hydroperoxylinoleic acid ; 15,16-DiHODE ; 9(S)-HPODE ; 9,10-DiHODE		HMDB0010201 ; HMDB0003871 ; HMDB0010208 ; HMDB0006940 ; HMDB0010221		311.222	neg	-0.228	-0.3761	0.106	-0.4499	-0.4874	-0.1656	-0.7158	-0.6233	0.0705	0.5127	0.4497	0.3053	0.2	0.5221	0.0982	-0.0037	-0.1027	0.6542	0.8723	0.8515	1.2031	0.5458	0.0108	-0.2097	-0.299	0.3013	0.2842	0.1931	-0.0327	-0.0512	-0.2742	0.2306	-0.4007	-0.4179	0.2417	-0.3226	-0.2437	0.1525	0.4468	0.3305	0.6525	0.2562	0.635	0.376
3D,7D,11D-Phytanic acid ; 3L,7D,11D-Phytanic acid ; Phytanic acid ; Arachidic Acid ; Phytanate		C06425 ; C01607 ; HMDB0000417 ; HMDB0000553 ; HMDB0000801		311.295	neg	-0.2033	-0.2356	0.0794	-0.1735	-0.4177	0.0291	-0.0702	-0.2473	0.2718	-0.262	-0.2403	-0.0627	-0.0284	0.0946	-0.2263	-0.4648	0.051	-0.4365	-0.2929	0.1334	0.4065	0.1213	-0.2928	-0.3994	-0.0624	-0.2861	-0.41	-0.2966	-0.3359	-0.0025	0.013	-0.0377	0.0547	-0.0176	0.1008	0.0093	0.2443	0.4013	-0.3526	-0.1742	-0.0876	-0.1425	0.0938	0.0772
2-(Formamido)-N1-(5-Phospho-D-Ribosyl)Acetamidine		C04640		312.06	neg	-0.0612	-0.3612	0.1336	-0.465	-0.4414	-0.3843	-0.404	-0.6348	0.269	-0.3163	-0.0888	-0.4656	-0.353	-0.3008	-0.3288	-0.3341	-0.4113	0.223	0.3053	-0.0391	0.3255	-0.3966	-0.1929	-0.422	-0.4186	-0.0798	-0.1736	-0.422	-0.3325	-0.2014	-0.3	0.2815	-0.0138	-0.2407	-0.0148	-0.1392	0.2099	0.2913	0.2207	0.0997	-0.134	-0.1786	-0.1061	0.0806
9-Decenoylcarnitine ; Decenoyl Carnitine		HMDB0013205		312.22	neg	-0.364	-0.4308	0.1286	-0.4169	-0.7304	-0.3224	-0.8013	-0.7386	-0.0024	0.3758	0.3032	0.1007	0.083	0.3229	0.093	0.1698	-0.2064	0.4014	0.4337	0.5936	0.6791	0.4858	-0.0896	-0.2104	-0.2887	0.1419	0.2517	0.0914	-0.2141	-0.1146	-0.4532	0.355	-0.2632	-0.2828	0.2068	-0.2911	-0.2414	0.3748	0.4608	0.2441	0.4664	0.1852	0.4063	-0.0588
Palmitoylglycine		HMDB0013034		312.254	neg	-0.2967	-0.1723	0.1064	-0.4762	-0.3773	0.1371	-0.6679	-0.5515	0.0569	0.1231	-0.1194	-0.0952	0.0669	0.47	-0.2574	-0.3458	-0.2671	-0.1615	0.384	0.1943	0.6385	0.4376	-0.4744	-0.1938	0.185	-0.0109	-0.0099	-0.3901	-0.1446	-0.3208	-0.393	0.3439	-0.0557	-0.2612	0.2284	-0.1325	0.1521	0.0854	-0.1048	-0.0796	-0.0311	0.0545	0.0898	-0.0499
N2-Formyl-N1-(5-Phospho-D-Ribosyl)Glycinamide		C04376		313.045	neg	-0.2269	-0.1874	0.0748	-0.201	-0.3637	-0.6094	-0.2672	-0.4324	0.3964	-0.3744	-0.4514	-0.685	-0.9163	-0.2053	-0.6935	0.0749	-1.2745	0.6472	-0.3141	0.2776	0.1633	-0.1804	-0.9222	-1.1389	-1.4395	0.3308	-0.3644	-0.805	-0.6209	-0.1605	-0.3251	0.3314	-0.9299	-1.1406	0.0464	-0.0699	0.8198	1.0485	-1.3503	-2.0167	-2.2595	-2.3359	-2.4849	-2.2683
Geranyl Diphosphate		C00341		313.061	neg	-0.2271	-0.3151	0.1394	-0.3466	0.0907	-0.3794	-0.3048	-0.4419	0.1078	0.0281	0.1331	-0.4328	-0.1844	0.339	-0.4752	0.1511	-0.7998	0.8451	0.1513	0.6906	0.4993	-0.118	0.0158	-0.5867	-0.372	0.4683	0.1727	-0.2115	-0.0685	-0.2295	-0.2784	0.2778	-0.6786	-0.6862	-0.0466	-0.2792	0.0321	0.4239	-0.1306	-0.5389	-0.8796	-1.1018	-0.5713	-0.5539
4-oxo-Retinoic acid		HMDB0006285		313.179	neg	-0.3426	-0.3123	0.1608	-0.4073	-0.4592	-0.0804	-0.4762	-0.4374	0.4022	0.0512	0.0613	-0.0965	-0.1082	0.6286	-0.3593	-0.4238	-0.3468	0.3074	0.3537	0.4971	0.6363	0.4568	-0.2425	-0.4167	-0.6035	0.164	-0.0782	-0.2412	-0.4106	-0.1548	0.0097	0.0473	-0.1754	0.0022	0.2356	-0.3455	0.1854	0.1661	0.0321	-0.1545	-0.0595	-0.2191	0.1159	-0.0455
Pregn-5-Ene-3,20-Dione ; Progesterone		C00410		313.217	neg	-0.4307	-0.1604	0.0879	-0.3109	-0.1523	0.0313	-0.6011	-0.2885	0.1706	0.3241	-0.0425	0.0046	-0.0322	0.0781	-0.3686	-0.4865	-0.2748	0.346	0.4779	0.7415	0.9838	0.2849	-0.1942	-0.2912	-0.3841	0.1992	0.0947	-0.0347	-0.19	-0.2828	-0.0099	0.0681	-0.3494	-0.178	0.1527	-0.4891	-0.0389	0.146	0.2042	0.0797	0.1702	0.1494	0.2017	-0.0267
12,13-DHOME ; 9,10-DHOME ; Octadecanedioic acid ; 12,13-Hydroxyoctadec-9(Z)-Enoate ; 9,10-Hydroxyoctadec-12(Z)-Enoate		C14829 ; C14828 ; HMDB0004705 ; HMDB0004704 ; HMDB0000782		313.238	neg	0.0109	-0.2093	0.0452	-0.112	-0.2373	-0.2026	-0.3808	-0.3793	0.187	0.1976	0.2036	-0.1593	-0.1227	-0.1629	-0.042	-0.5482	-0.261	0.4818	0.8322	0.4362	0.865	0.0123	-0.0622	-0.4727	-0.2496	0.0653	0.2325	-0.2124	-0.3517	0.0353	-0.1197	0.0655	-0.1298	-0.2005	0.1011	-0.0083	0.0088	0.1479	0.1423	0.1836	0.0586	-0.1396	0.3012	0.1568
Protein-Linked Serine Or Threonine Residue (O-Glycosylation Site)				314.19	neg	-0.2546	-0.2753	0.121	-0.0575	-0.2985	-0.0165	-0.745	-0.487	0.3682	0.2861	0.0436	0.2483	-0.2606	0.3966	-0.2759	0.0568	-0.3666	0.6312	0.4749	0.9624	0.7356	0.2027	-0.0576	-0.3237	-0.7059	0.1841	-0.0901	-0.0754	-0.1595	-0.2138	0.2007	-0.0869	-0.2025	-0.255	0.1762	-0.4883	-0.165	-0.1132	0.4019	0.0937	0.2141	0.093	0.44	0.0475
4''-Hydroxyclobazam		HMDB0060771		315.054	neg	-0.2178	0.0301	0.027	-0.01	0.3232	-0.2274	-0.4483	-0.1369	0.1821	0.2478	-0.078	-0.1855	-0.231	0.1542	0.0146	0.6246	-0.3058	0.8806	0.3654	1.0748	0.7006	0.0318	0.2525	0.0827	-0.0935	0.5366	0.2406	-0.0098	0.1871	-0.2478	-0.1222	0.1721	-0.0698	-0.1675	-0.1156	-0.4288	-0.0738	0.1546	1.0454	0.1787	0.1005	0.1714	0.3968	0.5519
5-S-Cysteinyldopa		C17935		315.067	neg	0.0732	0.1552	-0.0933	-0.1499	0.2998	-0.3549	-0.1914	0.1413	0.1941	0.0957	0.1977	-0.3493	-0.3359	0.0164	-0.1585	-0.4887	-0.445	0.4397	0.8639	0.5621	0.6644	-0.0573	0.2015	-0.3174	-0.4127	0.3045	0.2764	-0.2192	0.1051	-0.0977	0.0492	-0.0153	-0.0569	0.0763	-0.3454	-0.0375	0.07	-0.0804	0.3498	0.3309	-0.1797	-0.1278	0.1317	0.1095
8-Hydroxydesmethylclomipramine		HMDB0060803		315.125	neg	0.0799	0.1039	-0.0768	0.3675	0.4564	-0.036	0.0352	0.0808	0.2664	0.275	0.1046	-0.4634	-0.0743	0.1205	-0.5004	-0.6174	-0.2504	0.5065	0.9424	0.4598	1.1303	0.0981	0.0206	0.2618	0.3901	0.451	0.6688	0.4973	0.7036	-0.0658	-0.0825	0.1522	0.3113	0.0102	-0.051	0.0028	-0.4878	0.0659	0.3858	0.2529	0.2079	0.1852	0.6114	0.0906
Alanyl-Asparaginyl-Leucine				315.166	neg	-0.3213	-0.217	0.082	-0.0512	-0.3917	-0.0039	-0.3777	-0.4166	0.1787	0.075	0.0885	-0.1588	-0.4116	0.1036	-0.5819	-0.4945	-0.3783	0.3889	0.6603	0.4845	0.7143	0.1069	-0.5612	-0.7423	-0.4692	0.0023	-0.0012	-0.3038	-0.3338	0.0344	-0.2104	0.1642	-0.081	-0.2	0.3735	-0.1312	0.0413	0.5559	0.2927	0.0005	0.0933	-0.0199	0.5695	0.0259
15-Deoxy-d-12,14-PGJ2 ; 18-Hydroxyretinoic acid ; 4-Hydroxyretinoic acid ; all-trans-5,6-Epoxyretinoic acid ; 13-Cis-Oxo-Retinoic Acid ; 15-Deoxy-Prostaglandin J2 ; 4 Hydroxy Retinoic Acid ; 4-Oxo-13-Cis-Retinoate ; Leukotriene A5		C16677 ; HMDB0005079 ; HMDB0061095 ; HMDB0006254 ; HMDB0012451		315.196	neg	-0.3113	-0.1627	0.0492	-0.3822	-0.2089	-0.044	-0.5219	-0.1026	0.0583	0.3476	0.3385	0.4148	-0.0829	0.6323	-0.2932	-0.1422	-0.0128	1.1083	0.7643	0.8558	1.0619	0.3252	-0.3661	-0.387	-0.5173	0.5184	0.1354	0.2861	-0.0634	0.0441	-0.1303	0.0855	0.0733	-0.4532	0.2894	-0.4618	0.0375	0.2274	0.2673	0.0417	0.3266	0.0139	0.4382	-0.2087
(20S)-20-Hydroxypregn-4-En-3-One ; (3beta,5alpha)-3-Hydroxypregn-16-en-20-one ; 20a-Dihydroprogesterone ; 5Alpha-Pregnane-3,20-Dione ; 5a-Pregnane-3,20-dione ; Pregnenolone		C04042 ; C03681 ; C01953 ; HMDB0034369 ; HMDB0003069 ; HMDB0003759		315.232	neg	-0.0808	-0.3063	0.1015	-0.1215	-0.2708	-0.1701	-0.2199	-0.5451	-0.0957	0.0492	0.2258	0.0995	-0.127	0.2331	-0.1713	-0.381	-0.4067	0.3706	0.5931	0.8217	1.0641	0.0683	-0.361	-0.1741	-0.3874	0.0563	0.0844	0.1403	-0.2147	-0.0418	-0.0049	0.0313	-0.0563	-0.463	0.4447	-0.1659	-0.0228	0.2699	0.3116	0.1563	0.4249	0.0295	0.3616	0.0499
MG(0:0/15:0/0:0) ; MG(15:0/0:0/0:0)	MG(15:0)	HMDB0011532 ; HMDB0011563	SLM:000335917; SLM:000335959	315.254	neg	0.0586	-0.3499	0.1005	-0.0791	-0.4132	-0.2021	-0.2663	-0.3813	0.2902	0.0919	0.077	-0.1043	-0.1952	-0.2165	-0.0858	-0.59	-0.0413	0.3354	0.6125	0.5882	0.9207	0.0083	-0.0981	-0.2927	-0.1576	-0.0152	0.146	-0.0461	-0.2157	0.0713	-0.0834	0.0288	0.0662	-0.2659	0.2144	0.0688	0.5039	0.7957	0.0167	-0.0411	0.0567	-0.2536	0.1826	0.126
Cocaethylene		HMDB0041860		316.153	neg	-0.0385	0.0738	-0.018	0.3169	0.1862	-0.2073	-0.0352	-0.0633	-0.0553	0.1254	-0.2155	-0.1136	-0.3888	0.2112	-0.6677	-0.5836	-0.3139	0.3365	0.8946	0.7994	0.9973	0.5241	-0.313	-0.1415	0.0217	-0.0277	-0.1867	-0.3	-0.4204	0.1416	-0.0833	0.0991	0.0883	-0.198	0.0651	-0.1572	-0.0679	0.2325	0.162	-0.1779	0.183	-0.0971	-0.0414	-0.2085
Leucyl-Tryptophan				316.164	neg	-0.4003	0.2006	-0.0715	0.3708	0.4733	-0.1634	-0.5489	0.2446	-0.0017	0.045	0.0823	-0.2833	0.1478	0.0571	-0.1627	-0.4009	-0.3276	0.6238	0.9166	0.7805	0.9094	0.4899	-0.2195	-0.2426	0.0965	0.1905	0.195	-0.0507	-0.2463	-0.0258	-0.1177	0.126	-0.3025	-0.0182	0.008	-0.2034	-0.2223	0.1561	0.0303	-0.1135	0.1044	0.1187	0.3168	0.0428
Suberyl Carnitine				316.179	neg	-0.0528	-0.1767	0.0619	0.1816	0.0176	0.3964	-0.418	-0.4803	0.566	-0.331	-0.2249	-0.1573	-0.0468	0.2863	-0.6218	-0.8558	-0.4469	0.7776	0.5931	0.7658	1.0532	-0.1317	-0.2233	-0.6039	-0.1987	0.1352	-0.169	0.0181	-0.2197	-0.3113	0.1976	-0.1081	0.0607	-0.0803	0.2624	-0.6544	0.1267	0.2551	0.4754	0.2192	0.4165	0.136	0.7502	0.0908
Arginyl-Alanyl-Alanine				316.185	neg	0.0144	-0.0582	-0.0011	-0.055	-0.0545	0.09	-0.8709	-0.2778	0.2361	0.0881	-0.1533	-0.0124	-0.2101	0.2759	-0.3681	-0.4676	-0.3334	0.7752	0.8115	1.1178	0.8776	-0.113	-0.2603	-0.5831	-0.1642	0.1965	0.1496	-0.0161	-0.0234	-0.0661	0.1478	-0.1469	0.0129	-0.0857	0.1548	-0.7663	0.1336	0.1063	0.0136	-0.0213	0.4245	0.125	0.5585	-0.1141
15(S)-(15R)-15-Hydroxyeicosa-5Z,8Z,11Z,13E,17Z-Pentaenoate				316.203	neg	-0.1325	-0.0807	-0.0162	-0.1285	0.1171	-0.2013	-0.4392	-0.2054	-0.3392	0.1271	0.297	-0.0956	-0.1231	0.323	0.1296	-0.5512	0.1044	0.8731	0.9958	0.7287	0.7317	0.1757	-0.6065	0.0034	0.0173	0.0949	-0.0352	0.0685	-0.157	-0.1395	0.144	-0.0965	0.3216	-0.3086	0.2202	-0.3045	-0.5251	-0.0271	0.328	0.1162	0.2292	0.0306	0.7864	-0.0166
Phytosphingosine				316.285	neg	-0.8419	-0.342	0.2974	-0.4114	-0.5271	-0.2596	-0.4035	-0.2244	0.9326	0.5379	0.8172	0.0476	0.0246	0.5135	0.5151	0.0634	0.6151	0.7052	1.0973	0.5611	1.1287	0.0146	0.0986	-0.0322	0.9451	0.0951	0.646	0.0899	0.1911	-0.202	0.1666	-0.0572	-0.2161	-0.3605	0.3652	-0.1359	-0.4694	0.4126	0.6545	0.722	0.6833	0.6867	0.8797	1.1394
Alanyl-Lysine-Threonine				317.183	neg	-0.1127	-0.2489	0.0627	-0.063	-0.1508	-0.0984	-0.8525	-0.447	0.0073	-0.1649	-0.1028	-0.2009	-0.324	0.331	-0.5924	-0.445	-0.4559	0.398	0.3735	0.6112	0.8898	0.1301	-0.4658	-0.593	-0.5376	0.0269	-0.0838	0.0256	-0.3414	-0.1249	-0.1685	0.1752	-0.2167	-0.425	0.3405	-0.2519	-0.1889	0.1544	0.2213	0.0182	0.3147	-0.079	0.3374	-0.1809
12-HEPE ; 12-KETE ; 14,15-EpETE ; 15-HEPE ; 15-KETE ; 17,18-EpETE ; 18R-HEPE ; 5-HEPE ; 5-KETE ; (+-)-5-Hydroxy-6E,8Z,11Z,14Z,17Z-Eicosapentaenoic Acid ; 15R-Hydroxy-5Z,8Z,11Z,13E,17Z-Eicosapentaenoic Acid ; 18R-Hydroxy-5Z,8Z,11Z,14Z,16E-Eicosapentaenoic Acid ; 5-Oxo-(6E,8Z,11Z,14Z)-Eicosatetraenoic Acid ; Leukotriene A4	15-keto-(5Z,8Z,11Z,13E)-eicosatetraenoate	C00909 ; HMDB0010202 ; HMDB0013633 ; HMDB0010205 ; HMDB0010209 ; HMDB0010210 ; HMDB0010212 ; HMDB0012611 ; HMDB0005081 ; HMDB0010217		317.212	neg	-0.5454	-0.1278	0.0768	-0.3503	-0.4428	-0.019	-0.5318	-0.1507	-0.0217	0.5153	0.1973	0.2441	-0.0844	0.0269	-0.5919	-0.6351	-0.5013	1.0554	0.7711	1.1618	0.9507	0.0509	-0.5496	-0.8349	-0.8235	0.3621	0.1243	0.34	-0.2709	-0.2732	-0.2019	0.2294	-0.3741	-0.2885	0.4575	-0.7797	-0.1415	0.2285	0.4319	0.2964	0.3858	0.0221	0.2823	-0.4148
3a-Hydroxy-5b-pregnane-20-one ; Alloepipregnanolone ; Allopregnanolone ; Epipregnanolone		C13712 ; HMDB0006759 ; HMDB0001455 ; HMDB0001471		317.247	neg	0.5859	0.3819	-0.5183	0.2184	-0.1007	-0.5172	0.5267	0.0329	-0.6659	0.4507	1.0013	0.6666	0.6213	1.4888	1.2463	0.3646	1.8773	0.7559	0.6177	1.1912	0.9115	1.2139	0.2186	1.2257	2.3338	0.4496	0.6066	0.6071	0.7074	1.2332	0.2372	-0.3268	1.0484	0.3699	0.2077	0.0967	-0.3578	0.2233	0.7557	0.6506	0.4498	1.0511	1.3264	0.5921
Norfloxacin		HMDB0015192		318.126	neg	0.0681	-0.2571	0.0504	-0.0861	-0.0862	-0.6453	-0.1739	-0.4503	-0.106	0.4057	0.1887	-0.2038	-0.5387	0.2727	-0.2183	-0.5586	-0.4776	0.6075	1.1086	0.8557	1.2089	0.4932	-0.1391	-0.3596	-0.8493	0.3669	0.1482	-0.1137	-0.2105	0.0345	-0.1341	0.1187	-0.0829	-0.3397	0.0142	-0.0131	-0.7122	-0.1399	0.497	0.3502	0.4167	0.1652	0.7554	0.193
des-isoproylpropionic-acid-fluvastatin				319.097	neg	0.2563	0.1931	-0.5813	-0.048	0.2598	-0.6028	-0.3549	0.0765	-0.8129	0.1424	-0.1285	-0.2525	-0.4445	0.1537	-0.3946	-0.3415	-0.3874	0.1901	0.1466	0.3306	-0.2121	0.518	0.5528	0.4464	0.1245	0.0454	-0.0647	-0.3685	-0.5138	-0.2646	0.1651	-0.2317	-0.1655	0.0286	-0.1252	-0.0146	0.1172	-0.2092	0.1074	-0.0627	-0.0699	-0.1642	-0.0596	-0.3457
dehydro-gliclazide				319.097	neg	0.1816	0.1461	-0.5681	-0.1148	0.2757	-0.6207	-0.4516	0.0917	-0.8614	0.1347	-0.1117	-0.2582	-0.4756	0.1524	-0.3824	-0.328	-0.3918	0.1788	0.17	0.3198	-0.2214	0.382	0.3656	0.4273	0.1193	0.0381	-0.083	-0.375	-0.5762	-0.2774	0.1621	-0.2456	-0.3962	0.0285	-0.1278	-0.0467	0.1138	-0.4605	0.0831	-0.1323	-0.0773	-0.1775	-0.0665	-0.4592
Mycophenolic acid		HMDB0015159		319.118	neg	0.0903	-0.0827	0.0007	-0.266	0.0443	-0.406	-0.6009	-0.2413	-0.2259	0.0989	0.2228	-0.3675	-0.2429	0.0965	-0.1948	-0.8305	-0.5205	1.3338	0.7223	0.5	0.5366	0.1084	-0.1275	-0.3536	-0.849	0.2239	0.2533	-0.2811	-0.4041	-0.1677	0.0071	0.0712	-0.2189	-0.0045	-0.2008	-0.2168	-0.0413	0.1006	0.2438	0.215	0.0002	-0.1279	0.2376	0.242
Octanoylglucuronide ; Valproic acid glucuronide		HMDB0010347 ; HMDB0000901		319.138	neg	-0.3732	-0.3514	0.168	-0.2216	-0.1089	-0.4116	-0.4949	-0.1532	0.1406	0.0781	0.069	-0.0986	-0.3043	-0.1769	-0.1284	-0.4653	-0.2275	0.37	0.4285	0.4767	0.5652	-0.1784	-0.1297	-0.5094	-0.6039	0.0583	-0.0475	-0.1727	-0.2499	-0.2878	-0.0148	0.1467	-0.4229	-0.2388	0.086	-0.2711	0.4073	0.3773	-0.416	-0.3824	-0.0673	-0.2642	-0.0958	-0.3915
5''-Carboxy-alpha-chromanol		HMDB0012798		319.191	neg	-0.3155	-0.4697	0.1562	-0.3654	-0.255	0.0152	-0.4254	-0.6707	0.1589	-0.0391	-0.3356	-0.3341	-0.6632	-0.6557	-0.8168	-1.1321	-0.8776	0.481	0.1072	0.1307	0.2273	-0.306	-0.7986	-1.261	-1.0956	-0.1881	-0.4488	-0.4755	-0.8784	-0.108	-0.1621	0.1564	0.0544	-0.4249	0.5181	-0.3331	-0.0529	0.5964	-0.086	-0.3076	-0.1537	-0.5602	-0.0703	-0.1521
11(R)-HETE ; 11,12-EpETrE ; 12-HETE ; 14,15-Epoxy-5,8,11-eicosatrienoic acid ; 14R,15S-EpETrE ; 15(S)-HETE ; 16(R)-HETE ; 17-HETE ; 18-Hydroxyarachidonic acid ; 20-Hydroxyeicosatetraenoic acid ; 5,6-Epoxy-8,11,14-eicosatrienoic acid ; 5-HETE ; 8,9-Epoxyeicosatrienoic acid ; 8-HETE ; 9-HETE ; 11,12-Epoxyeicosatrienoic Acid ; 12 Hydroxy Arachidonic Acid ; 12-Hydroxyeicosatetraenoate ; 14,15-Epoxy-5…		C14770 ; C14771 ; C14768 ; C04805 ; C14769 ; C14748 ; HMDB0004682 ; HMDB0010409 ; HMDB0006111 ; HMDB0004264 ; HMDB0002283 ; HMDB0003876 ; HMDB0004680 ; HMDB0012598 ; HMDB0006245 ; HMDB0005998 ; HMDB0002190 ; HMDB0011134 ; HMDB0002232 ; HMDB0004679 ; HMDB0010222		319.228	neg	-0.265	-0.1199	0.0706	-0.2468	0.044	0.219	-0.0782	-0.0948	0.3594	0.1594	0.0585	0.2179	-0.151	0.0332	-0.0734	-0.3321	-0.351	0.5678	0.4397	0.5761	0.5089	0.1921	-0.2122	-0.5367	-0.3086	0.2446	0.0303	-0.0288	-0.2954	-0.28	-0.0314	0.099	-0.0926	-0.2645	-0.2231	-0.0723	-0.3737	-0.0612	0.1828	0.0283	0.4187	0.268	0.2621	0.0648
Pregnanediol		HMDB0004025		319.263	neg	0.043	-0.0851	0.001	-0.3076	-0.1757	0.1026	-0.0901	-0.0579	-0.1961	0.1699	0.0117	0.2414	-0.014	0.3306	0.2429	-0.2617	-0.0791	0.3944	0.4357	0.2787	0.0595	0.2438	-0.2107	-0.4071	0.0717	0.3765	0.0434	0.0154	-0.2659	-0.2799	0.103	-0.0649	-0.0393	-0.1023	0.2707	0.2962	-0.7156	0.0419	0.0968	0.5312	0.5281	0.5692	0.6301	0.3669
S-Glutaryldihydrolipoamide		C06157		320.098	neg	-0.2143	-0.2222	0.1037	-0.4107	-0.19	-0.2817	-0.0471	-0.0672	0.0423	-0.3033	-0.0402	-0.0429	0.1357	-0.5891	-0.081	-0.2795	-0.1387	-0.1726	0.1043	-0.1512	-0.3377	-0.3711	-0.1478	-0.1247	-0.0823	-0.3829	-0.2955	-0.2749	-0.0651	-0.2768	-0.07	0.1017	-0.2947	-0.1514	0.0426	-0.0685	0.334	0.1199	-0.0899	-0.1801	-0.2217	-0.0777	-0.3185	-0.391
15-Hydroxy-(8Z,11Z,13E)-Eicosatrienoate				320.233	neg	-0.3358	-0.3255	0.1181	-0.8611	-0.0738	0.0571	-0.7436	-0.3871	0.1491	-0.2609	-0.0795	-0.0229	-0.2079	-0.1127	-0.9828	-0.1322	-0.7734	0.3519	-0.1284	0.0221	0.1886	-0.1601	-0.4152	-0.7954	-0.3111	-0.212	-0.4556	-0.1591	-0.5733	-0.4535	0.0202	0.1511	-0.359	-0.4985	0.0793	-0.5535	0.0916	0.2363	-0.2657	-0.6839	-0.0877	-0.3514	-0.13	-0.6605
Deoxythymidine-5'-Phosphate		C00364		321.05	neg	-0.1117	0.4327	0.0124	0.4443	0.3263	-0.1712	0.8409	-0.088	0.6519	0.456	-0.0401	-0.2749	-0.2679	0.1814	-0.6368	0.4142	-0.6478	0.3779	0.184	1.2055	-0.1569	0.1228	0.0055	-0.741	-0.5272	0.7643	0.4358	-0.0945	0.1185	0.4063	-0.0696	0.1352	0.8157	0.9473	-0.2762	0.5477	0.4349	0.4787	0.7957	-0.1606	0.0437	-0.3299	-0.188	0.2444
Gliclazide				321.113	neg	-0.1047	-0.0335	0.0489	0.0863	-0.0241	-0.4004	-0.0286	-0.2932	0.3153	-0.1386	-0.3526	-0.2496	-0.446	-0.3851	-0.4001	-0.8051	-0.5182	0.3013	0.117	0.4897	0.3354	-0.2853	-0.2876	-0.6864	-0.8022	-0.0849	-0.0921	-0.3879	-0.3773	0.0585	0.0742	-0.1564	0.1108	0.2158	0.1107	0.0199	0.4796	0.0014	0.0013	-0.2072	-0.0869	-0.3812	-0.0319	-0.3542
15(S)-Hydroxyeicosatrienoic acid		HMDB0005045		321.242	neg	-0.1478	0.3429	-0.0854	-0.2247	0.0013	-0.0465	-0.3562	-0.2553	-0.1735	1.0809	0.4921	0.6961	0.4913	0.5537	-0.173	0.4836	-0.0543	1.0206	0.7976	1.1715	1.1047	1.1215	0.0398	-0.1191	-0.2017	0.7863	0.4318	0.7296	0.2865	0.0794	-0.2061	0.1372	0.0316	-0.1487	0.1364	-0.2727	-0.163	0.0992	1.0265	0.8439	1.2214	0.7985	0.8421	0.6428
Cytidine 5'-Monophosphate		C00055		322.044	neg	-0.0945	-0.1512	0.0562	-0.1918	-0.4799	-0.1019	0.3469	0.0853	0.2495	-0.0738	-0.2921	-0.9029	-0.4501	-0.0105	-0.4594	-1.264	-0.8044	-0.8396	-0.5446	-0.3871	-1.4292	0.2095	-0.2491	-0.9131	-0.5936	-0.0257	0.0043	-0.4259	-0.4913	0.3361	-0.3841	0.2131	0.2971	-0.108	-0.3799	0.1949	0.0045	0.3319	-0.2219	-0.2444	0.0322	-0.3639	-0.1303	0.1255
Tazarotenic acid		HMDB0060619		322.091	neg	-0.5106	-0.1261	0.1406	-0.4324	0.0374	-0.0591	-0.2762	-0.2012	0.1099	-0.1432	-0.4734	-0.5053	-0.427	-0.2957	-0.415	-0.5381	-0.7894	0.1925	-0.066	0.2887	-0.0053	-0.2647	-0.2079	-0.7953	-0.4495	-0.1168	-0.1725	-0.2916	-0.2931	-0.0855	-0.0221	0.0237	-0.1224	0.0433	-0.0194	0.0358	0.2074	0.1365	0.0371	-0.3643	0.017	-0.2122	-0.1776	-0.1951
Linoleoyl Ethanolamide ; Linoleoyl ethanolamide	(9Z,12Z-octadecadienoyl)-ethanolamide	HMDB0012252		322.275	neg	0.7531	0.2433	-0.2961	0.551	0.1979	0.4805	0.5351	0.0651	0.4957	0.099	0.7079	0.1607	0.7858	0.7654	0.3453	0.1026	0.7076	-0.1452	0.1171	0.7101	0.1461	1.192	0.206	0.5305	0.7348	0.36	0.2889	0.4401	0.2452	1.0706	0.4025	-0.6185	0.9835	0.9484	0.2852	0.1788	-0.4351	0.4858	0.249	-0.0034	0.072	1.0528	0.6456	-0.0525
3-Uridine-5'-Monophosphate ; Uridine-5'-Monophosphate		C01368 ; C00105		323.028	neg	-0.1694	-0.0275	0.0453	0.0273	-0.3011	-0.0493	0.4034	-0.0409	0.316	0.139	0.0987	-0.2911	0.1159	0.1899	-0.4121	-1.1239	-0.9533	-1.011	-0.4239	0.121	-1.4144	0.323	-0.1704	-0.7519	-0.4036	0.2741	0.3406	0.1335	-0.0107	0.3583	-0.3469	0.1712	0.6759	0.3933	-0.4049	0.3182	0.1083	0.3521	-0.4674	-0.4718	-0.0992	-0.538	-0.6773	0.0748
4-hydroxyalprazolam		HMDB0060554		323.072	neg	-0.1474	-0.0375	0.0414	-0.0097	-0.0007	-0.1095	0.393	-0.2003	0.46	0.1072	0.0977	-0.1504	-0.1681	-0.2026	-0.2327	-0.7897	-0.8316	0.4087	0.0951	0.4663	-0.0588	0.118	-0.1388	-0.5511	-0.4038	0.0419	0.1926	-0.1228	-0.043	0.0511	-0.1469	0.1097	0.2733	0.2636	-0.2241	0.0297	0.3444	0.2043	0.144	-0.2844	-0.3708	-0.3185	-0.3514	-0.2382
Escitalopram		HMDB0005028		323.155	neg	-0.1948	-0.0726	0.0766	-0.0949	-0.1756	0.0243	-0.0479	-0.1192	0.6662	-0.0752	0.0935	-0.0499	-0.0019	0.1343	-0.1064	-0.4183	-0.5177	0.4084	0.4122	0.6054	0.4316	0.0946	-0.4114	-0.4161	-0.3396	0.0612	0.1968	-0.0527	-0.094	-0.125	-0.0293	0.0021	0.0125	0.177	-0.0189	-0.1453	0.1022	0.0129	0.0941	0.1131	0.2403	-0.0362	0.2149	0.2175
Etonogestrel		HMDB0014439		323.202	neg	-0.0539	0.1929	-0.0312	0.1552	-0.1013	-0.2362	-0.2559	-0.1539	0.0653	0.6225	0.4344	0.3938	0.2095	0.3545	-0.1223	-0.0634	0.018	0.7366	0.5669	0.8945	0.9257	0.7413	-0.0734	-0.3449	-0.0298	0.3888	0.2994	0.2769	0.1381	0.0821	-0.0634	0.027	0.2114	0.3627	0.1743	-0.0587	-0.2559	0.0315	0.4756	0.5595	0.5342	0.4372	0.3266	0.2605
Midazolam				324.071	neg	0.105	-0.2829	0.0828	0.0703	-0.1549	-0.0684	-0.0355	-0.2624	0.161	0.2231	-0.1319	-0.1174	-0.043	0.0998	-0.3465	0.3915	-0.5633	0.9289	0.1618	0.8828	0.3934	0.3467	-0.1592	-0.0473	-0.6569	0.5526	0.5113	-0.0904	0.3598	-0.0493	-0.1326	0.0986	-0.0311	-0.0771	0.1718	0.1681	0.2737	0.6127	0.6809	-0.0327	0.2253	0.0286	0.2956	-0.0192
dinor-Levomethadyl acetate		HMDB0061138		324.198	neg	-0.2731	0.3371	-0.0695	-0.2113	0.4006	-0.0812	0.0057	-0.4281	0.1732	0.4557	0.1046	0.1183	0.1464	0.2894	0.4042	-0.3173	0.0192	0.6496	0.521	0.7801	1.0947	0.6531	0.0061	-0.2938	-0.0817	0.2289	-0.0594	0.0211	-0.0475	-0.0472	0.0855	-0.0663	0.7841	0.6652	0.0895	-0.274	-0.0572	-0.4612	0.5114	0.4236	0.5047	0.5465	0.6459	0.1924
10-Nitrolinoleic acid		HMDB0005049		324.218	neg	0.0792	0.315	-0.0979	-0.1477	0.0644	-0.1056	-0.5967	-0.4325	-0.066	0.5942	0.3374	0.1208	-0.1431	0.411	-0.1213	-0.0648	-0.3103	0.629	0.8356	0.7392	1.4297	0.624	-0.5071	-0.5498	-0.7165	0.4247	0.1106	0.1725	-0.2821	-0.0876	0.2867	-0.2792	0.3062	0.4174	0.0879	-0.1109	-0.2931	0.1544	0.5174	0.558	0.6855	0.694	0.2575	0.5253
N-Oleoylethanolamine ; Oleoyl Ethanolamide	(9Z-octadecenoyl)-ethanolamide	HMDB0002088		324.291	neg	-0.2294	-0.998	0.4529	-0.6246	-1.0265	-0.1563	0.1412	-1.0032	1.2081	-0.6255	-0.0312	-0.353	0.1015	0.354	-0.3805	-1.2454	-0.4387	-0.5211	-0.1533	0.0997	0.1472	0.3083	-0.7493	-0.3396	0.0048	-0.3637	-0.5676	-0.5558	-0.2139	0.1665	0.2575	-0.5173	0.355	-0.0062	0.4039	-0.4747	2.1859	3.6891	-0.7921	-0.7346	-1.2617	-0.3352	-0.5561	-1.0646
Heneicosanoic Acid				324.303	neg	-0.1969	-0.3023	0.0898	-0.2844	0.0307	-0.0644	0.3681	-0.4467	0.4969	0.1241	0.158	0.1187	0.3662	0.297	0.1087	-0.4764	0.3529	0.0448	0.2899	0.1681	0.445	0.2442	-0.1845	-0.1423	-0.2757	-0.11	-0.0763	0.0238	0.1383	0.1745	0.0196	-0.1271	0.0353	0.0552	0.4683	-0.6086	0.0881	1.4614	-0.2147	-0.4097	-0.0979	-0.2038	-0.4311	-0.2288
Acetaminophen glucuronide				325.082	neg	0.0144	-0.0275	-0.0099	0.1544	0.211	-0.2306	-0.1011	-0.1826	-0.0339	0.3954	0.1435	-0.0286	-0.3985	0.3363	0.2727	0.3589	-0.3428	0.6101	0.4584	0.4509	-0.1732	0.4204	0.6335	0.3032	-0.0764	0.5269	0.3905	0.189	0.2719	-0.2676	-0.0888	0.1002	-0.1121	-0.1624	0.0285	-0.2874	-0.0444	0.1561	0.4752	0.2318	0.0146	0.1155	0.2241	0.1335
Glycyl-Histidyl-Asparagine				325.127	neg	-0.3144	-0.2859	-1.1739	-0.0709	-0.1223	-0.9461	-0.3562	-0.4128	-1.1285	0.0929	-0.2807	-0.445	-0.749	0.3487	-0.5113	0.3886	-0.6502	0.7376	0.4183	0.7689	0.404	0.2028	-0.3884	-0.4208	-1.0791	0.7491	-0.0515	-0.5473	-0.3569	-0.8934	-0.2971	-0.2635	-0.7251	-0.8513	-0.7932	-0.7641	-0.2607	-0.2953	0.8964	-0.3836	-0.4872	-0.766	-0.0908	-0.6564
15beta-Hydroxydesogestrel ; 2-Hydroxydesogestrel ; 3a-Hydroxydesogestrel ; 3b-Hydroxydesogestrel		HMDB0060707 ; HMDB0060719 ; HMDB0060755 ; HMDB0060756		325.218	neg	-0.5107	-0.4444	0.2687	-0.4494	-0.4765	0.1261	-0.4851	-0.4167	0.5254	-0.1314	-0.1115	-0.2827	-0.2096	0.506	-0.3035	-0.3603	-0.1381	0.1166	0.0902	0.1721	0.2313	0.3216	-0.0802	-0.0632	-0.0293	-0.0414	-0.3335	-0.321	-0.184	-0.4736	0.0183	0.1422	0.1253	0.1416	0.332	-0.4488	0.6877	0.3297	-0.1937	-0.3137	-0.2415	-0.1815	-0.0216	-0.0712
desethylamodiaquine		HMDB0060977		326.104	neg	-0.9515	-1.1548	-2.0447	-0.6424	-0.8505	-1.9451	-0.9764	-1.0317	-2.007	-0.1503	-0.4937	-1.1759	-1.1759	-0.3621	-1.0047	-1.2668	-1.1296	0.6301	0.716	0.684	0.8879	-0.6787	-0.9403	-1.2147	-1.6827	-0.0267	-0.1962	-1.0128	-1.1282	0.2824	0.0537	-0.3624	0.6668	0.4635	-0.3068	0.1877	-0.0799	-0.4349	1.1788	0.9819	0.9974	0.7794	1.2444	1.1101
Chondroitin Sulfate A (GalNac4S-Glca) Proteoglycan ; Protein-Linked Serine Residue (Glycosaminoglycan Attachment Site)		C02189		326.224	neg	-0.5987	-0.4217	0.2988	-0.7166	-0.6672	-0.075	-0.7164	-0.6524	0.4369	-0.0175	-0.0934	-0.334	-0.3345	0.2438	-0.1877	-0.5371	-0.2427	-0.0462	0.0603	0.1743	0.415	0.3195	-0.0871	-0.2278	-0.0205	-0.1007	-0.2859	-0.3696	-0.3047	-0.4308	-0.0118	0.1656	-0.0302	0.0795	0.3243	-0.5194	0.6781	0.3447	-0.0299	-0.0432	-0.0869	-0.1102	0.2493	0.051
Aflatoxin B1 Exo-8,9-Epoxide		C19586		327.051	neg	-0.134	-0.416	0.1742	0.0734	0.1012	-0.0949	-0.1694	0.1174	0.2305	0.13	-0.2735	-0.2851	-0.4363	-0.0392	-0.5594	-0.2392	-0.5454	0.6115	0.3768	0.2198	0.1034	-0.177	-0.1497	-0.3086	-0.5533	0.1661	-0.1242	-0.4865	-0.2937	-0.379	-0.0623	0.0492	-0.7759	-0.3036	-0.3024	-0.4059	-0.3707	-0.3751	0.508	-0.0284	-0.3988	-0.0747	-0.0341	-0.0679
lactone form of nifedipine				327.063	neg	-0.3317	0.0942	0.0134	-0.2133	0.0018	-0.2187	-0.4089	-0.1271	-0.1309	0.047	-0.1582	-0.446	-0.5253	-0.295	-0.177	-0.7683	-0.4712	0.502	0.4629	0.6487	0.6984	-0.3921	-0.2968	-0.6747	-1.1417	0.0687	-0.1415	-0.4662	-0.2853	-0.2279	0.1346	-0.0857	-0.1732	0.0877	-0.251	-0.5191	0.3314	0.2221	0.2347	-0.1816	-0.1043	-0.18	-0.0311	-0.1566
2-hydroxymethylolanzapine ; 7-hydroxyolanzapine		HMDB0060987 ; HMDB0060958		327.126	neg	-0.2778	-0.3743	0.2232	-0.3555	-0.3602	-0.0225	-0.4297	-0.6372	0.5974	0.0251	0.0187	-0.2443	-0.3565	-0.0051	-0.3924	-0.4088	-0.5685	0.8627	0.4811	0.339	0.6314	-0.1227	-0.1734	-0.4115	-0.5018	0.0117	0.0331	-0.4584	-0.1332	-0.4722	0.0351	0.1228	-0.1523	-0.3265	0.0525	-0.0552	0.3956	0.3114	0.0816	-0.0134	-0.1186	-0.0891	0.1299	-0.0666
Phenylalanyl-Tyrosine				327.138	neg	-1.1195	-1.4264	-2.284	-0.7452	-1.2258	-1.902	-1.0555	-1.402	-2.2078	-0.709	-0.738	-1.2963	-1.6685	-0.6013	-1.683	-1.7657	-1.4514	-0.1575	0.3012	0.3432	0.2336	-0.7525	-1.4963	-1.7039	-1.6595	-0.4809	-0.7379	-1.4758	-1.7374	0.5517	-0.0821	-0.1477	0.8936	0.3973	-0.1857	0.5241	0.1058	-0.0857	0.9948	0.6401	0.7475	0.5709	1.1747	0.7725
Docosahexaenoic acid ; Cervonic Acid, C22:6 N-3	PUFA(22:6)	C06429 ; HMDB0002183		327.232	neg	-0.053	-0.1565	0.0668	0.0769	0.1166	0.0899	-0.3157	-0.4023	-0.5072	0.1378	-0.1983	-0.4262	-0.6055	-0.0657	-0.4357	-0.9889	-0.4927	0.327	0.2768	0.3811	0.5511	-0.7712	-1.2098	-1.5488	-1.2209	-0.3987	-0.8237	-1.3757	-1.4186	-0.1323	-0.1079	0.1225	0.0483	-0.1332	0.232	-0.2382	0.2371	0.3482	0.3063	0.2877	0.9268	0.8607	1.6374	-0.1424
MG(0:0/16:1(9Z)/0:0) ; MG(16:1(9Z)/0:0/0:0)	MG(16:1)	HMDB0011534 ; HMDB0011565	SLM:000335919; SLM:000335963	327.253	neg	-0.1385	-0.2897	0.1158	-0.1539	-0.28	-0.0188	-0.2474	-0.4641	0.0419	-0.0694	0.167	-0.2185	-0.1414	-0.0988	-0.1065	-0.8524	-0.2203	0.187	0.4772	0.2299	0.5606	-0.1868	-0.2916	-0.5599	-0.3332	-0.3143	0.0261	-0.2816	-0.2669	-0.0209	-0.1513	0.1258	-0.0363	-0.2732	0.2628	-0.0155	0.4191	0.3425	-0.1776	0.0936	0.0226	-0.019	0.2678	-0.1233
acid metabolite of nifedipine				328.071	neg	-0.0942	0.166	-0.0189	-0.0329	0.0235	-0.3825	0.0992	0.1828	-0.191	-0.2612	0.0285	-0.0105	-0.1889	-0.0533	-0.3521	-1.2049	-1.4763	-0.3555	-0.0399	-1.3943	-2.5855	-0.126	-0.3618	-0.8807	-1.281	-0.4626	-0.3507	-0.5033	-0.5981	-0.2221	-0.007	0.1269	-0.4309	-0.1329	-0.1813	-0.2604	0.2829	0.2385	-0.0623	-0.289	-0.3307	-0.4443	-0.0165	-0.2694
8-Hydroxyamoxapine		HMDB0060801		328.084	neg	-0.2332	0.1803	-0.0056	-0.1072	-0.0171	-0.4523	-0.0368	0.2038	-0.2575	-0.1946	0.0222	0.0135	-0.3035	-0.0446	-0.4444	-1.1781	-1.4132	-0.1278	0.0333	-1.0111	-1.6267	-0.3443	-0.3835	-0.8795	-1.2282	-0.4239	-0.3786	-0.4897	-0.5897	-0.2312	-0.0285	0.1586	-0.6572	-0.1688	-0.2316	-0.3459	0.2686	0.2087	-0.0108	-0.4219	-0.3319	-0.435	-0.0245	-0.3507
Dopamine-3-O-Glucuronide ; Dopamine-4-O-Glucuronide				328.106	neg	-0.0119	0.1233	-0.023	-0.0371	-0.0824	-0.2481	-0.0647	0.1427	-0.0257	-0.128	-0.0806	-0.0881	-0.231	-0.0054	-0.3697	-0.4746	-1.2869	0.2208	-0.0724	-0.1487	-0.3254	-0.257	-0.3464	-0.8403	-1.5269	0.1784	-0.1889	-0.5601	-0.4494	-0.3301	-0.0098	0.1214	-0.3115	-0.1899	-0.1575	-0.2771	0.161	0.1493	0.7945	0.0349	-0.237	-0.2039	0.1684	-0.073
(S)-Reticuline		HMDB0003601		328.155	neg	-0.0544	-0.0962	0.0408	-0.1645	-0.1222	-0.3158	-0.2749	0.1071	0.0475	-0.2297	0.1438	-0.0627	-0.2459	-0.1716	-0.1909	-0.8056	-0.8961	0.3565	0.4386	0.4565	0.3368	-0.0066	-0.3286	-0.534	-0.8437	-0.2707	0.0327	-0.4231	-0.5966	-0.3004	0.0106	0.1026	-0.2572	-0.1329	0.061	-0.2328	0.2427	0.2072	0.0589	-0.1486	-0.124	-0.3727	0.0475	0.0735
N-desethyloxybutynin		HMDB0061042		328.193	neg	-0.1384	-0.2438	0.088	-0.2868	-0.241	-0.0079	-0.3802	-0.447	0.1144	-0.1112	0.0276	-0.0263	-0.0128	0.3869	-0.2205	-0.377	-0.5816	0.1808	0.4023	0.4513	0.5584	0.1285	-0.151	-0.486	-0.6626	-0.0999	-0.0472	-0.1068	-0.3449	-0.3334	-0.0676	0.1564	-0.0197	-0.1423	0.0577	-0.116	-0.0875	-0.2252	0.2193	0.1332	0.249	-0.0035	0.2769	0.0392
2-Hydroxyclomipramine ; 8-Hydroxyclomipramine ; Clomipramine N-oxide ; Hydroxyclomipramine		HMDB0060718 ; HMDB0060802 ; HMDB0060577 ; HMDB0060631		329.14	neg	-0.1374	-0.1557	0.0832	-0.0845	-0.0813	-0.2638	-0.4044	-0.2546	0.2878	-0.0358	-0.0819	-0.2879	-0.3724	0.059	-0.4343	-0.8113	-0.7346	0.7102	0.5145	0.7966	0.9709	-0.1865	-0.3642	-0.7148	-1.0083	0.1275	0.0039	-0.3935	-0.4938	-0.2516	0.1153	-0.0665	-0.1196	-0.0349	0.0479	-0.2424	0.0198	-0.0676	0.1542	-0.0524	0.1064	-0.1908	0.3051	0.0349
Valyl-Arginyl-Glycine				329.196	neg	0.1437	0.1966	-0.0806	0.1341	0.2647	-0.3343	-0.6123	-0.2388	-0.1344	0.9439	0.6415	0.4846	0.1817	0.5924	-0.3395	-0.2392	-0.5267	1.3387	1.6764	1.6713	1.9498	0.7971	-0.4169	-0.2869	-1.0236	0.8156	0.5692	0.2701	-0.1327	0.1969	-0.034	-0.0107	-0.2649	-0.3144	0.0949	-0.4603	-0.8574	-0.2035	0.8818	0.6754	0.8669	0.5192	0.9658	0.4007
Arginyl-Arginine				329.208	neg	0.1816	0.0435	-0.0441	0.1781	0.1582	-0.2955	-0.6345	-0.2939	-0.1109	0.7218	0.5207	0.3537	0.2459	0.5672	-0.277	-0.1567	-0.5513	1.0691	1.4595	1.3202	1.6664	0.6263	-0.348	-0.2879	-0.9227	0.6661	0.4992	0.1897	-0.1046	0.0224	-0.103	0.0773	-0.1527	-0.1881	0.1547	-0.3486	-0.5359	-0.342	0.9619	0.7689	0.9374	0.5302	1.1889	0.449
11-Deoxycorticosterone ; 11-Hydroxy-delta-9-THC ; 11Beta-Hydroxyprogesterone ; 17-Hydroxyprogesterone ; 17Alpha-Hydroxyprogesterone ; 6(beta)-hydroxyprogesterone ; 6-beta-hydroxyprogesterone ; 7-alpha-Hydroxy-delta-9-THC ; 7-beta-Hydroxy-delta-9-THC ; 8-Hydroxy-delta-9-THC ; 8-beta-Hydroxy-delta-9-THC ; 9-alpha,10-alpha-epoxyhexahydrocannabinol ; Deoxycorticosterone ; Pregn-5-Ene-3,20-Dione-17-Ol		C03205 ; C05498 ; C01176 ; HMDB0060906 ; HMDB0000374 ; HMDB0060973 ; HMDB0061004 ; HMDB0060909 ; HMDB0060908 ; HMDB0060910 ; HMDB0060911 ; HMDB0060912 ; HMDB0000016		329.213	neg	0.1265	0.0315	-0.0373	0.3037	0.1469	-0.4295	-0.4934	-0.3177	-0.2735	0.7064	0.5026	0.4282	0.2065	0.5429	-0.1751	-0.1523	-0.5234	1.0725	1.3586	1.2562	1.5999	0.7402	-0.3058	-0.2865	-0.8051	0.694	0.4419	0.1475	-0.1956	0.0829	-0.1071	0.1031	-0.2136	-0.1603	0.1444	-0.4116	-0.8619	-0.3014	0.863	0.6663	0.8071	0.4427	1.107	0.4164
9,10,13-TriHOME ; 9,12,13-TriHOME		HMDB0004710 ; HMDB0004708		329.233	neg	0.2413	0.1906	-0.0763	0.167	0.3309	-0.2235	-0.6389	-0.2471	-0.1723	0.6835	0.4701	-0.1909	0.0082	0.444	-0.2503	-0.3948	-0.3581	1.1763	1.5289	0.8451	1.7969	0.5917	-0.3237	-0.5144	-0.9617	0.6289	0.5098	-0.3094	-0.2528	0.1981	-0.0753	0.0285	-0.0806	-0.2539	0.1255	-0.3432	-0.9103	-0.1456	0.889	0.7046	0.4529	0.4161	1.0646	0.4046
Docosapentaenoic acid ; Docosapentaenoic acid (22n-6) ; (4Z,7Z,10Z,13Z,16Z)-Docosa-4,7,10,13,16-Pentaenoic Acid ; Docosapentaenoic Acid	PUFA(22:5)	C16513 ; HMDB0006528 ; HMDB0001976		329.248	neg	-0.103	-0.0307	0.0329	-0.0226	0.0704	-0.1691	-0.2772	-0.1079	0.1376	0.0338	-0.2593	-0.5909	-0.5506	-0.1635	-0.7453	-1.0837	-0.8888	0.5089	0.4523	0.411	0.7273	-0.2338	-0.964	-1.0293	-1.0442	-0.0547	-0.3047	-0.7458	-0.7407	-0.0097	-0.064	0.0422	0.0007	-0.2009	0.2001	-0.0966	-0.1615	-0.0008	0.4877	0.4496	0.8847	0.7897	1.84	-0.0548
1-Palmitoylglycerol ; MG(0:0/16:0/0:0) ; MG(16:0/0:0/0:0)	MG(16:0)	HMDB0011533 ; HMDB0011564	SLM:000335918; SLM:000335961	329.268	neg	0.1116	0.0137	-0.4583	0.1786	0.1303	-0.1319	-0.1194	-0.1877	-0.1742	0.8297	1.3494	1.8277	2.1073	0.7697	1.1964	1.3199	2.2396	0.9335	1.6705	2.0195	2.5441	0.6803	0.8447	1.4911	2.0321	0.5446	1.4682	1.9628	2.0897	0.2099	-0.2238	-0.0457	0.0922	-0.1164	0.108	-0.0376	-0.537	0.0604	0.8917	0.8645	1.1513	1.0175	1.5314	0.7871
Deoxyadenosine Monophosphate		C00360		330.06	neg	-0.1775	0.1712	-0.0165	-0.1072	-0.1004	-0.3412	0.0017	0.1799	-0.0602	-0.2666	0.0511	-0.1203	-0.3065	-0.0818	-0.4152	-1.3481	-1.3734	-0.32	0.0141	-0.7729	-1.0133	-0.3751	-0.3873	-0.88	-1.3352	-0.402	-0.3015	-0.5811	-0.6081	-0.2425	0.0216	0.1077	-0.465	-0.1123	-0.1961	-0.1891	0.2978	0.2468	-0.0076	-0.2645	-0.2062	-0.4295	-0.0666	-0.1845
10Z,13Z,16Z,19Z-Docosatetraenoic Acid				330.254	neg	0.0782	-0.0911	0.0271	-0.0645	0.0654	0.0011	0.0424	-0.404	0.3858	-0.0949	-0.2262	-0.6789	-0.4562	-0.1327	-0.6239	-1.3599	-0.8348	0.3106	0.3508	0.3795	0.7858	-0.3313	-1.0964	-1.0766	-0.9452	0.018	-0.3082	-0.7273	-0.6746	-0.1943	0.0849	-0.0322	0.2261	-0.1422	0.0571	0.002	-0.399	0.0529	0.6426	0.5016	0.9439	0.7593	1.971	0.1282
2-Deoxyinosine 5-Phosphate		C06196		331.044	neg	0.0839	-0.1597	0.0402	0.0282	0.0266	-0.235	0.1312	-0.4689	0.1589	-0.0245	-0.1172	-0.2444	-0.0833	-0.0425	-0.3284	-0.5358	-0.542	1.0172	0.3571	0.7789	0.5921	0.1898	-0.3432	-0.5344	-0.2642	0.4448	-0.2005	-0.2686	-0.27	-0.0677	-0.2921	0.2782	0.0807	-0.2269	0.2059	0.0395	-0.0903	0.6158	0.5508	-0.103	-0.2472	-0.1882	0.443	-0.1711
Prolyl-Asparaginyl-Cysteine				331.107	neg	-0.13	0.1481	-0.0199	-0.0725	0.2923	-0.1471	-0.5026	-0.1655	0.3607	0.0648	0.0246	-0.1457	-0.4772	-0.0821	-0.0726	-0.532	-0.6957	0.7098	0.3922	0.4988	0.2565	-0.0272	-0.0295	-0.5555	-0.6475	0.2418	0.1205	-0.3063	-0.2002	-0.3298	-0.0264	0.0957	0.0408	0.0673	0.08	-0.2839	0.1502	0.0089	0.2853	0.1116	0.0267	0.0274	0.3393	0.0353
Seryl-Arginyl-Alanine				331.172	neg	-0.3456	-0.259	0.163	-0.0952	-0.1339	-0.0506	-0.2293	-0.2683	0.3947	-0.1428	-0.0425	-0.1152	-0.2992	-0.1368	-0.3174	-0.6238	-0.4305	0.2812	0.6173	0.7324	0.8351	-0.1101	-0.3761	-0.4989	-0.5758	-0.1157	-0.0479	-0.1219	-0.3292	-0.2657	0.0263	0.071	-0.4106	-0.1501	0.094	-0.2243	0.3587	0.4526	-0.1704	-0.4276	-0.2032	-0.4577	0.1471	-0.1883
Tryptophanyl-Lysine				331.175	neg	-0.2575	-0.2253	0.1227	-0.1565	0.0037	-0.0738	-0.2311	-0.2506	0.438	-0.0924	-0.0577	-0.0698	-0.3046	-0.1585	-0.2951	-0.5439	-0.4602	0.3394	0.5335	0.6836	0.7341	0.0334	-0.3747	-0.3972	-0.5619	-0.0734	0.0156	-0.0831	-0.3259	-0.2168	-0.1217	0.1666	-0.3619	-0.1304	0.2024	-0.3031	0.1726	0.3906	-0.1498	-0.2676	-0.0891	-0.3386	0.2808	-0.2382
11b-Hydroxyprogesterone		HMDB0004031		331.191	neg	-0.2399	-0.0554	0.0224	-0.0868	-0.2215	-0.1928	-0.6474	-0.3061	-0.1625	0.3104	0.2549	0.2888	-0.1002	-0.0601	-0.2623	-0.462	-0.207	0.9159	0.8062	0.9573	0.8347	0.0816	-0.3641	-0.4035	-0.7568	0.2567	-0.0176	0.0119	-0.4984	0.0602	-0.0873	0.0637	0.1492	-0.2348	0.1535	-0.3211	-0.333	0.3149	0.3437	0.0572	0.3847	-0.1133	0.1679	-0.045
16-a-Hydroxypregnenolone ; 17Alpha-Hydroxypregnenolone ; 17a-Hydroxypregnenolone ; 21-Hydroxypregnenolone		C05138 ; HMDB0000315 ; HMDB0000363		331.228	neg	-0.1317	0.0377	-0.0015	-0.0079	0.0414	-0.1755	-0.1066	-0.2631	-0.0211	0.4407	0.2171	0.4795	-0.0845	0.3719	0.0623	-0.035	0.0713	0.7914	0.6641	0.6155	0.3455	0.4927	-0.2225	-0.0295	-0.2574	0.3589	0.3168	0.2704	-0.0272	-0.0531	0.1101	-0.05	-0.1874	-0.3246	0.1561	-0.2391	-0.0553	0.1525	0.4193	0.3923	0.604	0.096	0.702	0.1792
Adrenic acid ; Adrenic Acid	PUFA(22:4)	C16527 ; HMDB0002226		331.263	neg	-0.267	-0.2151	0.1733	-0.0516	-0.1995	-0.2326	0.4882	0.2195	0.9057	-0.1392	-0.4674	-0.6854	-0.6942	-0.4711	-0.6898	-1.0808	-0.8784	0.1705	0.1858	0.3473	0.4534	-0.0096	-0.4018	-0.491	-0.4014	0.4724	0.2886	-0.1487	-0.1207	-0.0947	0.1258	-0.1141	0.1084	-0.0359	0.0703	0.1221	0.1538	0.4875	0.2077	0.4996	1.0208	0.8938	1.4191	0.1335
15-Deoxy-Pgd2				332.199	neg	-0.2701	0.0712	-0.0015	-0.1464	-0.1847	-0.6275	-0.6359	0.0246	0.3507	0.092	-0.1091	0.2576	-0.5275	-0.091	-0.5848	-0.1161	-0.0287	0.5603	0.5846	0.6463	0.8332	-0.3166	-0.3358	-0.4507	-0.4889	-0.0895	0.0132	-0.1815	-0.1862	-0.106	0.0692	-0.0565	0.079	0.1297	-0.1994	-0.4523	-0.0699	-0.3755	0.0703	-0.0886	0.0983	-0.2774	0.3082	-0.482
(Gal)4 (Glc)1 (GlcNAc)3 (LFuc)2 (Cer)1 ; 10Z,13Z,16Z-Docosatriynoic Acid ; 13Z,16Z,19Z-Docosatrienoic Acid ; Gm2A ; Lactoisooctaosylceramide ((Gal)4 (Glc)1 (GlcNAc)3 (Cer)1) ; Monofucosyllactoisooctaosylceramide ; Monosialylgalactosylgloboside ; V3(Neuac)2-Gb5Cer ((Gal)3 (GalNAc)1 (Glc)1 (Neu5Ac)2 (Cer)1)		G00079 ; C16534 ; G00078 ; G04561 ; G00098 ; G00100		332.27	neg	-0.2848	-0.2717	0.2018	-0.102	-0.2326	-0.0015	0.4816	0.5147	0.7393	-0.1364	0.0589	-0.3543	-0.3726	-0.2972	-0.4632	-0.8608	-0.584	-0.0358	0.1608	0.3211	0.2785	0.2217	-0.4247	-0.4132	-0.1667	0.3905	0.2318	-0.2161	0.0252	-0.1853	-0.2062	0.2375	-0.6009	0.0602	0.0712	-0.0622	0.7835	0.6696	-0.0727	0.1925	0.806	0.6511	1.0384	-0.0552
Nicotinamide Ribotide		C00455		333.049	neg	-0.1736	-0.0084	-0.1457	0.2224	0.4748	-0.9067	0.0256	-0.3513	-0.6869	0.9049	0.1569	0.0378	-0.363	1.0661	0.1164	0.7696	-0.0942	1.4911	0.8935	0.7135	0.0947	0.5493	0.2838	0.1854	0.2745	1.2029	0.306	-0.0034	0.0653	-0.1602	-0.2203	0.1661	0.0015	-0.58	-0.2549	-0.5281	-0.0365	-0.0264	1.3441	0.6864	0.4086	0.689	0.6182	0.7691
Arginyl-Cystinyl-Glycine				333.134	neg	-0.5266	-0.389	-1.6631	-0.4423	-0.1592	-1.5137	-0.8134	-0.6753	-1.7529	0.1638	-0.4139	-0.9636	-1.2739	0.4978	-0.9668	-0.3321	-1.0761	0.9292	0.2981	0.6291	0.4865	-0.0786	-0.6709	-0.7721	-1.6181	0.8351	-0.1273	-1.1018	-0.9829	-0.7837	-0.2058	-0.2468	-0.5949	-0.3646	-0.621	-0.9453	-0.5641	-0.6471	1.3753	0.2258	-0.3238	-0.2952	0.4921	-0.2718
15-Keto-13,14-dihydroprostaglandin A2 ; Delta-12-Prostaglandin J2 ; Prostaglandin A2 ; Prostaglandin B2 ; 12-Oxo-Leukotriene B4 ; 15(S)-Hydroperoxy-Epe ; 5(S),6(S)-Epoxy-15(S)-Hydroxy-7E,9E,11Z,13E-Eicosatetraenoic Acid Anion ; 5-Hydroperoxy-Epa ; 5-Oxo-12(S)-Hydroxy-Eicosa-6E,8Z,10E,14Z-Tetraenoate ; 5-Oxo-6-Trans-Leukotriene B4 ; Delta12-Prostaglandin J2 ; Leukotriene B5 ; Prostaglandin J2 ; Pr…		C05957 ; C05953 ; C05954 ; C05955 ; HMDB0001244 ; HMDB0004238 ; HMDB0002752 ; HMDB0004236		333.206	neg	-0.3342	-0.3792	0.1102	-0.4065	-0.4119	-0.1108	-0.5454	-0.5112	-0.0605	0.4351	0.1618	0.2543	-0.1213	-0.0546	-0.8556	-0.4907	-0.447	0.9901	0.8777	1.1183	1.1697	0.1148	-0.5995	-0.7322	-0.8744	0.4983	0.0175	0.0238	-0.4626	0.0151	-0.3683	0.2803	-0.149	-0.4427	0.5436	-0.5207	-0.3558	0.5351	0.4937	0.0719	0.336	-0.0561	0.1158	-0.2735
21-Hydroxyallopregnanolone ; Tetrahydrodeoxycorticosterone		C13713 ; HMDB0000879		333.243	neg	-0.1059	-0.1432	0.0624	-0.1602	-0.1575	-0.1154	-0.2415	-0.5608	0.1296	0.2636	0.0074	0.0495	-0.1126	0.2521	-0.1202	-0.1373	-0.392	0.5623	0.2497	0.6862	0.6864	0.1538	-0.1576	-0.4245	-0.3068	0.3202	-0.0388	-0.115	-0.0664	-0.3122	-0.1806	0.1988	-0.0005	-0.4006	-0.0673	-0.4505	-0.2824	0.0461	0.6779	-0.1063	0.2224	-0.0636	0.6342	0.1244
Docosatrienoic acid		HMDB0002823		333.28	neg	0.0582	-0.3381	0.1199	-0.1712	-0.3181	0.2277	0.1899	0.1333	0.5138	0.2419	0.2423	0.0077	0.236	0.3233	-0.1341	-0.1872	0.4858	0.2129	0.1629	0.7081	1.2494	0.4834	0.3279	0.0141	0.4476	0.7472	0.5087	0.3146	0.4385	-0.0621	-0.3617	0.2675	0.405	-0.0467	0.1787	-0.1031	-0.2834	0.3764	1.2375	1.0056	1.1233	1.0291	1.6132	1.7391
S-Formylglutathionate		C01031		334.071	neg	-0.3764	0.1584	0.1166	-0.1538	0.0253	-0.3299	-0.1358	-0.3629	0.7191	-0.0027	-0.4625	-0.2644	-0.5885	0.28	-0.4683	0.1565	-0.9829	0.5081	-0.2795	0.5733	-0.3819	-0.2959	-0.094	-0.1471	-1.2519	0.3314	-0.1497	-0.4932	-0.0866	-0.5311	0.047	0.0634	-0.2834	-0.4292	-0.5556	-0.5178	-0.3425	-0.2975	0.9915	0.106	-0.1874	-0.1799	0.2186	-0.3704
Cystyl-Leucyl-Threonine				334.145	neg	-0.2645	-0.0547	0.1366	0.0098	-0.2166	-0.1474	-0.2455	-0.2657	0.4725	-0.1183	-0.2597	-0.2667	-0.3432	-0.1396	-0.365	-0.0717	-0.7786	0.4313	0.4446	0.3036	0.4995	-0.253	-0.0581	-0.1379	-0.8176	0.2958	0	-0.3507	-0.1784	-0.4611	0.0968	0.0674	-0.3714	-0.0973	-0.0699	-0.5285	0.2455	0.267	0.4857	-0.0593	-0.1871	-0.1634	0.0388	0.0456
5,12-Dihydroxy-6,8,10,14-Eicosatetraenoic Acid ; 6-Trans-Leukotriene B4 (5S,12R-Dihydroxy-6E,8E,10E,14Z-Eicosatetraenoic Acid)				334.212	neg	-0.0172	-0.3143	0.1249	-0.281	-0.325	0.2372	-0.5448	-0.6088	0.4711	0.3228	0.2874	0.2231	-0.3119	0.0094	-0.8958	-0.8898	-0.4638	0.813	0.6686	0.8354	0.9623	0.1649	-0.9193	-0.4761	-1.1913	0.5486	0.126	-0.0637	-0.2862	-0.0534	-0.1368	0.1505	-0.1873	-0.401	0.3713	-0.233	-0.0076	0.0841	0.5437	0.2737	0.3422	-0.0847	0.2314	-0.0497
13Z,16Z-Docosadienoic Acid		C16533		334.285	neg	-0.2599	-0.3241	0.1656	-0.3219	-0.6947	0.365	-0.2912	-0.1363	0.8603	-0.1447	0.1686	-0.3905	0.2333	0.2807	-0.387	-0.266	0.2463	-0.1115	0.4186	0.957	1.0797	0.1807	-0.22	-0.1406	0.1619	0.4595	0.2254	0.0154	0.3739	-0.1662	-0.038	0.0616	0.3419	0.4888	0.8012	-0.6787	-0.189	0.8391	0.7203	0.4314	0.7043	0.5938	1.0286	0.8075
6-Methyl-griseofulvin		HMDB0061129		335.069	neg	-0.0931	0.0474	0.0203	-0.2177	-0.2494	-0.27	-0.1881	-0.1218	0.2628	0.2316	-0.2365	-0.3599	-0.3588	0.3692	-0.4446	-0.045	-0.7195	0.7402	-0.0293	0.0564	0.2424	-0.0675	0.1115	-0.1219	-0.5975	0.4177	-0.0877	-0.2831	-0.0202	-0.4119	-0.2782	0.2467	-0.3514	-0.5057	-0.2499	-0.5297	-0.0261	-0.0164	0.9211	-0.0507	-0.141	0.0605	0.0515	-0.1163
11H-14,15-EETA ; 12(S)-HPETE ; 14,15-DiHETE ; 15(S)-HPETE ; 17,18-DiHETE ; 5,15-DiHETE ; 6-trans-12-epi-Leukotriene B4 ; 6-trans-Leukotriene B4 ; 8,15-DiHETE ; Hepoxilin A3 ; Prostaglandin A1 ; (5Z,9E,14Z)-(8Xi,11R,12S)-11,12-Epoxy-8-Hydroxyicosa-5,9,14-Trienoate ; 10,11-Dihydro-12-Oxo-Ltb4 ; 12-Hydroperoxyeicosa-5,8,10,14-tetraenoate ; 14,15-Dihete ; 15S-Hydroperoxyeicosatetraenoate ; 5(S)-Hydro…		C04849 ; C05965 ; C02165 ; C04685 ; C00959 ; C04686 ; HMDB0004693 ; HMDB0004243 ; HMDB0010204 ; HMDB0004244 ; HMDB0010211 ; HMDB0010216 ; HMDB0005088 ; HMDB0005087 ; HMDB0010219 ; HMDB0004688 ; HMDB0002656		335.222	neg	-0.2297	0.0383	0.005	-0.1851	-0.1243	0.0337	-0.312	-0.1453	0.098	0.0956	0.2699	0.5538	-0.1493	-0.1314	-0.1335	-0.1995	-0.1696	0.5148	0.4934	1.0944	0.6218	0.0053	-0.193	-0.2763	-0.5206	0.1875	0.009	0.2996	-0.322	-0.1116	0.0353	0.0328	-0.0935	-0.0159	0.0639	-0.2218	-0.2148	0.0821	0.313	0.2535	0.7339	0.0276	0.0735	0.0269
Pregnanetriol		HMDB0006070		335.258	neg	-0.1695	-0.1041	0.0569	-0.2745	-0.0948	-0.4457	-0.432	-0.0762	0.5846	-0.2597	0.0091	0.0729	-0.0361	0.099	-0.2616	-0.3109	-0.2202	0.448	0.0025	0.7133	0.645	0.1688	-0.1876	-0.13	-0.4154	0.0674	0.0576	-0.0533	-0.3313	-0.2743	0.0743	0.0495	-0.3448	-0.3434	-0.205	-0.5173	0.2554	0.1281	-0.0524	-0.3105	0.1298	-0.1436	0.2335	-0.0243
D-Glucose 1,6-Bisphosphate		C01231		335.964	neg	0.4902	0.1584	-0.7804	0.3903	0.4278	-0.1241	-0.0198	0.2586	-0.2958	0.5635	0.1547	0.2913	0.0982	0.6794	0.4093	0.5998	-0.075	1.0946	-0.0706	0.3627	0.1449	0.3511	0.2425	0.2829	0.1686	0.9115	0.2016	0.1717	0.3766	-0.4105	0.0415	0.1044	-0.3908	-0.3691	-0.3327	-0.1965	-0.3245	-0.1801	1.0597	0.2041	-0.0287	0.4489	0.3877	-0.3377
Hydroxymethylglutathione		C14180		336.088	neg	-0.4367	-0.0199	0.1781	-0.2299	-0.2226	-0.1593	-0.5754	-0.1636	0.6686	0.1276	-0.4214	-0.56	-0.4094	0.1789	-0.4048	0.1014	-1.0058	0.8146	0.0054	0.5025	0.0966	-0.0728	-0.2557	-0.2684	-1.1045	0.509	-0.196	-0.4372	-0.0837	-0.7189	0.0495	0.1008	-0.5477	-0.1634	-0.2806	-0.6444	-0.0586	-0.146	0.9951	-0.0454	-0.4432	-0.5713	0.196	-0.2823
11Z-Docosenoic Acid				336.301	neg	1.3737	-0.2834	-0.5095	1.1752	-0.7387	0.6786	1.3667	-0.0525	0.2632	1.045	1.9	1.1944	1.8401	2.7914	1.4133	0.3527	1.4811	0.4311	1.4177	2.1823	1.9664	2.8719	0.5369	1.241	1.3343	1.2344	0.5733	0.8281	1.3024	1.2868	0.8134	-0.8673	1.2806	1.397	1.1059	-0.7646	-1.552	0.7301	1.431	0.7761	0.8254	2.1878	1.4305	1.3727
5-Amino-1-(5-Phospho-D-Ribosyl)Imidazole-4-Carboxamide		C04677		337.055	neg	-0.2016	-0.2494	0.108	-0.1868	-0.2939	-0.2365	-0.16	-0.0944	0.0514	-0.0609	-0.195	-0.2906	-0.1365	-0.013	-0.0516	-0.0172	-0.052	0.601	0.3499	0.8593	0.6282	0.1827	0.0648	0.0174	-0.0486	0.283	-0.0535	-0.3759	-0.2338	-0.0182	-0.2095	0.1231	-0.1179	-0.3671	-0.1609	0.043	-0.0552	0.2285	0.3208	-0.1445	-0.0266	0.5378	0.0827	0.2127
Asparaginyl-Cysteinyl-Cysteine				337.063	neg	-0.0649	-0.2009	0.0796	-0.0989	0.0429	-0.3878	0.0702	0.0579	0.039	-0.2501	-0.1734	-0.0341	-0.2312	-0.0518	-0.1065	-0.5464	-0.5428	0.4473	0.2844	0.2042	0.1531	0.0681	-0.2747	-0.3318	-0.5348	0.1027	-0.1016	-0.3137	-0.2797	0.1099	-0.0332	0.0272	0.0822	0.0162	0.3237	0.0656	0.2916	0.4732	0.0492	-0.1568	-0.1964	-0.2573	0.1195	0.2927
4-beta-OH-gliclazide ; 6-alpha-OH-gliclazide ; 6-beta-OH-gliclazide ; 7-alpha-OH-gliclazide ; 7-beta-OH-gliclazide ; Methyl-hydroxy-gliclazide				337.109	neg	-0.2469	-0.2345	0.1492	0.0336	-0.0791	-0.4098	-0.1747	-0.1959	0.2697	-0.0431	-0.0318	0.2649	-0.5712	0.0339	-0.1824	-0.8614	-0.6683	0.6084	0.4415	1.4613	0.348	-0.1524	-0.3887	-0.6929	-0.973	-0.0388	0.0338	-0.0634	-0.3113	-0.4096	0.3299	-0.2272	-0.0799	0.0394	-0.1129	-0.378	0.1483	0.2166	0.2786	-0.012	0.3444	-0.0506	-0.209	-0.1212
10,11-dihydro-leukotriene B4 ; 11,12-DiHETrE ; 14,15-DiHETrE ; 5,6-DHET ; 8,9-DiHETrE ; 10,11-Dihydro-12-Epi-Leukotriene B4 ; 10,11-Dihydro-Leukotriene B4 ; 15-Hydroperoxyeicosa-8Z,11Z,13E-Trienoate		HMDB0012504 ; HMDB0002314 ; HMDB0002265 ; HMDB0002343 ; HMDB0002311		337.237	neg	-0.4251	-0.0066	0.0403	-0.5542	-0.2548	-0.0163	-0.9546	-0.4916	-0.0316	0.6601	0.1349	0.4096	-0.1125	0.4202	-0.4739	-0.2431	-0.7806	1.008	0.7602	1.7025	1.2707	0.7953	-0.4054	-0.5726	-0.8205	0.4507	0.0837	0.2507	-0.2735	-0.4003	0.0795	0.068	-0.3417	-0.0577	0.3104	-0.7428	-0.5405	0.0393	0.714	0.5146	0.8273	0.4285	0.5155	-0.1697
Cetoleic acid ; 13-Docosenoate		C08316 ; HMDB0002884		337.311	neg	0.1893	0.1041	-0.4471	-0.107	0.0845	0.1188	0.1734	0.228	-0.0404	0.2514	0.75	0.442	0.8916	1.0887	0.5283	0.0496	1.634	-0.1803	0.4044	0.874	1.5219	1.3861	0.4296	0.7515	1.4442	0.1673	0.4247	0.5352	0.8708	0.3952	0.6168	-0.416	0.6415	0.9896	0.7324	-0.4271	-0.3703	0.5803	0.3867	0.351	0.5915	1.485	1.0473	1.0103
5-Amino-1-(5-Phospho-D-Ribosyl)Imidazole-4-Carboxylate		C04751		338.038	neg	0.0373	-0.1111	0.0472	-0.8572	0.0794	-0.3577	-0.2446	-0.0877	-0.2265	-0.3516	-0.1698	0.1548	-0.2383	-0.0692	-0.2992	-0.4531	-0.6714	0.4149	-0.1707	-0.0071	-0.3517	-0.1553	-0.3027	-0.2448	-0.4717	-0.366	-0.5046	-0.26	0.0541	-0.1911	0.18	-0.0577	-0.3668	-0.193	-0.1477	-0.246	-0.0045	0.3058	0.1964	-0.1255	0.0978	-0.0709	0.0715	-0.7071
Cystyl-Seryl-Methionine				338.087	neg	-0.3651	-0.246	0.1522	-0.2215	0.0918	-0.3629	0.0237	-0.0454	0.2988	-0.0851	-0.2449	-0.1922	-0.2136	-0.0485	-0.2662	-0.3157	-0.1458	0.6368	0.5911	0.345	0.2656	-0.3348	0.0552	-0.1565	-0.4009	0.2909	-0.1285	-0.2857	-0.0799	-0.4832	0.1037	0.0676	-0.3115	-0.2499	-0.1221	-0.3595	0.0525	0.3094	0.1251	-0.0732	-0.2605	-0.2619	0.0132	-0.1928
nor-Levomethadyl acetate ; noracymethadol		HMDB0061169 ; HMDB0061036		338.21	neg	-0.7034	-0.1204	0.1479	-0.7916	0.1287	0.4277	-0.5976	-0.3796	0.657	0.4354	-0.0786	-0.2421	0.0144	0.5556	-0.2926	-0.6349	-0.1852	1.4192	0.1719	0.8397	0.7323	2.3365	-0.4081	-0.372	-0.3386	0.4714	-0.3161	0.1858	0.0666	-0.1363	0.0735	0.0373	0.3431	0.6079	0.4193	-0.6095	0.2046	-0.1078	0.684	-0.0505	-0.0629	0.2958	0.2183	-0.1654
Oleoyl glycine		HMDB0013631		338.27	neg	0.0161	-0.0955	-0.0092	-0.5724	-0.2771	0.0257	-0.7978	0.0667	0.3133	0.6556	0.3286	0.0785	0.1416	0.2029	0.1282	0.0489	-0.2407	0.6266	0.3502	0.2171	0.8635	0.8458	0.0295	0.104	-0.1116	0.1722	0.0743	0.2163	0.3108	0.1559	-0.0659	0.0226	-0.3219	-0.3075	0.3744	-0.4946	-0.2241	0.5051	0.5748	0.257	0.0918	0.2157	0.5812	-0.0271
(1R,2R,3R,4R,5R,6S)-2,3,5,6-Tetrahydroxy-4-(Phosphonatooxy)Cyclohexyl Phosphate ; 1D-Myo-Inositol 1,3-Bisphosphate ; 1D-Myo-Inositol 3,4-Bisphosphate ; Beta-D-Fructofuranose 2,6-Bisphosphate ; D-Fructose 1,6-Bisphosphate ; D-Tagatofuranose 1,6-Bisphosphate		C01220 ; C04062 ; C04063 ; C00665 ; C00354 ; C03785		338.988	neg	-0.3058	-0.3029	0.1567	0.2159	0.1025	0.3384	-0.0116	0.0644	0.1322	0.0465	0.0526	-0.1545	0.1327	-0.2967	0.4478	-0.2009	0.0599	-0.1313	0.7487	-0.1521	-0.0864	0.0466	-0.3987	-0.3028	-0.1056	-0.0678	-0.3512	-0.2305	-0.2919	0.6798	-0.4168	-0.361	1.3592	0.2622	-0.303	0.5847	-0.1363	-0.0554	0.89	0.7923	1.1654	1.1828	1.4525	1.5255
3-(3-Hydroxy-Phenyl)Propionate Hydroxy Derivative Glucuronide				339.073	neg	-0.2512	0.3011	-0.0781	-0.3586	-0.3622	-0.6158	-0.5982	0.3007	-0.0939	0.2041	0.1922	0.0195	0.011	0.1394	-0.369	-0.1018	-0.6531	0.7355	0.3129	0.7192	0.1235	0.3786	0.4777	0.6461	-0.1052	0.8577	0.3103	0.4143	0.3078	-0.3386	0.0721	0.056	-0.1527	-0.1176	0.0027	-0.0987	0.3995	0.0406	0.5664	0.2311	0.2767	0.1635	0.3584	0.1173
Sulindac sulfide		HMDB0060614		339.086	neg	-0.4017	-0.0232	0.1008	-0.4254	-0.3339	-0.172	-0.372	-0.1806	-0.0301	0.2195	-0.2196	0.1974	-0.2745	-0.0694	-0.1887	0.0383	-0.7423	0.9418	0.5231	0.7634	0.7095	0.3459	0.1665	0.1939	-0.4937	0.4296	0.1045	0.2844	0.2783	-0.439	0.0976	0.0094	0.0533	0.049	-0.3698	0.0441	0.1397	-0.0428	0.6781	0.0619	0.1347	0.0606	0.4279	0.0136
3-Ketolactose		C05403		339.094	neg	-0.2596	0.0757	0.0099	-0.1692	-0.2521	-0.1685	-0.1897	-0.0136	0.2732	0.1047	-0.0592	0.1085	0.035	0.3925	0.1158	-0.2798	-0.5268	0.8906	0.528	0.8628	0.8328	0.5061	0.3146	0.0041	-0.2331	0.4119	0.3074	0.1073	0.1815	-0.2279	0.12	-0.0336	0.0606	-0.0006	-0.0513	-0.0881	-0.0548	-0.1949	0.5505	0.4506	0.1557	0.0976	0.5476	0.4333
Citalopram N-oxide		HMDB0060654		339.151	neg	-0.4975	-0.2814	0.2287	-0.3716	-0.3884	-0.0559	-0.6395	-0.428	0.4454	-0.0187	0.0104	0.1408	-0.1326	0.156	-0.1823	-0.3664	-0.4167	0.2115	0.3571	0.767	0.525	0.2073	-0.1033	-0.1844	-0.3928	-0.1163	0.0574	0.0292	-0.0762	-0.378	-0.0059	0.1335	-0.4048	-0.2929	0.1894	-0.6295	0.2906	0.2553	0.0098	-0.0564	0.0303	-0.1944	-0.0091	-0.1513
Prolyl-Glutaminyl-Proline				339.165	neg	-0.0109	-0.1204	0.0286	-0.257	-0.3522	0.0321	-0.5461	-0.3674	0.2288	0.1668	0.1827	0.1301	0.0272	0.4525	0.0256	-0.2556	0.0238	0.3239	0.3622	0.6789	0.4844	0.2685	0.0957	-0.3348	-0.1117	-0.0186	0.0634	-0.0503	-0.1247	-0.2831	-0.011	0.1077	0.0516	0.0229	0.255	-0.3012	-0.0072	0.0173	-0.0515	0.0289	0.2163	0.0518	0.3356	-0.037
Glycyl-Histidyl-Lysine				339.181	neg	-0.309	-0.0055	0.0121	-0.2095	-0.3905	0.0042	-0.4286	-0.2897	-0.0441	0.4004	0.1803	0.4078	0.2037	0.7555	-0.1685	-0.1535	-0.0711	0.5226	0.5024	1.0259	0.8409	0.533	-0.1809	-0.1862	-0.254	0.2652	-0.0937	0.257	-0.1061	-0.0868	-0.0455	0.0695	-0.188	-0.1066	0.1728	-0.4322	0.0845	-0.1079	0.0249	-0.0514	0.3875	0.1163	0.1435	-0.2408
Behenic acid ; Docosanoic Acid	SFA(Behenate)	C08281 ; HMDB0000944		339.326	neg	-0.1303	-0.1067	0.0118	0.1003	-0.3688	0.0642	-0.0301	-0.2136	0.0513	-0.1096	-0.1263	0.1909	-0.036	0.0463	0.0462	0.1521	0.8113	0.075	-0.1027	0.6583	0.7302	0.2476	-0.2545	-0.1483	0.3916	-0.1106	-0.4505	-0.1233	-0.3048	0.0764	-0.1254	0.0664	0.2226	-0.0302	0.6038	-0.0722	0.5521	0.8099	-0.2002	-0.1862	0.2493	-0.1142	0.2331	0.3914
1'-OH-midazolam ; 4-OH-midazolam ; 4-hydroxymidazolam ; Alpha-hydroxymidazolam		HMDB0061090 ; HMDB0061089		340.067	neg	-0.6742	-0.2239	0.1685	-0.5094	-0.3171	-0.3673	-0.6046	-0.3544	0.405	0.3568	0.2426	0.0759	-0.0173	0.2971	-0.214	0.197	-0.9431	0.718	0.4736	0.9277	0.828	0.1005	-0.0575	-0.307	-0.7731	0.471	0.2024	0.144	0.1231	-0.5047	-0.1306	0.1931	-0.2426	-0.0943	-0.0468	-0.4395	-0.0184	-0.159	0.9176	0.6941	0.6248	0.5369	0.644	0.3777
Tyrosyl-Cysteinyl-Glycine				340.098	neg	-0.3147	-0.2445	0.1397	-0.5366	-0.2275	-0.008	-0.8803	-0.2356	0.6063	0.2845	0.0957	0.212	0.0582	0.0639	-0.475	-0.1861	-0.3747	0.426	0.97	1.0029	1.0571	-0.0379	-0.3151	-0.5302	-0.5686	0.157	-0.1113	0.0337	0.0272	-0.404	-0.0511	0.1836	-0.432	-0.1593	-0.0271	-0.4528	-0.1019	0.2631	0.3188	0.1419	0.4143	0.1619	0.2292	-0.144
Dodecenoyl Carnitine ; trans-2-Dodecenoylcarnitine		HMDB0013326		340.251	neg	0.1681	0.2195	0.1936	-0.2464	0.0544	0.0635	-1.368	-0.5305	0.0649	1.7843	1.2633	1.6841	0.9544	1.0098	0.1577	0.2488	-1.4204	2.177	2.4374	2.7068	2.9192	1.4367	-0.5822	0.0815	-2.0679	1.2066	0.9531	1.3123	0.6666	0.2247	-0.4479	0.3642	-0.3579	-1.0916	0.4148	-0.8778	-1.9812	-0.241	2.2683	1.9951	2.5546	1.6693	2.2421	1.5218
glucuronide-conjugate of 3-methoxy-acetaminophen				341.076	neg	-0.5701	-0.0003	0.1185	-0.4642	0.1736	-0.1983	-0.592	0.1399	0.0398	-0.0204	-0.2097	-0.1286	-0.4934	0.2133	-0.3367	0.7	-0.7371	0.5978	0.5769	0.5073	0.2103	-0.0289	-0.0202	0.1525	-0.3492	0.5272	0.3146	-0.1459	0.1703	-0.353	0.0691	0.013	-0.2821	-0.2065	-0.2751	-0.5413	0.0744	-0.3332	1.1661	0.3114	0.1692	0.1428	0.3853	-0.2299
Clozapine N-oxide		HMDB0060900		341.117	neg	-0.515	-0.3324	0.2216	-0.2575	-0.2461	0.0174	-0.2512	-0.2602	0.5161	-0.3765	-0.1113	-0.107	-0.2468	-0.2455	-0.3078	-0.621	-0.4797	0.0758	0.1324	0.1167	0.1042	-0.3279	-0.2748	-0.6519	-0.5698	-0.2902	-0.2158	-0.2655	-0.3454	-0.2129	0.0983	-0.0119	-0.1287	0.1398	0.0299	-0.0781	0.4086	0.308	-0.3348	-0.197	-0.1509	-0.414	-0.177	-0.0519
desacyl dehydro-pravastatin				341.138	neg	-0.0896	-0.2626	0.0892	-0.1735	-0.0203	-0.2044	-0.4241	-0.2837	0.2784	0.203	0.0879	0.1811	-0.1047	-0.1333	-0.0214	-0.2761	-0.3741	0.5676	0.5018	0.9108	0.9024	-0.07	0.0489	-0.2508	-0.5656	0.055	0.0734	0.105	-0.1834	-0.4587	0.0421	0.1123	-0.1856	-0.0414	0.1366	-0.3145	0.363	0.2772	0.0863	-0.0131	0.3591	0.0133	0.1606	0.0585
Prolyl-Valyl-Glutamine				341.181	neg	-0.0227	-0.0964	-0.005	-0.1249	-0.1893	-0.1836	-0.4239	-0.3214	0.0876	0.5719	0.3884	0.3782	0.1853	0.5856	-0.1559	0.1107	-0.2131	0.5262	0.8977	0.8302	0.9206	0.6292	0.0091	-0.1927	-0.2966	0.3418	0.1673	0.1839	-0.0999	-0.0447	-0.2495	0.1688	-0.3155	-0.1732	-0.022	-0.3628	-0.3651	-0.1198	0.5676	0.265	0.6446	0.4283	0.7485	0.1874
Histidyl-Lysyl-Lysine				341.196	neg	0.0635	0.0036	-0.0271	-0.1382	-0.0774	-0.2101	-0.9257	-0.4832	-0.2649	1.1068	0.8276	0.7376	0.5023	0.9869	0.0305	0.2397	-0.3235	1.2199	1.6035	1.5617	1.9726	1.0451	-0.1912	-0.1541	-0.7867	0.8745	0.5917	0.5319	0.0595	0.158	-0.1875	0.0917	-0.3419	-0.5423	0.2848	-0.6454	-0.9163	-0.2338	0.8755	0.7595	1.0611	0.6924	1.0651	0.5787
2,3-Dinor-TXB2		HMDB0002904		341.196	neg	0.0575	0.0144	-0.0297	-0.1513	-0.0811	-0.2087	-0.9318	-0.4872	-0.2675	1.1045	0.8288	0.7448	0.5023	0.9869	0.0261	0.2357	-0.3162	1.2393	1.6043	1.5786	1.9822	1.0451	-0.1848	-0.158	-0.8055	0.8778	0.5921	0.5317	0.0559	0.1575	-0.1913	0.0976	-0.3469	-0.542	0.2825	-0.6253	-0.9202	-0.2294	0.8796	0.758	1.072	0.6918	1.0666	0.5765
17-Hydroxymethylethisterone		HMDB0060710		341.211	neg	-0.2609	-0.0316	0.0273	-0.2136	-0.1438	-0.2152	-0.7248	-0.5227	-0.2281	0.7837	0.425	0.4756	0.2701	0.809	-0.1143	0.1218	-0.3186	0.8375	0.9723	1.112	1.2572	0.6939	-0.2737	-0.1396	-0.5976	0.6306	0.0821	0.204	-0.0678	-0.1283	-0.1145	0.1468	-0.2649	-0.31	0.1319	-0.5411	-0.515	-0.1355	0.5492	0.3431	0.6626	0.4213	0.6242	0.1201
O-Desmethylindomethacin		HMDB0060545		342.054	neg	-0.25	-0.0097	-0.2722	-0.1287	0.1078	-0.2219	-0.1919	0.0605	-0.523	0.3267	0.2664	0.6392	0.5748	0.2894	0.4047	0.9354	0.571	0.3828	0.2364	0.4108	-0.0417	0.0568	0.0257	0.7297	0.8132	0.2572	0.1212	0.6402	0.6096	-0.1386	0.0922	-0.0516	-0.6034	-0.1206	-0.2126	-0.1398	-0.1481	-0.0151	1.0497	0.4037	0.3445	0.5545	0.0601	0.5675
N-Didesmethyl-tamoxifen		HMDB0061086		342.185	neg	-0.1026	-0.0127	-0.012	-0.0602	0.0689	-0.0272	-0.4729	-0.212	-0.0023	0.5338	0.5047	0.3178	0.3808	0.7734	0.2728	0.1927	-0.1204	0.562	1.0458	0.86	1.0162	0.6951	0.2182	-0.2372	-0.2485	0.4295	0.2751	0.2917	0.1942	0.118	0.1247	-0.1734	-0.398	-0.2976	0.1493	-0.6082	-0.0656	-0.3138	0.354	0.3417	0.4814	0.104	0.6474	0.0064
1-Hydroperoxy-8-Carboxyoctyl 3,4-Epoxynon-(2E)-Enyl Ether				342.202	neg	0.085	0.0206	-0.0307	-0.3818	-0.057	0.0188	-1.057	-0.5102	-0.1453	1.1263	0.8969	0.6082	0.618	1.139	0.0398	0.4296	-0.1586	1.258	1.5506	1.4473	1.9934	1.0036	-0.2067	-0.2166	-0.6254	0.8685	0.6178	0.4795	0.1687	0.0266	-0.302	0.2446	-0.3832	-0.393	0.1231	-0.4434	-0.9376	-0.2321	0.874	0.8094	1.1384	0.6495	1.042	0.711
Dodecanoylcarnitine ; Lauroyl Carnitine				342.265	neg	-0.076	-0.1727	0.0127	-0.026	-0.3123	0.1014	-0.5733	-0.2727	-0.0309	0.9914	0.7818	0.8943	0.25	0.5742	0.0607	-0.0282	-0.3276	1.3884	1.0497	1.3932	1.2019	0.7103	-0.1552	-0.3273	-0.5677	0.6515	0.1316	0.5812	-0.1789	0.2574	-0.3267	0.1207	-0.304	-0.469	0.5563	-0.2646	-0.3752	0.2096	0.8289	0.7463	1.208	0.53	0.664	0.404
Thiamin Monophosphate		C01081		343.062	neg	-0.2333	-0.1793	0.1184	-0.1579	-0.2878	-0.2782	-0.258	-0.0362	0.1279	0.1456	0.057	-0.1795	-0.3094	-0.1852	-0.2955	-0.4622	-0.6906	0.5622	0.3858	0.524	0.6595	-0.3406	-0.1208	-0.6635	-0.8555	0.057	0.3167	-0.3961	-0.2739	-0.1641	-0.0503	0.1118	-0.3152	0.0409	-0.1116	-0.2884	0.0708	0.2439	0.1233	-0.0044	0.2015	-0.1622	0.1108	-0.2961
Nitropyridine metabolite of nifedipine ; dehydronifedipine		HMDB0061041		343.093	neg	0.0517	0.1953	-0.0796	0.0785	0.5244	-0.264	-0.4286	0.1167	0.0163	-0.0993	-0.3201	-0.2313	-0.2538	-0.1428	-0.2844	-0.0566	-0.5267	0.8454	0.2422	0.7956	0.7243	-0.3759	-0.1589	-0.1348	-0.8777	0.1264	-0.0058	-0.3969	0.2256	-0.5281	0.156	0.0028	-0.0351	0.0646	-0.0451	-0.3846	-0.1382	-0.0695	0.5524	0.127	0.0756	0.4497	0.384	0.1816
Tyrosyl-Tyrosine				343.132	neg	-0.388	-0.1408	0.1678	-0.2935	-0.2729	-0.0947	-0.2494	-0.0746	0.7189	-0.2604	0.0877	-0.4874	-0.3304	-0.3379	-0.052	-0.8945	-0.496	0.2383	0.7079	0.6997	0.7994	-0.1477	-0.2054	-0.6202	-0.5806	-0.2968	0.1521	-0.4099	-0.3976	-0.2746	0.165	-0.0418	-0.3655	0.0535	0.0037	-0.2967	1.052	0.9283	-0.3914	-0.3733	-0.2077	-0.4304	0.1325	0.0891
11-Dehydrocorticosterone		HMDB0004029		343.191	neg	-0.7487	-1.4016	-2.5493	-0.4476	-1.0497	-1.8658	-0.6776	-1.04	-1.9834	-0.3277	-0.5041	-1.3669	-1.401	-0.4726	-0.9567	-1.6289	-1.0286	0.2453	0.6716	0.4487	1.1368	-0.5393	-0.9643	-1.6232	-1.0669	-0.3634	-0.3132	-1.2705	-1.391	0.747	-0.0726	-0.6897	1.272	0.7294	-0.2163	0.8116	0.1787	-0.4175	1.0399	0.9465	1.0858	0.8327	1.6266	1.4904
Isolecyl-Glycyl-Arginine				343.21	neg	0.0044	-0.2299	0.0495	-0.0296	-0.2489	-0.1385	-0.3246	-0.3798	0.1553	0.4043	0.3406	-0.0115	-0.0907	0.1645	-0.1168	-0.4254	-0.5164	0.8118	1.0944	0.9141	1.4417	0.1934	-0.3752	-0.5523	-0.6476	0.2103	0.2452	-0.1099	-0.2558	0.008	-0.0376	-0.0037	-0.065	-0.2782	0.2056	-0.2139	0.082	0.0395	0.2806	0.2317	0.364	0.0728	0.5048	0.1152
16(17)-EpDPE ; 17-HDoHE ; 19(20)-EpDPE		HMDB0013621 ; HMDB0010213 ; HMDB0013620		343.228	neg	-0.0566	-0.1796	0.0716	-0.0717	-0.2159	0.036	-0.2707	-0.3345	0.3228	0.2696	0.1691	-0.0593	-0.1149	0.0337	-0.1308	-0.4774	-0.5493	0.5457	0.8439	0.7423	1.2543	0.0212	-0.3792	-0.4189	-0.472	0.159	0.1672	-0.1685	-0.2326	-0.2383	0.073	-0.0072	-0.1871	-0.3171	0.0889	-0.2533	0.0708	0.1325	0.1278	0.1061	0.1776	0.0357	0.3217	0.0885
hydroxy metabolite of nifedipine				344.067	neg	0.1627	-0.1466	0.7465	0.0162	-0.1243	0.2264	0.1312	0.2595	0.8388	-0.1809	-0.0781	-0.376	0.0344	-0.4732	-0.4077	-1.4174	-1.4473	-0.1898	0.097	-0.1071	-0.053	-0.3054	-0.8935	-1.1482	-1.1115	-0.0928	-0.5498	-0.595	-0.7345	0.1711	-0.4954	0.0587	-0.0404	-0.4464	-0.2307	0.0968	-0.208	0.4404	0.2625	-0.2269	-0.2394	-0.478	0.2113	0.0543
Omeprazole		C07324		344.11	neg	-0.1814	-0.438	-1.0026	-0.1797	-0.1485	-0.9511	-0.7331	-0.3759	-0.788	0.2281	-0.144	-0.6308	-0.4457	-0.2848	-0.3868	-0.8888	-0.7182	0.6536	1.0226	0.7842	1.1453	-0.1071	-0.3528	-0.9157	-1.0608	0.2254	0.2163	-0.6214	-0.6137	0.028	0.0825	-0.1412	0.4891	0.2531	-0.1521	0.093	-0.0685	-0.1887	0.9619	0.6408	0.5798	0.4377	0.9798	0.7511
Sebacoyl Carnitine				344.21	neg	-0.0334	-0.3697	0.1241	-0.0467	-0.2126	-0.1761	-0.1134	-0.2245	0.386	0.1754	0.1269	-0.1645	-0.1401	0.0123	-0.1403	-0.7549	-0.3771	0.563	0.9126	0.5831	1.3555	0.1451	-0.404	-0.8136	-0.3677	0.0842	0.1179	-0.3222	-0.3295	-0.0199	0.0836	-0.0797	-0.2039	-0.1749	0.2639	-0.0918	0.9902	0.718	-0.0602	-0.1452	0.0128	-0.2364	0.5185	0.0064
N1-(2-Hydroxyethyl)flurazepam		HMDB0060853		345.082	neg	-0.0368	-0.1707	0.0698	0.147	-0.0914	-0.1705	-0.3567	-0.2756	0.0314	0.0629	-0.2677	-0.2522	-0.4843	-0.1185	-0.5069	-0.2696	-0.6113	0.9159	0.4615	0.4443	0.4576	-0.3012	-0.1198	-0.4671	-0.8593	0.4238	-0.098	-0.4619	0.0252	-0.373	-0.2074	0.2246	-0.3804	-0.3166	-0.0807	-0.683	-0.4433	0.1456	0.5551	0.1447	-0.0254	0.052	0.0447	-0.0548
Nifedipine		C07266		345.111	neg	0.0399	-0.2409	0.1222	-0.1866	0.0761	-0.1662	-0.3309	-0.282	0.5692	0.0158	-0.2071	-0.4299	-0.3864	-0.3441	-0.3456	-0.6052	-0.6164	0.3389	0.4704	0.3033	0.7101	-0.2603	-0.2806	-0.506	-0.8486	-0.0209	0.0988	-0.4485	-0.2945	-0.2107	0.1869	-0.0943	-0.2107	-0.1244	0.0731	-0.404	0.1082	0.1126	0.1222	-0.22	-0.2064	-0.2157	-0.0638	-0.2968
Arginyl-Alanyl-Threonine				345.189	neg	-0.2599	-0.2137	0.1512	-0.0843	-0.1137	-0.1611	0.0096	-0.1682	0.648	-0.0016	0.2531	0.0049	-0.0222	-0.0194	-0.0529	-0.5978	0.0139	0.3786	0.9561	0.7711	1.173	-0.1376	0.077	-0.2407	0.1653	0.0276	0.2496	-0.0231	0.0678	-0.198	0.089	0.0095	-0.0188	0.0886	0.0569	-0.0183	1.2093	1.0234	-0.2307	-0.1324	0.0966	-0.1129	0.1804	0.0868
11-Deoxycortisol ; 21-Deoxycortisol ; 21-Hydroxy-5b-pregnane-3,11,20-trione ; 4-Pregnene-11Beta,17Alpha-Diol-3,20-Dione ; Cortexolone ; Corticosterone		C05488 ; C05497 ; HMDB0004030 ; HMDB0006756 ; HMDB0000015		345.207	neg	-0.1546	-0.0932	0.0373	-0.3857	-0.3729	-0.0726	-0.188	-0.2237	0.1131	0.1884	0.0831	0.0168	-0.1758	0.1124	-0.2335	-0.5191	-0.2613	0.5221	0.6917	0.5563	0.878	0.066	-0.2171	-0.4413	-0.2042	0.0333	-0.0565	-0.241	-0.3363	-0.1347	-0.1102	0.1405	-0.151	-0.1278	0.0504	-0.0626	-0.0726	-0.0033	0.1808	-0.038	0.162	0.0776	0.3265	-0.0265
Adenosine Monophosphate ; Dgmp		C00020 ; C00362		346.055	neg	-0.0816	-0.1492	0.3274	-0.441	-0.741	-0.1307	0.2041	0.2021	0.4253	0.0049	-0.0907	-0.5879	0.0823	0.4186	-0.3624	-1.2693	-0.7477	-1.4176	-0.7303	-1.843	-2.3232	0.59	0.0261	-0.6131	-0.4294	0.2007	0.2586	-0.0643	-0.0204	0.2644	-0.227	1.0173	-0.2194	-0.5495	0.2981	0.2389	-0.0517	1.117	-0.0347	-0.1502	0.2852	0.1013	-0.0423	0.3328
Torasemide				346.11	neg	-0.1337	-0.3131	0.0086	-0.2443	-0.5101	-0.4342	-0.1014	-0.0989	0.1226	-0.1418	-0.0631	-0.5104	-0.17	0.0449	-0.3455	-1.1095	-0.7071	0.2331	0.2519	0.1191	0.0897	0.2156	-0.1805	-0.6865	-0.6094	0.1618	0.1458	-0.313	-0.1642	-0.1585	-0.2202	0.1657	0.1958	0.0665	-0.0213	-0.2334	-0.3286	0.0579	0.5103	0.3202	0.4196	0.1502	0.3726	0.2451
O-Arachidonoyl Ethanolamine ; Anandamide		C11695		346.274	neg	-0.2203	-0.2095	0.0761	-0.77	-0.5065	0.1848	-0.1816	-0.3607	0.4545	-0.1417	0.2109	0.1654	0.4014	0.2114	0.1855	-0.4461	-0.0481	-0.5661	-0.2676	-0.0937	0.0854	0.467	0.122	0.2706	0.726	-0.0666	0.2587	0.2024	0.7266	0.0483	0.0303	-0.0939	-0.4581	-0.1975	0.0612	-0.6249	-0.4327	0.502	-0.2795	-0.4469	-0.5955	-0.2269	0.096	-0.3303
2-Keto-3-Deoxy-D-Glycero-D-Galactononic Acid 9-Phosphate				347.038	neg	-0.0427	-0.0896	-0.0031	-0.0803	-0.0928	-0.0513	0.2755	-0.0649	0.0663	0.1347	-0.0443	-0.0033	0.0118	0.4527	-0.408	-0.6588	-0.5129	0.0809	0.3168	-0.0484	-0.6132	0.19	-0.164	0.2521	-0.0533	0.1123	0.1259	0.2241	-0.0768	0.2938	-0.4125	-0.1096	0.2606	-0.428	-0.243	0.1367	-0.1197	0.1118	0.4521	0.2177	0.4733	0.4973	0.4978	0.7782
Inosine-5'-Monophosphate		C00130		347.039	neg	-0.0641	-0.0801	-0.0055	-0.1013	-0.1114	-0.0737	0.254	0.0434	0.0432	0.2246	0.005	0.0323	0.0715	0.4642	-0.4076	-0.5614	-0.3217	0.1866	0.3424	-0.0542	-0.5619	0.3919	0.1431	0.2475	-0.0728	0.2925	0.2757	0.2352	-0.0608	0.2458	-0.3647	-0.0645	0.1496	-0.4506	-0.1979	0.0737	-0.0715	0.0608	0.4724	0.2754	0.4576	0.5216	0.5565	0.8316
Alanyl-Arginyl-Cysteine				347.15	neg	0.143	-0.1652	0.0153	-0.0963	0.0448	-0.1584	-0.1734	0.0368	0.1172	0.0921	-0.0685	-0.1535	-0.2504	0.2148	-0.3015	-0.4286	-0.5826	0.7124	0.7122	0.5917	0.6758	0.1617	-0.2478	-0.7397	-0.4094	0.138	0.1664	-0.0491	-0.3725	0.0426	0.0952	-0.1254	0.0614	0.1328	0.0614	-0.2789	-0.1601	-0.0455	0.411	0.0422	0.2279	0.0508	0.3055	0.2137
Arginyl-Seryl-Serine				347.166	neg	0.3047	-0.4032	0.0749	0.0441	-0.4503	-0.2592	-0.2637	-0.3724	0.205	-0.2231	-0.0581	-0.12	-0.4962	-0.2596	-0.3117	-0.6874	-0.5827	0.1905	0.3438	0.6669	0.6003	-0.1026	-0.2911	-0.6191	-0.4637	-0.3177	-0.2139	-0.2185	-0.4818	0.2086	-0.0166	-0.125	-0.2063	-0.373	-0.0527	-0.1582	1.4825	1.2007	-0.4479	-0.4067	-0.0794	-0.5024	-0.1642	-0.4305
17Alpha,21-Dihydroxypregnenolone		C05487		347.222	neg	-0.0696	0.5068	0.0386	-0.0829	-0.1554	-0.0532	-0.4728	-0.3566	-0.1203	1.2906	0.9253	0.7403	0.3616	0.6515	-0.1809	0.4984	-0.6585	1.6582	1.4452	1.4475	1.7111	0.9402	0.0002	0.0027	-0.7746	0.9735	0.6635	0.4585	0.1165	0.2433	-0.5187	0.1024	-0.0321	-0.5286	0.082	-0.4573	-0.7742	-0.2394	1.3291	1.1072	1.2374	0.7248	0.8361	0.5884
Dihomo-Gamma-Linolenoyl Ethanolamide ; Dihomo-gamma-Linolenoyl ethanolamide		HMDB0013625		348.29	neg	0.7968	-0.0018	-0.5561	0.8992	-0.4514	0.3036	1.0599	0.3628	0.1165	0.6012	1.0016	0.438	1.1315	1.5264	1.2093	0.1609	1.3292	0.1574	0.8526	0.8637	0.5539	1.7406	0.4391	1.0549	1.5923	0.6874	0.1165	0.2839	0.6958	1.989	0.4707	-0.1917	2.2309	1.3326	1.2689	0.7328	-0.3091	0.5351	1.0787	0.5429	0.0376	1.6502	1.2135	0.818
Estrone sulfate ; Estrone 3-Sulfate		C02538 ; HMDB0001425		349.11	neg	-0.1514	-0.1817	0.1596	-0.2942	0.032	-0.1694	-0.4418	-0.256	0.628	-0.1023	-0.0158	-0.5327	-0.4679	-0.2107	-0.0916	-0.7271	-0.5549	0.5752	0.3682	0.4136	0.2908	-0.1293	-0.2214	-0.5688	-0.6789	0.0562	0.0503	-0.5116	-0.2542	-0.5767	0.1612	0.0451	-0.2193	-0.1332	0.1942	-0.1157	0.1295	0.2799	0.287	0.0025	-0.1798	-0.1008	0.0519	0.0244
Glycyl-Lysyl-Phenylalanine				349.187	neg	-0.2298	-0.1447	0.0655	-0.2096	-0.0165	-0.333	-0.4009	-0.2236	-0.172	0.003	0.3439	-0.084	-0.2674	0.1416	0.1086	-0.617	-0.4465	0.3381	0.9789	0.8451	0.5627	-0.0033	0.0779	-0.4445	-0.5697	-0.0652	0.3252	0.0428	-0.4181	-0.0669	0.0315	-0.0103	-0.1408	-0.0671	0.1173	-0.1396	-0.1971	-0.1514	0.1474	0.1182	0.438	-0.1333	0.3128	0.2485
15-Keto-prostaglandin E2 ; Prostaglandin D3 ; Prostaglandin E3 ; Resolvin E1 ; 20-Oxo-Leukotriene B4 ; Prostaglandin H3 ; Prostaglandin-D3 ; Prostaglandin-E3		C13802 ; C06439 ; HMDB0003175 ; HMDB0003034 ; HMDB0002664 ; HMDB0010410		349.201	neg	-0.0854	-0.3199	0.1041	-0.2698	-0.459	-0.1522	-0.6642	-0.4793	0.094	-0.1171	-0.3071	-0.193	-0.7115	-0.2913	-0.8145	-1.2871	-0.792	0.5252	0.3233	0.6925	0.5634	-0.3601	-0.8253	-0.8599	-1.3764	-0.2151	-0.309	-0.4155	-0.8483	0.0811	-0.2959	0.2025	-0.0656	-0.4058	0.5566	-0.3182	0.1026	0.4618	-0.2183	-0.4551	-0.4116	-0.7026	-0.473	-0.801
carboxy-gliclazide				350.08	neg	0.1014	0.1354	-0.0487	-0.0482	0.3042	-0.4143	-0.1425	0.0657	-0.0301	-0.2164	0.1627	-0.034	-0.224	-0.1293	-0.0685	-0.6964	-1.3102	0.2728	-0.1233	-0.2209	-0.5041	-0.083	-0.0573	-0.675	-1.291	-0.2172	-0.0611	-0.431	-0.3482	-0.5219	0.1622	-0.0084	-0.2701	-0.249	-0.01	-0.4062	0.0746	-0.0502	0.241	0.0321	-0.1857	-0.1396	0.142	-0.0784
Tryptophanyl-Phenylalanine				350.148	neg	-0.3184	-0.8458	-2.0594	-0.1184	-0.5066	-1.7392	-0.6905	-0.753	-1.8773	0.0239	-0.2697	-0.7536	-1.0475	-0.1393	-0.6095	-1.1609	-0.9698	0.7391	0.8656	0.6207	1.2908	-0.1186	-0.4781	-0.8553	-1.1985	0.1535	-0.0189	-0.8588	-1.0531	0.1827	-0.0752	-0.8466	0.7118	0.1795	-0.5657	0.2906	-0.2504	-0.7461	1.1479	0.9968	0.9335	0.8439	1.315	1.2717
Estradiol-17beta 3-sulfate		HMDB0004448		351.125	neg	-0.2658	-0.3347	0.2369	-0.185	0.0541	-0.1157	-0.5251	-0.0869	0.565	-0.2846	-0.114	-0.5004	-0.3398	-0.1785	-0.2985	-0.7179	-0.4835	0.4112	0.4967	0.4273	0.698	-0.2797	-0.165	-0.7083	-0.7479	-0.0345	0.1689	-0.5444	-0.2455	-0.4603	0.193	-0.0049	-0.4693	0.0987	-0.026	-0.3945	0.671	0.4499	-0.1355	-0.2215	-0.2354	-0.2808	-0.1146	-0.2414
13,14-Dihydro-15-keto-PGE2 ; 15-Keto-prostaglandin F2a ; 20-Hydroxy-leukotriene B4 ; 15-Keto-Prostaglandin F2A ; 5,12,20-Trihete ; Lipoxin A4 ; Lipoxin B4 ; Prostaglandin D2 ; Prostaglandin E2 ; Prostaglandin H2 ; Prostaglandin I2 ; Thromboxane A2 ; W-Hydroxyl Leukotriene B4		C06314 ; C06315 ; C00696 ; C00584 ; C00427 ; C01312 ; C02198 ; C04853 ; HMDB0002776 ; HMDB0004240 ; HMDB0001509		351.217	neg	0.0907	0.0064	-0.0466	-0.2988	-0.1445	-0.1238	-0.346	-0.3072	-0.192	0.2442	0.0883	0.2184	-0.0398	-0.011	-0.2362	-0.4148	-0.1921	0.4108	0.2411	0.5499	0.3854	0.0238	-0.2923	-0.2538	-0.458	0.1612	-0.1131	0.0226	-0.1676	0.0233	-0.0529	0.0172	0.1371	0.2493	0.1574	-0.1271	-0.0091	0.0292	0.1179	0.0692	0.3406	0.2125	0.2367	0.0812
MG(0:0/18:3(6Z,9Z,12Z)/0:0) ; MG(0:0/18:3(9Z,12Z,15Z)/0:0) ; MG(18:3(6Z,9Z,12Z)/0:0/0:0) ; MG(18:3(9Z,12Z,15Z)/0:0/0:0)	MG(18:3)	HMDB0011539 ; HMDB0011540 ; HMDB0011569 ; HMDB0011570	SLM:000335925; SLM:000335925; SLM:000335975; SLM:000335975	351.253	neg	0.2318	0.0317	-0.0726	0.0616	0.046	-0.3843	-0.705	-0.5652	-0.5225	1.1022	0.6549	0.7361	0.3864	0.3618	-0.1183	0.2503	-0.3469	1.4323	1.2144	1.3398	1.3775	0.7163	-0.3623	-0.0847	-0.57	0.7413	0.3311	0.3543	0.0101	0.0829	-0.0203	0.0444	-0.4305	-0.2553	0.2654	-0.3095	-0.7849	-0.3002	0.9026	0.5316	1.0678	0.494	0.7622	0.2694
4''-Hydroxy-5-carboxy-lumiracoxib		HMDB0060770		352.038	neg	-0.0882	0.0671	-0.9251	-0.1543	-0.0465	-1.0366	-0.4817	-0.1025	-1.0833	-0.1692	0.2239	-0.2224	-0.3944	0.0759	-0.5441	-1.0617	-1.3631	0.0902	0.0114	-0.5082	-1.0157	-0.16	-0.5415	-0.7518	-1.5873	-0.0815	-0.0288	-0.6479	-0.7473	-0.3603	-0.0543	-0.0324	-0.387	-0.28	-0.6273	-0.4208	-0.0267	-0.2794	0.4872	0.2037	-0.04	0.0043	0.4137	0.0371
lansoprazole sulfide		HMDB0061003		352.075	neg	-0.017	0.0484	0.0024	-0.008	-0.011	-0.2495	-0.2369	-0.3682	0.2023	0.0429	-0.029	-0.1254	-0.2295	0.1165	-0.1187	-0.0612	-0.6612	0.4361	0.1545	0.3662	0.3721	-0.3977	-0.1475	-0.5886	-0.5501	0.1567	-0.0329	-0.4035	-0.0392	-0.0696	0.0753	0.0143	-0.0138	-0.1799	-0.2029	-0.0686	-0.1	-0.0658	0.389	0.1541	-0.1455	0.088	0.3201	-0.0589
4-(4-Chlorophenyl)-1-[4-(4-fluorophenyl)-4-oxobutyl]-pyridinium (HPP+)		HMDB0061000		352.091	neg	-0.3905	0.1333	-0.0214	0.0337	0.3825	-0.6625	-0.4686	-0.1616	0.235	0.1969	-0.0249	-0.014	-0.2986	0.0485	-0.2236	-0.0275	-0.5545	0.4511	0.524	1.0957	0.7557	-0.3049	-0.1739	-0.2705	-0.7407	0.2874	0.0917	-0.0403	0.0268	-0.0668	0.0573	-0.0618	-0.1216	-0.0009	-0.1908	-0.4045	-0.1542	-0.0971	0.5181	-0.0121	0.0294	0.2734	0.1215	-0.0549
S-Adenosylmethioninamine		C01137		353.139	neg	-0.2305	-0.2815	0.1746	-0.1446	-0.1021	-0.0486	-0.3689	-0.1967	0.3027	-0.0057	0.0971	-0.2147	-0.1619	0.106	-0.0853	-0.4478	-0.3666	0.5021	0.7288	0.5618	0.6525	0.0084	0.1004	-0.1919	-0.5486	0.0465	0.1635	-0.1586	-0.0718	-0.3192	0.1103	-0.0228	-0.4612	0.0233	-0.1388	-0.2982	0.3651	0.1212	0.0766	-0.092	-0.0153	0.0145	0.1909	-0.0465
Histidyl-Glutaminyl-Alanine				353.158	neg	-0.294	-0.2022	0.1131	-0.4448	-0.2474	-0.0376	-0.3364	-0.3674	0.0754	0.1184	0.1379	0.1069	-0.011	0.343	-0.0251	0.1074	-0.0914	0.4567	0.608	0.5051	0.4603	0.4816	-0.1682	0.154	-0.1681	0.2045	0.2084	0.0136	0.1143	-0.33	-0.0318	0.1071	-0.404	-0.0914	0.1756	-0.3533	-0.1322	0.1621	0.3744	0.1959	0.0714	0.2412	0.2038	-0.0368
Propofol glucuronide		HMDB0060933		353.159	neg	-0.3118	-0.1443	0.0972	-0.5194	-0.2907	-0.1349	-0.4163	-0.4326	0.0285	0.0937	0.0791	0.0661	-0.0673	0.4351	-0.1086	0.2723	-0.0885	0.3839	0.6038	0.5247	0.4909	0.4316	-0.2027	0.0344	-0.2279	0.1849	0.1845	-0.0238	0.1054	-0.4237	-0.0323	0.1325	-0.4024	-0.1145	0.1853	-0.379	-0.065	0.1913	0.3598	0.164	0.1017	0.2413	0.2282	-0.1227
Histidyl-Lysyl-Alanine				353.197	neg	-0.6534	-0.0174	0.0869	-0.5157	-0.1636	0.3587	-0.8778	-0.4004	0.2436	0.2977	0.0181	0.0665	-0.0965	0.7707	-0.2661	-0.5082	-0.4624	1.0423	0.197	1.2681	0.9736	2.9482	-0.2999	-0.512	-0.2953	0.5216	-0.2412	0.6147	-0.1982	-0.3006	0.0578	0.1007	-0.4158	0.3185	0.3202	-0.6359	0.0886	-0.0342	0.6332	0.0197	0.3528	0.3141	0.3333	0.0629
11,12,15-THETA ; 11b-PGF2a ; 13,14-Dihydro-15-keto PGF2a ; 8-Isoprostaglandin F2a ; Prostaglandin D1 ; Prostaglandin F2a ; 20-Oh-10,11-Dihydro-Leukotriene B4 ; Prostaglandin E1 ; Prostaglandin F2Alpha ; Prostaglandin H1 ; Prostaglandin-D1 ; Prostaglandin-F2Beta		C04741 ; C00639 ; C06438 ; C02314 ; HMDB0004684 ; HMDB0010199 ; HMDB0004685 ; HMDB0005083 ; HMDB0005102 ; HMDB0001139		353.232	neg	-0.4983	-0.109	0.0781	-0.3173	-0.304	-0.0799	-0.7593	-0.6032	0.0699	0.5333	0.2608	0.6644	-0.0031	0.4143	-0.2634	-0.3929	-0.6588	0.9428	0.8534	1.524	1.3787	1.2877	-0.3492	-0.4425	-0.8675	0.4632	0.0907	0.5251	-0.0312	-0.2957	-0.2584	0.2604	-0.1124	-0.3248	0.2906	-0.6286	-0.6497	0.089	0.7445	0.374	0.9305	0.3709	0.688	0.0047
1-Linoleoylglycerol ; MG(0:0/18:2(9Z,12Z)/0:0) ; MG(18:2(9Z,12Z)/0:0/0:0)	MG(18:2)	HMDB0011538 ; HMDB0011568	SLM:000335924; SLM:000335973	353.269	neg	-0.0136	0.503	0.6016	0.0217	-0.2246	0.0203	-1.2832	-0.4603	-0.3114	2.4317	1.6765	2.0052	1.3113	1.1395	0.195	1.4557	-0.8111	2.5449	2.0784	2.855	3.127	1.5196	0.0102	-0.0444	-1.2234	1.6842	1.0159	1.4313	0.9326	0.3294	-0.8064	0.2017	-0.4348	-0.9484	0.2466	-0.4736	-1.4912	-0.3317	2.149	1.7943	2.6962	1.4095	1.658	1.1536
W-Hydroxydocosanoicacid				354.314	neg	-0.5373	-0.251	0.2685	-0.7132	-1.2974	0.1727	-0.3958	-0.6286	0.8903	-0.2005	-0.0466	-0.0744	0.0843	0.2272	-0.8511	-1.0509	-0.7035	-0.0916	-0.5409	0.4579	0.1385	0.547	-0.565	-0.8338	-0.5196	-0.2296	-0.5613	-0.2325	-0.129	0.099	0.2028	-0.2593	0.0279	0.3285	0.1777	-1.0636	-0.6589	0.7029	0.0851	-0.6567	-0.1244	-0.0415	0.0077	-0.2769
Isolecyl-Prolyl-Lysine				355.234	neg	0.0906	0.1337	-0.1154	-0.1833	0.1491	-0.2599	-0.7262	-0.2655	-0.3532	0.9903	0.5696	0.8594	0.2585	0.283	-0.2472	0.0466	-0.3323	1.191	1.2898	1.7342	1.5633	0.7598	-0.4003	-0.1948	-0.6538	0.6945	0.3331	0.5495	0.0135	0.0274	0.024	-0.0072	-0.1571	-0.2995	0.0971	-0.3847	-0.7286	-0.1426	0.8907	0.5167	1.2105	0.4864	0.8158	0.3856
13,14-Dihydro PGE1 ; Prostaglandin F1a ; Prostaglandin-F1Alpha		C06475 ; HMDB0002689 ; HMDB0002685		355.248	neg	0.0058	0.0798	-0.0468	-0.0824	-0.0187	-0.1932	-0.4086	-0.0438	0.01	0.694	0.48	0.7959	0.1498	0.1941	-0.1661	-0.1566	-0.2497	0.9619	1.0189	1.5808	1.6344	0.4134	-0.3089	-0.31	-0.4755	0.5492	0.342	0.4773	0.0004	0.1558	-0.2592	0.1425	-0.0268	-0.3134	0.1731	-0.2921	-0.4186	-0.1583	0.9225	0.7004	1.2581	0.4852	0.8795	0.487
6Z,9Z,12Z,15Z,18Z,21Z-Tetracosahexaenoic Acid				355.264	neg	0.1577	0.1601	-0.3037	0.1965	-0.1267	-0.5255	0.3253	0.2203	-0.4657	1.2414	0.6324	0.703	0.4371	0.5645	-0.2683	0.346	-0.3327	1.4474	1.1307	1.6523	1.9855	0.6839	-0.7468	-0.3803	-0.6101	0.9231	0.3295	0.5318	0.1153	0.2893	-0.49	0.0951	-0.217	-0.4298	0.4168	-0.5354	-1.1706	0.1242	1.7311	1.3677	2.184	1.1025	1.4086	0.9005
1-Oleoylglycerol ; MG(0:0/18:1(11Z)/0:0) ; MG(0:0/18:1(9Z)/0:0) ; MG(18:1(11Z)/0:0/0:0) ; MG(18:1(9Z)/0:0/0:0)	MG(18:1)	HMDB0011536 ; HMDB0011537 ; HMDB0011566 ; HMDB0011567	SLM:000335923; SLM:000335923; SLM:000335971; SLM:000335971	355.284	neg	0.0839	0.6879	0.6246	0.1721	-0.3168	-0.0253	-1.3881	-0.3289	-0.4896	2.5897	1.9137	2.1257	1.9795	1.2005	0.4301	1.7454	0.5619	2.7518	2.2577	2.7167	3.5022	1.5674	0.0847	0.5644	0.196	1.8351	1.2796	1.6065	1.5148	0.4303	-0.9611	0.2626	-0.6893	-0.9557	0.2357	-0.5905	-1.388	-0.4141	2.4185	1.9622	2.6981	1.5748	1.7415	1.2015
1,4-Dihydroxy-midazolam				356.061	neg	-0.4892	-0.0019	0.0824	0.0165	0.1364	-0.1449	-0.5685	-0.472	-0.1409	0.5764	-0.1228	-0.1192	0.036	0.4832	-0.0966	0.6548	-0.3709	1.2809	0.4545	0.8468	0.6263	0.5434	-0.138	0.0972	-0.7735	0.9935	0.2477	-0.186	0.2343	-0.5227	0.0537	0.0336	-0.4985	-0.1152	-0.0368	-0.4044	-0.5739	0.1736	1.2213	0.3534	0.2309	0.3648	0.4612	0.0629
Haloperidol 1,2,3,6-tetrahydropyridine		HMDB0060905		356.124	neg	-0.263	-0.1953	0.1312	-0.2851	-0.1439	-0.419	-0.3262	-0.1321	0.3539	0.0951	0.0941	-0.085	-0.168	-0.1002	-0.1891	-0.2401	-0.4985	0.7003	0.8705	0.7465	1.0609	-0.2245	-0.0357	-0.438	-0.4629	0.0343	0.2238	-0.2323	-0.1828	-0.6243	0.279	-0.0529	-0.4216	-0.0657	0.0204	-0.4202	0.6162	0.4468	0.1017	-0.1196	-0.0345	-0.1111	0.0708	0.0497
Tryptophanyl-Prolyl-Glycine				356.149	neg	0.0252	-0.0362	0.0027	-0.1466	0.0424	-0.0349	-0.4107	-0.0989	0.0277	0.1273	0.178	-0.1153	-0.14	-0.0804	0.3274	-0.2642	-0.2451	0.8365	0.8413	0.7347	0.905	-0.2025	0.115	-0.2538	-0.6972	0.3284	0.3906	-0.2352	-0.2571	-0.2066	0.2636	-0.2066	-0.094	-0.0387	-0.1903	-0.3307	-0.4674	-0.2697	0.3015	0.2199	0.1798	0.1151	0.3315	0.3476
(S)-Laudanosine ; 5-hydroxypropafenone		HMDB0030213 ; HMDB0060988		356.185	neg	-0.0525	0.0032	-0.0284	-0.0567	-0.1078	-0.0662	-0.2899	-0.0664	0.1626	0.2444	0.3696	-0.1304	-0.1144	-0.0062	0.1434	0.0015	-0.1245	0.4161	0.6913	0.7981	0.9957	0.3142	0.0683	-0.2257	-0.1463	0.1072	0.1513	-0.0772	0.0136	-0.0196	0.2289	-0.1547	0.1262	-0.2636	0.1052	-0.1657	-0.2423	0.0012	0.4403	0.2588	0.1953	0.1181	0.58	0.4376
Pantetheine 4-Phosphate		C01134		357.09	neg	-0.2792	-0.0924	0.062	0.1907	0.0852	-0.1347	-0.2459	0.0878	0.217	0.3289	0.188	-0.0806	-0.1147	-0.1025	-0.2615	-0.1986	-0.1305	1.2267	0.7233	0.5553	0.5987	0.1891	-0.1423	-0.2911	0.0171	0.636	0.2767	0.0979	0.3718	-0.0706	-0.0148	-0.0436	-0.2349	0.1229	0.0766	-0.1643	-0.0405	0.1601	0.5273	0.1627	-0.0543	0.2193	0.1647	0.148
Aspartyl-Prolyl-Lysine				357.177	neg	-0.2259	-0.2032	0.1089	-0.1407	-0.0642	-0.0222	-0.3441	-0.2236	0.4049	-0.0186	0.103	0.0324	-0.1779	0.0751	-0.1219	-0.3638	-0.287	0.2374	0.5502	0.7248	0.759	0.0172	-0.0868	-0.4415	-0.3911	0.0819	0.1412	-0.1691	-0.1471	-0.2245	0.0372	0.0446	-0.1974	0.0383	0.0898	-0.3475	0.2406	0.2869	0.0607	0.0083	0.1253	0.0005	0.3164	0.0292
Kinetensin 1-3 ; Leucyl-Alanyl-Arginine				357.227	neg	0.0131	0.0018	-0.0282	-0.0553	-0.0475	-0.2381	-0.5097	-0.2387	-0.0984	0.7383	0.4531	0.6758	0.0629	0.4001	-0.1793	-0.1159	-0.4897	0.9303	1.1998	1.5902	1.3946	0.3469	-0.2485	-0.4018	-0.7172	0.5662	0.371	0.4549	-0.1945	0.1209	-0.2399	0.1326	-0.0091	-0.0822	0.1684	-0.4868	-0.4241	-0.1614	0.6645	0.6536	1.0552	0.247	0.7016	0.2962
6Z,9Z,12Z,15Z,18Z-Tetracosapentaenoic Acid ; 9Z,12Z,15Z,18Z,21Z-Tetracosapentaenoic Acid				357.279	neg	-0.1003	0.0834	0.0022	0.0635	-0.182	0.1124	0.8441	0.7703	0.9787	-0.0312	-0.0878	-0.1162	-0.1097	-0.3651	-0.6764	-0.4584	-0.2211	0.3696	0.2462	0.4334	0.6866	0.3104	-0.2497	-0.3168	0.0586	0.3938	0.4284	0.3357	0.1835	0.1778	-0.257	0.0796	0.3902	0.0789	-0.035	0.0301	0.1013	0.1298	0.3806	0.2084	0.685	0.2247	0.6468	-0.0769
Aspartyl-Glutamyl-Proline				358.126	neg	-0.0131	-0.0205	0.0021	-0.1002	-0.2318	-0.3455	-0.0927	-0.0257	0.3276	-0.0609	-0.2277	-0.1877	-0.2602	-0.1691	-0.2043	-0.879	-0.3454	0.2711	0.223	0.5644	0.5573	-0.3241	-0.271	-0.6816	-0.5282	0.0418	0.004	-0.344	-0.5511	-0.1542	-0.0806	0.1501	-0.2333	0.1701	0.0598	-0.0275	0.3515	0.0116	-0.0465	-0.0455	-0.1175	-0.0572	0.1092	0.1047
Norendoxifen		HMDB0060615		358.182	neg	-0.1348	-0.2422	0.0696	-0.1556	-0.1057	0.0298	-0.2316	0.1109	0.158	0.1882	0.0164	-0.1744	-0.2277	0.0589	-0.2153	-0.4885	0.0469	0.3776	0.4799	0.7022	0.4453	-0.1015	-0.1127	-0.4158	-0.1022	-0.0063	0.0052	-0.1791	-0.2318	-0.0621	0.0863	-0.0946	-0.2407	0.1348	-0.0432	-0.2249	0.3761	0.303	-0.1969	-0.2247	-0.0785	-0.2342	-0.1583	-0.1252
3-Hydroxydodecanoylcarnitine				358.259	neg	-0.0927	-0.1006	0.0357	-0.0869	-0.0943	0.1158	0.0129	-0.1972	-0.1497	0.1918	-0.0159	0.1945	0.0959	0.0815	-0.1301	-0.0766	-0.098	0.5065	0.2088	0.5014	0.3346	0.3575	-0.3743	-0.4581	-0.1398	-0.0196	-0.0102	0.0719	-0.3022	-0.1061	0.1448	-0.1421	0.4211	0.1718	-0.0198	0.0642	-0.2399	0.1273	0.4499	0.0763	0.5425	-0.1291	0.5284	0.1872
12Z,15Z,18Z,21Z-Tetracosatetraenoic Acid				358.287	neg	0.1481	-0.1695	0.0198	-0.1115	-0.1085	-0.1329	0.5653	0.0676	0.3821	0.1315	0.1089	0.2163	0.043	-0.038	-0.0809	-0.4631	0.2137	-0.2032	0.2839	0.2712	0.434	0.4913	0.0959	-0.2275	-0.1556	0.0826	0.294	0.1826	-0.0015	-0.0025	-0.14	0.0751	0.4818	0.0971	-0.0156	-0.1089	0.0785	0.1228	0.0768	0.1173	0.2679	0.1465	0.3376	-0.1777
Rosmarinic acid		HMDB0003572		359.078	neg	-0.6415	-0.0001	0.1582	-0.325	-0.1485	-0.1092	-0.3834	0.0006	0.4382	-0.4255	-0.3356	-0.3946	-0.8633	-0.217	-0.3292	-0.5662	-1.1893	0.5362	0.1271	0.2211	-0.1137	-0.5475	-0.0401	-0.5957	-0.9501	0.0784	-0.0364	-0.5069	-0.5318	-0.4356	0.1311	0.0677	-0.6215	-0.0047	-0.0883	-0.3771	1.5093	1.1005	-0.1007	-0.4293	-0.5927	-0.9177	-0.6054	-0.3711
Asparaginyl-Methionyl-Proline				359.138	neg	-0.4199	-0.2527	0.1814	-0.3809	-0.1009	-0.2956	-0.4392	-0.3352	0.422	-0.2283	-0.0806	-0.3087	-0.4316	-0.2265	-0.2801	-0.4669	-0.6132	0.2792	0.2056	0.3437	0.5704	-0.2353	-0.3111	-0.7985	-0.8185	-0.0084	-0.1076	-0.4624	-0.4249	-0.3342	0.0372	0.0845	-0.5888	-0.0261	0.0513	-0.2836	0.3962	0.2251	-0.0086	-0.1352	-0.2479	-0.2776	-0.0409	-0.2287
Leucyl-Asparaginyl-Aspartate				359.155	neg	-0.6042	-1.2156	-2.3062	-0.3498	-0.8449	-1.8111	-0.5229	-1.1583	-1.7351	-0.4038	-0.6285	-1.1855	-1.1942	-0.6034	-1.0435	-1.7953	-1.1145	0.3374	0.7203	0.3885	1.0314	-0.3802	-1.046	-1.413	-1.3543	-0.4293	-0.3448	-1.1875	-1.2698	0.1056	0.0365	-0.6099	0.7278	0.3131	-0.2999	0.3862	-0.0584	-0.3887	0.7605	0.7237	0.6527	0.5579	1.0785	1.0331
Asparaginyl-Alanyl-Arginine				359.166	neg	-0.6296	-1.2289	-2.3052	-0.3993	-0.9646	-1.8568	-0.6365	-1.2084	-1.9391	-0.3679	-0.6307	-1.2652	-1.374	-0.6182	-0.9953	-1.7639	-1.3256	0.3339	0.5542	0.4953	1.0651	-0.4833	-1.0543	-1.5101	-1.4113	-0.2825	-0.3328	-1.2108	-1.4586	0.6743	0.0584	-0.341	1.0887	0.4882	-0.185	0.6644	0.1288	-0.2528	1.1132	0.9734	0.926	0.7334	1.4618	1.2199
Tryptophanyl-Glycyl-Valine				359.17	neg	-0.2023	-0.6575	-1.6801	-0.0765	-0.3516	-1.3158	-0.3582	-0.7308	-1.2785	0.1103	-0.2472	-0.7521	-0.7756	-0.3626	-0.4217	-1.3218	-1.0054	0.8212	0.9185	0.7726	1.5434	-0.1137	-0.6598	-0.9315	-1.1553	0.0859	-0.0078	-0.7381	-0.9626	0.3097	0.052	-0.4701	0.6308	0.2051	-0.2028	0.2227	-0.1057	-0.5054	0.855	0.8151	0.7141	0.6569	1.3077	0.9494
Aldosterone ; Cortisone ; Prednisolone		C01780 ; HMDB0014998		359.186	neg	-0.1953	-0.2031	0.1283	-0.0674	-0.1668	-0.3625	-0.1068	-0.3635	0.3256	-0.0603	-0.0876	-0.3357	-0.4021	-0.328	-0.1531	-0.781	-0.5527	0.4212	0.523	0.4818	0.9543	-0.2167	-0.2872	-0.4673	-0.4982	-0.0531	0.0145	-0.365	-0.5102	-0.209	0.0804	-0.01	-0.1975	-0.1163	-0.0535	-0.158	0.6165	0.3958	-0.0788	-0.1155	0.0063	-0.2499	0.2607	-0.0195
Valyl-Seryl-Arginine				359.206	neg	-0.0279	-0.1513	0.0343	0.0016	0.0002	-0.0037	-0.2158	-0.1496	0.0102	0.2155	0.2343	0.0955	-0.0714	0.0966	-0.1751	-0.301	-0.2466	0.5289	0.8816	0.6952	0.8678	0.2612	-0.0177	-0.2873	-0.2794	0.2099	0.2665	-0.0502	-0.151	-0.0797	0.0563	-0.0406	-0.1836	-0.0461	0.0706	-0.2992	0.0499	0.1107	0.1772	0.2334	0.2635	-0.001	0.2564	0.1161
1-beta-hydroxymedroxyprogesterone ; 2-beta-hydroxymedroxyprogesterone ; 6-beta-hydroxymedroxyprogesterone		HMDB0061065 ; HMDB0061064 ; HMDB0061063		359.222	neg	-0.1765	-0.1723	0.0718	-0.3204	-0.2413	-0.182	-0.3102	-0.1396	0.067	0.3701	0.1167	0.2504	-0.0698	0.2836	-0.3128	-0.5239	-0.414	0.7205	0.7072	0.9394	0.9443	0.284	-0.2397	-0.705	-0.509	0.273	0.1371	0.026	-0.1868	-0.2083	0.0003	0.0664	-0.2177	0.0032	0.2526	-0.3327	-0.0414	-0.001	0.4761	0.2414	0.3701	0.0659	0.5926	0.1641
9Z,12Z,15Z,18Z-Tetracosatetraenoic Acid				359.295	neg	0.1139	0.0117	-0.6905	0.1483	-0.1706	-0.3305	0.2932	-0.0859	-0.2844	0.2459	0.184	0.2256	0.2124	0.1466	-0.0508	-0.3804	0.6629	0.3505	0.4351	1.1135	1.4278	0.3459	-0.3136	-0.1023	-0.0151	0.6138	0.5086	0.5012	0.1015	0.0474	-0.2935	-0.0682	0.5748	0.2948	0.4725	0.4156	-0.4012	0.2442	1.0936	1.3548	1.5756	1.4175	1.5884	1.8922
Histidyl-Cystyl-Cysteine				360.079	neg	-0.4617	-0.123	0.1073	-0.7977	0.0282	-0.4367	0.0284	0.2332	0.486	-0.3812	-0.1866	-0.4997	-0.4448	-0.6357	-0.7335	-0.8183	-0.6848	0.4214	0.3361	0.0031	0.1341	-0.6105	-0.3111	-0.6912	-0.6994	0.2726	-0.1527	-0.4352	-0.5037	-0.6283	0.1915	0.058	-0.5837	-0.5446	0.26	-0.7294	0.9531	0.4935	-0.0924	-0.5359	-0.2524	-0.2597	-0.9101	-0.3908
5-Hydroxy Omeprazole				360.103	neg	-0.0158	0.0079	-0.001	-0.0894	0.0415	0.0192	-0.1286	-0.1596	0.2722	0.1249	0.0326	-0.4069	-0.2442	-0.1652	-0.5126	-0.269	-0.8619	0.9086	0.5945	0.7574	0.7314	-0.145	-0.2069	-0.3626	-1.0855	0.3035	0.2363	-0.1316	-0.4018	-0.4364	0.0843	0.0424	-0.4508	-0.2293	-0.1518	-0.1043	0.417	0.2904	0.0668	-0.3183	-0.1824	-0.2945	-0.3071	-0.4247
N-Arachidonoyl glycine		HMDB0005096		360.254	neg	-0.095	-0.2544	0.1122	0.066	-0.2081	-0.3129	-0.1042	-0.4153	0.181	-0.0403	0.1724	0.5298	-0.167	0.0162	-0.3114	-0.3987	-0.4585	0.3824	0.6499	1.1593	0.8258	-0.32	-0.4773	-0.2597	-0.0446	-0.0347	0.1232	0.2489	-0.2897	-0.0267	-0.1625	0.1144	0.2066	-0.0559	-0.1378	-0.0635	0.3623	0.6469	-0.1465	-0.0801	0.6934	-0.0854	0.3882	0.0664
Hydroxy Nifedipine				361.106	neg	-0.4358	-0.1952	0.1745	-0.2803	-0.0895	-0.2135	-0.3672	-0.2054	0.1538	-0.0298	-0.2513	-0.4206	-0.515	-0.3055	-0.2555	-0.6145	-0.7104	0.6691	0.2576	0.1792	0.5092	-0.1018	-0.0456	-0.6273	-0.8969	-0.0432	-0.2045	-0.365	-0.2082	-0.5072	0.2228	-0.0542	-0.3747	-0.1051	-0.1161	-0.598	0.4984	0.3618	-0.093	-0.3431	-0.406	-0.2639	-0.119	-0.2222
5-(3''-Hydroxyphenyl)-gamma-valerolactone-3''-O-glucuronide ; Secoisolariciresinol		HMDB0059991 ; HMDB0013692		361.166	neg	-0.0283	-0.0769	0.0246	0.0009	-0.2664	-0.2526	-0.4556	-0.1115	0.0355	0.0954	0.0475	-0.0626	-0.2738	-0.1801	-0.3538	-0.508	-0.4713	0.9581	0.6935	0.8423	0.8715	-0.1169	-0.3795	-0.322	-0.7075	0.0157	0.1104	-0.2609	-0.4088	-0.1812	-0.024	0.0604	0.0975	-0.042	-0.0549	-0.0712	0.1107	0.0768	0.133	-0.02	0.1104	-0.095	0.1933	-0.0267
Methionyl-Glycyl-Arginine				361.166	neg	-0.0244	-0.071	0.0252	0.0079	-0.2554	-0.2842	-0.3966	-0.0928	0.0145	0.1181	0.0478	-0.0366	-0.2699	-0.1866	-0.3529	-0.4641	-0.4843	0.9882	0.6973	0.863	0.892	-0.1228	-0.3691	-0.2588	-0.7041	0.07	0.1107	-0.2365	-0.4044	-0.1863	0.0083	0.0426	0.0822	-0.0246	-0.0376	-0.0425	0.173	0.1263	0.1214	-0.0481	0.1169	-0.1031	0.1745	-0.0692
Threonyl-Seryl-Arginine				361.184	neg	-0.21	-0.1587	0.0545	-0.1199	-0.3398	-0.2203	-0.5539	-0.1982	-0.0861	0.2809	0.1852	0.7238	0.0375	0.1212	-0.2374	-0.3739	-0.3172	0.48	0.9331	1.5114	1.0933	0.1562	-0.387	-0.3493	-0.6652	0.1706	0.1035	0.452	-0.4117	-0.1114	0.0094	0.0254	-0.1232	-0.0314	-0.0379	-0.2065	-0.037	-0.0442	0.2647	0.3328	1.1303	-0.0097	0.6503	0.0578
18-Hydroxycorticosterone ; Cortisol		C00735		361.202	neg	-0.1379	-0.0497	-0.0019	-0.2357	-0.2135	-0.3118	-0.2812	-0.5172	-0.3144	0.5791	0.2565	0.3302	-0.0977	0.3079	-0.2639	-0.202	-0.481	0.7341	0.7606	0.9707	1.3427	0.1825	-0.3264	-0.468	-0.5991	0.2977	0.1492	0.0148	-0.317	-0.0103	0.0145	-0.02	0.0985	-0.106	0.1089	-0.3669	-0.3663	0.1765	0.4244	0.2115	0.631	-0.0466	0.2944	0.0322
19,20-DiHDPA		HMDB0010214		361.237	neg	-0.0309	-0.1165	0.02	-0.2353	-0.3183	-0.0918	-0.661	-0.324	-0.1207	0.6691	0.3095	0.6078	0.1523	0.3062	-0.3298	-0.2028	-0.6877	1.1557	0.856	1.4942	1.1075	0.5278	-0.455	-0.5283	-0.8195	0.5959	0.1914	0.1677	-0.1506	-0.0328	-0.1907	0.1511	-0.1454	-0.3262	0.067	-0.2924	-0.6245	0.1069	0.6709	0.4485	0.6987	0.4261	0.7958	0.116
Guanosine-5'-Monophosphate		C00144		362.05	neg	-0.115	-0.3683	0.0595	-0.4853	-0.5936	-0.1808	-0.0314	-0.0163	0.1765	-0.0403	-0.0849	-0.4689	0.1676	0.2958	-0.1871	-1.0322	-0.5418	-1.022	-0.5144	-1.1422	-1.2026	0.4659	0.0059	-0.4206	-0.1551	0.0188	0.2278	0.0271	-0.0223	0.1016	-0.1971	0.5815	-0.1304	-0.3957	0.1055	0.0501	-0.0584	0.6466	0.1513	-0.0567	0.4512	0.3293	0.2392	0.6664
Torasemide-M1 ; Torasemide-M3				362.105	neg	-0.1714	-0.1964	0.1151	-0.0512	0.008	-0.2499	-0.2859	-0.1768	0.3251	0.067	0.0044	-0.1636	-0.1238	0.0557	-0.1232	-0.6152	-0.4229	0.3959	0.2733	0.3643	0.3962	-0.229	0.0028	-0.3987	-0.7422	0.348	-0.0179	-0.2782	-0.078	-0.2688	0.1194	0.0119	-0.1406	-0.2038	-0.143	-0.2484	0.0341	-0.105	0.2192	-0.1885	-0.2374	-0.0135	0.0667	0.2037
Xanthylic Acid		C00655		363.035	neg	-0.1793	-0.0359	-0.174	0.5176	0.4387	-0.0166	0.0076	0.1565	-0.2862	0.5791	0.3091	0.132	0.3936	0.9324	0.291	1.6918	-0.014	1.3265	0.1302	1.1438	0.3101	0.5426	0.5883	0.1932	-0.1016	1.7823	0.6541	0.0699	0.7842	-0.2223	0.0571	0.2977	-0.2763	-0.2086	-0.8618	-0.0624	-0.0833	0.0766	2.3433	0.3993	-0.0002	0.4346	-0.0291	0.2395
Arginyl-Cystinyl-Serine ; Seryl-Cysteinyl-Arginine				363.144	neg	-0.2785	0.0702	0.021	-0.1691	-0.1082	-0.4575	-0.1797	-0.1432	0.145	0.089	-0.021	-0.3277	-0.5545	-0.0517	-0.0871	-0.8089	-0.3491	0.4206	0.7031	0.6178	0.7232	-0.0032	-0.2131	-0.4603	-0.6309	0.005	0.1548	-0.4252	-0.4318	-0.3655	0.1656	-0.0641	-0.3278	-0.2668	-0.2694	-0.2081	0.4793	0.045	-0.0467	-0.0757	-0.1819	-0.4425	0.1914	0.0037
5-(4''-Hydroxyphenyl)-gamma-valerolactone-4''-O-glucuronide		HMDB0059992		363.179	neg	-0.3757	-0.1679	0.1082	-0.104	-0.2831	-0.2684	-0.3161	-0.3148	-0.0111	0.125	-0.0547	-0.2715	-0.4488	0.1104	-0.1292	-0.5257	-0.3585	0.4851	0.594	0.4888	0.6834	-0.1143	-0.0774	-0.517	-0.5571	0.0364	0.1316	-0.383	-0.4089	-0.0578	0.0048	0.0403	-0.4276	-0.4022	-0.0041	-0.4792	0.6855	0.624	0.0135	-0.2815	-0.2205	-0.4037	0.1306	-0.1067
Phenylalanyl-Lysyl-Alanine				363.203	neg	-0.3474	-0.0437	0.0758	0.0507	0.1032	0.0293	-0.1965	0.0062	0.2474	0.175	0.2823	0.323	-0.2759	0.0705	-0.0201	-0.0482	-0.185	0.5486	0.3216	0.7241	0.7286	0.1179	-0.0351	-0.3873	-0.4537	0.3275	0.2362	0.0673	-0.1434	-0.3801	0.0344	0.0651	-0.3328	-0.0302	0.1098	-0.2308	0.0909	-0.1215	0.3053	0.2644	0.3918	0.0097	0.3912	0.1279
Tetrahydrocortisone		HMDB0000903		363.217	neg	-0.3089	0.0391	0.027	-0.2936	-0.0178	-0.3901	-0.4378	-0.1211	-0.573	0.6116	0.4213	0.3037	-0.1207	0.4678	-0.1865	-0.1907	-0.3449	0.759	0.666	0.7847	0.891	0.2252	-0.1462	-0.1052	-0.5164	0.4909	0.336	-0.0296	-0.3481	0.1097	-0.17	0.0766	-0.3975	-0.2214	0.2998	-0.65	-0.0956	0.1963	0.195	0.1455	0.3907	-0.1699	0.2365	-0.0969
5-Formamido-1-(5-Phospho-D-Ribosyl)Imidazole-4-Carboxamide		C04734		365.051	neg	0.1355	-0.151	0.0213	-0.1974	-0.1238	-0.6992	0.2222	-0.4129	-0.4618	-0.3949	-0.3463	-0.4091	-0.5701	0.1074	-0.5026	-0.0647	-0.9626	0.4134	0.2143	0.1226	0.298	-0.1296	0.1047	-0.2625	-0.7359	0.2533	-0.0997	-0.2276	-0.2133	-0.1019	-0.0095	0.0162	0.1878	-0.0741	0.0577	-0.0329	-0.1241	-0.2393	0.627	0.3071	0.2701	0.0856	0.1318	0.2727
Cystyl-Asparaginyl-Methionine				365.097	neg	-0.3799	-0.2634	0.2714	-0.2024	-0.0478	-0.1921	-0.6492	-0.1384	0.6678	0.1525	-0.0433	0.0884	-0.3976	0.4044	-0.3019	0.028	-0.7203	0.8342	0.3615	1.1469	0.5382	0.1278	0.1184	-0.2034	-0.5646	0.2805	0.1502	-0.0693	0.1424	-0.5126	0.0958	0.0276	-0.2163	-0.0489	0.0104	-0.1556	0.0754	0.0491	0.5029	0.1161	0.2582	0.0488	0.569	-0.0274
4-Hydroxyestrone sulfate ; 2-Hydroxyestrone sulfate		HMDB0012779 ; HMDB0012622		365.104	neg	-0.3131	-0.1811	0.1681	-0.2673	0.0317	-0.0818	-0.6624	-0.0664	0.2509	0.3071	0.095	0.0834	-0.3035	0.3505	-0.0812	0.0161	-0.5841	0.9085	0.5923	1.3393	0.8358	-0.0035	0.0761	-0.3368	-0.5537	0.4449	0.2845	-0.1409	0.0885	-0.6146	0.0275	0.1067	-0.2964	-0.2098	-0.0124	-0.3626	-0.0323	0.0788	0.8732	0.2751	0.3998	0.0822	0.538	0.1855
20-Carboxy-leukotriene B4 ; W-Carboxy Leukotriene B4		C05950 ; HMDB0006059		365.195	neg	-0.0907	-0.0633	0.0253	-0.1063	0.0562	-0.0051	-0.3066	0.0126	0.0016	0.0676	0.2263	0.1358	-0.2657	-0.0888	0.0255	-0.4796	-0.2261	0.3706	0.7516	0.8376	0.7528	-0.0699	0.0066	-0.3603	-0.647	0.0727	0.3715	0.0126	-0.379	-0.0889	0.022	0.0011	0.0175	0.0067	0.3057	-0.0826	0.0676	0.2347	-0.2089	0.0418	0.1902	-0.1964	-0.008	0.0851
5a-Tetrahydrocortisol ; Cortolone ; Tetrahydrocortisol		HMDB0000526 ; HMDB0003128 ; HMDB0000949		365.233	neg	-0.1675	0.0766	-0.0016	-0.1885	0.196	0.1424	-0.3801	-0.2199	0.1165	0.5079	0.1669	0.4088	-0.0865	0.5005	-0.0755	-0.0366	-0.2198	0.9598	0.5615	1.0657	0.8861	0.9811	-0.0775	-0.0499	-0.226	0.357	0.2953	0.4029	0.0248	-0.1204	-0.1263	0.1268	0.2397	0.0675	0.21	-0.4487	0.1201	0.1773	0.7546	0.383	0.5632	0.2261	0.4823	0.1467
Nervonic acid ; Nervonic Acid	MUFA(24:1)	C08323 ; HMDB0002368		365.342	neg	0.1306	-0.1044	-0.1681	1.2103	1.1545	1.7189	0.1172	0.277	0.2597	0.5136	0.5191	0.9101	1.2316	1.5694	2.3315	2.8384	4.1996	0.6071	1.4535	2.1462	2.9238	1.8415	2.0529	2.7803	3.838	0.7218	1.0362	1.4775	1.6324	-0.0187	-0.0724	-0.0038	2.3242	2.0105	2.3984	0.1952	0.1092	0.338	0.8143	1.1374	1.7304	1.9163	2.5905	3.1493
Desmethylazelastine		HMDB0060534		366.14	neg	-0.2014	-0.2509	0.2138	-0.0515	-0.0721	-0.174	-0.2631	-0.1133	0.5892	-0.0872	0.0788	-0.3177	-0.2944	-0.1024	0.1225	-0.606	-0.2799	0.5204	0.5185	0.4896	0.8831	-0.1577	0.2207	-0.3261	-0.6132	0.0555	0.3057	-0.3263	-0.2781	-0.5584	0.2829	-0.0792	-0.1927	0.1028	-0.0634	-0.2886	0.7839	0.4926	0.0688	0.0222	0.0105	-0.1543	0.2252	0.2841
Aspartyl-Histidyl-Proline				366.142	neg	-0.2421	-0.2729	0.238	-0.0878	-0.0531	-0.1846	-0.2034	-0.1168	0.6124	-0.0124	0.119	-0.2458	-0.2888	-0.0897	0.0994	-0.4906	-0.2752	0.5722	0.6052	0.49	0.8458	-0.179	0.2197	-0.2415	-0.554	0.0911	0.2824	-0.2874	-0.2459	-0.5257	0.2619	-0.0464	-0.2631	0.0572	-0.0782	-0.3249	0.9392	0.6448	0.0446	-0.038	0.0172	-0.1381	0.1714	0.2234
3, 5-Tetradecadiencarnitine ; Tetradecadienoyl Carnitine		HMDB0013331		366.267	neg	-0.1148	0.0606	-0.0312	-0.2366	-0.1617	-0.0435	-0.9615	-0.0898	-0.2026	0.496	0.1328	0.3468	0.2672	0.0304	-0.0843	0.2075	-0.934	1.1018	0.7172	1.0737	1.1829	0.4753	-0.4327	-0.5965	-0.4515	0.2242	0.0792	0.1506	-0.0594	-0.1997	-0.0299	0.0771	-0.0823	-0.3759	0.2293	-0.6073	-0.0848	-0.1102	0.7707	0.6105	0.7154	0.405	0.3832	0.2053
Orotidine 5'-Phosphate		C01103		367.017	neg	0.1023	-0.1035	0.2725	-0.2107	-0.0348	0.0368	-0.0914	0.0753	0.305	-0.1872	-0.0593	-0.3696	-0.0688	-0.0549	-0.4007	-0.8406	-1.1113	0.2691	-0.2804	0.4726	-0.5818	-0.2114	-0.6866	-1.0358	-1.0421	0.4441	-0.3661	-0.7137	-0.4892	-0.0029	-0.0497	0.4016	-0.0156	0.0017	-0.0346	0.2122	0.1326	0.5653	1.0315	0.0078	0.0752	-0.2085	0.593	0.1963
Dehydroepiandrosterone sulfate ; Testosterone sulfate ; 3Beta-Hydroxyandrost-5-En-17-One 3-Sulfate ; Testosterone Sulfate		C04555 ; HMDB0001032 ; HMDB0002833		367.156	neg	-0.087	-0.2472	0.0933	-0.0437	-0.2099	-0.2523	-0.2721	-0.1814	0.1292	0.1844	0.2045	-0.0248	-0.1605	0.1881	-0.1219	-0.5338	-0.1319	0.5893	0.8866	0.9355	1.0112	-0.0084	0.0011	-0.3804	-0.3248	0.1175	0.2254	-0.0192	-0.1813	-0.2757	0.0886	0.0385	-0.2673	-0.0226	-0.0832	-0.284	0.5138	0.4532	0.1341	0.0668	0.2608	0.023	0.3608	-0.0186
Valyl-Histidyl-Asparagine				367.173	neg	-0.3373	-0.3131	0.1309	-0.311	-0.0663	-0.1078	-0.562	-0.4117	0.0418	0.3596	0.3167	0.5649	0.0835	0.4898	0.126	0.0693	0.0308	0.5125	0.5841	1.051	0.7429	0.3473	0.1212	0.0346	-0.0546	0.3713	0.3021	0.3608	-0.0335	-0.428	-0.0316	0.1801	-0.4871	-0.2524	0.3713	-0.392	-0.0799	0.2444	0.2984	0.2322	0.5504	0.1349	0.4371	0.2535
Prolyl-Prolyl-Arginine				367.211	neg	-0.016	0.1334	-0.0433	0.0247	0.0007	-0.1184	-0.8262	-0.2493	-0.2683	0.9952	0.6437	0.6479	0.3038	0.6949	-0.0798	-0.0587	-0.3596	1.4392	1.4942	1.7231	1.9351	0.7676	-0.3113	-0.3476	-0.8294	0.7833	0.4024	0.3774	-0.0485	0.1123	-0.2632	0.1547	-0.0237	-0.31	0.1261	-0.3626	-1.0688	-0.2571	0.9688	0.7879	1.1005	0.7491	1.1467	0.6406
11-Dehydro-thromboxane B2 ; 6,15-Diketo,13,14-dihydro-PGF1a ; Thromboxane B3 ; 11-Dehydrothromboxane B2 ; 20-Dihydroxyleukotriene B4 ; Prostaglandin-G2 ; 20-COOH-10,11-Dihydro-Leukotriene B4		C05956 ; HMDB0004242 ; HMDB0001979 ; HMDB0005099		367.212	neg	-0.0171	0.1099	-0.0376	0.0234	0.0265	-0.1149	-0.8272	-0.2728	-0.2612	0.9618	0.6428	0.6514	0.2638	0.675	-0.0912	-0.1138	-0.3786	1.404	1.4992	1.7499	1.8899	0.7561	-0.3421	-0.4028	-0.841	0.7482	0.4114	0.3845	-0.085	0.1139	-0.2476	0.1465	0.0295	-0.3105	0.1191	-0.3998	-1.059	-0.2643	0.9759	0.7942	1.0991	0.7222	1.1334	0.6421
Beta-Cortol ; Cortol		HMDB0005821 ; HMDB0003180		367.247	neg	-0.2948	-0.1858	0.0845	-0.4818	-0.2328	-0.2346	-0.5265	-0.4255	-0.1457	0.3552	0.0826	0.0705	-0.0783	0.5596	-0.2624	-0.0822	-0.3189	0.5031	0.2538	0.8259	0.9093	0.8074	-0.1589	-0.2901	-0.507	0.3941	0.0796	0.2586	-0.1378	-0.3473	-0.0054	0.0705	-0.2713	0.0253	0.1286	-0.3746	-0.2533	-0.2113	0.5185	0.5281	0.4924	0.3871	0.5745	0.1033
Lignocerate		C08320		367.357	neg	0.2532	-0.0707	-0.3516	0.4307	0.1474	0.3044	0.3459	0.0896	-0.2065	0.0261	0.0401	0.192	0.2893	0.2814	0.832	1.0103	2.0427	0.2261	0.2504	0.7057	0.902	0.4501	0.3726	0.9016	1.6031	0.0411	0.0422	0.1907	0.2751	0.365	-0.127	-0.2875	0.9997	0.578	0.822	0.3007	-0.0885	-0.0648	0.0804	0.2895	0.5188	0.5209	0.8753	1.1701
6-Hydroxy-R-acenocoumarol ; 7-Hydroxy-R-acenocoumarol ; 8-Hydroxy-R-acenocoumarol		HMDB0060882 ; HMDB0060883 ; HMDB0060884		368.076	neg	-0.3427	-0.0404	0.0472	-0.1735	-0.4022	-0.2898	-0.2347	-0.1006	0.1739	-0.1108	-0.0751	-0.3313	-0.2569	-0.3139	-0.5042	-0.4406	-0.5182	0.2933	-0.0352	0.0394	0.2558	0.3401	-0.1103	-0.1777	-0.7551	0.2639	0.1611	-0.295	-0.0592	-0.3911	-0.2138	0.2886	-0.3147	-0.0624	-0.269	-0.3908	-0.2038	0.0235	0.0682	-0.0183	0.2236	-0.1172	0.3068	0.271
Tetradecenoyl Carnitine ; Tetradecenoylcarnitine(9) ; cis-5-Tetradecenoylcarnitine ; trans-2-Tetradecenoylcarnitine		HMDB0002014 ; HMDB0013329		368.282	neg	-0.064	0.2615	0.4992	0.3444	-0.0416	0.0242	-0.6728	-0.42	-0.4351	1.587	1.0814	1.1872	0.5667	0.9208	0.1714	0.6896	-0.5088	1.5696	1.2581	1.5829	1.8881	0.9354	-0.1839	0.1026	-0.3397	1.2159	0.5468	0.572	0.4939	0.3811	-1.122	0.0513	-0.2591	-0.6868	-0.1727	-0.4186	-1.7167	-0.8745	1.2594	1.153	1.3074	1.1201	1.2474	0.6405
Sedoheptulose 1,7-Bisphosphate		C00447		369	neg	-0.161	0.3391	-0.2037	0.3009	0.5264	0.0161	-0.1122	0.3843	0.1974	0.4287	-0.1494	-0.1658	-0.1102	0.0579	-0.3042	0.2807	-0.4765	0.7234	0.642	0.7246	-0.3344	0.117	0.2133	0.3067	0.0434	0.7251	-0.1008	0.1468	-0.3222	0.0252	0.0542	0.0135	0.3122	0.0189	0.0473	-0.2047	-0.0423	0.0343	0.9003	0.282	0.2804	0.2485	0.5772	0.4744
5a-Dihydrotestosterone sulfate ; Androsterone sulfate ; 5Alpha-Dihydrotestosterone Sulfate ; Androsterone Sulfate		HMDB0006278 ; HMDB0002759		369.173	neg	-0.0184	0.0819	-0.0292	-0.1446	0.2194	0.1142	-0.4952	-0.0363	0.2418	0.3116	0.2233	0.4953	0.0275	0.3008	0.0922	0.0816	-0.02	0.6778	0.8141	0.9686	0.6864	0.4701	0.2565	-0.004	-0.1539	0.3065	0.1701	0.3321	-0.0029	-0.1248	-0.0576	0.0891	-0.038	-0.0351	0.1092	-0.3881	-0.1381	-0.1676	0.5523	0.5037	0.6494	0.362	0.6683	0.4377
Seryl-Lysyl-Histidine				369.19	neg	0.0704	0.2418	-0.0958	-0.1173	0.3854	-0.2485	-0.3292	0.0643	-0.0509	0.4412	0.4144	0.3498	-0.0576	0.2459	0.1509	0.1986	-0.2927	0.9501	1.0231	1.0038	0.9776	0.4817	0.0237	-0.067	-0.3989	0.4526	0.4675	0.2428	-0.083	-0.1109	-0.0339	0.0743	-0.0889	0.0059	-0.0536	-0.3271	-0.2469	-0.1892	0.9291	0.6329	0.5859	0.2773	0.7437	0.608
6-Keto-prostaglandin F1a ; 10,11-Dihydro-20-Dihydroxy-Leukotriene B4 ; 6-Oxo-Prostaglandin F1Alpha ; 9S,11,15S-Trihydroxy-Thromboxa-5Z,13E-Dien-1-Oic Acid ; Prostaglandin G1 ; Thromboxane B2		C05961 ; C05963 ; HMDB0002886		369.227	neg	0.3267	0.2244	-0.0933	0.1697	0.2916	-0.2114	-0.9887	-0.3771	-0.2389	1.2311	0.9521	0.6578	0.3978	0.8154	-0.0951	-0.0291	-0.5687	1.716	2.1029	1.9606	2.4227	0.9156	-0.2749	-0.4244	-1.2454	1.051	0.7841	0.376	-0.0317	0.3306	-0.1509	0.0272	-0.2072	-0.5884	0.1299	-0.5169	-1.3033	-0.3464	1.1602	1.0456	1.1582	0.668	1.3027	0.8403
Docosanedioicacid				369.3	neg	-0.1597	-0.1038	0.0132	-0.1622	-0.2792	-0.1825	-0.3045	-0.2475	-0.3235	0.4544	0.0296	0.1971	0.0475	-0.0195	-0.3496	-0.2048	-0.2387	0.6804	0.2835	0.4788	0.6381	0.1766	-0.2107	-0.2333	-0.3148	0.1565	-0.0047	0.1029	-0.1025	0.0331	0.0381	-0.0822	0.0881	-0.0965	0.1299	-0.0684	0.4271	0.0875	0.2332	0.1953	0.4552	-0.0125	0.0332	-0.0449
Tetradecanoylcarnitine ; Tetradecenoylcarnitine(5)				370.299	neg	0.0304	0.0073	-0.0358	0.017	-0.0361	0.0082	0.0982	-0.2144	-0.1396	0.4824	-0.0496	0.299	-0.0962	0.093	0.0746	0.0921	-0.1414	0.7423	0.4975	0.3026	0.3366	0.0991	-0.1434	0.0139	-0.0015	0.1089	-0.1024	0.1863	-0.0545	0.076	0.0956	-0.1132	-0.3589	-0.1879	-0.3311	-0.171	0.1285	-0.1007	-0.1519	-0.314	-0.0608	-0.2178	-0.584	-0.4981
glucuronide-thiomethyl-acetaminophen conjugate				371.066	neg	-0.6757	-0.651	-2.9056	-0.7512	-0.1556	-2.3889	-1.3597	-1.2981	-2.6459	0.0976	-1.0059	-1.3029	-1.7151	0.2992	-1.4511	0.2982	-1.594	1.0582	0.1146	1.0805	-0.0267	-0.4508	-0.9672	-0.7613	-2.1894	1.0261	-0.2964	-1.3187	-0.6944	-1.3377	0.037	-0.1849	-0.9622	-0.5785	-0.7033	-1.2018	-0.395	-0.5249	1.9187	0.3634	-0.3197	0.0107	0.4964	-0.055
Sulindac sulfone		HMDB0060620		371.077	neg	-0.2535	0.1432	0.0812	-0.2266	0.0139	-0.2818	-0.4721	-0.6396	0.2687	0.2911	-0.3273	-0.2471	-0.5635	0.4833	-0.3511	0.8898	-0.8153	1.3428	0.0825	1.1671	0.0812	-0.1659	-0.2634	-0.0264	-1.1518	1.0668	-0.1028	-0.1548	0.1549	-0.4342	0.0922	0.0045	-0.1669	-0.5304	-0.3544	-0.6773	-0.3814	-0.1859	1.555	0.4954	0.3125	0.2513	0.5601	0.0242
Tetrahydrocurcumin		HMDB0005789		371.149	neg	-0.2136	-0.2282	0.1728	-0.3512	-0.447	-0.3948	-0.4474	-0.406	0.3255	-0.0042	-0.0727	-0.3668	-0.4282	0.0601	-0.3899	-0.5727	-0.587	0.6795	0.4438	0.6151	0.7356	-0.0542	-0.1734	-0.6441	-0.7093	0.0323	-0.1197	-0.3816	-0.3713	-0.4131	0.1346	-0.014	-0.3904	-0.3854	-0.0068	-0.4469	0.2005	-0.1213	0.2373	-0.1033	0.0048	-0.0816	0.0379	-0.1028
Glutaminyl-Prolyl-Glutamate				371.156	neg	-0.0674	-0.1396	0.0657	-0.1034	-0.1656	-0.1782	-0.3652	-0.2894	0.0303	0.1867	0.1125	-0.0366	-0.3232	0.2199	-0.1028	-0.3979	-0.3646	0.5416	0.8165	1.0649	0.9355	0.2824	-0.1042	-0.4516	-0.6395	0.2122	0.1005	-0.0398	-0.2625	-0.3096	0.0519	0.0529	-0.3645	-0.0131	0.1501	-0.2987	-0.3034	-0.0469	0.2568	0.201	0.2654	-0.0233	0.1826	0.036
Tryptophanyl-Alanyl-Proline				371.171	neg	0.0793	0.0593	-0.0491	0.0918	0.1029	-0.1729	-0.7516	-0.199	-0.0886	0.5453	0.3861	0.3789	-0.0641	0.2507	-0.2104	-0.5253	-0.5004	0.8587	1.2902	1.4665	1.4557	0.4261	-0.431	-0.3924	-0.9828	0.4061	0.3474	0.193	-0.3153	0.1283	-0.0701	0.0445	-0.3084	-0.1154	0.11	-0.4722	-0.7028	-0.1138	0.4408	0.4767	0.7584	0.2451	0.7084	0.3037
Biocytin		C05552		371.173	neg	0.2016	-0.0251	-0.033	0.0453	0.1317	-0.1344	-0.6702	-0.2343	0.0732	0.3418	0.3341	0.254	-0.1407	0.1873	-0.1886	-0.8351	-0.6489	0.7638	1.1603	1.3076	1.3161	0.4613	-0.5824	-0.4907	-1.1673	0.3114	0.2984	0.0922	-0.3733	0.0699	-0.0155	-0.008	-0.1563	-0.1125	0.1736	-0.5738	-0.5978	-0.245	0.5005	0.4993	0.7154	0.1885	0.8393	0.308
Prolyl-Glutamatsyl-Lysine				371.193	neg	0.0149	0.1101	-0.0579	-0.0139	0.1476	-0.1353	-0.0824	-0.0327	-0.0581	0.4555	0.3427	0.2827	-0.029	0.1377	-0.1202	-0.3161	-0.2769	0.6203	0.9458	1.1469	1.1309	0.3315	-0.2072	-0.3308	-0.3155	0.3222	0.3055	0.0879	-0.1512	0.1223	-0.0761	0.028	-0.3482	-0.0679	0.0178	-0.309	-0.2981	-0.2193	0.4793	0.4034	0.53	0.221	0.5174	0.1962
Arginyl-Prolyl-Threonine				371.206	neg	0.1554	0.0715	-0.0487	0.0308	0.0897	-0.1357	-0.426	-0.4178	-0.0957	0.5621	0.3385	0.2195	-0.0223	0.2637	-0.2718	-0.3976	-0.439	0.9175	0.974	0.9018	1.4022	0.3943	-0.3336	-0.389	-0.7272	0.5134	0.2555	0.0448	-0.3997	0.3494	-0.1511	-0.0299	-0.3031	-0.2524	0.1219	-0.2712	-0.4976	-0.2262	0.4319	0.2909	0.6214	0.332	0.6882	0.2556
Cervonoyl ethanolamide		HMDB0013627		371.259	neg	-0.0601	0.0817	-0.042	-0.0982	0.0851	-0.1726	-0.9332	-0.3926	-0.2715	1.1234	0.6955	0.5615	0.2561	0.6037	-0.3845	-0.1087	-0.4313	1.4892	1.5897	1.575	1.8744	0.8188	-0.3782	-0.5677	-0.9323	1.0193	0.5706	0.3252	0.086	0.0378	-0.139	0.1061	-0.4522	-0.2928	0.2775	-0.661	-0.7806	-0.0358	0.9596	0.6881	0.801	0.5013	0.9073	0.2858
5-S-Cysteinylglycine Dopa				372.087	neg	-0.0658	-0.1701	0.0988	-0.3247	-0.2886	-0.3292	-0.2151	-0.3584	0.4015	-0.1164	-0.0393	-0.1733	-0.4087	-0.1016	-0.0124	-0.2259	-0.9612	0.8844	0.3008	0.4747	0.69	-0.2448	0.0496	-0.2871	-1.0013	0.3752	0.0725	-0.4393	-0.17	-0.6348	0.1286	0.0693	-0.6158	0.0849	-0.342	-0.3847	-0.0341	0.1416	0.6777	0.158	0.0008	0.004	0.2234	0.2667
Aspartyl-Histidyl-Cysteine				372.098	neg	-0.219	-0.4982	0.3579	-0.3587	-0.3498	-0.0134	-0.5584	-0.5108	0.9033	-0.2312	-0.0798	-0.3269	-0.2468	-0.2376	-0.0652	-0.3978	-0.8707	0.4334	0.3375	0.2825	0.8765	-0.3238	-0.2365	-0.3008	-0.5407	-0.0842	0.1372	-0.3606	-0.038	-0.3375	0.2203	-0.1547	-0.5103	-0.2464	-0.2829	-0.4552	-0.2484	-0.1734	0.2955	0.0387	-0.1833	-0.3289	0.0025	-0.1307
ortho-hydroxyrosiglitazone ; para-hydroxyrosiglitazone		HMDB0061105 ; HMDB0060981		372.104	neg	-0.0981	-0.451	0.3275	-0.3725	-0.2643	-0.1873	-0.6072	-0.4761	0.9112	-0.2081	-0.2195	-0.4018	-0.1965	-0.4724	-0.0047	-0.4892	-0.674	0.4674	0.6864	0.5215	0.962	-0.5109	-0.2138	-0.549	-0.4641	-0.055	0.116	-0.2914	-0.0857	-0.444	0.1961	0.0082	-0.2826	-0.2833	0.1081	-0.1841	0.6773	0.7265	0.0514	-0.0697	-0.1872	-0.2741	0.1086	-0.3727
deoxy-fluvastatin-dinor				372.138	neg	-0.6749	-1.2167	-2.8886	-0.5108	-0.9364	-1.9836	-1.0278	-1.1464	-2.1154	-0.2729	-0.5377	-1.3427	-1.2429	-0.3084	-0.9581	-1.4693	-1.5506	0.6044	0.6351	0.5315	1.473	-0.3935	-1.0117	-1.4454	-1.7658	0.0035	-0.1897	-1.2755	-1.329	0.233	0.163	-0.5547	0.6123	0.5755	-0.3922	0.3282	0.1879	-0.3893	1.3072	0.9693	0.9564	0.9257	1.5786	1.1497
Endoxifen ; alpha-Hydroxy-N-desmethyl-tamoxifen ; alpha-Hydroxy-N-desmethyltamoxifen		HMDB0060666 ; HMDB0061085 ; HMDB0060668		372.197	neg	-0.5253	-0.9421	-2.5315	-0.3498	-0.724	-1.8637	-0.6742	-1.0162	-1.9081	-0.088	-0.3388	-0.9932	-1.091	-0.2134	-0.7807	-1.2213	-1.1151	0.6526	0.8819	0.8392	1.4919	-0.3847	-0.7345	-1.294	-1.4073	0.0901	-0.0984	-0.9922	-1.0518	0.3201	0.0639	-0.6066	0.7235	0.4586	-0.4468	0.2925	-0.0176	-0.5687	0.9522	0.7664	0.8197	0.6655	1.3132	0.9479
Dodecanedioyl Carnitine				372.24	neg	0.0285	0.2781	-0.1229	-0.1451	-0.1416	-0.3667	-0.8661	-0.3663	-0.5014	0.953	0.368	0.5265	-0.1122	0.4093	-0.3717	-0.4628	-0.7237	1.2455	1.2518	1.4302	1.8102	0.2829	-0.4435	-0.6268	-0.8746	0.5851	0.2626	0.1512	-0.2747	0.1576	-0.0429	-0.0033	-0.7976	-0.2218	0.0272	-0.3361	-0.6802	0.0613	0.3186	0.2888	0.6628	0.2446	0.4455	-0.1115
3-dehydro-Lithocholate				372.266	neg	0.1842	-0.1058	-0.0061	0.0063	-0.2365	-0.2125	-0.545	-0.5435	0.1768	0.4972	0.3984	0.1206	0.056	0.036	-0.1241	-0.3386	-0.662	1.0438	0.8669	1.245	1.226	0.1301	-0.4726	-0.5259	-0.5787	0.3872	0.1395	0.0076	-0.1931	-0.0036	-0.081	0.0754	-0.2763	-0.3783	0.1195	-0.5446	-0.2105	0.0323	0.3055	0.1358	0.3572	0.0869	0.2132	-0.161
Etoricoxib 1''-N''-oxide		HMDB0060926		373.043	neg	0.1393	0.2157	-0.0996	-0.1083	0.0098	-0.271	-0.3626	-0.133	-0.3174	0.7605	0.6987	1.0291	0.4821	0.6379	-0.2774	0.5373	-0.4218	1.0453	1.2079	1.5608	1.7188	0.4899	-0.1868	-0.0661	-0.7022	0.6664	0.358	0.7285	0.1816	0.0465	-0.3149	0.1873	-0.4809	-0.1458	0.0576	-0.5724	-0.0626	-0.0118	1.0402	0.5043	1.1179	0.6867	0.8325	0.517
3'-S-hydroxy-pravastatin-tetranor				373.163	neg	-0.9271	-1.3581	-2.9488	-0.6561	-1.0521	-2.1979	-0.8583	-1.2677	-2.3405	-0.3023	-0.5412	-1.3345	-1.419	-0.4377	-0.9872	-1.6392	-1.356	0.4749	0.6625	0.6515	1.2581	-0.5231	-1.0184	-1.6999	-1.6165	-0.1103	-0.3123	-1.3341	-1.3716	0.3698	0.1448	-0.7686	0.9828	0.6557	-0.3745	0.5674	0.2243	-0.5885	1.2831	0.9583	0.9391	0.8868	1.6074	1.3048
Prolyl-Arginyl-Cysteine				373.164	neg	-0.868	-1.341	-2.9135	-0.6072	-1.0079	-2.1853	-0.7989	-1.3217	-2.2854	-0.3091	-0.5331	-1.3435	-1.4292	-0.4748	-0.9488	-1.6704	-1.3893	0.468	0.6783	0.636	1.2489	-0.4852	-1.0371	-1.6766	-1.6006	-0.1135	-0.2942	-1.3198	-1.3403	0.3182	0.1643	-0.7398	1.0137	0.6332	-0.3456	0.5077	0.24	-0.5595	1.2905	0.9582	0.8741	0.8793	1.6139	1.3117
Tryptophanyl-Glycyl-Leucine				373.186	neg	-0.1981	-0.1939	0.136	0	-0.2383	-0.268	-0.1665	-0.3165	0.4294	0.0626	0.023	-0.0842	-0.3718	-0.0548	-0.2958	-0.5462	-0.4552	0.4321	0.6492	0.8186	0.9655	-0.0836	-0.2628	-0.5879	-0.5714	0.0224	0.0462	-0.1762	-0.3214	-0.1676	0.1449	-0.0893	-0.1897	-0.0644	0.0875	-0.1347	1.0317	0.7354	-0.0211	-0.2853	-0.0033	-0.2484	0.1113	-0.1074
Leucyl-Aspartyl-Lysine				373.209	neg	-0.1786	-0.1424	0.0859	0.1499	0.0761	0.2348	-0.0182	-0.3601	0.4724	0.2121	-0.0506	0.0253	-0.111	-0.0091	-0.2246	-0.4556	-0.3085	0.6277	0.6679	0.749	0.9445	0.0312	-0.2504	-0.361	-0.4924	0.187	-0.0336	0.0384	-0.2938	-0.1492	0.0449	-0.009	-0.1561	-0.0781	0.0186	-0.2083	-0.0523	0.1813	0.045	-0.2495	0.2243	-0.1209	0.2311	-0.1645
Isolecyl-Seryl-Arginine				373.221	neg	-0.1859	-0.1051	0.0618	0.0127	-0.1493	-0.1869	-0.2662	-0.5272	0.2589	0.2019	0.0459	-0.0704	-0.2493	-0.0039	-0.4469	-0.2461	-0.387	0.3998	0.5802	0.6447	0.8636	-0.2086	-0.3235	-0.2683	-0.5618	0.0469	0.0493	-0.1157	-0.3413	0.0049	-0.0014	-0.0222	-0.0226	-0.1245	0.0563	-0.2482	-0.2825	-0.3389	0.1383	0.0373	0.3231	0.1012	0.4614	-0.0856
Calcitroic acid		HMDB0006472		373.239	neg	-0.521	-0.4935	0.218	-0.5805	-0.4019	-0.0513	-1.0281	-0.748	0.2316	-0.3344	-0.3351	-0.4101	-0.7051	-0.5436	-0.8373	-0.9264	-1.1709	0.2309	0.4665	0.3009	0.9949	-0.5813	-0.9777	-1.1725	-1.0467	-0.4274	-0.376	-0.6263	-0.7355	-0.2427	-0.0193	0.1143	-0.259	-0.3692	0.2542	-0.2852	-0.4928	0.3294	-0.0376	-0.1131	-0.1154	-0.1457	0.1664	-0.5702
omega-hydroxyfinasteride		HMDB0061030		373.25	neg	0.0157	-0.1289	0.0264	-0.2925	-0.1285	-0.4485	-0.4871	-0.5438	0.0017	0.365	0.1113	-0.0062	-0.2255	-0.1048	-0.3987	-0.698	-0.6416	0.6798	0.9257	1.1753	1.2748	0.0795	-0.5405	-0.7125	-0.8532	0.2341	0.0511	-0.1895	-0.5818	-0.1187	0.0133	0.0021	-0.1985	-0.1409	0.1877	-0.4624	-0.3976	0.1413	0.3897	0.2445	0.4243	-0.0682	0.3596	0.1424
Adrenoyl ethanolamide ; Docosatetraenoyl Ethanolamide (22:4, Delta 7, 10, 13, 16)		HMDB0013626		374.304	neg	1.2883	0.2748	-1.3589	1.2542	-0.5164	0.2556	0.7208	0.6369	-0.4829	1.2997	1.1001	0.6124	0.9297	2.1398	0.928	0.1669	0.6059	0.9171	0.5396	1.7325	0.8408	2.3428	0.637	1.0335	0.6266	0.8045	0.8387	0.5031	1.2837	1.0931	2.1825	-0.5122	1.5241	2.1756	1.4804	-0.2686	0.0047	1.5859	1.5384	0.5813	-0.2426	1.961	0.7181	0.4432
Torasemide-M5				375.079	neg	-0.9298	-0.7854	-2.6304	-0.5624	-0.4598	-2.2613	-1.3625	-1.0424	-2.5314	0.3995	-0.5705	-1.2289	-1.8098	0.3133	-1.0749	-0.008	-1.7098	1.2862	0.1167	0.9977	0.3308	-0.0758	-0.7969	-0.9031	-2.0177	1.2857	-0.1227	-1.1319	-0.8765	-1.4478	-0.5565	-0.4681	-0.8052	-0.7879	-1.0008	-1.5357	-0.9688	-1.1513	1.8836	0.452	-0.3821	-0.1966	0.3829	-0.2668
Aspartyl-Asparaginyl-Glutamate				375.116	neg	-0.3947	-0.2489	0.1908	-0.2245	-0.1385	-0.4052	-0.3049	-0.4221	0.3411	-0.2535	-0.1985	-0.3544	-0.6292	-0.234	-0.4452	-0.3256	-0.8492	0.7486	0.3638	0.5027	0.6466	-0.5886	-0.3265	-0.5428	-0.9177	-0.0464	-0.106	-0.3947	-0.3763	-0.486	-0.0848	0.2512	-0.4077	-0.1421	0.1529	-0.5082	0.5863	0.341	0.1548	-0.181	-0.2031	-0.2292	0.0827	-0.1361
Riboflavin ; Tryptophanyl-Glycyl-Aspartate		C00255		375.129	neg	-0.1896	-0.1938	0.1592	-0.1075	-0.318	-0.2763	-0.0859	-0.0899	0.6437	-0.1551	0.0208	-0.3946	-0.4152	-0.1672	-0.29	-0.6109	-0.624	0.6493	0.6951	0.6349	1.003	-0.4013	-0.2686	-0.4997	-0.7299	0.0794	0.1749	-0.4856	-0.2398	-0.2633	0.1255	-0.0388	-0.3376	0.0144	-0.1701	-0.2951	0.4691	0.1268	0.0815	-0.0925	-0.2635	-0.2886	-0.0453	0.0624
18-Oxocortisol		HMDB0000332		375.181	neg	-0.1868	-0.2096	0.1309	-0.1885	-0.3385	-0.1622	-0.3785	-0.1982	0.6318	-0.0669	0.0064	-0.0505	-0.3564	-0.1363	-0.1388	-0.6136	-0.5564	0.4226	0.3187	0.6935	0.7476	-0.025	-0.2912	-0.5984	-0.5987	0.0401	0.0799	-0.2389	-0.2324	-0.1937	0.1045	-0.0559	-0.1934	-0.1311	-0.0296	-0.1555	0.2378	0.2337	0.0738	-0.1189	0.1206	-0.1864	0.0573	-0.143
Arginyl-Valyl-Cysteine				375.181	neg	-0.1484	-0.1662	0.1008	-0.1479	-0.3464	-0.1568	-0.3417	-0.177	0.5815	-0.0388	0.0019	-0.0191	-0.35	-0.1021	-0.167	-0.6186	-0.5468	0.4372	0.3488	0.7407	0.7809	-0.0299	-0.2556	-0.5649	-0.5747	0.0756	0.0995	-0.2005	-0.2116	-0.1821	0.1111	-0.0692	-0.1773	-0.1261	0.0301	-0.1463	0.2122	0.2028	0.0764	-0.1137	0.1491	-0.187	0.0681	-0.1232
Glutamyl-Threonyl-Lysine				375.189	neg	-0.3745	-0.2731	0.1522	-0.2539	-0.2041	-0.1651	-0.1048	-0.4119	0.4819	0.1832	0.0148	0.1081	-0.1837	0.176	-0.3496	-0.4342	-0.3512	0.6204	0.2856	0.8156	0.5455	0.1216	-0.1602	-0.2882	-0.4121	0.091	0.0978	-0.0138	-0.1459	-0.2843	0.0526	0.0479	-0.2721	-0.0491	0.0928	-0.3348	0.1498	0.2743	0.1266	-0.1486	0.1451	-0.0975	0.0643	-0.2469
Threonyl-Threonyl-Arginine				375.199	neg	-0.2689	-0.2306	0.1427	-0.32	-0.3271	-0.0394	-0.2922	-0.3326	0.3048	-0.1511	-0.1083	-0.0983	-0.4005	-0.2729	-0.294	-0.4846	-0.524	0.3321	0.2219	0.4797	0.2494	-0.2085	-0.1641	-0.2804	-0.3419	-0.2049	0.0461	-0.2574	-0.2159	-0.1384	-0.0336	0.0449	-0.2536	-0.0322	0.1472	-0.1943	-0.0215	0.0253	-0.2254	-0.1088	0.0081	-0.365	-0.1452	-0.1118
Resolvin D1		HMDB0003733		375.218	neg	-0.1863	-0.0487	0.0372	-0.1469	-0.1013	0.1356	-0.0731	-0.1729	0.2158	0.151	0.1976	0.2952	-0.1712	-0.0412	-0.344	-0.2685	-0.415	0.5915	0.5863	0.7315	1.0638	-0.1244	-0.0367	-0.1313	-0.4936	0.1997	0.2494	0.0913	-0.2698	-0.117	-0.2602	0.216	-0.0168	-0.2903	0.2879	-0.2608	-0.2954	0.0543	0.1935	0.1777	0.355	0.0713	-0.0158	0.0481
MG(0:0/20:5(5Z,8Z,11Z,14Z,17Z)/0:0) ; MG(20:5(5Z,8Z,11Z,14Z,17Z)/0:0/0:0)	MG(20:5)	HMDB0011550 ; HMDB0011580	SLM:000335933; SLM:000335991	375.254	neg	-0.0859	-0.304	0.0958	-0.1748	-0.2346	0.0314	-0.1841	-0.1957	0.1687	0.1585	0.0715	0.0901	-0.1472	-0.1224	-0.4075	-0.2885	-0.4891	0.2069	0.6382	0.6402	1.051	0.0801	-0.0878	-0.2099	-0.7148	0.1639	-0.0195	-0.0769	-0.375	-0.0252	-0.0914	0.0865	0.1214	0.0595	0.1645	0.0029	-0.1907	0.1335	0.4472	0.3548	0.3243	0.2411	0.5484	0.2069
Lithocholate		C03990		375.291	neg	-0.1986	-0.1573	0.0951	-0.1586	-0.1544	0.2096	-0.1957	-0.2011	0.3936	0.3585	0.5014	0.5503	0.6725	0.2058	0.5438	0.6041	0.9529	0.574	0.7136	1.2011	1.2494	0.5603	0.1192	0.6323	0.9036	0.4361	0.4244	0.3927	0.5521	-0.0556	-0.2852	0.2444	0.2403	-0.317	0.2516	0.0114	0.154	0.4877	0.4117	0.5062	0.8803	0.8359	0.8716	0.7841
5-Nonadecyl-1,3-benzenediol		HMDB0030956		375.327	neg	-0.0735	-0.127	0.0975	-0.1445	-0.4543	-0.2237	-0.1903	-0.1669	0.5574	-0.2331	0.1566	-0.1049	0.2511	-0.3358	-0.3127	0.0303	0.5421	-0.0383	-0.0397	0.5129	0.5808	-0.0577	-0.6025	-0.126	0.1075	-0.283	0.0006	-0.2033	0.389	-0.0948	0.1722	-0.1909	0.2028	0.1838	0.3162	-0.1325	0.1092	0.2849	0.2162	0.4973	0.2657	0.4662	0.0492	0.2187
Reduced haloperidol		HMDB0060903		376.151	neg	-0.2616	-0.1535	0.3026	-0.2083	-0.0157	-0.3356	-0.1223	0.0731	1.5151	-0.1313	0.0099	-0.2954	-0.3071	-0.3391	-0.206	-0.5631	-0.4893	0.6446	0.6809	0.4631	1.1565	-0.4529	-0.2487	-0.5502	-0.6844	-0.1059	0.0848	-0.2638	-0.205	-0.4276	0.3611	-0.2426	-0.051	0.231	-0.0655	-0.1986	1.6106	1.0312	-0.0789	-0.2233	-0.1138	-0.0565	0.0177	-0.0141
Valyl-Leucyl-Phenylalanine				376.224	neg	-0.3089	-0.0871	0.0838	-0.4228	-0.3092	-0.0453	-0.1929	-0.1134	0.0257	-0.0361	0.1077	-0.0168	-0.1458	-0.1832	-0.1727	-0.2405	-0.2753	0.3767	0.4325	0.4194	0.6461	-0.2804	-0.0554	-0.1826	-0.3454	-0.1181	0.1258	-0.1663	-0.134	0.0244	-0.0677	0.0696	0.2427	-0.1993	0.2187	-0.167	0.5861	0.8222	0.0893	0.1429	0.1616	0.1992	0.5647	0.4098
(Glcn2S-Glca)4-GlcNac-Glca-Gal-Gal-Xyl-L-Ser (Protein) ; (Glcn2S-Idoa-Glcn2S-Glca)2-GlcNac-Glca-Gal-Gal-Xyl-L-Ser (Protein) ; Chondroitin Sulfate A (GalNac4S-Glca), B (Idoa2S-GalNac4S), And E (GalNac4,6Dis-Glca), Precursor 1 ; Chondroitin Sulfate B (Idoa2S-GalNac4S), Precursor 4				377.098	neg	-0.1576	-0.2697	0.1602	-0.2755	-0.2917	-0.2048	-0.2266	-0.3972	0.308	-0.202	-0.1566	-0.2523	-0.5534	-0.1047	-0.3527	-0.4256	-0.8354	0.6035	0.0737	0.5991	0.0912	-0.2812	-0.1924	-0.4025	-0.8187	0.0469	0.0543	-0.3393	-0.1768	-0.3305	-0.0892	0.1296	-0.4525	-0.3589	-0.0703	-0.1959	0.2151	0.3609	0.0966	-0.1679	-0.2949	-0.3882	-0.2206	-0.2181
4R-Hydroxy solifenacin		HMDB0061127		377.188	neg	-0.0866	-0.1025	0.0123	-0.2379	0.0277	-0.2392	-0.4912	-0.0574	-0.2185	0.1395	0.2549	-0.0486	-0.2447	-0.0599	-0.1474	-0.3121	-0.1632	0.366	0.3862	0.4187	0.6938	0.1477	-0.1847	-0.269	-0.1299	0.0742	0.1623	-0.1366	-0.0711	0.0392	-0.0522	0.0233	-0.352	-0.3266	-0.0123	-0.3259	0.3975	0.0799	-0.0426	0.0523	-0.1991	-0.2103	0.0972	-0.0924
18-Hydroxycortisol		HMDB0000418		377.196	neg	-0.1229	0.1404	-0.0706	-0.2018	0.1532	-0.3287	-0.357	0.1536	-0.0143	0.0907	0.322	0.0851	-0.0795	-0.0384	0.0233	-0.2687	-0.2273	0.4286	0.6069	0.5202	0.6678	0.1777	0.0406	-0.1251	-0.2822	0.0931	0.1658	-0.1758	-0.1842	-0.0568	0.108	-0.0934	-0.1953	0.1428	0.093	-0.4063	0.1582	-0.1323	0.233	0.3366	0.195	0.1376	0.3286	0.3138
1-Arachidonoyl Glycerol ; 2-Arachidonoylglycerol ; 2-Arachidonylglycerol ; MG(0:0/20:4(8Z,11Z,14Z,17Z)/0:0) ; MG(20:4(5Z,8Z,11Z,14Z)/0:0/0:0) ; MG(20:4(8Z,11Z,14Z,17Z)/0:0/0:0)	MG(20:4)	C13856 ; HMDB0004666 ; HMDB0011549 ; HMDB0011578 ; HMDB0011579	SLM:000335932; SLM:000335932; SLM:000335989; SLM:000335989	377.27	neg	-0.1192	-0.329	0.1069	-0.3668	-0.4306	-0.3731	-0.1817	-0.4074	-0.0465	0.1241	-0.0206	0.0348	-0.1613	-0.0289	-0.4284	-0.3899	-0.3243	0.044	0.3287	0.473	0.7201	-0.0192	-0.4193	-0.3574	-0.4306	-0.1856	-0.085	-0.0878	-0.1303	0.087	-0.2174	0.1295	-0.0478	-0.181	0.0798	-0.2793	-0.0261	0.1686	-0.0448	0.0931	0.2129	0.0708	-0.102	-0.0103
(R)-S-Lactoylglutathionate ; Aspartyl-Methionyl-Aspartate		C03451		378.097	neg	-0.1395	-0.3198	0.0839	0.0776	0.2178	0.1731	-0.2846	-0.0696	0.2464	0.2942	0.6297	0.6847	0.8322	0.4122	0.8116	0.1277	0.1653	0.541	0.5673	0.6387	0.3907	0.3831	0.8616	0.6374	0.6008	0.5711	0.6893	0.5633	0.7058	-0.3413	-0.7191	0.4731	-0.1289	-0.3106	-0.0425	-0.6231	-0.5079	0.1064	0.6631	0.3963	0.6947	0.6806	0.4735	0.9394
Hyaluronan Biosynthesis, Precursor 1		C04794		378.103	neg	0.0022	-0.3389	0.0787	0.2274	0.0562	0.1804	-0.1049	-0.4835	0.1962	0.1442	0.3063	0.4826	0.7076	0.2891	0.3431	-0.2124	0.0214	0.4842	0.3127	0.4242	0.7244	0.1768	0.75	0.3782	0.282	0.3843	0.4495	0.2546	0.6006	-0.1099	-0.6329	0.4115	-0.0427	-0.6	0.128	-0.1632	-0.6957	0.2531	0.4933	0.261	0.515	0.6668	0.3977	0.4412
Sphingosine 1-phosphate ; Sphingosine 1-Phosphate		C06124 ; HMDB0000277		378.241	neg	0.1479	0.0285	-0.0275	-0.2944	-0.3874	-0.6416	-0.2145	-0.2472	0.2241	0.0894	-0.0833	0.1067	-0.4335	-0.3742	-0.214	-0.6774	-0.5971	0.1185	0.209	1.1075	0.5093	0.1573	-0.4177	-0.6702	-0.9441	-0.118	-0.2822	0.1369	-0.6144	0.1711	-0.4941	0.2524	-0.0854	-0.5336	-0.0122	0.2717	0.1696	0.2872	0.4363	0.1107	0.6486	0.0292	0.2732	-0.2853
Cystyl-Glutaminyl-Methionine				379.114	neg	-0.1751	-0.2052	0.1646	-0.1155	-0.0992	-0.1743	-0.2741	-0.111	0.54	0.0216	-0.1037	-0.142	-0.4804	-0.1159	-0.1823	-0.5496	-0.6243	0.568	0.5925	0.4498	0.6734	-0.2845	-0.0929	-0.2635	-0.6955	0.1385	0.1202	-0.3527	-0.3059	-0.3101	0.1037	0.0067	-0.2466	-0.2837	-0.3029	-0.3115	0.4051	0.1107	-0.1048	-0.2772	-0.2166	-0.2857	-0.1403	-0.0785
Seryl-Phenylalanyl-Lysine				379.198	neg	-0.2223	0.0692	-0.0175	-0.3899	0.0378	-0.1584	-0.4563	-0.2435	0.1009	0.2058	0.0565	0.1563	-0.3587	-0.0289	-0.184	-0.2988	-0.4608	0.6333	0.4167	0.7023	0.3321	-0.0475	-0.0489	-0.438	-0.7158	0.1415	0.0349	-0.177	-0.3762	-0.1028	-0.0452	0.0423	-0.341	-0.285	-0.0864	-0.5869	-0.3803	-0.1541	0.3484	0.2504	0.4724	0.0225	-0.1624	-0.0068
Histidyl-Prolyl-Lysine				379.211	neg	-0.0955	-0.1953	0.0814	-0.2328	0.1156	-0.4644	-0.696	-0.2995	0.0392	0.1955	-0.0905	0.244	-0.262	0.0161	-0.3501	-0.4687	-0.6525	0.4491	0.5124	0.9188	0.6687	0.057	-0.2608	-0.4087	-0.6944	-0.0153	0.1279	0.0212	-0.4565	-0.3081	0.0012	0.1019	-0.3082	-0.1715	0.1261	-0.3383	-0.1613	-0.2374	0.1674	0.1433	0.5069	-0.0537	0.1047	-0.0985
MG(0:0/20:3(5Z,8Z,11Z)/0:0) ; MG(0:0/20:3(8Z,11Z,14Z)/0:0) ; MG(20:3(5Z,8Z,11Z)/0:0/0:0) ; MG(20:3(8Z,11Z,14Z)/0:0/0:0)	MG(20:3)	HMDB0011546 ; HMDB0011547 ; HMDB0011576 ; HMDB0011577	SLM:000335931; SLM:000335987	379.285	neg	-0.1046	0.3429	0.1583	-0.0544	0.084	-0.2792	-0.613	-0.395	-0.4023	1.1853	0.7606	1.1658	0.5479	0.7887	-0.0916	0.2337	-0.4648	1.296	1.1906	1.8035	1.8594	0.8699	-0.2405	-0.1725	-0.7563	0.6986	0.3271	0.7032	0.1984	0.3429	-0.4217	-0.0008	-0.3298	-0.6147	0.0281	-0.4877	-1.0799	-0.5282	1.1966	0.9198	1.6545	0.9652	1.022	0.7297
dehydrofelodipine		HMDB0061029		380.044	neg	0.1854	0.2024	-0.2714	0.0979	0.1869	-0.2223	-0.4628	-0.1918	-0.6296	0.7813	-0.0631	0.0422	-0.2982	0.996	0.0618	0.7633	-0.6844	1.3068	0.71	1.0929	-0.1379	0.525	0.2302	-0.1324	-0.292	1.0498	0.4503	-0.1043	-0.0337	-0.2847	0.1106	-0.0304	0.0206	0.0279	-0.0982	-0.4882	-0.1876	0.1672	1.2416	0.7318	0.1545	0.1849	0.3191	0.2332
ibuprofen acyl glucuronide				380.15	neg	-0.4756	-0.8179	-2.4672	-0.2776	-0.389	-1.8858	-0.6228	-0.777	-2.0931	0.0193	-0.5575	-1.0304	-1.4461	-0.073	-0.7883	-1.1154	-1.2178	0.9111	0.4493	0.9142	0.6327	-0.2618	-0.4497	-0.9656	-1.7249	0.2744	-0.0968	-1.0765	-1.2361	-0.2771	0.1091	-0.2005	0.3918	0.3178	-0.0728	0.0242	0.1765	-0.4028	0.91	0.567	0.4473	0.4659	1.0009	0.5044
Sphinganine 1-phosphate ; (2S,3R)-2-Azaniumyl-3-Hydroxyoctadecyl Phosphate	S1DHP	C01120 ; HMDB0001383		380.255	neg	-0.2484	-0.181	-0.0204	-0.2119	-0.0928	-0.2614	-0.5975	-0.4792	-0.5517	0.6812	0.5628	1.4621	0.0584	0.8188	0.202	0.1142	0.1901	1.1502	1.0924	2.4962	1.2359	0.8316	-0.0422	0.1563	-0.2031	0.547	0.3987	1.047	0.203	-0.0239	-0.7235	0.2291	0.0194	-0.2045	0.2303	-0.608	-0.741	0.1352	0.8956	0.6827	1.7664	0.7946	1.2848	1.0628
Farnesyl pyrophosphate ; Farnesyl Diphosphate		C00448 ; HMDB0000961		381.121	neg	-0.1525	-0.4036	0.3193	-0.2076	0.0657	-0.217	-0.0833	-0.2391	1.1094	-0.0464	-0.2035	-0.0298	-0.3163	-0.4288	-0.1007	-0.5575	-0.6238	0.4566	0.5525	0.8992	0.61	-0.2526	-0.0433	-0.0576	-0.8654	0.0701	0.1974	-0.1207	-0.0827	-0.4594	0.1472	0.0146	-0.3094	-0.2051	0.0946	-0.4021	0.6449	0.2778	0.0137	-0.2396	-0.1318	-0.1717	-0.0431	-0.1986
Asparaginyl-Phenylalanyl-Cysteine				381.121	neg	-0.1525	-0.4036	0.3193	-0.2076	0.0657	-0.217	-0.0833	-0.2391	1.1094	-0.0464	-0.2035	-0.0298	-0.3163	-0.4288	-0.1007	-0.5575	-0.6238	0.4566	0.5525	0.8992	0.61	-0.2526	-0.0433	-0.0576	-0.8654	0.0701	0.1974	-0.1207	-0.0827	-0.4594	0.1472	0.0146	-0.3094	-0.2051	0.0946	-0.4021	0.6449	0.2778	0.0137	-0.2396	-0.1318	-0.1717	-0.0431	-0.1986
1-(alpha-Methyl-4-(2-methylpropyl)benzeneacetate)-beta-D-Glucopyranuronic acid		HMDB0010343		381.155	neg	-0.8383	-1.1651	-2.2689	-0.618	-0.6876	-1.9223	-1.0261	-0.9504	-2.2292	-0.304	-0.7719	-1.0238	-1.6311	-0.3715	-1.1129	-1.4826	-1.214	0.3734	0.2219	0.6864	0.4356	-0.4849	-0.8166	-1.1104	-1.65	-0.111	-0.3567	-1.1085	-1.4087	-0.0782	0.0339	-0.4092	0.3463	0.1817	-0.3291	-0.0504	-0.1019	-0.5138	0.6831	0.5366	0.4582	0.5867	0.6098	0.5607
Isoleucyl-Asparaginyl-Histidine				381.19	neg	-0.3473	0.0711	0.0187	-0.4794	0.0313	-0.0587	-0.7628	-0.1989	-0.0505	0.5608	0.3169	0.6993	0.0167	0.4017	-0.315	-0.1316	-0.3787	0.7574	0.8669	1.3367	1.0939	0.4644	-0.1131	-0.0789	-0.6747	0.3488	0.2868	0.4301	-0.0308	-0.1385	-0.0597	0.0955	-0.2044	-0.2382	0.007	-0.6354	-0.591	-0.0847	0.4568	0.571	0.8981	0.2786	0.4569	0.0366
MG(0:0/20:2(11Z,14Z)/0:0) ; MG(20:2(11Z,14Z)/0:0/0:0)	MG(20:2)	HMDB0011544 ; HMDB0011574	SLM:000335930; SLM:000335985	381.301	neg	-0.0554	0.1372	-0.0476	0.0973	-0.1092	-0.3251	-0.7409	-0.2428	-0.3124	1.4625	0.9165	1.1555	0.5701	0.5839	0.0768	0.3869	-0.3707	1.655	1.5388	1.8048	1.9082	0.7565	-0.2461	-0.1191	-0.9581	1.0251	0.674	0.7235	0.1914	0.0974	-0.2891	0.1599	-0.3676	-0.7655	0.1391	-0.733	-0.9827	-0.3329	0.8935	0.7314	1.1513	0.3991	0.6397	0.6429
5Alpha-Cholesta-8,24-Dien-3-One ; Cholesta-5,7,24-Trien-3Beta-Ol ; Zymosterol Intermediate 2		C05107		381.316	neg	-0.0231	0.1179	-0.0477	0.1251	-0.0495	-0.0401	-0.2245	0.0846	-0.0934	0.3497	-0.1243	-0.2781	-0.5868	0.0244	-0.477	-0.5063	-0.6259	0.3267	0.6966	0.555	1.0043	0.1679	-0.5398	-0.5637	-0.7983	0.1616	-0.3133	-0.4834	-0.6595	0.1315	0.0168	-0.0734	0.1772	0.1335	0.084	-0.0565	-0.2765	0.1939	0.2441	0.0581	0.2225	-0.2685	0.4314	0.1818
Pentacosanoic acid		HMDB0002361		381.373	neg	0.0875	0.0469	-0.1388	0.05	-0.1283	0.0795	0.1664	-0.1641	-0.0026	-0.0717	-0.2557	-0.0604	-0.1724	-0.0489	-0.0875	-0.2718	0.2011	-0.1054	-0.1626	-0.1743	0.0471	0.0703	-0.2216	0.0763	0.2203	-0.1328	-0.2389	-0.0828	-0.1829	0.1652	0.0206	-0.0311	0.1388	-0.0326	0.0956	0.1864	0.1625	0.0468	-0.2843	-0.3103	0.1061	-0.1651	-0.0189	-0.1349
Cystyl-Aspartyl-Phenylalanine				382.107	neg	-0.1747	-0.1173	0.128	-0.0879	-0.2442	0.2	-0.3127	-0.4573	0.9261	-0.2134	-0.3333	-0.2829	-0.4209	-0.4951	-0.7161	-0.1686	-0.4828	0.4969	0.0014	0.5886	0.5404	-0.3158	-0.1571	-0.4196	-0.235	0.081	-0.1193	-0.2491	0.0087	-0.5322	0.0006	0.0746	-0.4216	-0.4648	-0.2046	-0.346	-0.2199	0.0516	0.254	-0.2221	-0.0697	0.0332	-0.2152	0.0893
Beta-1,4-Mannose-N-Acetylglucosamine				382.136	neg	-0.2075	-0.5245	0.3255	-0.1741	-0.2576	-0.2222	-0.3082	-0.2242	0.6612	0.0662	-0.0072	-0.157	-0.222	0.0264	0.0789	-0.7065	-0.4632	0.6095	0.5847	0.9676	0.8179	0.0153	0.0529	-0.3574	-0.5228	0.1112	0.229	-0.2241	-0.0943	-0.4875	0.2018	0.0073	-0.3187	-0.2946	-0.007	-0.1885	0.9751	0.5956	-0.0161	-0.262	-0.09	-0.1168	0.1297	-0.0406
S-Adenosyl-L-Homocysteine		C00021		383.114	neg	-0.1208	-0.1749	0.0816	-0.0423	-0.2671	-0.2717	-0.076	-0.2091	0.1431	-0.0409	-0.1488	-0.0665	-0.0717	-0.1019	-0.2386	-0.3451	-0.7655	0.416	0.4374	0.5366	0.2625	-0.1819	-0.1269	-0.3341	-0.5875	0.0935	-0.042	-0.1776	-0.0443	-0.2328	-0.234	0.2366	-0.1667	-0.1771	-0.0433	-0.1582	0.0432	0.3398	0.1179	-0.1233	-0.0935	-0.2558	0.0555	0.1686
repaglinide aromatic amine		HMDB0061005		383.197	neg	-0.2153	-0.0113	0.0159	-0.3651	-0.2692	-0.3072	-0.5242	-0.2794	-0.2745	0.2645	0.1355	0.2322	-0.1744	0.0613	-0.1919	-0.088	-0.4111	0.3161	0.2913	0.6765	0.3984	0.2773	-0.1464	-0.2987	-0.4456	0.283	0.1252	0.1645	-0.2734	-0.2931	0.0574	0.0572	-0.033	0.1007	0.3881	-0.4502	-0.2234	0.0191	0.5902	0.3091	0.5124	0.2609	0.2213	0.1867
Histidyl-Lysyl-Threonine				383.207	neg	-0.2559	-0.2	0.0772	-0.2912	-0.1625	-0.2388	-0.6615	-0.5034	-0.063	0.1694	-0.0029	0.1682	-0.1564	0.2786	-0.2024	-0.2744	-0.787	0.5062	0.4177	0.722	0.7497	0.3213	-0.281	-0.4066	-0.7908	0.3432	0.0155	-0.1052	-0.2522	-0.0236	-0.1533	0.1262	0.0423	-0.1715	0.0875	-0.3443	-0.3451	-0.1469	0.5331	0.2143	0.3336	0.207	0.3547	0.0904
20-Trihydroxy-Leukotriene-B4				383.208	neg	-0.2968	-0.2063	0.085	-0.4075	-0.2005	-0.2054	-0.7842	-0.498	-0.0511	0.0981	-0.0116	0.1504	-0.2068	0.341	-0.1572	-0.1781	-0.7048	0.4325	0.3382	0.7376	0.6707	0.3717	-0.2311	-0.3925	-0.7306	0.3146	0.0393	-0.1037	-0.2681	-0.1469	-0.1443	0.1886	-0.0764	-0.2099	0.069	-0.4496	-0.3872	-0.1662	0.5047	0.169	0.2307	0.196	0.3464	-0.0096
Leucyl-Prolyl-Arginine ; Prolyl-Leucyl-Arginine ; Histidyl-Lysyl-Valine				383.242	neg	0.0569	0.2254	-0.0745	-0.0806	-0.056	-0.212	-1.1204	-0.6227	-0.4723	1.5182	1.0175	0.8213	0.646	0.9375	-0.0309	0.4086	-0.4706	1.6379	1.7599	1.6409	2.2492	1.2331	-0.2842	-0.1651	-0.8143	1.1242	0.6575	0.4596	0.2394	0.2156	-0.2546	0.126	-0.4337	-0.5446	0.2701	-0.5627	-1.087	-0.2344	1.1601	0.9526	1.2598	0.8293	1.2178	0.725
MG(0:0/20:1(11Z)/0:0) ; MG(20:1(11Z)/0:0/0:0)	MG(20:1)	HMDB0011543 ; HMDB0011573	SLM:000335929; SLM:000335983	383.316	neg	-0.0057	-0.0867	0.0017	-0.0722	-0.2839	0.1271	-0.0324	-0.3119	0.0863	-0.0184	-0.1013	-0.0113	-0.0341	-0.0213	-0.1326	-0.4569	-0.0851	0.3906	0.1013	0.2591	0.3241	-0.1213	-0.2324	-0.3771	-0.2218	-0.0913	-0.0273	-0.084	-0.2133	0.0437	0.1363	-0.1603	0.1782	-0.1247	0.0043	-0.0284	0.5392	-0.0766	-0.0242	0.0746	0.1328	-0.1314	0.0708	-0.1179
5Alpha-Cholest-8-En-3-One ; 5Alpha-Cholesta-7,24-Dien-3Beta-Ol ; 7-Dehydrocholesterol ; 8-Dehydrocholesterol ; Calciol ; Cholesta-5,7-Dien-3Beta-Ol ; Cholestenone ; Desmosterol ; Previtamin D3 ; Tachysterol 3 ; Vitamin D3 ; Zymosterol		C05439 ; C05443 ; C01164 ; C01802 ; C07711 ; C05437 ; HMDB0000032 ; HMDB0000921 ; HMDB0000876		383.332	neg	-0.0293	-0.0961	-0.0034	-0.1579	-0.1413	0.4331	-0.0964	-0.0046	0.0615	0.0712	0.0769	0.2419	-0.1033	0.1823	0.219	-0.0279	0.5246	0.6026	0.5079	0.7908	0.4856	0.2227	0.206	0.0355	0.6124	0.3382	0.0582	0.0425	-0.0408	0.0194	-0.0384	-0.0085	-0.0238	-0.2955	0.1741	-0.0934	0.321	0.2589	-0.1594	-0.0588	0.1699	-0.1965	-0.1634	-0.1512
5-hydroxylansoprazole		HMDB0060971		384.065	neg	-0.4302	-0.175	0.1243	-0.4101	-0.2842	-0.45	-0.5473	-0.4018	-0.0449	0.2433	-0.5209	-0.4604	-0.5618	-0.1372	-0.3467	-0.493	-0.7542	0.2203	0.1778	0.7286	0.4878	-0.1122	-0.3666	-0.3675	-0.7638	0.5	-0.0357	-0.4406	-0.2955	-0.6941	0.1067	0.1066	-0.6119	-0.1238	-0.331	-0.4427	-0.4076	-0.3148	0.5819	-0.1347	-0.1036	-0.1689	-0.2357	-0.2663
Tyrosyl-Cysteinyl-Threonine				384.123	neg	-0.3652	-0.4162	0.3875	-0.1765	-0.0523	-0.0919	-0.2803	-0.1186	1.0662	0.0748	0.06	-0.1879	-0.2161	-0.0111	-0.1775	-0.4151	-0.7181	0.6728	0.8598	0.8485	1.1892	-0.4231	-0.0176	-0.419	-0.6498	0.1092	0.1605	-0.1534	0.0024	-0.3877	0.1881	-0.0865	-0.474	0.1847	-0.3263	-0.4198	0.4538	0.0566	0.2659	0.0377	-0.0289	-0.0704	0.2737	0.05
3-Hydroxy Tetradecenoyl-7-Carnitine				384.277	neg	0.2308	0.0946	-0.0636	-0.3251	-0.2222	-0.1426	-0.7479	-0.572	-0.4538	0.5738	0.2211	0.1641	0.3386	0.6367	-0.1764	0.0023	-0.5119	0.8758	0.9491	0.8833	1.4738	1.8565	-0.4664	-0.1131	-0.4413	0.2432	0.0713	0.1947	-0.4193	-0.1011	0.1504	-0.0225	-0.0815	-0.3367	0.264	-0.489	-0.5912	-0.0914	0.7483	0.5375	0.5262	0.3147	1.0272	0.2793
Pentadecanoylcarnitine				384.312	neg	1.464	0.862	-0.2737	0.9954	-0.1327	0.0225	1.1163	0.8914	-0.1294	0.4067	1.3199	0.5056	0.8316	1.1114	1.9927	0.6724	1.65	0.6256	0.3601	0.6881	0.3966	0.9879	0.9228	2.0141	2.0512	0.27	0.8887	0.8869	0.7917	2.2406	0.7384	-0.607	2.1143	0.8549	0.618	0.5648	-0.2019	0.3942	0.789	0.855	0.2265	1.0437	1.9131	1.0554
10,11-Dihydro-20-Trihydroxy-Leukotriene B4				385.222	neg	0.0789	0.1922	-0.0742	-0.1167	-0.009	-0.229	-0.8865	-0.3773	-0.349	0.8032	0.5792	0.1323	0.2971	0.4667	-0.0509	-0.1114	-0.4341	0.9457	1.2068	0.7743	1.4446	0.7453	-0.173	-0.1528	-0.6153	0.4986	0.2976	-0.0442	-0.3191	0.136	-0.0577	0.0003	-0.2574	-0.3355	0.1488	-0.449	-0.6981	-0.1398	0.8148	0.7248	0.6435	0.5178	0.9802	0.4902
MG(0:0/20:0/0:0) ; MG(20:0/0:0/0:0)	MG(20:0)	HMDB0011542 ; HMDB0011572	SLM:000335928; SLM:000335981	385.332	neg	0.1437	-0.4704	0.1003	-0.3992	-0.3474	-0.2478	-0.3559	-0.0171	0.2001	-0.1499	0.1034	-0.0879	-0.1345	-0.5538	-0.3443	-0.2955	-0.1933	0.125	0.2604	-0.2522	0.2282	0.1988	-0.2169	-0.2658	0.2455	-0.0099	0.0365	-0.0448	-0.0841	0.1866	0.1601	-0.2521	0.0925	-0.0704	0.1799	0.0635	0.121	-0.0255	0.258	0.0102	0.0745	0.075	0.2427	0.0107
5Alpha-Cholest-7-En-3Beta-Ol ; 5a-Cholest-8-en-3b-ol ; Cholesta-8(9)-En-3Beta-Ol ; Cholesterol ; Lathosterol		C01189 ; C03845 ; C00187 ; HMDB0006841 ; HMDB0001170		385.348	neg	-0.2536	-0.2537	0.1045	-0.2695	-0.1872	-0.2566	-0.2484	-0.5444	-0.0533	0.129	-0.0377	-0.3258	-0.1857	-0.303	-0.6632	-0.5345	-0.1669	0.1164	0.3185	-0.1977	0.3974	0.2691	-0.3147	-0.3741	-0.0719	-0.0638	-0.1146	-0.4529	-0.4542	0.224	-0.0519	-0.0781	-0.486	-0.146	0.1586	-0.13	0.0043	0.1098	0.0122	0.0043	-0.1523	-0.1062	0.2874	-0.1913
Deoxycytidine-5'-Diphosphate		C00705		386.016	neg	-0.1945	0.084	-1.7894	-0.1407	0.0971	-1.3273	-0.4211	-0.192	-1.9634	-0.2605	-0.2251	-0.1695	-0.8463	0.1649	-0.6123	-1.2508	-1.6524	0.2401	-0.0675	-0.8201	-2.3919	0.0404	-0.4813	-0.7425	-1.8423	-0.1786	-0.2114	-0.6739	-0.7879	-1.0638	-0.1669	-0.2759	-0.759	-0.4573	-0.6045	-1.0175	-0.3348	-0.5414	0.1976	-0.103	-0.5099	-0.457	0.0261	-0.6604
Cystyl-Glutamyl-Histidine				386.112	neg	-0.4837	-0.2499	0.2633	-0.3484	-0.0387	0.03	-0.4299	-0.1971	0.668	-0.0248	-0.1559	-0.1302	-0.1362	-0.3849	-0.0716	-0.203	-0.4822	0.4642	0.4188	0.0198	0.3659	-0.2722	-0.1217	-0.3902	-0.6792	-0.0982	-0.0951	-0.2124	-0.0717	-0.4184	0.1124	0.0288	-0.5127	-0.0411	0.1779	-0.5096	0.2986	0.25	0.08	-0.3974	-0.1754	-0.1624	-0.1469	-0.0865
4''-hydroxytrazodone ; triazolopyridinone epoxide		HMDB0061060 ; HMDB0061059		386.139	neg	-0.7974	-1.3018	-2.5985	-0.5834	-1.0345	-1.9614	-0.7964	-1.302	-2.1684	-0.2496	-0.5253	-1.2481	-1.3171	-0.5238	-0.9824	-1.3577	-1.2892	0.3743	0.6447	0.613	1.1033	-0.6103	-0.9772	-1.5147	-1.4598	-0.2247	-0.3662	-1.1404	-1.3065	0.4643	0.0005	-0.7164	0.8705	0.4554	-0.3956	0.4833	-0.0465	-0.4909	1.066	0.8453	0.861	0.7156	1.2411	1.0985
4-Hydroxytamoxifen ; alpha-Hydroxytamoxifen ; Tamoxifen N-oxide		HMDB0060530 ; HMDB0060585 ; HMDB0060513		386.211	neg	0.0649	0.2348	-0.3635	-0.0617	0.0736	-0.2126	-0.3876	-0.0661	-0.6108	0.313	0.348	0.0666	0.0599	0.1403	0.1192	-0.2417	0.2046	0.195	0.264	0.2653	0.3143	0.48	0.3592	0.1317	0.1233	0.1108	0.0817	-0.36	-0.2356	-0.0057	-0.123	-0.1253	-0.1017	-0.0494	-0.0384	-0.0985	0.0363	-0.2921	0.2763	0.1225	0.43	0.2473	0.3036	0.1028
3-Hydroxy-Tetradecanoyl Carnitine				386.291	neg	0.0132	-0.2389	0.078	-0.2739	-0.5176	-0.1184	-0.2689	-0.3697	-0.167	0.16	-0.0105	0.0251	-0.2193	-0.0024	-0.2273	-0.4605	-0.2698	0.1402	0.3188	0.2866	0.0715	0.2041	-0.1398	0.008	-0.3056	-0.2621	-0.2375	-0.3411	-0.1407	-0.068	0.0862	-0.0873	0.1558	-0.0826	-0.1176	-0.3842	-0.03	0.3157	-0.1169	-0.5408	-0.3061	-0.3814	-0.3012	-0.5569
Deoxyuridine-5'-Diphosphate		C01346		387	neg	-0.382	0.1868	0.0118	-0.3557	-0.2047	0.197	-0.1087	0.1115	0.1208	-0.0786	-0.0823	0.1252	-0.1687	0.1027	-0.0951	-0.2445	-0.7498	-0.3148	-0.3579	0.2138	-0.7826	-0.0454	0.1513	-0.1763	-0.4634	0.292	0.1047	0.165	0.3006	-0.5305	0.117	0.0631	-0.2496	0.1826	-0.0585	-0.4762	0.0622	-0.0085	0.3927	-0.2355	-0.1927	-0.123	-0.2821	-0.1676
thiomethyl-sulphoxide-acetaminophen-glucuronide				387.062	neg	-0.0867	-0.0125	0.0472	-0.1973	-0.2068	-0.379	-0.361	-0.1371	0.15	-0.2112	-0.0976	-0.1503	-0.2023	0.2833	-0.4034	0.2055	-0.7842	0.3842	0.1003	0.5959	0.047	-0.4205	-0.2319	-0.201	-0.9502	0.3532	-0.0009	-0.396	0.2845	-0.2517	-0.2091	0.2453	-0.5639	-0.1267	-0.2861	-0.3211	-0.3037	-0.1105	0.3966	-0.1119	-0.1529	0.0127	-0.0976	-0.0645
Sulfinpyrazone sulfide		HMDB0060943		387.119	neg	-0.2935	-0.2902	0.2029	-0.3068	-0.0874	-0.471	-0.4573	-0.0005	0.25	-0.1075	-0.0015	-0.2897	-0.3039	0.006	-0.4741	-0.6472	-0.4019	0.6132	0.558	0.4039	0.4012	-0.3814	-0.2275	-0.6336	-0.4885	-0.0252	-0.0493	-0.4475	-0.1763	-0.4868	0.0781	0.1013	-0.431	-0.1588	-0.1622	-0.5037	0.2138	0.2551	0.0236	-0.1578	-0.1078	-0.3112	0.002	-0.0468
Glutaminyl-Asparaginyl-Glutamine				387.165	neg	0.0188	-0.0776	-0.1729	0.0018	0.1066	-0.1391	-0.2673	-0.3696	-0.3032	0.1636	0.1358	1.0186	-0.0914	-0.0156	-0.133	-0.4085	0.0217	0.0168	0.312	1.4357	0.2583	0.1646	0.2781	-0.1247	0.0256	-0.1047	-0.0485	0.6909	-0.287	0.0119	-0.0401	-0.1699	0.046	0.019	-0.081	-0.0808	-0.1285	-0.2692	0.1251	0.1741	1.1767	0.1868	0.1403	0.1308
Isolecyl-Glutaminyl-Glutamate				387.189	neg	-0.1113	-0.175	0.0466	-0.2064	-0.1074	-0.1915	-0.4808	-0.4615	0.0647	0.1827	0.1073	0.3154	-0.0808	-0.0308	-0.1966	-0.5197	-0.0574	0.1324	0.3842	0.7506	0.5325	0.3196	0.1157	-0.2999	0.0965	0.0016	-0.0433	-0.0096	-0.3972	-0.1569	-0.1381	0.1707	-0.1315	-0.1601	0.222	-0.4043	-0.1678	0.2856	-0.0808	-0.0697	0.2184	-0.0924	0.0596	0.089
3-keto-Digoxigenin		HMDB0060746		387.219	neg	0.0144	0.0941	-0.0269	0.0062	0.0394	0.0933	-0.532	-0.2271	0.0456	0.3537	0.3106	0.3365	0.0305	0.2334	-0.2458	-0.3005	-0.2664	0.5015	1.0438	0.9768	0.8573	0.3134	-0.2109	-0.3963	-0.4705	0.3747	0.0628	-0.0305	-0.3123	-0.0548	-0.0106	0.0456	-0.0615	-0.3761	-0.0093	-0.2141	-0.4366	-0.1513	0.2954	0.2866	0.5602	0.1604	0.6731	-0.0404
Glutamyl-Isoleucyl-Lysine				387.225	neg	-0.0835	-0.1257	0.0458	-0.0918	-0.1282	0.1098	-0.4612	-0.3764	0.1131	0.2244	0.2086	0.4091	-0.1045	0.2021	-0.3149	-0.2012	-0.426	0.5749	0.8777	1.0978	0.9385	0.2429	-0.1021	-0.4137	-0.5007	0.2658	0.2259	0.075	-0.271	-0.1439	-0.219	0.2286	-0.2161	-0.375	0.1949	-0.3409	-0.5911	-0.0961	0.263	0.1111	0.5297	-0.0472	0.4454	-0.0071
Threonyl-Isoleucyl-Arginine				387.237	neg	-0.146	-0.2627	0.0761	-0.3181	-0.2128	0.1193	-0.3958	-0.6136	0.0723	0.3115	0.1384	0.3423	0.1044	0.3494	-0.1752	-0.1825	-0.4466	0.6838	0.7271	0.9106	1.0616	0.4196	-0.2416	-0.2955	-0.4029	0.1601	0.0675	0.1819	-0.0411	-0.1962	-0.2464	0.2416	-0.1492	-0.3479	0.1983	-0.5031	-0.3186	-0.0729	0.3134	0.2611	0.4989	0.2732	0.5424	0.3969
N-Acetylneuraminate 9-Phosphate		C06241		388.065	neg	-0.0968	-0.085	0.0816	-0.0163	-0.1256	-0.2241	0.0822	-0.0576	0.8112	-0.0913	-0.0265	-0.3249	-0.301	-0.0257	-0.1821	-0.4554	-0.9171	0.1831	0.4705	0.4603	0.7991	-0.074	-0.0417	-0.624	-0.35	0.2118	0.1752	-0.2884	-0.1042	-0.4466	0.1458	0.0061	-0.1661	-0.0697	-0.1423	-0.0242	0.135	0.0971	0.1244	-0.109	-0.1222	-0.307	0.2921	-0.0805
Acetyl Adenylate		C05993		388.066	neg	-0.1151	-0.1196	0.0998	0.0579	-0.0978	-0.2352	0.0646	-0.1016	0.8355	-0.0566	-0.0349	-0.305	-0.2598	-0.0722	-0.1627	-0.4495	-0.8944	0.3259	0.5793	0.4376	0.7957	-0.1005	-0.0675	-0.6399	-0.3251	0.1916	0.1621	-0.2485	-0.0292	-0.5115	0.1266	0.0473	-0.2359	-0.1285	-0.1349	-0.0318	0.2552	0.2066	0.0736	-0.1492	-0.1115	-0.241	0.1864	-0.0593
3-Dehydrochenodeoxychollyc acid; 7oxo-3alpha-hydroxy-5beta-cholan-24-oic acid ; 3-dehydro-Deoxycholate ; 7-Dehydrochenodeoxycholic acid; 7oxo-3alpha-hydroxy-5beta-cholan-24-oic acid				388.262	neg	-0.8431	-1.3611	-2.9778	-0.5647	-0.9742	-2.2523	-0.8142	-1.1535	-2.126	-0.1105	-0.5508	-1.2866	-1.551	-0.5415	-0.9729	-1.7601	-1.4474	0.8395	0.7135	0.8766	1.3265	-0.7322	-0.8721	-1.7999	-1.6915	0.1696	-0.1948	-1.1756	-1.4152	0.4043	0.0694	-0.6711	1.0744	0.723	-0.1434	0.629	0.2007	-0.3177	1.4508	1.0522	1.1485	0.9448	1.5094	1.37
5-Phospho-Alpha-D-Ribose 1-Diphosphate		C00119		388.944	neg	-0.1814	-0.1629	0.13	0.1423	-0.1044	0.1887	0.0776	-0.105	0.5809	0.0459	-0.0564	-0.2202	-0.1361	0.2767	-0.1005	-0.026	-0.5038	0.7099	0.3185	0.4719	0.7135	-0.1732	-0.1497	-0.5425	-0.3362	0.4845	0.1408	-0.1008	0.0233	-0.1596	-0.0358	0.0233	-0.1682	-0.038	-0.1129	-0.1027	0.0768	0.1391	0.3288	-0.1394	0.0337	0.022	0.2615	0.093
Phenylalanyl-Lysyl-Proline				389.218	neg	-0.3517	-0.3461	0.3503	-0.2071	-0.2694	-0.0909	-0.2495	-0.1587	1.091	-0.0022	0.0114	-0.2316	-0.4885	-0.1845	-0.0908	-0.5878	-0.5131	0.7362	0.5234	0.6621	0.9183	-0.4847	-0.0785	-0.6686	-0.4971	0.1813	0.1518	-0.3195	-0.2143	-0.4767	0.1945	0.0513	-0.3734	-0.0341	0.0364	-0.2093	1.4523	1.3462	-0.1094	-0.405	-0.1437	-0.4693	0.05	-0.1952
7-Ketolithocholate				389.27	neg	-0.2833	-0.4725	0.3395	-0.2305	-0.3955	-0.2465	-0.4261	-0.3821	0.876	0.1089	-0.1231	-0.1596	-0.4805	-0.2041	-0.1772	-0.6012	-0.6568	0.5792	0.5531	0.613	0.9465	-0.3413	-0.2818	-0.7267	-0.5558	0.0753	0.182	-0.3286	-0.3517	-0.5221	0.1689	0.0809	-0.3546	-0.1296	0.3192	-0.3198	1.4143	1.3891	0.0849	-0.3268	-0.1342	-0.2512	0.0923	-0.2659
N-desisopropyl-fluvastatin				390.112	neg	-0.3414	-0.8714	-1.8706	-0.2247	-0.1748	-1.6443	-0.5801	-0.6432	-1.5776	-0.0005	-0.3682	-0.7978	-0.9275	-0.198	-0.8669	-1.0102	-0.9028	0.907	0.8256	0.752	1.0779	-0.3986	-0.9222	-1.0967	-1.1912	0.2724	-0.1681	-0.8122	-0.9095	0.0847	0.1582	-0.6044	0.4031	0.2062	-0.5331	0.103	-0.0427	-0.6182	1.0338	0.6733	0.6879	0.6083	1.1959	0.7357
N-desmethyltoremifene		HMDB0061051		390.161	neg	-0.8075	-1.1768	-2.6456	-0.469	-0.8535	-1.9449	-0.7635	-1.0276	-1.9738	-0.1562	-0.5544	-1.2041	-1.4304	-0.4991	-0.9534	-1.4186	-1.2352	0.7662	0.7102	0.819	1.2083	-0.5761	-0.863	-1.4467	-1.4244	0.1108	-0.2149	-1.0812	-1.1839	0.3349	0.1092	-0.6798	1.0279	0.5578	-0.2777	0.5448	0.0851	-0.5631	1.2823	0.9646	0.9918	0.7719	1.4049	1.2517
Isochenodeoxycholic acid; 3beta,7alpha-Dihydroxy-5beta-cholanic acid				390.276	neg	-0.3863	-0.3119	0.2064	-0.2908	-0.0238	-0.1445	-0.2868	-0.1799	0.2821	0.0953	-0.1322	-0.0603	-0.4509	-0.0205	0.131	-0.4785	-0.2826	0.4483	0.4753	0.6343	0.6421	0.0665	-0.1495	-0.6424	-0.4851	0.1037	0.2254	-0.1383	-0.145	-0.1883	0.3379	-0.3487	-0.0819	0.1457	-0.2719	-0.2362	0.439	0.4749	-0.0695	-0.2903	-0.0543	-0.2655	-0.1744	-0.0794
[truncated: 970 more rows]
[truncated: 14 more columns]

## Sheet: log2FC_SD
Sheet 2: Standard deviation of log2 FC values during trimetazidine treatment
[truncated: 1,953 more rows]
[truncated: 14 more columns]

## Sheet: FC_pval_adj
Sheet 3: Statistical significance (p-value, t-test, Benjamini-Hochberg FDR corrected) of metabolic changes during trimetazidine treatment
[truncated: 1,953 more rows]
[truncated: 14 more columns]

## Sheet: log2FCdiff_vsUntreated
Sheet 4: Difference of log2 FC versus untreated control per condition (S- and Pro, respectively)
[truncated: 1,953 more rows]
[truncated: 14 more columns]

## Sheet: log2FCdiff_pval_adj
Sheet 5: Statistical significance (p-value, t-test, Benjamini-Hochberg FDR corrected) of differences in log2FC versus untreated control per condition (S- and Pro, respectively)
[truncated: 1,953 more rows]
[truncated: 14 more columns]

[truncated: 6 more sheets: Toxicity_signature, LC-MSMS, Apoptosis_nuclei_count, Apoptosis_fraction_Green, Apoptosis_fraction_GreenRed, Apoptosis_fraction_Red]
